# Supplementary material for: Gene expression adaptation of metastases to their host tissue
Source: iScience. 2026 Jul 21;29(8):116744. doi: 10.1016/j.isci.2026.116744 (PMC13392873; doi:10.1016/j.isci.2026.116744)
Supplement: Table S1. Human donor and sample information [file mmc2.csv]

Extended Data Table 1: Human donor and sample information.
Sequencing batch	Sample ID	Age	Sex	Diagnosis	Tumor stage (TNM)	Tumor grade	Microsatellite status	Molecular diagnostics	Ethnicity	Sampled tissue
Batch 1	CRCLM01	83	male	colon adenocarcinoma	pT3, pN0 (0/24), pM1a (HEP), L1, V1, Pn0	G2	MSS (microsatellie stable)	na	na	colon sigmoideum tumor, colon ascendens tumor, colon sigmoideum normal, colong ascendens normal, liver metastasis, liver normal
Batch 2	CRCLM02	68	male	rectum adenocarcinoma	UICC stage 4	na	na	KRAS and NRAS wild type	na	rectum tumor, rectum normal, liver metastasis, liver normal
Batch 2	CRCLM03	62	female	rectum adenocarcinoma	pT4b, pN1b (3/17), L1, V1, Pn1, R1 (mesorectal)	G2	MSS	BRAF wild type	na	liver metastasis, liver normal
Batch 3	CRCLM04	57	male	colon/rectum adenocarcinoma	ypT4b, ypN0 (0/51), L1, V0, Pn0, pM1 (HEP), Rx	G2	MSS	BRAF wilt type, HER2/neu negative, KRAS G12V	na	colon tumor, colon normal, liver normal
Batch 3	CRCLM05	57	female	rectum adenocarcinoma	ypT3b, ypN2b (7/20), L1, V1, Pn1, pM1 (HEP), R0	G1	MSS	na	na	rectum tumor, rectum normal, liver metastasis, liver normal
TNM: tumor - (lymph)node - metastasis classification system
T1 - T4: tumor size (small to large) and depth of growth in deepler layers
N0 - 2: no (0), 1 to 3 (1), >3 (2) local lymph nodes with cancer
M1: distant organs with metastases
prefix p: Pathology based
prefix y: after neoadjuvant therapy
L: lymphatic invation
V: venous invasion
Pn: perineural invation
R0 - 1: surgical resection without (0) or with (1) cancer cells at the surgical margin
na: not available
