# Supplementary material for: Gene expression adaptation of metastases to their host tissue
Source: iScience. 2026 Jul 21;29(8):116744. doi: 10.1016/j.isci.2026.116744 (PMC13392873; doi:10.1016/j.isci.2026.116744)
Supplement: Table S2. Overview of all cells after quality control — Cell-specific QC values, sample and cell type information, as well as UMAP projection are provided. [file mmc3.csv]

Table S2: Overview over all cells after quality control. Quality criteria, sample and cell information as well as UMAP projection are provided.
	nCount_RNA	nFeature_RNA	PercMT	Donor	Tissue	Sample	TissueSum	SampleSum	Batch	SeuratCluster	Celltype	Celltype4PaperVisual	UMAP1	UMAP2
Donor01_scPT_AAACCCAAGACGCCCT	21240	4715	3.31450094161959	Donor01	scPT	Donor01_scPT	cPT	Donor01_cPT	Batch01	7	Stroma/CAF	Fibroblasts	4.65230880401296	12.3129918184838
Donor01_scPT_AAACCCAAGACTTAAG	8867	2702	10.4206608774106	Donor01	scPT	Donor01_scPT	cPT	Donor01_cPT	Batch01	5	PrimaryTumor	Primary colon tumor	-9.28012956955272	0.838677844103314
Donor01_scPT_AAACCCACACTGGCGT	40321	5941	12.0706331688202	Donor01	scPT	Donor01_scPT	cPT	Donor01_cPT	Batch01	20	PrimaryTumor	Primary colon tumor	-9.07473863937694	-0.765788117352985
Donor01_scPT_AAACCCATCCTGTACC	21619	5103	3.55243073222628	Donor01	scPT	Donor01_scPT	cPT	Donor01_cPT	Batch01	7	Stroma/CAF	Fibroblasts	3.55786548278493	12.5402304735741
Donor01_scPT_AAACCCATCCTTTGAT	29440	5516	9.34442934782609	Donor01	scPT	Donor01_scPT	cPT	Donor01_cPT	Batch01	5	PrimaryTumor	Primary colon tumor	-9.14225210525828	1.74729796319816
Donor01_scPT_AAACGCTAGGCAGGTT	11827	3398	6.29069079225501	Donor01	scPT	Donor01_scPT	cPT	Donor01_cPT	Batch01	7	Stroma/CAF	Fibroblasts	5.33263097427052	11.146440228518
Donor01_scPT_AAACGCTCAGCAGTAG	28451	4609	13.3844153105339	Donor01	scPT	Donor01_scPT	cPT	Donor01_cPT	Batch01	5	PrimaryTumor	Primary colon tumor	-9.23327173569041	0.742997845705487
Donor01_scPT_AAACGCTCATATCGGT	12320	3679	9.68344155844156	Donor01	scPT	Donor01_scPT	cPT	Donor01_cPT	Batch01	20	PrimaryTumor	Primary colon tumor	-7.68204893448192	-0.964638689462207
Donor01_scPT_AAAGAACTCGAACACT	21944	4673	12.1445497630332	Donor01	scPT	Donor01_scPT	cPT	Donor01_cPT	Batch01	5	PrimaryTumor	Primary colon tumor	-9.11774458267528	1.34442623525474
Donor01_scPT_AAAGGATCAAATGCTC	9948	3178	6.51387213510253	Donor01	scPT	Donor01_scPT	cPT	Donor01_cPT	Batch01	12	Stroma/CAF	Fibroblasts	-6.78219522812205	10.3544556704125
Donor01_scPT_AAAGGATCAGCAGTCC	40308	6710	10.7472462042274	Donor01	scPT	Donor01_scPT	cPT	Donor01_cPT	Batch01	5	PrimaryTumor	Primary colon tumor	-9.23260130264598	1.2544586268029
Donor01_scPT_AAAGGATGTTCGTAAC	23236	4608	19.013599586848	Donor01	scPT	Donor01_scPT	cPT	Donor01_cPT	Batch01	20	PrimaryTumor	Primary colon tumor	-7.0545426783784	-0.871274987164997
Donor01_scPT_AAAGGGCGTCATGACT	17183	4137	4.18436827096549	Donor01	scPT	Donor01_scPT	cPT	Donor01_cPT	Batch01	7	Stroma/CAF	Fibroblasts	5.11873613021535	10.9586274233422
Donor01_scPT_AAAGGGCTCTTTCAGT	16710	4376	7.00777977259126	Donor01	scPT	Donor01_scPT	cPT	Donor01_cPT	Batch01	7	Stroma/CAF	Fibroblasts	6.62378059051198	10.9173523989281
Donor01_scPT_AAAGTCCAGCGGTAGT	11258	3374	4.58340735476994	Donor01	scPT	Donor01_scPT	cPT	Donor01_cPT	Batch01	20	PrimaryTumor	Primary colon tumor	-8.27641023971873	-1.33111683458474
Donor01_scPT_AAAGTCCTCGGACTTA	12055	3164	1.71712982165077	Donor01	scPT	Donor01_scPT	cPT	Donor01_cPT	Batch01	7	Stroma/CAF	Fibroblasts	5.80954776427907	11.3117491808495
Donor01_scPT_AAATGGACATGGCCCA	21862	4337	3.1012716128442	Donor01	scPT	Donor01_scPT	cPT	Donor01_cPT	Batch01	7	Stroma/CAF	Fibroblasts	5.68824229858083	10.5675398912987
Donor01_scPT_AAATGGATCTTCCACG	16006	3860	4.21092090466075	Donor01	scPT	Donor01_scPT	cPT	Donor01_cPT	Batch01	7	Stroma/CAF	Fibroblasts	5.41467080733937	11.4741713610253
Donor01_scPT_AACAAAGCATGAAGCG	36225	5474	7.85645272601794	Donor01	scPT	Donor01_scPT	cPT	Donor01_cPT	Batch01	5	PrimaryTumor	Primary colon tumor	-9.31404508926707	1.52215786844108
Donor01_scPT_AACAACCGTTCAAAGA	4082	1694	14.5026947574718	Donor01	scPT	Donor01_scPT	cPT	Donor01_cPT	Batch01	29	Tuft	Tuft cells	-15.171002524875	-4.33200863927986
Donor01_scPT_AACAACCTCTCTAGGA	30374	5592	4.25693026930928	Donor01	scPT	Donor01_scPT	cPT	Donor01_cPT	Batch01	5	PrimaryTumor	Primary colon tumor	-9.88787187912303	1.41806765466545
Donor01_scPT_AACAAGACAGAGGAAA	14123	3653	23.2882532039935	Donor01	scPT	Donor01_scPT	cPT	Donor01_cPT	Batch01	15	PrimaryTumor	Primary colon tumor	-14.3493634639009	1.25665923028801
Donor01_scPT_AACAAGAGTGAGTGAC	23646	4680	8.29738645013956	Donor01	scPT	Donor01_scPT	cPT	Donor01_cPT	Batch01	5	PrimaryTumor	Primary colon tumor	-8.96248735763865	1.29067774682853
Donor01_scPT_AACACACGTTCTGAGT	12287	3763	13.4125498494344	Donor01	scPT	Donor01_scPT	cPT	Donor01_cPT	Batch01	5	PrimaryTumor	Primary colon tumor	-9.5848218379243	1.85112639337394
Donor01_scPT_AACAGGGCAAGCCTGC	8642	2375	2.89284887757464	Donor01	scPT	Donor01_scPT	cPT	Donor01_cPT	Batch01	12	Stroma/CAF	Fibroblasts	4.64611278197926	10.2321784105859
Donor01_scPT_AACCAACCATTATGCG	10873	3131	3.02584383334866	Donor01	scPT	Donor01_scPT	cPT	Donor01_cPT	Batch01	12	Stroma/CAF	Fibroblasts	-5.87684501983958	10.6327788439355
Donor01_scPT_AACCAACGTCTGTCAA	18453	3170	1.85877635072888	Donor01	scPT	Donor01_scPT	cPT	Donor01_cPT	Batch01	7	Stroma/CAF	Fibroblasts	5.20367179534596	9.94240256219719
Donor01_scPT_AACCACAAGAGGTCGT	9087	2341	2.59711676020689	Donor01	scPT	Donor01_scPT	cPT	Donor01_cPT	Batch01	7	Stroma/CAF	Fibroblasts	5.24147925994557	10.0577504244408
Donor01_scPT_AACCACAAGCGACTAG	13253	3642	3.50109409190372	Donor01	scPT	Donor01_scPT	cPT	Donor01_cPT	Batch01	14	Endothelium	Endothelium cells	-8.11595310547191	-12.288184443418
Donor01_scPT_AACCACACAGAGGCTA	3081	1368	20.6426484907498	Donor01	scPT	Donor01_scPT	cPT	Donor01_cPT	Batch01	29	Tuft	Tuft cells	-15.2237016139253	-4.52084139913704
Donor01_scPT_AACCCAAAGCATTGTC	22131	5128	13.2257918756495	Donor01	scPT	Donor01_scPT	cPT	Donor01_cPT	Batch01	20	PrimaryTumor	Primary colon tumor	-9.13769640304881	-0.153032461110614
Donor01_scPT_AACCTGAAGCGTATAA	12822	2881	4.16471689284043	Donor01	scPT	Donor01_scPT	cPT	Donor01_cPT	Batch01	7	Stroma/CAF	Fibroblasts	5.58597789428395	10.466716488894
Donor01_scPT_AACCTGACAGACGATG	17843	4343	3.67090735862803	Donor01	scPT	Donor01_scPT	cPT	Donor01_cPT	Batch01	7	Stroma/CAF	Fibroblasts	4.5528620304839	12.4771954622826
Donor01_scPT_AACCTTTAGTCGAAGC	25322	4628	9.17384092883658	Donor01	scPT	Donor01_scPT	cPT	Donor01_cPT	Batch01	5	PrimaryTumor	Primary colon tumor	-9.13707746841746	0.29385389953468
Donor01_scPT_AACGTCAAGGTTCCGC	45209	5954	7.72191377823	Donor01	scPT	Donor01_scPT	cPT	Donor01_cPT	Batch01	5	PrimaryTumor	Primary colon tumor	-9.01061834671336	1.39316960244987
Donor01_scPT_AACGTCATCTTACGTT	12279	3403	4.03127290495969	Donor01	scPT	Donor01_scPT	cPT	Donor01_cPT	Batch01	12	Stroma/CAF	Fibroblasts	-6.7843281207307	9.87688990503166
Donor01_scPT_AACGTCATCTTCGGTC	13207	3790	17.5361550692814	Donor01	scPT	Donor01_scPT	cPT	Donor01_cPT	Batch01	5	PrimaryTumor	Primary colon tumor	-9.45029653885203	1.87701483636711
Donor01_scPT_AACTTCTAGGTACCTT	26923	5343	12.2943208409167	Donor01	scPT	Donor01_scPT	cPT	Donor01_cPT	Batch01	5	PrimaryTumor	Primary colon tumor	-9.18031324722606	1.85886426835869
Donor01_scPT_AACTTCTAGTGACCTT	21706	4933	12.5679535612273	Donor01	scPT	Donor01_scPT	cPT	Donor01_cPT	Batch01	20	PrimaryTumor	Primary colon tumor	-8.67547048904735	-1.06556336015847
Donor01_scPT_AACTTCTTCAAGTGTC	12875	3802	4.92427184466019	Donor01	scPT	Donor01_scPT	cPT	Donor01_cPT	Batch01	7	Stroma/CAF	Fibroblasts	5.10930238387746	12.3569762316308
Donor01_scPT_AAGACTCCAACGGCCT	18214	4056	6.91775557263643	Donor01	scPT	Donor01_scPT	cPT	Donor01_cPT	Batch01	12	Stroma/CAF	Fibroblasts	-6.24036468841868	10.7542912569604
Donor01_scPT_AAGACTCTCACATCAG	2429	1194	14.6974063400576	Donor01	scPT	Donor01_scPT	cPT	Donor01_cPT	Batch01	29	Tuft	Tuft cells	-15.294628280185	-4.49990157217171
Donor01_scPT_AAGACTCTCACCTGTC	10444	3112	5.54385292991191	Donor01	scPT	Donor01_scPT	cPT	Donor01_cPT	Batch01	7	Stroma/CAF	Fibroblasts	5.81772552154225	10.657128056582
Donor01_scPT_AAGACTCTCTGGCCAG	15011	3779	2.43821197788289	Donor01	scPT	Donor01_scPT	cPT	Donor01_cPT	Batch01	7	Stroma/CAF	Fibroblasts	5.11541782043141	11.6802060213647
Donor01_scPT_AAGATAGGTCGAAGCA	12144	3385	3.61495388669302	Donor01	scPT	Donor01_scPT	cPT	Donor01_cPT	Batch01	7	Stroma/CAF	Fibroblasts	5.67858873031301	12.0951287355981
Donor01_scPT_AAGCATCGTGGCATCC	3702	1323	24.0680713128039	Donor01	scPT	Donor01_scPT	cPT	Donor01_cPT	Batch01	15	PrimaryTumor	Primary colon tumor	-14.187736648105	1.89017315774772
Donor01_scPT_AAGCATCTCGGCGATC	17340	3994	2.79123414071511	Donor01	scPT	Donor01_scPT	cPT	Donor01_cPT	Batch01	7	Stroma/CAF	Fibroblasts	4.92772803924245	11.9601313677392
Donor01_scPT_AAGCGAGGTATGGTTC	6232	1523	14.8748395378691	Donor01	scPT	Donor01_scPT	cPT	Donor01_cPT	Batch01	4	TCell	T cells	6.88855300567311	1.11474235921714
Donor01_scPT_AAGCGTTCAGAATGTA	15168	3712	5.68960970464135	Donor01	scPT	Donor01_scPT	cPT	Donor01_cPT	Batch01	16	PrimaryTumor	Primary colon tumor	-9.79765810348826	-3.68640045255806
Donor01_scPT_AAGGAATGTCCGGTCA	9256	2709	10.1555747623163	Donor01	scPT	Donor01_scPT	cPT	Donor01_cPT	Batch01	12	Stroma/CAF	Fibroblasts	-6.12788118698436	9.79256029992912
Donor01_scPT_AAGGTAAGTGCATGAG	9950	3063	1.7286432160804	Donor01	scPT	Donor01_scPT	cPT	Donor01_cPT	Batch01	14	Endothelium	Endothelium cells	-7.64930071213084	-12.2716858777442
Donor01_scPT_AAGGTAATCTAAGAAG	10584	3162	2.99508692365835	Donor01	scPT	Donor01_scPT	cPT	Donor01_cPT	Batch01	7	Stroma/CAF	Fibroblasts	4.84384046218556	12.637612065371
Donor01_scPT_AAGTACCAGGACAACC	4793	1928	2.25328604214479	Donor01	scPT	Donor01_scPT	cPT	Donor01_cPT	Batch01	7	Stroma/CAF	Fibroblasts	4.98195396087331	9.9161116686425
Donor01_scPT_AAGTGAAAGCCACTCG	5130	1988	7.07602339181286	Donor01	scPT	Donor01_scPT	cPT	Donor01_cPT	Batch01	15	PrimaryTumor	Primary colon tumor	-13.9280454097016	1.49443360238884
Donor01_scPT_AAGTGAACATTCAGCA	2607	1163	9.01419255849636	Donor01	scPT	Donor01_scPT	cPT	Donor01_cPT	Batch01	15	PrimaryTumor	Primary colon tumor	-14.1022912440522	1.21603973775718
Donor01_scPT_AAGTTCGCAGATACTC	10866	3229	5.38376587520707	Donor01	scPT	Donor01_scPT	cPT	Donor01_cPT	Batch01	23	Stroma/CAF	Fibroblasts	-1.12785353042918	5.01015206247184
Donor01_scPT_AATCACGTCGCCAGTG	20852	4462	18.8135430654134	Donor01	scPT	Donor01_scPT	cPT	Donor01_cPT	Batch01	5	PrimaryTumor	Primary colon tumor	-9.35036672928172	2.1225576010308
Donor01_scPT_AATCGTGGTAACCCGC	14515	3009	3.1484671029969	Donor01	scPT	Donor01_scPT	cPT	Donor01_cPT	Batch01	7	Stroma/CAF	Fibroblasts	5.79850612304372	10.5998131838403
Donor01_scPT_AATCGTGTCTCCGCAT	34573	5343	14.6761924044775	Donor01	scPT	Donor01_scPT	cPT	Donor01_cPT	Batch01	5	PrimaryTumor	Primary colon tumor	-9.13364710190135	1.77851243882988
Donor01_scPT_AATGAAGTCCGGGACT	17620	3811	2.53121452894438	Donor01	scPT	Donor01_scPT	cPT	Donor01_cPT	Batch01	7	Stroma/CAF	Fibroblasts	5.40069995544118	10.1832015123925
Donor01_scPT_AATGACCTCTTGCAGA	15618	3922	3.58560635164554	Donor01	scPT	Donor01_scPT	cPT	Donor01_cPT	Batch01	7	Stroma/CAF	Fibroblasts	5.58138738296193	10.928160389956
Donor01_scPT_AATGCCAAGACTCTTG	14955	4088	3.53727850217319	Donor01	scPT	Donor01_scPT	cPT	Donor01_cPT	Batch01	7	Stroma/CAF	Fibroblasts	3.78095422408742	12.4453084078393
Donor01_scPT_AATTTCCCAATCGCGC	8184	2888	4.52101661779081	Donor01	scPT	Donor01_scPT	cPT	Donor01_cPT	Batch01	14	Endothelium	Endothelium cells	-7.81050886490184	-12.3164027127662
Donor01_scPT_AATTTCCCACCGGAAA	8973	3069	2.91987072328095	Donor01	scPT	Donor01_scPT	cPT	Donor01_cPT	Batch01	7	Stroma/CAF	Fibroblasts	4.11610398910207	12.7147938814721
Donor01_scPT_ACAAAGACATTCTCTA	7256	2794	4.25854465270121	Donor01	scPT	Donor01_scPT	cPT	Donor01_cPT	Batch01	12	Stroma/CAF	Fibroblasts	-6.91214861252147	9.94958468347404
Donor01_scPT_ACAAAGATCTCCGATC	10041	2896	23.4438800916243	Donor01	scPT	Donor01_scPT	cPT	Donor01_cPT	Batch01	5	PrimaryTumor	Primary colon tumor	-11.9124127803071	1.75371046930168
Donor01_scPT_ACAACCAAGCGATGCA	12120	3435	3.13531353135314	Donor01	scPT	Donor01_scPT	cPT	Donor01_cPT	Batch01	7	Stroma/CAF	Fibroblasts	3.17455516479177	12.1083809938988
Donor01_scPT_ACAACCACAGCGTTTA	21288	4537	4.02574220217963	Donor01	scPT	Donor01_scPT	cPT	Donor01_cPT	Batch01	7	Stroma/CAF	Fibroblasts	4.62655912063283	12.443107327517
Donor01_scPT_ACAACCATCAGTCCGG	16724	3989	12.7601052379813	Donor01	scPT	Donor01_scPT	cPT	Donor01_cPT	Batch01	5	PrimaryTumor	Primary colon tumor	-9.67870439865428	1.72921081453178
Donor01_scPT_ACAAGCTAGGTAAGTT	15624	4146	4.17306707629288	Donor01	scPT	Donor01_scPT	cPT	Donor01_cPT	Batch01	14	Endothelium	Endothelium cells	-7.82072748520213	-13.3366730603614
Donor01_scPT_ACAAGCTAGTAAGCAT	18859	4062	2.75200169680259	Donor01	scPT	Donor01_scPT	cPT	Donor01_cPT	Batch01	7	Stroma/CAF	Fibroblasts	5.04423318526906	11.4822508898339
Donor01_scPT_ACACAGTCATACCGTA	31127	5487	4.27924310084493	Donor01	scPT	Donor01_scPT	cPT	Donor01_cPT	Batch01	7	Stroma/CAF	Fibroblasts	5.76102147720021	10.6283175554833
Donor01_scPT_ACACAGTGTCGAACAG	25927	4567	8.95977166660238	Donor01	scPT	Donor01_scPT	cPT	Donor01_cPT	Batch01	5	PrimaryTumor	Primary colon tumor	-8.98351682998973	1.33793552785728
Donor01_scPT_ACACAGTGTTAGGCCC	14070	3874	4.22885572139304	Donor01	scPT	Donor01_scPT	cPT	Donor01_cPT	Batch01	7	Stroma/CAF	Fibroblasts	6.0472262921111	11.6184460726342
Donor01_scPT_ACACAGTTCACGGACC	30620	5419	8.89614630960157	Donor01	scPT	Donor01_scPT	cPT	Donor01_cPT	Batch01	5	PrimaryTumor	Primary colon tumor	-9.15453829147654	0.233730813559033
Donor01_scPT_ACACCAATCATGAGTC	27965	5498	16.1273019846236	Donor01	scPT	Donor01_scPT	cPT	Donor01_cPT	Batch01	20	PrimaryTumor	Primary colon tumor	-7.15204347946483	-0.75027177662041
Donor01_scPT_ACACGCGTCCGATGCG	23001	4832	9.95174122864223	Donor01	scPT	Donor01_scPT	cPT	Donor01_cPT	Batch01	5	PrimaryTumor	Primary colon tumor	-9.17651762344676	0.00446354418609296
Donor01_scPT_ACAGCCGCAGTAGTTC	10018	2485	6.0391295667798	Donor01	scPT	Donor01_scPT	cPT	Donor01_cPT	Batch01	0	Stroma/CAF	Fibroblasts	3.89511953017873	8.93234320550773
Donor01_scPT_ACAGCCGTCACATTGG	14826	3769	3.04869823283421	Donor01	scPT	Donor01_scPT	cPT	Donor01_cPT	Batch01	12	Stroma/CAF	Fibroblasts	-6.24520553924876	10.6796652880273
Donor01_scPT_ACAGGGACAAGCGGAT	11776	3671	4.62805706521739	Donor01	scPT	Donor01_scPT	cPT	Donor01_cPT	Batch01	7	Stroma/CAF	Fibroblasts	4.40803943298024	12.4807679262719
Donor01_scPT_ACATCCCCACCAGCTG	8363	3055	8.08322372354418	Donor01	scPT	Donor01_scPT	cPT	Donor01_cPT	Batch01	12	Stroma/CAF	Fibroblasts	-6.55638040878612	10.3601977434716
Donor01_scPT_ACATCCCCAGCCTTCT	3819	1803	3.53495679497251	Donor01	scPT	Donor01_scPT	cPT	Donor01_cPT	Batch01	14	Endothelium	Endothelium cells	-8.14425625183421	-11.6575959119239
Donor01_scPT_ACATCGACATGAATCC	1935	1160	0.310077519379845	Donor01	scPT	Donor01_scPT	cPT	Donor01_cPT	Batch01	15	PrimaryTumor	Primary colon tumor	-14.7186623988374	1.55497296720359
Donor01_scPT_ACATCGAGTCCATAGT	5069	1544	0.059183270862103	Donor01	scPT	Donor01_scPT	cPT	Donor01_cPT	Batch01	4	TCell	T cells	6.79425798080129	1.05025239854667
Donor01_scPT_ACATTTCCAGAATGTA	25831	4554	13.3095892532229	Donor01	scPT	Donor01_scPT	cPT	Donor01_cPT	Batch01	5	PrimaryTumor	Primary colon tumor	-9.57647241928416	1.4600158539376
Donor01_scPT_ACATTTCCAGACGATG	8849	2899	3.03989151316533	Donor01	scPT	Donor01_scPT	cPT	Donor01_cPT	Batch01	7	Stroma/CAF	Fibroblasts	2.70107947013539	12.5446583834252
Donor01_scPT_ACATTTCGTATCTCTT	4071	1531	26.7993122083026	Donor01	scPT	Donor01_scPT	cPT	Donor01_cPT	Batch01	15	PrimaryTumor	Primary colon tumor	-14.148559707187	1.6548378077111
Donor01_scPT_ACATTTCTCGACCATA	29422	5362	10.7606552919584	Donor01	scPT	Donor01_scPT	cPT	Donor01_cPT	Batch01	5	PrimaryTumor	Primary colon tumor	-9.28299631454783	1.50486572652671
Donor01_scPT_ACATTTCTCGTAGCTA	21689	4661	4.06657752777906	Donor01	scPT	Donor01_scPT	cPT	Donor01_cPT	Batch01	7	Stroma/CAF	Fibroblasts	3.96832261703176	12.2879511919579
Donor01_scPT_ACATTTCTCTTACCAT	6175	2149	3.78947368421053	Donor01	scPT	Donor01_scPT	cPT	Donor01_cPT	Batch01	7	Stroma/CAF	Fibroblasts	5.30554280898732	9.98980971246574
Donor01_scPT_ACCAAACGTATTTCGG	11909	3520	7.00310689394576	Donor01	scPT	Donor01_scPT	cPT	Donor01_cPT	Batch01	7	Stroma/CAF	Fibroblasts	5.66681943557424	11.6698939409814
Donor01_scPT_ACCATTTTCCAACCGG	10406	3209	2.26792235248895	Donor01	scPT	Donor01_scPT	cPT	Donor01_cPT	Batch01	7	Stroma/CAF	Fibroblasts	3.31141362807912	12.2766882982812
Donor01_scPT_ACCATTTTCTGCTTAT	2490	1138	16.5461847389558	Donor01	scPT	Donor01_scPT	cPT	Donor01_cPT	Batch01	29	Tuft	Tuft cells	-15.0979033885224	-4.22223929495003
Donor01_scPT_ACCCTCATCGAACCAT	2813	1504	0	Donor01	scPT	Donor01_scPT	cPT	Donor01_cPT	Batch01	15	PrimaryTumor	Primary colon tumor	-14.7035619197114	1.65263815790031
Donor01_scPT_ACCCTTGGTATAATGG	9697	2848	3.46498917190884	Donor01	scPT	Donor01_scPT	cPT	Donor01_cPT	Batch01	7	Stroma/CAF	Fibroblasts	5.4488547863738	10.8089406099877
Donor01_scPT_ACCCTTGGTGGCCTCA	37966	5623	10.4540905020281	Donor01	scPT	Donor01_scPT	cPT	Donor01_cPT	Batch01	5	PrimaryTumor	Primary colon tumor	-8.9106742320283	1.30415161519859
Donor01_scPT_ACCTACCCAAACCACT	22483	4809	4.48338744829427	Donor01	scPT	Donor01_scPT	cPT	Donor01_cPT	Batch01	7	Stroma/CAF	Fibroblasts	5.93131385467214	10.6156813707909
Donor01_scPT_ACCTGAAAGTTCCTGA	25869	5111	23.3097529861997	Donor01	scPT	Donor01_scPT	cPT	Donor01_cPT	Batch01	5	PrimaryTumor	Primary colon tumor	-9.60976900436717	1.97896428972099
Donor01_scPT_ACCTGTCAGTATGATG	17327	4250	2.2161943787153	Donor01	scPT	Donor01_scPT	cPT	Donor01_cPT	Batch01	7	Stroma/CAF	Fibroblasts	3.062781673886	12.5811783876977
Donor01_scPT_ACGATCAGTGGTTTGT	15970	3747	2.84909204758923	Donor01	scPT	Donor01_scPT	cPT	Donor01_cPT	Batch01	7	Stroma/CAF	Fibroblasts	5.07434783599538	11.8678500261864
Donor01_scPT_ACGATCATCCGATCGG	10874	3305	5.74765495677763	Donor01	scPT	Donor01_scPT	cPT	Donor01_cPT	Batch01	7	Stroma/CAF	Fibroblasts	3.64977155349416	12.4145438280663
Donor01_scPT_ACGATCATCTCGCTCA	24155	5254	9.08714551852619	Donor01	scPT	Donor01_scPT	cPT	Donor01_cPT	Batch01	5	PrimaryTumor	Primary colon tumor	-9.6927091059907	2.10288210779045
Donor01_scPT_ACGATGTAGCTCGTGC	2863	1098	23.5068110373734	Donor01	scPT	Donor01_scPT	cPT	Donor01_cPT	Batch01	15	PrimaryTumor	Primary colon tumor	-14.2795640406831	1.70978589921806
Donor01_scPT_ACGCACGTCTTGAGCA	16306	4116	2.90690543358273	Donor01	scPT	Donor01_scPT	cPT	Donor01_cPT	Batch01	12	Stroma/CAF	Fibroblasts	-6.47998346664744	10.6120421495995
Donor01_scPT_ACGGGTCAGCGTGAGT	14492	3619	3.47778084460392	Donor01	scPT	Donor01_scPT	cPT	Donor01_cPT	Batch01	7	Stroma/CAF	Fibroblasts	3.9619778218047	12.4426457491479
Donor01_scPT_ACGTAACAGCCAAGCA	3583	1543	20.4856265699135	Donor01	scPT	Donor01_scPT	cPT	Donor01_cPT	Batch01	29	Tuft	Tuft cells	-15.2138530192597	-4.38862589925911
Donor01_scPT_ACGTTCCTCGCTGTCT	35809	6592	10.318634980033	Donor01	scPT	Donor01_scPT	cPT	Donor01_cPT	Batch01	20	PrimaryTumor	Primary colon tumor	-7.0521913943513	-1.14508650631096
Donor01_scPT_ACTACGAAGTCTGCGC	36945	5440	7.82785221274868	Donor01	scPT	Donor01_scPT	cPT	Donor01_cPT	Batch01	5	PrimaryTumor	Primary colon tumor	-9.05940069534617	1.7625300493798
Donor01_scPT_ACTACGAGTTGAGAGC	25619	5381	22.3779226355439	Donor01	scPT	Donor01_scPT	cPT	Donor01_cPT	Batch01	5	PrimaryTumor	Primary colon tumor	-9.62625707962352	1.79313512712333
Donor01_scPT_ACTATCTGTGGCTTGC	9423	2788	3.37472142629736	Donor01	scPT	Donor01_scPT	cPT	Donor01_cPT	Batch01	0	Stroma/CAF	Fibroblasts	4.11372790954274	9.77553244500969
Donor01_scPT_ACTATGGAGGGCAACT	18669	3848	3.59955005624297	Donor01	scPT	Donor01_scPT	cPT	Donor01_cPT	Batch01	7	Stroma/CAF	Fibroblasts	5.2478517117278	10.95434065729
Donor01_scPT_ACTATGGCATCGGAAG	10277	3381	8.66984528558918	Donor01	scPT	Donor01_scPT	cPT	Donor01_cPT	Batch01	20	PrimaryTumor	Primary colon tumor	-7.27393068649608	-1.85054484933998
Donor01_scPT_ACTATTCAGTGCCTCG	3734	1730	9.7214783074451	Donor01	scPT	Donor01_scPT	cPT	Donor01_cPT	Batch01	5	PrimaryTumor	Primary colon tumor	-8.85241331436473	-1.08380172580864
Donor01_scPT_ACTCCCACACGCGGTT	2685	1447	11.4711359404097	Donor01	scPT	Donor01_scPT	cPT	Donor01_cPT	Batch01	15	PrimaryTumor	Primary colon tumor	-14.0047170100434	1.61280365854118
Donor01_scPT_ACTCCCACATAACCCA	5545	1906	16.429215509468	Donor01	scPT	Donor01_scPT	cPT	Donor01_cPT	Batch01	15	PrimaryTumor	Primary colon tumor	-14.1627818522676	1.54515512853477
Donor01_scPT_ACTCCCATCTTGGGCG	7465	2669	2.46483590087073	Donor01	scPT	Donor01_scPT	cPT	Donor01_cPT	Batch01	12	Stroma/CAF	Fibroblasts	-6.5410772738679	9.14252253442619
Donor01_scPT_ACTCTCGAGCGTGTTT	12054	3528	4.15629666500747	Donor01	scPT	Donor01_scPT	cPT	Donor01_cPT	Batch01	7	Stroma/CAF	Fibroblasts	3.91782365462941	12.4423920717797
Donor01_scPT_ACTGTCCCAATAGTAG	19130	4481	3.33507579717721	Donor01	scPT	Donor01_scPT	cPT	Donor01_cPT	Batch01	7	Stroma/CAF	Fibroblasts	5.17519412658376	12.3081118670068
Donor01_scPT_ACTGTCCTCTTGAGCA	8886	2858	6.2795408507765	Donor01	scPT	Donor01_scPT	cPT	Donor01_cPT	Batch01	12	Stroma/CAF	Fibroblasts	-6.68658699371654	10.1381556597314
Donor01_scPT_ACTGTGAAGGCACTCC	2204	1059	4.4464609800363	Donor01	scPT	Donor01_scPT	cPT	Donor01_cPT	Batch01	7	Stroma/CAF	Fibroblasts	4.46352754256886	11.9605586138329
Donor01_scPT_ACTTAGGTCGACCCAG	5601	2114	3.28512765577575	Donor01	scPT	Donor01_scPT	cPT	Donor01_cPT	Batch01	12	Stroma/CAF	Fibroblasts	-6.25572265961009	10.5571658220849
Donor01_scPT_ACTTATCCATGACCCG	41797	6463	7.0483527525899	Donor01	scPT	Donor01_scPT	cPT	Donor01_cPT	Batch01	20	PrimaryTumor	Primary colon tumor	-7.83660473205882	-0.989376047555469
Donor01_scPT_ACTTCCGAGGTGATCG	18309	3815	5.76765525151565	Donor01	scPT	Donor01_scPT	cPT	Donor01_cPT	Batch01	5	PrimaryTumor	Primary colon tumor	-10.1463948664888	1.25397320657585
Donor01_scPT_ACTTCCGCATAGACTC	6094	2457	4.05316704955694	Donor01	scPT	Donor01_scPT	cPT	Donor01_cPT	Batch01	12	Stroma/CAF	Fibroblasts	-6.84646286346751	10.0647799578271
Donor01_scPT_ACTTCGCCAGCTGTAT	3195	1106	19.4366197183099	Donor01	scPT	Donor01_scPT	cPT	Donor01_cPT	Batch01	15	PrimaryTumor	Primary colon tumor	-14.1479131160005	1.31894739538047
Donor01_scPT_ACTTTCATCCGAGGCT	15665	3742	9.50526651771465	Donor01	scPT	Donor01_scPT	cPT	Donor01_cPT	Batch01	16	PrimaryTumor	Primary colon tumor	-9.81406511642772	-3.67768720716622
Donor01_scPT_ACTTTGTAGTCCCGGT	15591	3809	2.86062471938939	Donor01	scPT	Donor01_scPT	cPT	Donor01_cPT	Batch01	7	Stroma/CAF	Fibroblasts	5.41086946151418	11.196881016787
Donor01_scPT_ACTTTGTGTATTCTCT	13277	3652	5.41537998041726	Donor01	scPT	Donor01_scPT	cPT	Donor01_cPT	Batch01	14	Endothelium	Endothelium cells	-8.06572880127269	-12.2591507825294
Donor01_scPT_ACTTTGTTCGTGGTAT	26000	5430	4.37307692307692	Donor01	scPT	Donor01_scPT	cPT	Donor01_cPT	Batch01	14	Endothelium	Endothelium cells	-8.01047672607737	-13.0248053464332
Donor01_scPT_AGAAATGCACCTCTGT	15541	4341	2.61244450164082	Donor01	scPT	Donor01_scPT	cPT	Donor01_cPT	Batch01	7	Stroma/CAF	Fibroblasts	4.49743924758595	12.4742533770165
Donor01_scPT_AGAACAAAGTATAACG	14779	3946	4.31016983557751	Donor01	scPT	Donor01_scPT	cPT	Donor01_cPT	Batch01	14	Endothelium	Endothelium cells	-7.75102867462474	-13.3890431317725
Donor01_scPT_AGAACCTCAAAGGCAC	10522	2372	7.02337958563011	Donor01	scPT	Donor01_scPT	cPT	Donor01_cPT	Batch01	4	TCell	T cells	6.79434619567555	1.25442906289909
Donor01_scPT_AGAACCTGTCTTCAAG	4434	1558	23.2746955345061	Donor01	scPT	Donor01_scPT	cPT	Donor01_cPT	Batch01	15	PrimaryTumor	Primary colon tumor	-14.08650888779	1.79190846353386
Donor01_scPT_AGAAGTAGTGGTGATG	19121	4125	14.146749646985	Donor01	scPT	Donor01_scPT	cPT	Donor01_cPT	Batch01	5	PrimaryTumor	Primary colon tumor	-9.14051069595653	1.10070570379112
Donor01_scPT_AGAAGTATCTACACAG	10970	3085	3.73746581586144	Donor01	scPT	Donor01_scPT	cPT	Donor01_cPT	Batch01	7	Stroma/CAF	Fibroblasts	3.13216291091603	12.1917397585473
Donor01_scPT_AGACAAAGTGAATTAG	2722	1130	21.6385011021308	Donor01	scPT	Donor01_scPT	cPT	Donor01_cPT	Batch01	29	Tuft	Tuft cells	-15.2339164195283	-4.42973450750496
Donor01_scPT_AGACACTAGCACTAAA	23631	4694	12.3143328678431	Donor01	scPT	Donor01_scPT	cPT	Donor01_cPT	Batch01	5	PrimaryTumor	Primary colon tumor	-9.18036856033641	1.23193415075157
Donor01_scPT_AGACACTGTACTAGCT	16049	4182	5.80098448501464	Donor01	scPT	Donor01_scPT	cPT	Donor01_cPT	Batch01	5	PrimaryTumor	Primary colon tumor	-9.77230944015819	1.76822920709465
Donor01_scPT_AGACAGGGTGGAATGC	5407	1903	11.2446828185685	Donor01	scPT	Donor01_scPT	cPT	Donor01_cPT	Batch01	14	Endothelium	Endothelium cells	-7.45254768707591	-12.2030098828712
Donor01_scPT_AGACCATGTGACACGA	9809	3042	9.64420430217147	Donor01	scPT	Donor01_scPT	cPT	Donor01_cPT	Batch01	14	Endothelium	Endothelium cells	-7.90662588455516	-12.5725224408546
Donor01_scPT_AGACCCGGTTAAGAAC	2146	1062	12.6281453867661	Donor01	scPT	Donor01_scPT	cPT	Donor01_cPT	Batch01	29	Tuft	Tuft cells	-15.1441317973359	-4.39008311361458
Donor01_scPT_AGACCCGTCCAACTAG	12901	3583	6.15456166188668	Donor01	scPT	Donor01_scPT	cPT	Donor01_cPT	Batch01	7	Stroma/CAF	Fibroblasts	5.39157281539601	12.0519501772485
Donor01_scPT_AGACTCAAGAAACTCA	22705	5051	12.4862365117815	Donor01	scPT	Donor01_scPT	cPT	Donor01_cPT	Batch01	5	PrimaryTumor	Primary colon tumor	-9.902634757541	1.62809403806541
Donor01_scPT_AGACTCAAGTCCTGTA	3558	1442	20.9949409780776	Donor01	scPT	Donor01_scPT	cPT	Donor01_cPT	Batch01	29	Tuft	Tuft cells	-15.1396476207002	-4.28760937780526
Donor01_scPT_AGACTCAGTCATTCCC	15580	4112	4.08215661103979	Donor01	scPT	Donor01_scPT	cPT	Donor01_cPT	Batch01	7	Stroma/CAF	Fibroblasts	4.92493043563527	12.093404492434
Donor01_scPT_AGACTCATCTTACTGT	28948	6179	14.9405831145502	Donor01	scPT	Donor01_scPT	cPT	Donor01_cPT	Batch01	20	PrimaryTumor	Primary colon tumor	-7.17420973160106	-0.633459994498752
Donor01_scPT_AGAGAATGTAGTGTGG	24452	4631	10.6985113692132	Donor01	scPT	Donor01_scPT	cPT	Donor01_cPT	Batch01	20	PrimaryTumor	Primary colon tumor	-9.0524503169282	-0.985555866662525
Donor01_scPT_AGAGAATTCGCTTAAG	24568	4975	10.3060892217519	Donor01	scPT	Donor01_scPT	cPT	Donor01_cPT	Batch01	20	PrimaryTumor	Primary colon tumor	-7.56487430908519	-1.53519407838967
Donor01_scPT_AGAGCAGGTAAGTTGA	27776	5187	11.7115495391705	Donor01	scPT	Donor01_scPT	cPT	Donor01_cPT	Batch01	20	PrimaryTumor	Primary colon tumor	-7.06171383240062	-1.606342473928
Donor01_scPT_AGAGCCCAGTAAACGT	2182	1009	14.115490375802	Donor01	scPT	Donor01_scPT	cPT	Donor01_cPT	Batch01	29	Tuft	Tuft cells	-15.2993375239595	-4.5187142285743
Donor01_scPT_AGAGCCCTCTACACTT	10997	2886	5.84704919523506	Donor01	scPT	Donor01_scPT	cPT	Donor01_cPT	Batch01	14	Endothelium	Endothelium cells	-7.86169876434642	-13.7136586102882
Donor01_scPT_AGAGCCCTCTCGTGAA	16949	3748	2.15351938167443	Donor01	scPT	Donor01_scPT	cPT	Donor01_cPT	Batch01	12	Stroma/CAF	Fibroblasts	-6.0541182933076	10.8075425234399
Donor01_scPT_AGATAGAAGCAACTCT	23000	4519	11.2217391304348	Donor01	scPT	Donor01_scPT	cPT	Donor01_cPT	Batch01	5	PrimaryTumor	Primary colon tumor	-9.14292063095408	1.62588330179069
Donor01_scPT_AGATAGAAGTAGCCAG	29569	5278	14.6065135784098	Donor01	scPT	Donor01_scPT	cPT	Donor01_cPT	Batch01	5	PrimaryTumor	Primary colon tumor	-9.46128477432567	1.76960774331901
Donor01_scPT_AGATAGAGTTCCCAAA	11617	3311	4.42455022811397	Donor01	scPT	Donor01_scPT	cPT	Donor01_cPT	Batch01	12	Stroma/CAF	Fibroblasts	-8.84501566269237	9.04263945489738
Donor01_scPT_AGATCGTGTTACGATC	14282	3324	1.16230219857163	Donor01	scPT	Donor01_scPT	cPT	Donor01_cPT	Batch01	5	PrimaryTumor	Primary colon tumor	-11.8304788050874	0.551301321085431
Donor01_scPT_AGCATCAGTCACTCAA	5791	1824	3.66085304783284	Donor01	scPT	Donor01_scPT	cPT	Donor01_cPT	Batch01	2	Stroma/CAF	Fibroblasts	1.90996466300649	10.0534674730859
Donor01_scPT_AGCATCATCGTTAGAC	21997	4746	4.41878437968814	Donor01	scPT	Donor01_scPT	cPT	Donor01_cPT	Batch01	7	Stroma/CAF	Fibroblasts	3.50319753310842	12.3925225344262
Donor01_scPT_AGCCAATAGCCTAGGA	23032	4634	8.31451893018409	Donor01	scPT	Donor01_scPT	cPT	Donor01_cPT	Batch01	20	PrimaryTumor	Primary colon tumor	-8.97955049850779	-1.04270998567726
Donor01_scPT_AGCCAATGTGCATACT	11448	3117	5.9748427672956	Donor01	scPT	Donor01_scPT	cPT	Donor01_cPT	Batch01	14	Endothelium	Endothelium cells	-7.8293401179536	-13.902200976316
Donor01_scPT_AGCCACGTCTAGAGCT	6492	2121	1.20147874306839	Donor01	scPT	Donor01_scPT	cPT	Donor01_cPT	Batch01	7	Stroma/CAF	Fibroblasts	5.25899873397511	10.0890061464867
Donor01_scPT_AGCCAGCAGTTGCCTA	14695	3892	4.41646818645798	Donor01	scPT	Donor01_scPT	cPT	Donor01_cPT	Batch01	7	Stroma/CAF	Fibroblasts	4.24369416854543	12.6647383776269
Donor01_scPT_AGCCAGCGTTCAAACC	12610	3305	3.21966693100714	Donor01	scPT	Donor01_scPT	cPT	Donor01_cPT	Batch01	7	Stroma/CAF	Fibroblasts	5.4825781407134	10.3726746645531
Donor01_scPT_AGCGCCAGTCACTGAT	10196	3138	15.4374264417419	Donor01	scPT	Donor01_scPT	cPT	Donor01_cPT	Batch01	5	PrimaryTumor	Primary colon tumor	-9.70731367447215	1.61325808435295
Donor01_scPT_AGCGCTGAGTTTGTCG	5003	2034	21.6270237857286	Donor01	scPT	Donor01_scPT	cPT	Donor01_cPT	Batch01	15	PrimaryTumor	Primary colon tumor	-13.4408589778169	1.58166857629631
Donor01_scPT_AGCGCTGTCTTTCCGG	8907	2618	7.63444481868194	Donor01	scPT	Donor01_scPT	cPT	Donor01_cPT	Batch01	12	Stroma/CAF	Fibroblasts	-6.26521505691844	9.6638972368798
Donor01_scPT_AGCGTATTCCAGTTCC	9104	2476	7.63400702987698	Donor01	scPT	Donor01_scPT	cPT	Donor01_cPT	Batch01	4	TCell	T cells	7.03877292297048	1.14943643480156
Donor01_scPT_AGCTACATCTACGGTA	16834	4265	4.15231079957229	Donor01	scPT	Donor01_scPT	cPT	Donor01_cPT	Batch01	7	Stroma/CAF	Fibroblasts	5.1513694348113	12.5364033785424
Donor01_scPT_AGCTTCCGTTGCGGAA	2366	1032	17.1174978867287	Donor01	scPT	Donor01_scPT	cPT	Donor01_cPT	Batch01	29	Tuft	Tuft cells	-15.2480956492646	-4.44474629491951
Donor01_scPT_AGCTTCCTCGTCAACA	12295	3573	1.75681171207808	Donor01	scPT	Donor01_scPT	cPT	Donor01_cPT	Batch01	7	Stroma/CAF	Fibroblasts	5.04259668014211	12.132843693789
Donor01_scPT_AGCTTCCTCTGTTGGA	2631	1368	24.3633599391866	Donor01	scPT	Donor01_scPT	cPT	Donor01_cPT	Batch01	15	PrimaryTumor	Primary colon tumor	-14.4312812266572	1.67555566697929
Donor01_scPT_AGGAAATAGTGGAAGA	18378	3906	10.2949178365437	Donor01	scPT	Donor01_scPT	cPT	Donor01_cPT	Batch01	5	PrimaryTumor	Primary colon tumor	-9.32207979538279	1.06246586709831
Donor01_scPT_AGGAAATCAGTATACC	21735	4252	4.54106280193237	Donor01	scPT	Donor01_scPT	cPT	Donor01_cPT	Batch01	5	PrimaryTumor	Primary colon tumor	-9.30416597702342	1.16348405748222
Donor01_scPT_AGGAATACACTCCGGA	14249	4034	14.6115516878377	Donor01	scPT	Donor01_scPT	cPT	Donor01_cPT	Batch01	20	PrimaryTumor	Primary colon tumor	-8.11225809433299	-1.24557898372795
Donor01_scPT_AGGACTTCAGCGTTTA	8470	2466	4.25029515938607	Donor01	scPT	Donor01_scPT	cPT	Donor01_cPT	Batch01	12	Stroma/CAF	Fibroblasts	-5.82373537399608	10.6319548693261
Donor01_scPT_AGGACTTCAGCTCCTT	9967	3114	2.9497341226046	Donor01	scPT	Donor01_scPT	cPT	Donor01_cPT	Batch01	7	Stroma/CAF	Fibroblasts	2.89849911353749	12.3203246203027
Donor01_scPT_AGGAGGTGTCGGCCTA	18118	4209	5.28755933325974	Donor01	scPT	Donor01_scPT	cPT	Donor01_cPT	Batch01	7	Stroma/CAF	Fibroblasts	2.9405151428954	12.4477698412499
Donor01_scPT_AGGAGGTGTCTCTCCA	16230	3865	5.5822550831793	Donor01	scPT	Donor01_scPT	cPT	Donor01_cPT	Batch01	7	Stroma/CAF	Fibroblasts	4.88293491027516	9.79138060479973
Donor01_scPT_AGGATAAGTCAATGGG	4957	1659	12.7092999798265	Donor01	scPT	Donor01_scPT	cPT	Donor01_cPT	Batch01	15	PrimaryTumor	Primary colon tumor	-13.7305299220307	1.93675132661674
Donor01_scPT_AGGATCTCAGCAGATG	20070	4433	12.8500249128052	Donor01	scPT	Donor01_scPT	cPT	Donor01_cPT	Batch01	5	PrimaryTumor	Primary colon tumor	-9.62056936600047	1.79890724092338
Donor01_scPT_AGGATCTTCGACGCTG	3952	1552	18.0668016194332	Donor01	scPT	Donor01_scPT	cPT	Donor01_cPT	Batch01	15	PrimaryTumor	Primary colon tumor	-14.239735740207	1.84732242494438
Donor01_scPT_AGGCATTGTCTTACAG	32516	5803	9.32156476811416	Donor01	scPT	Donor01_scPT	cPT	Donor01_cPT	Batch01	5	PrimaryTumor	Primary colon tumor	-9.39799513199168	2.02227922349785
Donor01_scPT_AGGCATTTCAGGACAG	18326	4427	12.1412201244134	Donor01	scPT	Donor01_scPT	cPT	Donor01_cPT	Batch01	20	PrimaryTumor	Primary colon tumor	-8.0807238993867	-1.31622735590126
Donor01_scPT_AGGCCACCAAAGGATT	7510	2934	7.44340878828229	Donor01	scPT	Donor01_scPT	cPT	Donor01_cPT	Batch01	5	PrimaryTumor	Primary colon tumor	-9.3793250498994	1.89036794572685
Donor01_scPT_AGGCCACCAGCACACC	5968	2197	6.36729222520107	Donor01	scPT	Donor01_scPT	cPT	Donor01_cPT	Batch01	15	PrimaryTumor	Primary colon tumor	-14.4913484034761	1.44757028489921
Donor01_scPT_AGGCTGCCATCGGATT	16384	3850	2.6123046875	Donor01	scPT	Donor01_scPT	cPT	Donor01_cPT	Batch01	7	Stroma/CAF	Fibroblasts	5.37088666579884	11.3964182940087
Donor01_scPT_AGGGCCTAGTTCGGTT	2524	1007	11.608557844691	Donor01	scPT	Donor01_scPT	cPT	Donor01_cPT	Batch01	14	Endothelium	Endothelium cells	-7.73499264099437	-11.9414732846656
Donor01_scPT_AGGGCCTTCCGATTAG	10661	2711	2.42941562705187	Donor01	scPT	Donor01_scPT	cPT	Donor01_cPT	Batch01	7	Stroma/CAF	Fibroblasts	5.65641008041066	11.4888722506127
Donor01_scPT_AGGGCCTTCTCTTAAC	37239	6762	16.9365450200059	Donor01	scPT	Donor01_scPT	cPT	Donor01_cPT	Batch01	5	PrimaryTumor	Primary colon tumor	-9.67311872818309	1.96123262315605
Donor01_scPT_AGGGCTCTCGCTACGG	25583	4787	8.26720869327288	Donor01	scPT	Donor01_scPT	cPT	Donor01_cPT	Batch01	5	PrimaryTumor	Primary colon tumor	-9.13054289200145	0.706899007853009
Donor01_scPT_AGGGTCCGTATGTGTC	33705	5400	7.10577065717253	Donor01	scPT	Donor01_scPT	cPT	Donor01_cPT	Batch01	5	PrimaryTumor	Primary colon tumor	-8.93981279709178	0.981614431436993
Donor01_scPT_AGGGTGAGTCCTCAGG	16230	3874	2.74183610597659	Donor01	scPT	Donor01_scPT	cPT	Donor01_cPT	Batch01	7	Stroma/CAF	Fibroblasts	3.82168565414113	11.9476582613549
Donor01_scPT_AGGTAGGTCACCTGTC	16644	4036	3.12424897861091	Donor01	scPT	Donor01_scPT	cPT	Donor01_cPT	Batch01	7	Stroma/CAF	Fibroblasts	3.43104324958486	12.2573000994286
Donor01_scPT_AGGTCATTCTGGGCCA	9881	2973	4.53395405323348	Donor01	scPT	Donor01_scPT	cPT	Donor01_cPT	Batch01	7	Stroma/CAF	Fibroblasts	5.58169160506886	11.7374722567162
Donor01_scPT_AGGTCTAGTATCACGT	3370	1485	3.94658753709199	Donor01	scPT	Donor01_scPT	cPT	Donor01_cPT	Batch01	7	Stroma/CAF	Fibroblasts	5.01195846221608	9.8806531038842
Donor01_scPT_AGGTGTTCAAGGTTGG	2765	1238	11.2115732368897	Donor01	scPT	Donor01_scPT	cPT	Donor01_cPT	Batch01	14	Endothelium	Endothelium cells	-8.08952965118724	-11.9980557355323
Donor01_scPT_AGGTGTTGTCTTGCTC	9001	2686	6.22153094100655	Donor01	scPT	Donor01_scPT	cPT	Donor01_cPT	Batch01	14	Endothelium	Endothelium cells	-7.90585483887034	-12.4576342496314
Donor01_scPT_AGGTTACAGTCTGGTT	26470	5238	9.08575746127692	Donor01	scPT	Donor01_scPT	cPT	Donor01_cPT	Batch01	5	PrimaryTumor	Primary colon tumor	-10.0082761225923	1.31381698518608
Donor01_scPT_AGGTTACCAGAGACTG	2845	1166	14.6572934973638	Donor01	scPT	Donor01_scPT	cPT	Donor01_cPT	Batch01	29	Tuft	Tuft cells	-15.2272502360566	-4.41451434225228
Donor01_scPT_AGTAACCTCAGACATC	13891	3712	2.26045641062558	Donor01	scPT	Donor01_scPT	cPT	Donor01_cPT	Batch01	7	Stroma/CAF	Fibroblasts	2.77473579070729	12.258742054995
Donor01_scPT_AGTAACCTCCCGTGAG	20436	4317	4.24740653748287	Donor01	scPT	Donor01_scPT	cPT	Donor01_cPT	Batch01	5	PrimaryTumor	Primary colon tumor	-9.2876388011201	1.52482076555107
Donor01_scPT_AGTAGCTAGATTTGCC	10487	2236	1.00123963001812	Donor01	scPT	Donor01_scPT	cPT	Donor01_cPT	Batch01	7	Stroma/CAF	Fibroblasts	5.13237462661427	9.93592711358879
Donor01_scPT_AGTAGCTAGCTAATGA	8753	2571	3.70158802696218	Donor01	scPT	Donor01_scPT	cPT	Donor01_cPT	Batch01	0	Stroma/CAF	Fibroblasts	4.07163272521657	9.31482859521721
Donor01_scPT_AGTCAACAGCCTAACT	6246	2131	19.9167467178995	Donor01	scPT	Donor01_scPT	cPT	Donor01_cPT	Batch01	15	PrimaryTumor	Primary colon tumor	-13.5906011042817	1.67103954225395
Donor01_scPT_AGTCACATCATACGGT	22986	4512	10.3976333420343	Donor01	scPT	Donor01_scPT	cPT	Donor01_cPT	Batch01	5	PrimaryTumor	Primary colon tumor	-9.03571142532664	1.17469235330436
Donor01_scPT_AGTCACATCGTCGATA	27785	4737	11.7185531761742	Donor01	scPT	Donor01_scPT	cPT	Donor01_cPT	Batch01	5	PrimaryTumor	Primary colon tumor	-9.13043035843211	1.075577696856
Donor01_scPT_AGTGACTAGGTTTACC	4925	1872	15.1269035532995	Donor01	scPT	Donor01_scPT	cPT	Donor01_cPT	Batch01	15	PrimaryTumor	Primary colon tumor	-13.4603692469819	1.61066575914238
Donor01_scPT_AGTGACTCACACAGAG	10081	3145	4.80111100089277	Donor01	scPT	Donor01_scPT	cPT	Donor01_cPT	Batch01	7	Stroma/CAF	Fibroblasts	3.53718934676808	12.484873494204
Donor01_scPT_AGTGTTGAGGTAGATT	2387	1084	21.0724759111856	Donor01	scPT	Donor01_scPT	cPT	Donor01_cPT	Batch01	29	Tuft	Tuft cells	-15.0311509547456	-4.13194088071968
Donor01_scPT_AGTGTTGGTGAGCGAT	19149	4407	8.69497101676328	Donor01	scPT	Donor01_scPT	cPT	Donor01_cPT	Batch01	5	PrimaryTumor	Primary colon tumor	-9.05092443802195	1.33687146573875
Donor01_scPT_AGTGTTGTCTGGCCTT	34779	5490	18.6721872394261	Donor01	scPT	Donor01_scPT	cPT	Donor01_cPT	Batch01	20	PrimaryTumor	Primary colon tumor	-7.32847799637157	-0.993931451741718
Donor01_scPT_AGTTCCCGTGCCCTTT	10274	3536	6.30718318084485	Donor01	scPT	Donor01_scPT	cPT	Donor01_cPT	Batch01	12	Stroma/CAF	Fibroblasts	-6.87674154617625	9.9654051867089
Donor01_scPT_AGTTCGATCGCGTTTC	10401	2927	7.26853187193539	Donor01	scPT	Donor01_scPT	cPT	Donor01_cPT	Batch01	4	TCell	T cells	6.99356876037282	1.09576316743705
Donor01_scPT_ATACCGAAGGTCGACA	7732	2310	6.58303155716503	Donor01	scPT	Donor01_scPT	cPT	Donor01_cPT	Batch01	4	TCell	T cells	6.96126971862477	1.17744656473015
Donor01_scPT_ATACCGATCTTCGTGC	11615	2971	2.81532501076195	Donor01	scPT	Donor01_scPT	cPT	Donor01_cPT	Batch01	7	Stroma/CAF	Fibroblasts	5.86789403579396	10.6006276217065
Donor01_scPT_ATACTTCAGAACTCCT	13253	3303	1.02618275107523	Donor01	scPT	Donor01_scPT	cPT	Donor01_cPT	Batch01	7	Stroma/CAF	Fibroblasts	5.3616474690215	10.1296259966454
Donor01_scPT_ATACTTCCATCCGGTG	21119	4922	11.5156967659454	Donor01	scPT	Donor01_scPT	cPT	Donor01_cPT	Batch01	20	PrimaryTumor	Primary colon tumor	-7.09613813736278	-0.682042429152988
Donor01_scPT_ATAGACCAGCAATTCC	2844	1258	15.436005625879	Donor01	scPT	Donor01_scPT	cPT	Donor01_cPT	Batch01	29	Tuft	Tuft cells	-15.0169993815644	-4.13087038129952
Donor01_scPT_ATAGAGACATCGCCTT	17823	3856	19.9685799248163	Donor01	scPT	Donor01_scPT	cPT	Donor01_cPT	Batch01	5	PrimaryTumor	Primary colon tumor	-9.44680609085399	2.01364942460869
Donor01_scPT_ATAGAGAGTCTGTAAC	17948	4307	3.67171829730332	Donor01	scPT	Donor01_scPT	cPT	Donor01_cPT	Batch01	14	Endothelium	Endothelium cells	-8.04876007416087	-12.5825646314063
Donor01_scPT_ATAGGCTAGTCACTGT	13275	3848	3.24670433145009	Donor01	scPT	Donor01_scPT	cPT	Donor01_cPT	Batch01	7	Stroma/CAF	Fibroblasts	3.41756187102956	12.55248518854
Donor01_scPT_ATATCCTGTATTCCTT	6564	2524	23.9792809262645	Donor01	scPT	Donor01_scPT	cPT	Donor01_cPT	Batch01	15	PrimaryTumor	Primary colon tumor	-13.7233849940522	1.61091633706901
Donor01_scPT_ATCACAGAGAGTCGAC	28460	4964	9.69079409697822	Donor01	scPT	Donor01_scPT	cPT	Donor01_cPT	Batch01	5	PrimaryTumor	Primary colon tumor	-9.24825872757274	0.404760500486828
Donor01_scPT_ATCACAGCAAGCGAGT	23034	3838	0.955109837631328	Donor01	scPT	Donor01_scPT	cPT	Donor01_cPT	Batch01	7	Stroma/CAF	Fibroblasts	5.47087798736257	10.2051055040917
Donor01_scPT_ATCACAGCAGACACCC	30916	6325	11.4277396817182	Donor01	scPT	Donor01_scPT	cPT	Donor01_cPT	Batch01	20	PrimaryTumor	Primary colon tumor	-7.33086742737132	-1.83451453775551
Donor01_scPT_ATCACGAAGAGTCAAT	12715	3003	3.10656704679512	Donor01	scPT	Donor01_scPT	cPT	Donor01_cPT	Batch01	7	Stroma/CAF	Fibroblasts	5.6787746968047	10.5012785997948
Donor01_scPT_ATCACGACAACAAGAT	33207	5622	5.48378353961514	Donor01	scPT	Donor01_scPT	cPT	Donor01_cPT	Batch01	5	PrimaryTumor	Primary colon tumor	-9.59789862015086	0.410684844549634
Donor01_scPT_ATCACGAGTATACAGA	15463	3647	16.3551704067775	Donor01	scPT	Donor01_scPT	cPT	Donor01_cPT	Batch01	5	PrimaryTumor	Primary colon tumor	-8.97342218735057	-0.676395932141803
Donor01_scPT_ATCACGATCTTCGATT	18382	4630	8.13839625720814	Donor01	scPT	Donor01_scPT	cPT	Donor01_cPT	Batch01	5	PrimaryTumor	Primary colon tumor	-9.38200868942576	1.53469904332969
Donor01_scPT_ATCACTTGTTGTTTGG	25461	5069	1.81453988452928	Donor01	scPT	Donor01_scPT	cPT	Donor01_cPT	Batch01	7	Stroma/CAF	Fibroblasts	5.81754956863088	11.3212105837426
Donor01_scPT_ATCAGGTAGGTCATAA	24222	4766	14.1111386342994	Donor01	scPT	Donor01_scPT	cPT	Donor01_cPT	Batch01	5	PrimaryTumor	Primary colon tumor	-9.11918558456737	1.67838450342033
Donor01_scPT_ATCCATTTCCATTGCC	7244	2685	5.36996134732192	Donor01	scPT	Donor01_scPT	cPT	Donor01_cPT	Batch01	14	Endothelium	Endothelium cells	-7.83008493759471	-11.9505942258277
Donor01_scPT_ATCCCTGCAACAAAGT	9364	2721	20.9525843656557	Donor01	scPT	Donor01_scPT	cPT	Donor01_cPT	Batch01	16	PrimaryTumor	Primary colon tumor	-9.91120161392528	-3.74949077695992
Donor01_scPT_ATCCGTCCAAAGGTTA	18866	4560	15.3450651966501	Donor01	scPT	Donor01_scPT	cPT	Donor01_cPT	Batch01	20	PrimaryTumor	Primary colon tumor	-7.02566637375194	-1.32798824638512
Donor01_scPT_ATCCTATTCTGCCTCA	19042	4358	3.04589854006932	Donor01	scPT	Donor01_scPT	cPT	Donor01_cPT	Batch01	7	Stroma/CAF	Fibroblasts	3.30238447806996	12.3314187136254
Donor01_scPT_ATCGGCGCAATTTCTC	12894	3481	2.88506281991624	Donor01	scPT	Donor01_scPT	cPT	Donor01_cPT	Batch01	4	TCell	T cells	6.919865948178	1.06686612039421
Donor01_scPT_ATCGTAGCAAGATTGA	2695	1294	10.6493506493506	Donor01	scPT	Donor01_scPT	cPT	Donor01_cPT	Batch01	29	Tuft	Tuft cells	-15.2721291957124	-4.49717358678963
Donor01_scPT_ATCGTCCAGCCGGAAT	13599	3877	1.98544010589014	Donor01	scPT	Donor01_scPT	cPT	Donor01_cPT	Batch01	5	PrimaryTumor	Primary colon tumor	-9.3435002742036	2.04677005678032
Donor01_scPT_ATCGTGAAGCTTTCTT	6493	2394	4.32773756352996	Donor01	scPT	Donor01_scPT	cPT	Donor01_cPT	Batch01	14	Endothelium	Endothelium cells	-7.84352030136424	-13.7753432187476
Donor01_scPT_ATCGTGATCTGCTAGA	28204	5233	11.6508296695504	Donor01	scPT	Donor01_scPT	cPT	Donor01_cPT	Batch01	5	PrimaryTumor	Primary colon tumor	-8.78883280136424	0.669608553942181
Donor01_scPT_ATCTCTAGTGGCAGAT	24693	4700	11.4971854371684	Donor01	scPT	Donor01_scPT	cPT	Donor01_cPT	Batch01	20	PrimaryTumor	Primary colon tumor	-7.83947290756541	-1.51010207265999
Donor01_scPT_ATCTTCAAGTTAGTGA	5437	2007	4.43259150266691	Donor01	scPT	Donor01_scPT	cPT	Donor01_cPT	Batch01	7	Stroma/CAF	Fibroblasts	4.32986865661305	12.355614384707
Donor01_scPT_ATCTTCACACAACATC	3115	1521	15.1524879614767	Donor01	scPT	Donor01_scPT	cPT	Donor01_cPT	Batch01	29	Tuft	Tuft cells	-15.0665303645356	-4.2002156171241
Donor01_scPT_ATCTTCAGTTGGACCC	28490	5505	7.81677781677782	Donor01	scPT	Donor01_scPT	cPT	Donor01_cPT	Batch01	20	PrimaryTumor	Primary colon tumor	-7.62743343689281	-1.56605915159371
Donor01_scPT_ATCTTCATCAGCCTCT	15517	3976	4.15673132693175	Donor01	scPT	Donor01_scPT	cPT	Donor01_cPT	Batch01	7	Stroma/CAF	Fibroblasts	4.72130094192189	9.91285010248039
Donor01_scPT_ATGAAAGAGCAACCAG	12211	3503	4.85627712718041	Donor01	scPT	Donor01_scPT	cPT	Donor01_cPT	Batch01	7	Stroma/CAF	Fibroblasts	4.94379363677663	12.4330079165063
Donor01_scPT_ATGACCAAGCAAGTCG	33749	5495	9.32472073246615	Donor01	scPT	Donor01_scPT	cPT	Donor01_cPT	Batch01	5	PrimaryTumor	Primary colon tumor	-9.16992201187449	0.692895731028058
Donor01_scPT_ATGACCACAGTATTCG	12015	3503	3.13774448605909	Donor01	scPT	Donor01_scPT	cPT	Donor01_cPT	Batch01	7	Stroma/CAF	Fibroblasts	4.72928939483327	11.1410910692773
Donor01_scPT_ATGACCACATCCGGTG	19787	4840	9.17268913933391	Donor01	scPT	Donor01_scPT	cPT	Donor01_cPT	Batch01	20	PrimaryTumor	Primary colon tumor	-8.03857292511302	-1.2999157699981
Donor01_scPT_ATGACCATCACACCGG	27811	5629	4.0739275826112	Donor01	scPT	Donor01_scPT	cPT	Donor01_cPT	Batch01	7	Stroma/CAF	Fibroblasts	3.68239913604421	12.4647309389672
Donor01_scPT_ATGACCATCCTAGCTC	12582	3376	4.07725321888412	Donor01	scPT	Donor01_scPT	cPT	Donor01_cPT	Batch01	7	Stroma/CAF	Fibroblasts	5.858680111386	11.9283349123559
Donor01_scPT_ATGAGGGAGAGCCGAT	19312	3601	5.43703396851698	Donor01	scPT	Donor01_scPT	cPT	Donor01_cPT	Batch01	16	PrimaryTumor	Primary colon tumor	-9.82676901199656	-3.66764740080025
Donor01_scPT_ATGAGTCCAAGGTCTT	6293	1873	23.4705228031146	Donor01	scPT	Donor01_scPT	cPT	Donor01_cPT	Batch01	15	PrimaryTumor	Primary colon tumor	-13.9052773890718	1.5530882683358
Donor01_scPT_ATGCATGGTGCATCTA	26549	4759	11.1604956872199	Donor01	scPT	Donor01_scPT	cPT	Donor01_cPT	Batch01	5	PrimaryTumor	Primary colon tumor	-9.16409887649852	0.933341464098431
Donor01_scPT_ATGCCTCTCCCATAGA	22555	4998	3.82176900908889	Donor01	scPT	Donor01_scPT	cPT	Donor01_cPT	Batch01	20	PrimaryTumor	Primary colon tumor	-6.58063568451243	-1.45262519449379
Donor01_scPT_ATGCGATTCCATTGCC	19349	4518	4.31546849966406	Donor01	scPT	Donor01_scPT	cPT	Donor01_cPT	Batch01	7	Stroma/CAF	Fibroblasts	5.38883290908498	11.9702403154931
Donor01_scPT_ATGGAGGGTTAGGACG	20700	4661	8.71014492753623	Donor01	scPT	Donor01_scPT	cPT	Donor01_cPT	Batch01	20	PrimaryTumor	Primary colon tumor	-8.91913236954051	-1.10852704376366
Donor01_scPT_ATGGATCTCTTGGCTC	3811	1195	15.429021254264	Donor01	scPT	Donor01_scPT	cPT	Donor01_cPT	Batch01	29	Tuft	Tuft cells	-15.0377522883638	-4.04108933538582
Donor01_scPT_ATGGGTTGTAGGCTCC	13647	3945	2.51337290246941	Donor01	scPT	Donor01_scPT	cPT	Donor01_cPT	Batch01	14	Endothelium	Endothelium cells	-7.95046533920604	-12.312131205503
Donor01_scPT_ATGGTTGGTAGGTTTC	27009	5481	4.84653263726906	Donor01	scPT	Donor01_scPT	cPT	Donor01_cPT	Batch01	5	PrimaryTumor	Primary colon tumor	-9.05375398971873	1.15741237073753
Donor01_scPT_ATGTCCCAGGAACATT	3783	1541	3.67433254031192	Donor01	scPT	Donor01_scPT	cPT	Donor01_cPT	Batch01	15	PrimaryTumor	Primary colon tumor	-14.4626475749238	1.32259221940849
Donor01_scPT_ATGTCTTCAGCGTACC	29733	5192	10.6346483704974	Donor01	scPT	Donor01_scPT	cPT	Donor01_cPT	Batch01	5	PrimaryTumor	Primary colon tumor	-8.81499780990916	0.458852073248364
Donor01_scPT_ATTACCTGTTTCTTAC	24001	5080	15.5118536727636	Donor01	scPT	Donor01_scPT	cPT	Donor01_cPT	Batch01	5	PrimaryTumor	Primary colon tumor	-9.44781507828074	1.93493481546257
Donor01_scPT_ATTATCCGTGACCGTC	30989	5431	7.48975442899093	Donor01	scPT	Donor01_scPT	cPT	Donor01_cPT	Batch01	5	PrimaryTumor	Primary colon tumor	-8.87418856003123	-0.177007967535518
Donor01_scPT_ATTATCCGTTCTCAGA	14859	4055	2.11319738878794	Donor01	scPT	Donor01_scPT	cPT	Donor01_cPT	Batch01	7	Stroma/CAF	Fibroblasts	4.14140020034474	12.2519366350732
Donor01_scPT_ATTCACTCACAATGCT	10937	3198	9.96616988205175	Donor01	scPT	Donor01_scPT	cPT	Donor01_cPT	Batch01	5	PrimaryTumor	Primary colon tumor	-9.03280367233592	1.19226487546775
Donor01_scPT_ATTCAGGGTACCCGCA	25554	5736	12.9177428191281	Donor01	scPT	Donor01_scPT	cPT	Donor01_cPT	Batch01	20	PrimaryTumor	Primary colon tumor	-7.11446012832957	-1.12990347475197
Donor01_scPT_ATTCAGGTCACTGTTT	8824	3028	2.9011786038078	Donor01	scPT	Donor01_scPT	cPT	Donor01_cPT	Batch01	7	Stroma/CAF	Fibroblasts	4.22738443038625	11.4600627031884
Donor01_scPT_ATTCATCCATAAGCGG	28511	5282	11.5814948616324	Donor01	scPT	Donor01_scPT	cPT	Donor01_cPT	Batch01	5	PrimaryTumor	Primary colon tumor	-9.60721506454783	0.924846014078595
Donor01_scPT_ATTCCATTCCTTATAC	21998	4736	2.55932357487044	Donor01	scPT	Donor01_scPT	cPT	Donor01_cPT	Batch01	7	Stroma/CAF	Fibroblasts	5.4652646603362	11.2474085894189
Donor01_scPT_ATTCCCGCAAACGAGC	2202	1228	17.2570390554042	Donor01	scPT	Donor01_scPT	cPT	Donor01_cPT	Batch01	15	PrimaryTumor	Primary colon tumor	-14.2634488520845	1.76779766946647
Donor01_scPT_ATTCCCGCAGAGATTA	19305	4516	4.75524475524475	Donor01	scPT	Donor01_scPT	cPT	Donor01_cPT	Batch01	12	Stroma/CAF	Fibroblasts	-6.87363304474193	10.0652215090356
Donor01_scPT_ATTCCCGGTTCCTACC	11502	3390	11.3806294557468	Donor01	scPT	Donor01_scPT	cPT	Donor01_cPT	Batch01	5	PrimaryTumor	Primary colon tumor	-9.72053636886912	1.96216174035881
Donor01_scPT_ATTCCTACAGAGGACT	22937	4650	10.8645420063653	Donor01	scPT	Donor01_scPT	cPT	Donor01_cPT	Batch01	5	PrimaryTumor	Primary colon tumor	-9.09980787613231	0.371704002912976
Donor01_scPT_ATTCGTTAGCAGCCTC	3529	1771	12.269764805894	Donor01	scPT	Donor01_scPT	cPT	Donor01_cPT	Batch01	15	PrimaryTumor	Primary colon tumor	-14.1849852977021	1.73982735544059
Donor01_scPT_ATTCTACTCTCTAGGA	5797	2319	3.17405554597205	Donor01	scPT	Donor01_scPT	cPT	Donor01_cPT	Batch01	12	Stroma/CAF	Fibroblasts	-8.61274446823436	9.04485293298576
Donor01_scPT_ATTCTTGGTTGTGGAG	9652	2956	17.7165354330709	Donor01	scPT	Donor01_scPT	cPT	Donor01_cPT	Batch01	5	PrimaryTumor	Primary colon tumor	-8.95249475815135	0.938821276720502
Donor01_scPT_ATTTACCGTACGAAAT	36850	6276	20.2659430122117	Donor01	scPT	Donor01_scPT	cPT	Donor01_cPT	Batch01	5	PrimaryTumor	Primary colon tumor	-9.04758753158885	0.0587997642121092
Donor01_scPT_ATTTACCTCTATGCCC	2244	1030	13.0124777183601	Donor01	scPT	Donor01_scPT	cPT	Donor01_cPT	Batch01	29	Tuft	Tuft cells	-14.9927598414643	-4.07556037038948
Donor01_scPT_ATTTCACCAGTCGCAC	20386	4431	6.33768272343765	Donor01	scPT	Donor01_scPT	cPT	Donor01_cPT	Batch01	7	Stroma/CAF	Fibroblasts	4.97346339843434	9.9254996386132
Donor01_scPT_CAAAGAACACCTGATA	10886	2464	18.5743156347602	Donor01	scPT	Donor01_scPT	cPT	Donor01_cPT	Batch01	15	PrimaryTumor	Primary colon tumor	-13.6421519694551	1.86883493333671
Donor01_scPT_CAAAGAAGTAAGTAGT	4709	1905	1.63516670205989	Donor01	scPT	Donor01_scPT	cPT	Donor01_cPT	Batch01	4	TCell	T cells	6.95310960433644	0.910015543993451
Donor01_scPT_CAACAACTCGAATCCA	4288	1704	23.9039179104478	Donor01	scPT	Donor01_scPT	cPT	Donor01_cPT	Batch01	29	Tuft	Tuft cells	-15.0501948771699	-4.17357663244393
Donor01_scPT_CAACCAACAATCTAGC	3243	1243	2.99105766265803	Donor01	scPT	Donor01_scPT	cPT	Donor01_cPT	Batch01	12	Stroma/CAF	Fibroblasts	-6.01567520477611	10.0733086672387
Donor01_scPT_CAACCTCAGGTAGCCA	5116	2169	6.80218921032056	Donor01	scPT	Donor01_scPT	cPT	Donor01_cPT	Batch01	14	Endothelium	Endothelium cells	-8.07839216568309	-11.9124901685157
Donor01_scPT_CAACGATGTATCGTTG	27258	4951	12.194585075941	Donor01	scPT	Donor01_scPT	cPT	Donor01_cPT	Batch01	5	PrimaryTumor	Primary colon tumor	-8.94822325088817	1.02343185811851
Donor01_scPT_CAACGGCCAACATCGT	19213	4303	21.058658200177	Donor01	scPT	Donor01_scPT	cPT	Donor01_cPT	Batch01	5	PrimaryTumor	Primary colon tumor	-9.6761132655366	1.91122814088676
Donor01_scPT_CAAGACTCAGTTGAAA	21225	4265	11.5806831566549	Donor01	scPT	Donor01_scPT	cPT	Donor01_cPT	Batch01	5	PrimaryTumor	Primary colon tumor	-8.97437872268992	0.927849730547406
Donor01_scPT_CAAGACTTCCCTTGGT	20107	4361	12.7965385189238	Donor01	scPT	Donor01_scPT	cPT	Donor01_cPT	Batch01	5	PrimaryTumor	Primary colon tumor	-9.39985956528026	1.8976630774102
Donor01_scPT_CAAGAGGGTACTTCCC	23695	4411	3.86579447140747	Donor01	scPT	Donor01_scPT	cPT	Donor01_cPT	Batch01	7	Stroma/CAF	Fibroblasts	5.06614576003713	11.7570416536889
Donor01_scPT_CAAGAGGGTCTTCTAT	4441	1383	15.9873902274263	Donor01	scPT	Donor01_scPT	cPT	Donor01_cPT	Batch01	15	PrimaryTumor	Primary colon tumor	-14.5479499278291	1.67459507852409
Donor01_scPT_CAAGCTAAGAGTCTTC	8623	2373	2.58610692334454	Donor01	scPT	Donor01_scPT	cPT	Donor01_cPT	Batch01	12	Stroma/CAF	Fibroblasts	4.77410398147267	10.1429698076806
Donor01_scPT_CAATACGAGTCAACAA	12133	2974	3.17316409791478	Donor01	scPT	Donor01_scPT	cPT	Donor01_cPT	Batch01	7	Stroma/CAF	Fibroblasts	5.60777412078542	10.3295046892724
Donor01_scPT_CAATCGATCAAGCTTG	31004	5056	10.7695781189524	Donor01	scPT	Donor01_scPT	cPT	Donor01_cPT	Batch01	5	PrimaryTumor	Primary colon tumor	-8.92566503860789	0.905870517786481
Donor01_scPT_CAATGACAGCGTCTCG	16854	4157	20.0071199715201	Donor01	scPT	Donor01_scPT	cPT	Donor01_cPT	Batch01	5	PrimaryTumor	Primary colon tumor	-9.14689363815623	1.10762496858452
Donor01_scPT_CAATGACCACGAAAGC	9450	3094	19.0793650793651	Donor01	scPT	Donor01_scPT	cPT	Donor01_cPT	Batch01	15	PrimaryTumor	Primary colon tumor	-14.7400676188691	0.639743050631024
Donor01_scPT_CAATGACGTATGAGGC	23064	4641	3.70274020117933	Donor01	scPT	Donor01_scPT	cPT	Donor01_cPT	Batch01	7	Stroma/CAF	Fibroblasts	2.81432972572011	12.2321784105859
Donor01_scPT_CACAACAAGCATTTGC	4944	1701	3.68122977346278	Donor01	scPT	Donor01_scPT	cPT	Donor01_cPT	Batch01	15	PrimaryTumor	Primary colon tumor	-14.6298457560762	1.93432899385307
Donor01_scPT_CACAACAGTCTCTCCA	21860	4700	2.47483989021043	Donor01	scPT	Donor01_scPT	cPT	Donor01_cPT	Batch01	7	Stroma/CAF	Fibroblasts	5.33243690154714	11.824605664309
Donor01_scPT_CACAACATCAGTCATG	3950	1426	24.8354430379747	Donor01	scPT	Donor01_scPT	cPT	Donor01_cPT	Batch01	15	PrimaryTumor	Primary colon tumor	-14.1796389994844	1.82325740724418
Donor01_scPT_CACACAACAAAGGCAC	19874	4848	2.51584985408071	Donor01	scPT	Donor01_scPT	cPT	Donor01_cPT	Batch01	7	Stroma/CAF	Fibroblasts	4.62937293670339	12.4859025087914
Donor01_scPT_CACACAAGTCAAGGCA	16046	4003	3.73924965723545	Donor01	scPT	Donor01_scPT	cPT	Donor01_cPT	Batch01	7	Stroma/CAF	Fibroblasts	5.30314336440724	11.2912289705834
Donor01_scPT_CACAGATAGGGCAGGA	14710	4111	6.60774983004759	Donor01	scPT	Donor01_scPT	cPT	Donor01_cPT	Batch01	14	Endothelium	Endothelium cells	-8.37713875152903	-12.3075955304542
Donor01_scPT_CACAGGCCACCGTCTT	11657	3015	2.17036973492322	Donor01	scPT	Donor01_scPT	cPT	Donor01_cPT	Batch01	7	Stroma/CAF	Fibroblasts	5.54456506393117	11.5375001040063
Donor01_scPT_CACCAAATCTCGGCTT	6087	2394	4.56711023492689	Donor01	scPT	Donor01_scPT	cPT	Donor01_cPT	Batch01	12	Stroma/CAF	Fibroblasts	-6.85082878448802	9.90519591241691
Donor01_scPT_CACCGTTGTCTAGGTT	19100	4612	3.27748691099476	Donor01	scPT	Donor01_scPT	cPT	Donor01_cPT	Batch01	7	Stroma/CAF	Fibroblasts	4.27783666274709	12.7281119433007
Donor01_scPT_CACCGTTGTGGATTTC	7708	2733	5.43591074208614	Donor01	scPT	Donor01_scPT	cPT	Donor01_cPT	Batch01	12	Stroma/CAF	Fibroblasts	-6.97451652862865	9.99435587793205
Donor01_scPT_CACCGTTTCGATAACC	7116	2799	10.3850477796515	Donor01	scPT	Donor01_scPT	cPT	Donor01_cPT	Batch01	14	Endothelium	Endothelium cells	-7.97335876800853	-11.6885626706519
Donor01_scPT_CACGAATGTCACGTGC	9710	2844	5.35530381050463	Donor01	scPT	Donor01_scPT	cPT	Donor01_cPT	Batch01	12	Stroma/CAF	Fibroblasts	-6.40741314270335	10.4222361651025
Donor01_scPT_CACGAATGTTGGACTT	9225	2911	6.78590785907859	Donor01	scPT	Donor01_scPT	cPT	Donor01_cPT	Batch01	14	Endothelium	Endothelium cells	-7.77987923004466	-14.1068671140113
Donor01_scPT_CACGGGTAGGCACGAT	26189	4930	13.3414792470121	Donor01	scPT	Donor01_scPT	cPT	Donor01_cPT	Batch01	5	PrimaryTumor	Primary colon tumor	-9.81485380508738	1.38086625009391
Donor01_scPT_CACGGGTGTCAGTCCG	6207	2060	4.57547929756726	Donor01	scPT	Donor01_scPT	cPT	Donor01_cPT	Batch01	14	Endothelium	Endothelium cells	-7.74352754928905	-14.3344090375343
Donor01_scPT_CACGGGTTCTGCATAG	9303	2490	11.1469418467161	Donor01	scPT	Donor01_scPT	cPT	Donor01_cPT	Batch01	14	Endothelium	Endothelium cells	-8.31143917419749	-12.2114756497779
Donor01_scPT_CACGTTCAGACTCAAA	19535	4833	2.2011773739442	Donor01	scPT	Donor01_scPT	cPT	Donor01_cPT	Batch01	7	Stroma/CAF	Fibroblasts	4.35709176681203	12.38154478937
Donor01_scPT_CACGTTCGTTTCAGAC	20751	4421	3.91306443062985	Donor01	scPT	Donor01_scPT	cPT	Donor01_cPT	Batch01	7	Stroma/CAF	Fibroblasts	4.85808931014699	11.8914687243066
Donor01_scPT_CACGTTCTCCTGTAAG	30840	5327	9.72762645914397	Donor01	scPT	Donor01_scPT	cPT	Donor01_cPT	Batch01	5	PrimaryTumor	Primary colon tumor	-9.79353250839549	1.56025548845146
Donor01_scPT_CACTAAGAGTGATTCC	33600	5474	8.8125	Donor01	scPT	Donor01_scPT	cPT	Donor01_cPT	Batch01	5	PrimaryTumor	Primary colon tumor	-9.38836206772166	0.591578504141308
Donor01_scPT_CACTGAAAGGAAAGGT	43260	6885	16.7591308368007	Donor01	scPT	Donor01_scPT	cPT	Donor01_cPT	Batch01	20	PrimaryTumor	Primary colon tumor	-7.60606874801951	-1.38499669164803
Donor01_scPT_CAGAGCCAGAAGGATG	11402	3394	5.17453078407297	Donor01	scPT	Donor01_scPT	cPT	Donor01_cPT	Batch01	7	Stroma/CAF	Fibroblasts	3.60572848937673	12.5054394808373
Donor01_scPT_CAGATACGTATCAGGG	2133	1274	5.39146741678387	Donor01	scPT	Donor01_scPT	cPT	Donor01_cPT	Batch01	27	Endothelium	Endothelium cells	-2.79039778091746	-17.5390179547706
Donor01_scPT_CAGATACTCTTTGCAT	10927	3196	2.04081632653061	Donor01	scPT	Donor01_scPT	cPT	Donor01_cPT	Batch01	14	Endothelium	Endothelium cells	-7.83805336334544	-13.7936690244117
Donor01_scPT_CAGATCAAGTCCCTAA	12411	3213	24.7602932882121	Donor01	scPT	Donor01_scPT	cPT	Donor01_cPT	Batch01	5	PrimaryTumor	Primary colon tumor	-9.95915617325145	1.94557233720634
Donor01_scPT_CAGATCATCCGACGGT	4042	1507	24.220682830282	Donor01	scPT	Donor01_scPT	cPT	Donor01_cPT	Batch01	15	PrimaryTumor	Primary colon tumor	-14.1257544932588	1.8152930346093
Donor01_scPT_CAGATTGGTGCCTAAT	29001	5511	8.12730595496707	Donor01	scPT	Donor01_scPT	cPT	Donor01_cPT	Batch01	5	PrimaryTumor	Primary colon tumor	-9.2731238780244	1.42453010946129
Donor01_scPT_CAGATTGGTTGGTACT	14523	3867	3.09164773118502	Donor01	scPT	Donor01_scPT	cPT	Donor01_cPT	Batch01	7	Stroma/CAF	Fibroblasts	3.76780877731008	12.2796761599145
Donor01_scPT_CAGCAATCACCGGCTA	26174	4950	5.91426606556124	Donor01	scPT	Donor01_scPT	cPT	Donor01_cPT	Batch01	7	Stroma/CAF	Fibroblasts	5.3446329655425	10.0875155535302
Donor01_scPT_CAGCAATGTGCGTGCT	17138	3932	3.14505776636714	Donor01	scPT	Donor01_scPT	cPT	Donor01_cPT	Batch01	7	Stroma/CAF	Fibroblasts	4.59165464065236	12.5185362902245
Donor01_scPT_CAGCAATTCTTTCTAG	16873	3940	2.66105612517039	Donor01	scPT	Donor01_scPT	cPT	Donor01_cPT	Batch01	7	Stroma/CAF	Fibroblasts	4.82946525237721	12.26036044031
Donor01_scPT_CAGCACGTCTGTCCCA	7101	2231	7.505985072525	Donor01	scPT	Donor01_scPT	cPT	Donor01_cPT	Batch01	14	Endothelium	Endothelium cells	-8.22028650619822	-12.1728508862891
Donor01_scPT_CAGCAGCAGAGGCCAT	9838	3189	2.99857694653385	Donor01	scPT	Donor01_scPT	cPT	Donor01_cPT	Batch01	7	Stroma/CAF	Fibroblasts	4.98140369079274	11.2581145372948
Donor01_scPT_CAGCCAGCAAGAGGCT	2978	1360	20.4499664204164	Donor01	scPT	Donor01_scPT	cPT	Donor01_cPT	Batch01	15	PrimaryTumor	Primary colon tumor	-14.527125495456	0.960876187380292
Donor01_scPT_CAGCCAGGTTAGTCGT	16048	3935	3.48953140578265	Donor01	scPT	Donor01_scPT	cPT	Donor01_cPT	Batch01	7	Stroma/CAF	Fibroblasts	5.255483967282	12.0842282381615
Donor01_scPT_CAGCCAGTCATGAAAG	10389	3102	4.08123977283665	Donor01	scPT	Donor01_scPT	cPT	Donor01_cPT	Batch01	12	Stroma/CAF	Fibroblasts	-6.41685833313304	10.3551718798241
Donor01_scPT_CAGCGTGGTATCTCGA	6282	1696	24.0369309137217	Donor01	scPT	Donor01_scPT	cPT	Donor01_cPT	Batch01	15	PrimaryTumor	Primary colon tumor	-13.7582351145967	1.85055943399284
Donor01_scPT_CAGCGTGGTCAGGAGT	13985	3045	7.92277440114408	Donor01	scPT	Donor01_scPT	cPT	Donor01_cPT	Batch01	5	PrimaryTumor	Primary colon tumor	-10.2462216792329	1.19682260423515
Donor01_scPT_CAGGTATAGTTGTAGA	16947	4229	14.4332330205936	Donor01	scPT	Donor01_scPT	cPT	Donor01_cPT	Batch01	20	PrimaryTumor	Primary colon tumor	-8.3571697650178	-1.2122475895324
Donor01_scPT_CAGGTATTCCGATAGT	7000	2219	2.38571428571429	Donor01	scPT	Donor01_scPT	cPT	Donor01_cPT	Batch01	12	Stroma/CAF	Fibroblasts	-5.88665594436961	10.5482260790429
Donor01_scPT_CAGTGCGGTAGTGGCA	3469	1552	10.3776304410493	Donor01	scPT	Donor01_scPT	cPT	Donor01_cPT	Batch01	14	Endothelium	Endothelium cells	-7.7726355967744	-13.8074629697242
Donor01_scPT_CAGTTAGAGTCTTGGT	4151	1473	25.0782943868947	Donor01	scPT	Donor01_scPT	cPT	Donor01_cPT	Batch01	15	PrimaryTumor	Primary colon tumor	-14.1981231150849	1.61704691320274
Donor01_scPT_CAGTTAGGTAGTTAGA	5280	2076	6.64772727272727	Donor01	scPT	Donor01_scPT	cPT	Donor01_cPT	Batch01	14	Endothelium	Endothelium cells	-7.71181072571116	-14.4921086224952
Donor01_scPT_CAGTTCCCATGGAGAC	23994	4388	9.1231141118613	Donor01	scPT	Donor01_scPT	cPT	Donor01_cPT	Batch01	5	PrimaryTumor	Primary colon tumor	-9.29869570114451	1.5914890375695
Donor01_scPT_CATAAGCGTACAGTCT	21531	4783	12.1406344340718	Donor01	scPT	Donor01_scPT	cPT	Donor01_cPT	Batch01	5	PrimaryTumor	Primary colon tumor	-9.34161962845164	1.8916234579644
Donor01_scPT_CATACAGAGAAGCGGG	27975	4760	3.50312779267203	Donor01	scPT	Donor01_scPT	cPT	Donor01_cPT	Batch01	7	Stroma/CAF	Fibroblasts	4.91518054626149	11.0166108217797
Donor01_scPT_CATACAGAGCCTCTCT	3913	1657	17.7101967799642	Donor01	scPT	Donor01_scPT	cPT	Donor01_cPT	Batch01	29	Tuft	Tuft cells	-15.1622840342744	-4.321146288816
Donor01_scPT_CATACAGCATGTAACC	34351	5960	6.11918139209921	Donor01	scPT	Donor01_scPT	cPT	Donor01_cPT	Batch01	12	Stroma/CAF	Fibroblasts	-5.80908502914744	10.6298462954125
Donor01_scPT_CATCCACTCGTGGAAG	6836	2609	2.41369221767115	Donor01	scPT	Donor01_scPT	cPT	Donor01_cPT	Batch01	12	Stroma/CAF	Fibroblasts	-8.8808480677827	8.97848292260978
Donor01_scPT_CATCCCAAGGCAGCTA	3621	1546	11.7647058823529	Donor01	scPT	Donor01_scPT	cPT	Donor01_cPT	Batch01	29	Tuft	Tuft cells	-15.2817927775605	-4.50130585760262
Donor01_scPT_CATCCCAAGGGACACT	16407	3879	5.25995002133236	Donor01	scPT	Donor01_scPT	cPT	Donor01_cPT	Batch01	5	PrimaryTumor	Primary colon tumor	-10.3869534907563	1.17394050031517
Donor01_scPT_CATCCCAGTTTCGTTT	28547	5594	13.2763512803447	Donor01	scPT	Donor01_scPT	cPT	Donor01_cPT	Batch01	20	PrimaryTumor	Primary colon tumor	-7.28862156250316	-0.597661131922267
Donor01_scPT_CATCGCTGTTAAGTCC	11088	3015	6.41233766233766	Donor01	scPT	Donor01_scPT	cPT	Donor01_cPT	Batch01	7	Stroma/CAF	Fibroblasts	6.10434327743215	11.3163420763573
Donor01_scPT_CATCGCTGTTCAGCGC	18993	4211	10.5881114094666	Donor01	scPT	Donor01_scPT	cPT	Donor01_cPT	Batch01	5	PrimaryTumor	Primary colon tumor	-9.45972360946971	1.89661618142936
Donor01_scPT_CATCGGGTCCGATGCG	12555	3225	2.19036240541617	Donor01	scPT	Donor01_scPT	cPT	Donor01_cPT	Batch01	7	Stroma/CAF	Fibroblasts	5.07856689117116	11.7969729509911
Donor01_scPT_CATCGGGTCTCGCTCA	26945	4824	1.99665986268324	Donor01	scPT	Donor01_scPT	cPT	Donor01_cPT	Batch01	7	Stroma/CAF	Fibroblasts	5.91362653396291	11.0815846529565
Donor01_scPT_CATCGTCGTGGTCCCA	6680	2085	3.89221556886228	Donor01	scPT	Donor01_scPT	cPT	Donor01_cPT	Batch01	14	Endothelium	Endothelium cells	-7.8635403094514	-13.7637780103126
Donor01_scPT_CATCGTCTCCACCCTA	7882	2594	19.9949251459021	Donor01	scPT	Donor01_scPT	cPT	Donor01_cPT	Batch01	29	Tuft	Tuft cells	-15.2777787623628	-4.52762631506111
Donor01_scPT_CATGAGTAGTAATACG	18389	4352	12.773940942955	Donor01	scPT	Donor01_scPT	cPT	Donor01_cPT	Batch01	5	PrimaryTumor	Primary colon tumor	-9.00299467422801	0.397358378466107
Donor01_scPT_CATGAGTCACACAGCC	3514	1570	15.2817302219693	Donor01	scPT	Donor01_scPT	cPT	Donor01_cPT	Batch01	29	Tuft	Tuft cells	-15.1822587428315	-4.36085776418831
Donor01_scPT_CATGAGTTCGCCCAGA	15672	3815	3.42649310872894	Donor01	scPT	Donor01_scPT	cPT	Donor01_cPT	Batch01	7	Stroma/CAF	Fibroblasts	4.87815700194997	12.0334841814599
Donor01_scPT_CATGAGTTCTCCGAGG	28123	4868	10.0202681079543	Donor01	scPT	Donor01_scPT	cPT	Donor01_cPT	Batch01	5	PrimaryTumor	Primary colon tumor	-9.09399237015086	1.24414690404747
Donor01_scPT_CATGCAAAGTTGTAAG	19752	4074	14.7934386391252	Donor01	scPT	Donor01_scPT	cPT	Donor01_cPT	Batch01	5	PrimaryTumor	Primary colon tumor	-9.33335985519725	1.75772901445244
Donor01_scPT_CATGCCTTCCTTATGT	34088	6598	17.1438629429711	Donor01	scPT	Donor01_scPT	cPT	Donor01_cPT	Batch01	20	PrimaryTumor	Primary colon tumor	-7.08124555923778	-0.913629630509876
Donor01_scPT_CATGCCTTCGAGTGGA	8175	2193	3.42507645259939	Donor01	scPT	Donor01_scPT	cPT	Donor01_cPT	Batch01	7	Stroma/CAF	Fibroblasts	4.78044639251393	10.0998808947167
Donor01_scPT_CATGCTCAGAGGTTAT	9071	3060	2.91037371844339	Donor01	scPT	Donor01_scPT	cPT	Donor01_cPT	Batch01	14	Endothelium	Endothelium cells	-7.42556108810741	-12.4305880460181
Donor01_scPT_CATGGTAAGCCTAGGA	20441	4615	15.8309280367888	Donor01	scPT	Donor01_scPT	cPT	Donor01_cPT	Batch01	5	PrimaryTumor	Primary colon tumor	-9.04945005752879	-0.0647501739897951
Donor01_scPT_CATTCCGCAAAGTATG	12799	3243	2.85178529572623	Donor01	scPT	Donor01_scPT	cPT	Donor01_cPT	Batch01	7	Stroma/CAF	Fibroblasts	4.69132218978566	9.6759821978173
Donor01_scPT_CATTCTATCGAGAGCA	12562	3270	6.18532080878841	Donor01	scPT	Donor01_scPT	cPT	Donor01_cPT	Batch01	7	Stroma/CAF	Fibroblasts	5.26813636443776	11.1124646273217
Donor01_scPT_CATTGAGAGGATCATA	6297	1679	0.301730983007781	Donor01	scPT	Donor01_scPT	cPT	Donor01_cPT	Batch01	7	Stroma/CAF	Fibroblasts	5.21805940292043	9.9581734743676
Donor01_scPT_CATTGAGGTGGACTAG	19431	3889	15.0275333230405	Donor01	scPT	Donor01_scPT	cPT	Donor01_cPT	Batch01	5	PrimaryTumor	Primary colon tumor	-9.17241491653758	0.270470639761426
Donor01_scPT_CATTGCCAGTTGCCCG	12794	3320	3.94716273253087	Donor01	scPT	Donor01_scPT	cPT	Donor01_cPT	Batch01	7	Stroma/CAF	Fibroblasts	5.16104016921681	10.7464711275658
Donor01_scPT_CATTGCCAGTTGGGAC	16414	3190	3.31424393810162	Donor01	scPT	Donor01_scPT	cPT	Donor01_cPT	Batch01	7	Stroma/CAF	Fibroblasts	5.13890205047292	10.9740511980614
Donor01_scPT_CATTGCCGTCTCTCCA	6468	2422	5.70500927643785	Donor01	scPT	Donor01_scPT	cPT	Donor01_cPT	Batch01	7	Stroma/CAF	Fibroblasts	3.67144809386891	12.5629679766259
Donor01_scPT_CATTGCCTCCGTGGGT	31801	5584	14.0655954215276	Donor01	scPT	Donor01_scPT	cPT	Donor01_cPT	Batch01	5	PrimaryTumor	Primary colon tumor	-8.72635568954783	0.741150578554608
Donor01_scPT_CATTGTTAGTCAGCCC	17175	4569	4.3901018922853	Donor01	scPT	Donor01_scPT	cPT	Donor01_cPT	Batch01	14	Endothelium	Endothelium cells	-8.15815224029857	-12.0750153455177
Donor01_scPT_CATTTCACACTAACGT	6368	2176	4.99371859296482	Donor01	scPT	Donor01_scPT	cPT	Donor01_cPT	Batch01	14	Endothelium	Endothelium cells	-7.80002750732738	-13.9880459699073
Donor01_scPT_CATTTCACATCCAATG	40687	6572	7.59947894905006	Donor01	scPT	Donor01_scPT	cPT	Donor01_cPT	Batch01	20	PrimaryTumor	Primary colon tumor	-7.38016762115794	-1.82209936708596
Donor01_scPT_CATTTCACATGACTTG	28543	5180	6.26072942577865	Donor01	scPT	Donor01_scPT	cPT	Donor01_cPT	Batch01	5	PrimaryTumor	Primary colon tumor	-9.10426058151561	1.68899722963188
Donor01_scPT_CCAAGCGCAGCCCACA	2476	1315	0.605815831987076	Donor01	scPT	Donor01_scPT	cPT	Donor01_cPT	Batch01	15	PrimaryTumor	Primary colon tumor	-14.951330321811	0.998086175020672
Donor01_scPT_CCAATTTCACCACATA	12990	3558	2.24788298691301	Donor01	scPT	Donor01_scPT	cPT	Donor01_cPT	Batch01	14	Endothelium	Endothelium cells	-7.94215406753856	-12.9448998364845
Donor01_scPT_CCACACTAGTGGCGAT	43251	5729	4.46926082633928	Donor01	scPT	Donor01_scPT	cPT	Donor01_cPT	Batch01	5	PrimaryTumor	Primary colon tumor	-9.47849192001658	0.665905555780865
Donor01_scPT_CCACACTCAAAGGCTG	25465	5255	12.04005497742	Donor01	scPT	Donor01_scPT	cPT	Donor01_cPT	Batch01	20	PrimaryTumor	Primary colon tumor	-7.06867422439891	-0.827868709270023
Donor01_scPT_CCACCATAGGTCGACA	13380	3600	5.82959641255605	Donor01	scPT	Donor01_scPT	cPT	Donor01_cPT	Batch01	5	PrimaryTumor	Primary colon tumor	-9.00940908768016	1.82152696519706
Donor01_scPT_CCACGAGCACACGGAA	2014	1204	0.099304865938431	Donor01	scPT	Donor01_scPT	cPT	Donor01_cPT	Batch01	15	PrimaryTumor	Primary colon tumor	-14.7311040339692	1.74555226236198
Donor01_scPT_CCACGAGCATAGATCC	23503	5367	11.3900353146407	Donor01	scPT	Donor01_scPT	cPT	Donor01_cPT	Batch01	5	PrimaryTumor	Primary colon tumor	-8.77570642807322	0.301986118849255
Donor01_scPT_CCACGAGGTTGCCGCA	26609	5211	13.5067082566049	Donor01	scPT	Donor01_scPT	cPT	Donor01_cPT	Batch01	5	PrimaryTumor	Primary colon tumor	-7.94742788650828	-0.558620283309482
Donor01_scPT_CCACGTTTCTGCGGGT	21876	4857	2.97586396050466	Donor01	scPT	Donor01_scPT	cPT	Donor01_cPT	Batch01	7	Stroma/CAF	Fibroblasts	4.30954442641896	12.2116763201318
Donor01_scPT_CCACTTGGTATCGTTG	24466	5153	3.72353470121802	Donor01	scPT	Donor01_scPT	cPT	Donor01_cPT	Batch01	5	PrimaryTumor	Primary colon tumor	-9.36236204483348	2.08140679269645
Donor01_scPT_CCACTTGTCCTCTCGA	8991	2923	6.25069513958403	Donor01	scPT	Donor01_scPT	cPT	Donor01_cPT	Batch01	14	Endothelium	Endothelium cells	-8.18525757171946	-11.9897206220069
Donor01_scPT_CCATCACCATATCGGT	17898	4454	6.54821767795284	Donor01	scPT	Donor01_scPT	cPT	Donor01_cPT	Batch01	5	PrimaryTumor	Primary colon tumor	-9.06879438736278	1.28394766717765
Donor01_scPT_CCCATTGGTTGTAGCT	23064	4963	7.82171349288935	Donor01	scPT	Donor01_scPT	cPT	Donor01_cPT	Batch01	20	PrimaryTumor	Primary colon tumor	-7.4269095835908	-1.65422491163399
Donor01_scPT_CCCATTGGTTGTCATG	2332	1244	15.6946826758148	Donor01	scPT	Donor01_scPT	cPT	Donor01_cPT	Batch01	15	PrimaryTumor	Primary colon tumor	-14.4710761485322	1.80913444429252
Donor01_scPT_CCCGAAGCAGCAGTAG	3540	1550	22.5706214689266	Donor01	scPT	Donor01_scPT	cPT	Donor01_cPT	Batch01	29	Tuft	Tuft cells	-15.2422019419892	-4.43587569326546
Donor01_scPT_CCCGGAAGTCGCTGCA	20462	4216	12.1102531521845	Donor01	scPT	Donor01_scPT	cPT	Donor01_cPT	Batch01	5	PrimaryTumor	Primary colon tumor	-8.73951353409129	0.385217925604321
Donor01_scPT_CCCTAACCATGAATAG	8145	2597	4.3585021485574	Donor01	scPT	Donor01_scPT	cPT	Donor01_cPT	Batch01	12	Stroma/CAF	Fibroblasts	-6.43654646255809	10.2076928225121
Donor01_scPT_CCCTCAAAGCATCCCG	20224	5083	9.75573575949367	Donor01	scPT	Donor01_scPT	cPT	Donor01_cPT	Batch01	5	PrimaryTumor	Primary colon tumor	-9.48946108200389	1.82249613672111
Donor01_scPT_CCCTCTCCAATTGAAG	16514	3352	1.4775342133947	Donor01	scPT	Donor01_scPT	cPT	Donor01_cPT	Batch01	7	Stroma/CAF	Fibroblasts	5.50789437911672	10.2856099215112
Donor01_scPT_CCCTCTCCATTGAGGG	29069	5046	10.6711617186694	Donor01	scPT	Donor01_scPT	cPT	Donor01_cPT	Batch01	5	PrimaryTumor	Primary colon tumor	-8.8859692988618	1.16460057168815
Donor01_scPT_CCCTGATTCGAAGAAT	7076	2785	5.10175240248728	Donor01	scPT	Donor01_scPT	cPT	Donor01_cPT	Batch01	7	Stroma/CAF	Fibroblasts	3.12879501006764	12.4746234026513
Donor01_scPT_CCGATCTAGGACATCG	14661	3560	1.87572471182048	Donor01	scPT	Donor01_scPT	cPT	Donor01_cPT	Batch01	7	Stroma/CAF	Fibroblasts	5.23344360015553	12.2144858446679
Donor01_scPT_CCGATCTTCTGATTCT	11947	3852	9.03992634134092	Donor01	scPT	Donor01_scPT	cPT	Donor01_cPT	Batch01	5	PrimaryTumor	Primary colon tumor	-9.38054479935008	1.82476135164116
Donor01_scPT_CCGATGGAGGTCATCT	3584	1297	6.80803571428571	Donor01	scPT	Donor01_scPT	cPT	Donor01_cPT	Batch01	7	Stroma/CAF	Fibroblasts	5.16357455871266	10.1331221666894
Donor01_scPT_CCGCAAGAGCTTTGTG	12014	3007	17.5794905943066	Donor01	scPT	Donor01_scPT	cPT	Donor01_cPT	Batch01	5	PrimaryTumor	Primary colon tumor	-9.38134493210154	0.885972341593243
Donor01_scPT_CCGCAAGTCAAATAGG	11945	3268	4.16073670992047	Donor01	scPT	Donor01_scPT	cPT	Donor01_cPT	Batch01	12	Stroma/CAF	Fibroblasts	-5.87967171051341	10.5001837816796
Donor01_scPT_CCGCAAGTCCACTGAA	9458	2805	3.17191795305561	Donor01	scPT	Donor01_scPT	cPT	Donor01_cPT	Batch01	7	Stroma/CAF	Fibroblasts	4.52761922500295	12.6382100191674
Donor01_scPT_CCGGACAGTACAGAGC	13699	3700	3.81049711657785	Donor01	scPT	Donor01_scPT	cPT	Donor01_cPT	Batch01	7	Stroma/CAF	Fibroblasts	3.80065475127858	12.2129427996239
Donor01_scPT_CCGGACATCTCTGGTC	9639	2249	14.9704326174914	Donor01	scPT	Donor01_scPT	cPT	Donor01_cPT	Batch01	15	PrimaryTumor	Primary colon tumor	-13.6455613551362	1.91109128862236
Donor01_scPT_CCGGGTACACGCTGAC	24343	5023	13.4946391159676	Donor01	scPT	Donor01_scPT	cPT	Donor01_cPT	Batch01	5	PrimaryTumor	Primary colon tumor	-8.99266733505565	1.32911845117424
Donor01_scPT_CCGGTAGGTTGCCGAC	33076	5596	7.62486394969162	Donor01	scPT	Donor01_scPT	cPT	Donor01_cPT	Batch01	20	PrimaryTumor	Primary colon tumor	-8.02984489776927	-1.16619024604943
Donor01_scPT_CCGGTGAAGGCACCAA	22898	4953	9.10123154860687	Donor01	scPT	Donor01_scPT	cPT	Donor01_cPT	Batch01	5	PrimaryTumor	Primary colon tumor	-9.0467769084199	1.35148557096336
Donor01_scPT_CCGGTGACACTTGGCG	38104	5653	11.0014696619777	Donor01	scPT	Donor01_scPT	cPT	Donor01_cPT	Batch01	20	PrimaryTumor	Primary colon tumor	-9.05054582931834	-0.803967902366184
Donor01_scPT_CCGGTGATCGGCCCAA	2663	1114	15.9218926023282	Donor01	scPT	Donor01_scPT	cPT	Donor01_cPT	Batch01	29	Tuft	Tuft cells	-15.1448670802339	-4.28708962530281
Donor01_scPT_CCGGTGATCGTGACTA	15471	3671	3.29002650119579	Donor01	scPT	Donor01_scPT	cPT	Donor01_cPT	Batch01	7	Stroma/CAF	Fibroblasts	5.8704856457488	11.1291834917626
Donor01_scPT_CCGGTGATCTACCTTA	16592	3615	1.4645612343298	Donor01	scPT	Donor01_scPT	cPT	Donor01_cPT	Batch01	7	Stroma/CAF	Fibroblasts	5.74800382278127	10.5804049578271
Donor01_scPT_CCGTAGGAGTCCTACA	13602	3490	1.8379650051463	Donor01	scPT	Donor01_scPT	cPT	Donor01_cPT	Batch01	7	Stroma/CAF	Fibroblasts	4.9846099438445	11.9994809237084
Donor01_scPT_CCGTAGGGTTAGGACG	21919	4744	6.54683151603632	Donor01	scPT	Donor01_scPT	cPT	Donor01_cPT	Batch01	5	PrimaryTumor	Primary colon tumor	-8.85938276626903	1.02967508703087
Donor01_scPT_CCGTTCACAAGGTCTT	3083	1330	20.1751540707103	Donor01	scPT	Donor01_scPT	cPT	Donor01_cPT	Batch01	15	PrimaryTumor	Primary colon tumor	-14.0656424937471	1.64931579500053
Donor01_scPT_CCGTTCAGTCACAGTT	16697	4282	3.49164520572558	Donor01	scPT	Donor01_scPT	cPT	Donor01_cPT	Batch01	7	Stroma/CAF	Fibroblasts	4.77042136809987	12.3349835482201
Donor01_scPT_CCTAACCCACGGTGTC	40727	6464	10.8650281140275	Donor01	scPT	Donor01_scPT	cPT	Donor01_cPT	Batch01	5	PrimaryTumor	Primary colon tumor	-8.93403448440867	1.16692038446281
Donor01_scPT_CCTAAGAAGCACTGGA	25174	5036	14.1773258123461	Donor01	scPT	Donor01_scPT	cPT	Donor01_cPT	Batch01	5	PrimaryTumor	Primary colon tumor	-9.13902201034862	1.40219100385521
Donor01_scPT_CCTAAGACAGGGTCTC	25244	5452	3.73950245602916	Donor01	scPT	Donor01_scPT	cPT	Donor01_cPT	Batch01	14	Endothelium	Endothelium cells	-8.36156906463939	-12.1811335477271
Donor01_scPT_CCTACGTCAGTGGGTA	2215	1195	17.9232505643341	Donor01	scPT	Donor01_scPT	cPT	Donor01_cPT	Batch01	29	Tuft	Tuft cells	-15.2254916606172	-4.42899111837532
Donor01_scPT_CCTACGTCATCGCCTT	23264	4638	3.44738651994498	Donor01	scPT	Donor01_scPT	cPT	Donor01_cPT	Batch01	7	Stroma/CAF	Fibroblasts	5.37815032622975	10.3822085466943
Donor01_scPT_CCTATCGCAAAGTATG	8885	2714	9.72425436128306	Donor01	scPT	Donor01_scPT	cPT	Donor01_cPT	Batch01	7	Stroma/CAF	Fibroblasts	4.8270319523589	10.2477233019433
Donor01_scPT_CCTCAACTCGTGGGTC	17285	4145	4.04396875903963	Donor01	scPT	Donor01_scPT	cPT	Donor01_cPT	Batch01	7	Stroma/CAF	Fibroblasts	5.04523931167287	11.6244799700341
Donor01_scPT_CCTCACAGTGAATGTA	16250	4276	3.04615384615385	Donor01	scPT	Donor01_scPT	cPT	Donor01_cPT	Batch01	7	Stroma/CAF	Fibroblasts	4.52266584060353	12.5527531710229
Donor01_scPT_CCTCACATCGCTCATC	37419	6589	14.0062535075764	Donor01	scPT	Donor01_scPT	cPT	Donor01_cPT	Batch01	5	PrimaryTumor	Primary colon tumor	-7.97127642013866	-0.338556414399408
Donor01_scPT_CCTCATGAGTCAACAA	22062	4635	10.8421720605566	Donor01	scPT	Donor01_scPT	cPT	Donor01_cPT	Batch01	5	PrimaryTumor	Primary colon tumor	-9.24439253189403	1.61899062066887
Donor01_scPT_CCTCCAATCCAGCAAT	2022	1024	18.8921859545005	Donor01	scPT	Donor01_scPT	cPT	Donor01_cPT	Batch01	15	PrimaryTumor	Primary colon tumor	-14.0571319041474	1.75568648248527
Donor01_scPT_CCTCCTCAGTAAATGC	14198	4022	14.7626426257219	Donor01	scPT	Donor01_scPT	cPT	Donor01_cPT	Batch01	5	PrimaryTumor	Primary colon tumor	-9.70204843857127	1.65843077569816
Donor01_scPT_CCTCCTCCACCAGACC	9955	3526	3.01356102461075	Donor01	scPT	Donor01_scPT	cPT	Donor01_cPT	Batch01	7	Stroma/CAF	Fibroblasts	2.75087295196218	12.589627942141
Donor01_scPT_CCTCCTCTCAGGACGA	28009	5312	14.7809632618087	Donor01	scPT	Donor01_scPT	cPT	Donor01_cPT	Batch01	5	PrimaryTumor	Primary colon tumor	-9.70239843704539	1.81540151506279
Donor01_scPT_CCTCTAGAGGCTTAGG	7532	2522	3.87679235262878	Donor01	scPT	Donor01_scPT	cPT	Donor01_cPT	Batch01	7	Stroma/CAF	Fibroblasts	3.18142233512563	12.095656117495
Donor01_scPT_CCTCTAGCAAGACGGT	28830	5022	19.5386749913285	Donor01	scPT	Donor01_scPT	cPT	Donor01_cPT	Batch01	5	PrimaryTumor	Primary colon tumor	-9.75956358291942	2.01015778451774
Donor01_scPT_CCTCTAGTCTCATGCC	11440	3340	13.4178321678322	Donor01	scPT	Donor01_scPT	cPT	Donor01_cPT	Batch01	15	PrimaryTumor	Primary colon tumor	-13.734419005893	1.45151408582542
Donor01_scPT_CCTGCATAGACAACAT	28462	4397	11.8368350783501	Donor01	scPT	Donor01_scPT	cPT	Donor01_cPT	Batch01	4	TCell	T cells	6.95877013824147	1.03836615949485
Donor01_scPT_CCTGTTGTCCCGAGAC	23901	5229	3.30530103342956	Donor01	scPT	Donor01_scPT	cPT	Donor01_cPT	Batch01	7	Stroma/CAF	Fibroblasts	4.59612928054494	12.312645634707
Donor01_scPT_CCTGTTGTCGGCTTGG	12072	3069	2.30284956925116	Donor01	scPT	Donor01_scPT	cPT	Donor01_cPT	Batch01	7	Stroma/CAF	Fibroblasts	5.20360551498097	9.98417921930168
Donor01_scPT_CCTTCAGTCAACTTTC	7491	2676	2.00240288346015	Donor01	scPT	Donor01_scPT	cPT	Donor01_cPT	Batch01	12	Stroma/CAF	Fibroblasts	-8.74327768661815	9.05026980310295
Donor01_scPT_CCTTCAGTCATAAGGA	14378	4136	6.87160940325497	Donor01	scPT	Donor01_scPT	cPT	Donor01_cPT	Batch01	5	PrimaryTumor	Primary colon tumor	-9.91521086075145	1.85932012468193
Donor01_scPT_CCTTCAGTCTCCTGCA	40249	6583	11.7369375636662	Donor01	scPT	Donor01_scPT	cPT	Donor01_cPT	Batch01	5	PrimaryTumor	Primary colon tumor	-9.59221376755076	1.92267175584648
Donor01_scPT_CCTTGTGCATTACTCT	27486	5921	11.1038346794732	Donor01	scPT	Donor01_scPT	cPT	Donor01_cPT	Batch01	20	PrimaryTumor	Primary colon tumor	-7.11076416351634	-1.06409255594399
Donor01_scPT_CCTTGTGGTAGGCTGA	3206	1438	14.4728633811603	Donor01	scPT	Donor01_scPT	cPT	Donor01_cPT	Batch01	14	Endothelium	Endothelium cells	-8.12481130935985	-11.8076107892432
Donor01_scPT_CCTTTGGAGTCCGCCA	4904	1834	20.5138662316476	Donor01	scPT	Donor01_scPT	cPT	Donor01_cPT	Batch01	15	PrimaryTumor	Primary colon tumor	-13.7724009928926	1.70399065881584
Donor01_scPT_CCTTTGGCACAAGGTG	3471	1344	26.6781907231345	Donor01	scPT	Donor01_scPT	cPT	Donor01_cPT	Batch01	15	PrimaryTumor	Primary colon tumor	-14.1694718775972	1.35759158998344
Donor01_scPT_CGAAGGAAGACAGTCG	9684	3011	3.32507228418009	Donor01	scPT	Donor01_scPT	cPT	Donor01_cPT	Batch01	7	Stroma/CAF	Fibroblasts	5.15860067031545	12.6169154253564
Donor01_scPT_CGAAGGAGTAGTATAG	11523	2775	13.989412479389	Donor01	scPT	Donor01_scPT	cPT	Donor01_cPT	Batch01	5	PrimaryTumor	Primary colon tumor	-9.46744074203807	1.03575452237938
Donor01_scPT_CGAAGTTAGGGTAGCT	9487	3049	4.91198482133446	Donor01	scPT	Donor01_scPT	cPT	Donor01_cPT	Batch01	7	Stroma/CAF	Fibroblasts	4.08568511626882	12.630908688601
Donor01_scPT_CGAAGTTTCAGGCGAA	25897	5127	11.5766304977411	Donor01	scPT	Donor01_scPT	cPT	Donor01_cPT	Batch01	5	PrimaryTumor	Primary colon tumor	-9.20050157883006	1.76251812845085
Donor01_scPT_CGAATTGGTTTGCAGT	9805	2790	6.8230494645589	Donor01	scPT	Donor01_scPT	cPT	Donor01_cPT	Batch01	7	Stroma/CAF	Fibroblasts	4.03989778182668	11.8422782030663
Donor01_scPT_CGAGAAGAGATAGTGT	31714	5432	27.0574509680267	Donor01	scPT	Donor01_scPT	cPT	Donor01_cPT	Batch01	5	PrimaryTumor	Primary colon tumor	-9.14847483017283	1.26548047929619
Donor01_scPT_CGAGAAGCAACGGTAG	2704	1337	11.4644970414201	Donor01	scPT	Donor01_scPT	cPT	Donor01_cPT	Batch01	27	Endothelium	Endothelium cells	-2.69438042023021	-17.6455300244727
Donor01_scPT_CGAGGCTAGACTTCAC	11005	3183	2.78055429350295	Donor01	scPT	Donor01_scPT	cPT	Donor01_cPT	Batch01	7	Stroma/CAF	Fibroblasts	5.59055362365407	11.9329669085107
Donor01_scPT_CGAGGCTCAAGTGATA	15062	3719	4.33541362368875	Donor01	scPT	Donor01_scPT	cPT	Donor01_cPT	Batch01	7	Stroma/CAF	Fibroblasts	5.28120265624684	12.0233275499902
Donor01_scPT_CGAGGCTTCAGTCACA	10502	2497	4.48486002666159	Donor01	scPT	Donor01_scPT	cPT	Donor01_cPT	Batch01	12	Stroma/CAF	Fibroblasts	4.70856032989186	10.1665417757592
Donor01_scPT_CGAGTTACACGTCATA	38182	6311	8.09019957047824	Donor01	scPT	Donor01_scPT	cPT	Donor01_cPT	Batch01	5	PrimaryTumor	Primary colon tumor	-8.96100916244822	-0.368773225624226
Donor01_scPT_CGATCGGCACAAGTGG	8862	2895	6.25141051681336	Donor01	scPT	Donor01_scPT	cPT	Donor01_cPT	Batch01	14	Endothelium	Endothelium cells	-8.19593538620311	-12.2369311246314
Donor01_scPT_CGATGGCAGCATTTCG	13913	3608	5.31157909868468	Donor01	scPT	Donor01_scPT	cPT	Donor01_cPT	Batch01	12	Stroma/CAF	Fibroblasts	-6.52057756759959	10.4466797915063
Donor01_scPT_CGATGGCAGTTTCGGT	19620	4418	3.55759429153925	Donor01	scPT	Donor01_scPT	cPT	Donor01_cPT	Batch01	7	Stroma/CAF	Fibroblasts	4.53696904800099	11.8336693850121
Donor01_scPT_CGATGGCGTTGTCATG	2196	1081	23.816029143898	Donor01	scPT	Donor01_scPT	cPT	Donor01_cPT	Batch01	29	Tuft	Tuft cells	-15.1501561579927	-4.31487349599984
Donor01_scPT_CGATGGCTCTCTTGCG	17218	4277	3.90870019746777	Donor01	scPT	Donor01_scPT	cPT	Donor01_cPT	Batch01	7	Stroma/CAF	Fibroblasts	3.98741422317189	12.4613110628686
Donor01_scPT_CGCATGGAGGCGCTCT	11477	2976	3.48523133222968	Donor01	scPT	Donor01_scPT	cPT	Donor01_cPT	Batch01	7	Stroma/CAF	Fibroblasts	5.30453334472341	10.2311522570214
Donor01_scPT_CGCCAGAAGTCTGTAC	2689	1405	8.40461137969505	Donor01	scPT	Donor01_scPT	cPT	Donor01_cPT	Batch01	14	Endothelium	Endothelium cells	-7.89147867538768	-12.1996853742042
Donor01_scPT_CGCGTGAAGTTTGAGA	23792	4722	7.49831876260928	Donor01	scPT	Donor01_scPT	cPT	Donor01_cPT	Batch01	5	PrimaryTumor	Primary colon tumor	-9.04869093277293	1.2983218041024
Donor01_scPT_CGCGTGAGTTCTTCAT	19141	4087	8.66725876390993	Donor01	scPT	Donor01_scPT	cPT	Donor01_cPT	Batch01	5	PrimaryTumor	Primary colon tumor	-8.95032324173289	0.799271067675091
Donor01_scPT_CGGAACCTCCTAGCCT	31413	5798	14.2838952026231	Donor01	scPT	Donor01_scPT	cPT	Donor01_cPT	Batch01	5	PrimaryTumor	Primary colon tumor	-8.05428661682445	-0.340733165782057
Donor01_scPT_CGGAATTAGCTGCCAC	32458	5285	11.59344383511	Donor01	scPT	Donor01_scPT	cPT	Donor01_cPT	Batch01	5	PrimaryTumor	Primary colon tumor	-8.9766675410493	0.853584369715191
Donor01_scPT_CGGAATTCAGAATTCC	2982	1314	20.523138832998	Donor01	scPT	Donor01_scPT	cPT	Donor01_cPT	Batch01	29	Tuft	Tuft cells	-15.2585383830293	-4.47124318212654
Donor01_scPT_CGGACACGTTATCTTC	24645	5000	12.3148711706228	Donor01	scPT	Donor01_scPT	cPT	Donor01_cPT	Batch01	5	PrimaryTumor	Primary colon tumor	-9.31678308822947	1.8354506102166
Donor01_scPT_CGGAGAAAGAACAGGA	15900	3760	3.71069182389937	Donor01	scPT	Donor01_scPT	cPT	Donor01_cPT	Batch01	7	Stroma/CAF	Fibroblasts	4.09485898635549	12.3972851839623
Donor01_scPT_CGGAGAAAGTCTGTAC	11185	2878	3.79079123826553	Donor01	scPT	Donor01_scPT	cPT	Donor01_cPT	Batch01	0	Stroma/CAF	Fibroblasts	3.73777900359792	9.37826796441887
Donor01_scPT_CGGAGAACATTAGGAA	40916	6154	9.21155538175775	Donor01	scPT	Donor01_scPT	cPT	Donor01_cPT	Batch01	20	PrimaryTumor	Primary colon tumor	-9.06694425918895	-0.741047689620517
Donor01_scPT_CGGAGAAGTAATCAAG	26646	4434	10.8233881257975	Donor01	scPT	Donor01_scPT	cPT	Donor01_cPT	Batch01	5	PrimaryTumor	Primary colon tumor	-9.36947645523387	0.868237694796063
Donor01_scPT_CGGAGAATCGCACTCT	22313	4537	2.88620983283288	Donor01	scPT	Donor01_scPT	cPT	Donor01_cPT	Batch01	7	Stroma/CAF	Fibroblasts	4.99038444183034	11.6646020021996
Donor01_scPT_CGGGACTTCTGGAAGG	17287	4018	5.38554983513623	Donor01	scPT	Donor01_scPT	cPT	Donor01_cPT	Batch01	7	Stroma/CAF	Fibroblasts	5.33548913619679	11.9002587404809
Donor01_scPT_CGGGCATGTTAAACCC	12840	3634	3.31775700934579	Donor01	scPT	Donor01_scPT	cPT	Donor01_cPT	Batch01	14	Endothelium	Endothelium cells	-7.98916019775706	-12.3925936612525
Donor01_scPT_CGGGTGTGTCGGAACA	27081	5045	9.3829622244378	Donor01	scPT	Donor01_scPT	cPT	Donor01_cPT	Batch01	5	PrimaryTumor	Primary colon tumor	-9.75384630539256	0.0751197543701903
Donor01_scPT_CGGGTGTGTGTACATC	12516	3180	7.24672419303292	Donor01	scPT	Donor01_scPT	cPT	Donor01_cPT	Batch01	16	PrimaryTumor	Primary colon tumor	-9.86907209732371	-3.56128195852425
Donor01_scPT_CGGGTGTTCGATGCTA	10515	3106	3.44270090347123	Donor01	scPT	Donor01_scPT	cPT	Donor01_cPT	Batch01	7	Stroma/CAF	Fibroblasts	4.88938508651418	11.8120677080712
Donor01_scPT_CGGTCAGAGACCAAGC	13956	3490	2.84465462883348	Donor01	scPT	Donor01_scPT	cPT	Donor01_cPT	Batch01	7	Stroma/CAF	Fibroblasts	4.04031549117726	11.979860981997
Donor01_scPT_CGGTCAGCAACTGCCG	18008	3951	7.24677920924034	Donor01	scPT	Donor01_scPT	cPT	Donor01_cPT	Batch01	5	PrimaryTumor	Primary colon tumor	-9.07518114425975	1.81589694887016
Donor01_scPT_CGGTCAGTCTCTCGAC	3462	1214	9.04101675332178	Donor01	scPT	Donor01_scPT	cPT	Donor01_cPT	Batch01	15	PrimaryTumor	Primary colon tumor	-14.8530150828584	1.72785468965385
Donor01_scPT_CGGTCAGTCTGGCCTT	11930	3392	11.3243922883487	Donor01	scPT	Donor01_scPT	cPT	Donor01_cPT	Batch01	5	PrimaryTumor	Primary colon tumor	-9.28218378403026	1.81483908563469
Donor01_scPT_CGTAAGTAGTACGAGC	25666	5082	9.47946699914283	Donor01	scPT	Donor01_scPT	cPT	Donor01_cPT	Batch01	20	PrimaryTumor	Primary colon tumor	-7.43961824753123	-1.83071986765053
Donor01_scPT_CGTAATGGTCCTACAA	14580	3915	2.90809327846365	Donor01	scPT	Donor01_scPT	cPT	Donor01_cPT	Batch01	7	Stroma/CAF	Fibroblasts	5.96758447311086	11.5734440889916
Donor01_scPT_CGTAGTAGTTCGGACC	11229	2683	2.11951197791433	Donor01	scPT	Donor01_scPT	cPT	Donor01_cPT	Batch01	7	Stroma/CAF	Fibroblasts	5.6747635426299	10.9193217363915
Donor01_scPT_CGTCAAAAGTGGAAGA	16124	4070	5.86703051352022	Donor01	scPT	Donor01_scPT	cPT	Donor01_cPT	Batch01	5	PrimaryTumor	Primary colon tumor	-9.10366834976512	1.8785390463433
Donor01_scPT_CGTCAAAGTCTGTAGT	17916	3819	12.5362804197365	Donor01	scPT	Donor01_scPT	cPT	Donor01_cPT	Batch01	5	PrimaryTumor	Primary colon tumor	-9.21872343399363	0.72264834314201
Donor01_scPT_CGTCCATGTCTTTATC	10906	3076	3.97946084724005	Donor01	scPT	Donor01_scPT	cPT	Donor01_cPT	Batch01	7	Stroma/CAF	Fibroblasts	3.8351844372527	11.889037808474
Donor01_scPT_CGTGAATAGGACGGAG	19972	4489	3.19447226116563	Donor01	scPT	Donor01_scPT	cPT	Donor01_cPT	Batch01	14	Endothelium	Endothelium cells	-8.25946153976756	-12.3263323697486
Donor01_scPT_CGTGAATTCATAGCAC	8925	2595	4.05602240896359	Donor01	scPT	Donor01_scPT	cPT	Donor01_cPT	Batch01	0	Stroma/CAF	Fibroblasts	4.28373418471974	9.68830366998527
Donor01_scPT_CGTGATATCCTGGCTT	16691	4166	2.63615121921994	Donor01	scPT	Donor01_scPT	cPT	Donor01_cPT	Batch01	12	Stroma/CAF	Fibroblasts	-6.26888193466502	10.4911162462792
Donor01_scPT_CGTTAGAAGACATAGT	19640	4187	2.83604887983707	Donor01	scPT	Donor01_scPT	cPT	Donor01_cPT	Batch01	7	Stroma/CAF	Fibroblasts	4.84646115920705	11.7225768175683
Donor01_scPT_CGTTAGACACCTCTGT	29785	6004	12.1369817021991	Donor01	scPT	Donor01_scPT	cPT	Donor01_cPT	Batch01	5	PrimaryTumor	Primary colon tumor	-9.76818098404246	1.68088432222221
Donor01_scPT_CGTTAGATCCTGCCAT	17820	3073	7.69921436588103	Donor01	scPT	Donor01_scPT	cPT	Donor01_cPT	Batch01	4	TCell	T cells	6.88931117675466	1.01751275926445
Donor01_scPT_CTAACCCAGGCACGAT	24958	5115	3.33360044875391	Donor01	scPT	Donor01_scPT	cPT	Donor01_cPT	Batch01	12	Stroma/CAF	Fibroblasts	-6.35619320251781	10.6899268236718
Donor01_scPT_CTAACCCAGGGTATAT	2308	1004	17.4610051993068	Donor01	scPT	Donor01_scPT	cPT	Donor01_cPT	Batch01	29	Tuft	Tuft cells	-15.0674649653657	-4.18628577322152
Donor01_scPT_CTAACCCCAATTCACG	32016	5459	12.921664167916	Donor01	scPT	Donor01_scPT	cPT	Donor01_cPT	Batch01	5	PrimaryTumor	Primary colon tumor	-9.83233942367869	1.5990311709008
Donor01_scPT_CTAACCCTCGAACGGA	10920	3253	4.54212454212454	Donor01	scPT	Donor01_scPT	cPT	Donor01_cPT	Batch01	11	Stroma/CAF	Fibroblasts	5.46567712447804	12.8263136950097
Donor01_scPT_CTAACCCTCGGTTAGT	20262	4586	8.64179251801402	Donor01	scPT	Donor01_scPT	cPT	Donor01_cPT	Batch01	5	PrimaryTumor	Primary colon tumor	-9.07821478226024	-0.23189719945576
Donor01_scPT_CTAACTTAGGTTAGTA	23456	4295	13.7832537517053	Donor01	scPT	Donor01_scPT	cPT	Donor01_cPT	Batch01	5	PrimaryTumor	Primary colon tumor	-9.85046877243358	1.50477822690818
Donor01_scPT_CTAAGTGCACCTAAAC	11197	3402	3.42055907832455	Donor01	scPT	Donor01_scPT	cPT	Donor01_cPT	Batch01	7	Stroma/CAF	Fibroblasts	2.90673647544545	12.5721804705224
Donor01_scPT_CTACAGAGTACGATGG	13498	3551	4.70440065194844	Donor01	scPT	Donor01_scPT	cPT	Donor01_cPT	Batch01	7	Stroma/CAF	Fibroblasts	3.75481210372609	12.3100602236352
Donor01_scPT_CTACCCAGTCATAACC	7568	2656	5.70824524312896	Donor01	scPT	Donor01_scPT	cPT	Donor01_cPT	Batch01	12	Stroma/CAF	Fibroblasts	-6.96408809997874	9.9257609453759
Donor01_scPT_CTACCTGCAGTTTCAG	25151	5097	2.64800604349728	Donor01	scPT	Donor01_scPT	cPT	Donor01_cPT	Batch01	5	PrimaryTumor	Primary colon tumor	-9.22352613785106	1.98691912561271
Donor01_scPT_CTACCTGGTCCATACA	3313	1628	15.2731663145186	Donor01	scPT	Donor01_scPT	cPT	Donor01_cPT	Batch01	14	Endothelium	Endothelium cells	-7.77043690063792	-11.9628374967017
Donor01_scPT_CTACCTGGTTCTTCAT	30061	5930	6.96583613319584	Donor01	scPT	Donor01_scPT	cPT	Donor01_cPT	Batch01	5	PrimaryTumor	Primary colon tumor	-8.36775602676707	0.123478224571683
Donor01_scPT_CTACGGGAGATCGACG	10065	2729	2.4441132637854	Donor01	scPT	Donor01_scPT	cPT	Donor01_cPT	Batch01	7	Stroma/CAF	Fibroblasts	3.01913009307546	12.3198506441674
Donor01_scPT_CTACGGGAGTTTAGGA	28162	4718	8.1031176763014	Donor01	scPT	Donor01_scPT	cPT	Donor01_cPT	Batch01	5	PrimaryTumor	Primary colon tumor	-9.36138738968211	0.71294124990318
Donor01_scPT_CTACGGGCAGGCACTC	27321	5418	12.9973280626624	Donor01	scPT	Donor01_scPT	cPT	Donor01_cPT	Batch01	5	PrimaryTumor	Primary colon tumor	-8.69184221603709	0.236570557650067
Donor01_scPT_CTAGACACATCCTTCG	13584	2832	20.325382803298	Donor01	scPT	Donor01_scPT	cPT	Donor01_cPT	Batch01	15	PrimaryTumor	Primary colon tumor	-13.5263434825166	1.95105763345573
Donor01_scPT_CTAGACATCCAAGCAT	2143	1018	13.6257582827811	Donor01	scPT	Donor01_scPT	cPT	Donor01_cPT	Batch01	29	Tuft	Tuft cells	-15.0574675975068	-4.17671970457222
Donor01_scPT_CTAGGTAGTAGATTGA	26473	4586	11.0489933139425	Donor01	scPT	Donor01_scPT	cPT	Donor01_cPT	Batch01	20	PrimaryTumor	Primary colon tumor	-8.98278345444041	-1.12064156860497
Donor01_scPT_CTATCCGAGACCATGG	4503	1958	3.66422385076616	Donor01	scPT	Donor01_scPT	cPT	Donor01_cPT	Batch01	14	Endothelium	Endothelium cells	-7.94928135254222	-11.9186442288795
Donor01_scPT_CTATCTATCCGAGCTG	5200	2071	8.42307692307692	Donor01	scPT	Donor01_scPT	cPT	Donor01_cPT	Batch01	7	Stroma/CAF	Fibroblasts	4.87928329131764	10.103076657351
Donor01_scPT_CTCAACCTCACTTTGT	32928	6061	5.37840136054422	Donor01	scPT	Donor01_scPT	cPT	Donor01_cPT	Batch01	5	PrimaryTumor	Primary colon tumor	-8.82766451217967	0.392723640497662
Donor01_scPT_CTCAATTAGAGGCCAT	28084	5296	10.6573137729668	Donor01	scPT	Donor01_scPT	cPT	Donor01_cPT	Batch01	5	PrimaryTumor	Primary colon tumor	-9.14107717850047	1.74694748788688
Donor01_scPT_CTCACTGAGTAAATGC	3593	1337	19.2875034789869	Donor01	scPT	Donor01_scPT	cPT	Donor01_cPT	Batch01	29	Tuft	Tuft cells	-15.0953561244233	-4.22570184797432
Donor01_scPT_CTCACTGTCAGCTTGA	8991	2636	23.8349460571683	Donor01	scPT	Donor01_scPT	cPT	Donor01_cPT	Batch01	15	PrimaryTumor	Primary colon tumor	-13.5266858515962	1.43820937543724
Donor01_scPT_CTCAGAATCCCTCGTA	36812	7016	2.37150929044877	Donor01	scPT	Donor01_scPT	cPT	Donor01_cPT	Batch01	20	PrimaryTumor	Primary colon tumor	-7.28812088348704	-1.96573821634438
Donor01_scPT_CTCAGGGAGGCTTAAA	8085	2398	2.28818800247372	Donor01	scPT	Donor01_scPT	cPT	Donor01_cPT	Batch01	7	Stroma/CAF	Fibroblasts	4.89610992095632	11.7039944735131
Donor01_scPT_CTCAGGGGTGTTACAC	30932	5830	8.15336867968447	Donor01	scPT	Donor01_scPT	cPT	Donor01_cPT	Batch01	20	PrimaryTumor	Primary colon tumor	-7.03497995712596	-0.941405275765918
Donor01_scPT_CTCATCGGTACCTAAC	14406	3646	15.7364986811051	Donor01	scPT	Donor01_scPT	cPT	Donor01_cPT	Batch01	5	PrimaryTumor	Primary colon tumor	-9.65949453689891	1.81763645082328
Donor01_scPT_CTCATGCGTCTCTCAC	22813	4656	3.08157629421821	Donor01	scPT	Donor01_scPT	cPT	Donor01_cPT	Batch01	7	Stroma/CAF	Fibroblasts	4.66725097320241	11.8705803957543
Donor01_scPT_CTCATGCTCTTACCAT	11864	3527	6.40593391773432	Donor01	scPT	Donor01_scPT	cPT	Donor01_cPT	Batch01	20	PrimaryTumor	Primary colon tumor	-6.85971035339671	-1.54624036878731
Donor01_scPT_CTCCAACGTACAGAAT	3230	1356	21.8266253869969	Donor01	scPT	Donor01_scPT	cPT	Donor01_cPT	Batch01	29	Tuft	Tuft cells	-15.2746440348847	-4.45958499044564
Donor01_scPT_CTCCACATCTAACGGT	24632	5161	24.5777849951283	Donor01	scPT	Donor01_scPT	cPT	Donor01_cPT	Batch01	5	PrimaryTumor	Primary colon tumor	-10.0365363536103	2.0511202421746
Donor01_scPT_CTCCATGCATTGGATC	22992	4739	11.2430410577592	Donor01	scPT	Donor01_scPT	cPT	Donor01_cPT	Batch01	5	PrimaryTumor	Primary colon tumor	-9.00063146927195	1.04929800897453
Donor01_scPT_CTCCATGTCTTCGATT	2504	1276	0.878594249201278	Donor01	scPT	Donor01_scPT	cPT	Donor01_cPT	Batch01	15	PrimaryTumor	Primary colon tumor	-14.8825513301118	1.49294110208366
Donor01_scPT_CTCCCAAAGCTTTGTG	5356	1885	7.43091859596714	Donor01	scPT	Donor01_scPT	cPT	Donor01_cPT	Batch01	12	Stroma/CAF	Fibroblasts	-6.27139963486033	9.93562765985344
Donor01_scPT_CTCCCAATCAGCACCG	6716	2105	23.8088147706968	Donor01	scPT	Donor01_scPT	cPT	Donor01_cPT	Batch01	29	Tuft	Tuft cells	-15.144936698459	-4.28765658468392
Donor01_scPT_CTCCGATAGAGGTTAT	27028	5176	8.84268166346012	Donor01	scPT	Donor01_scPT	cPT	Donor01_cPT	Batch01	20	PrimaryTumor	Primary colon tumor	-8.4411508021577	-1.14603654474404
Donor01_scPT_CTCCGATGTAGGAGTC	7696	2293	7.47141372141372	Donor01	scPT	Donor01_scPT	cPT	Donor01_cPT	Batch01	14	Endothelium	Endothelium cells	-7.89495148041087	-13.7690937909522
Donor01_scPT_CTCCGATGTGGGCTCT	11576	3008	5.12266758811334	Donor01	scPT	Donor01_scPT	cPT	Donor01_cPT	Batch01	7	Stroma/CAF	Fibroblasts	4.807082039334	9.85008116632316
Donor01_scPT_CTCCGATTCATTTCGT	7829	2871	5.07089027972921	Donor01	scPT	Donor01_scPT	cPT	Donor01_cPT	Batch01	14	Endothelium	Endothelium cells	-8.13331617691356	-12.1562445554176
Donor01_scPT_CTCCGATTCGCCAGAC	33080	6227	6.20918984280532	Donor01	scPT	Donor01_scPT	cPT	Donor01_cPT	Batch01	20	PrimaryTumor	Primary colon tumor	-6.92162384369212	-1.94237796396401
Donor01_scPT_CTCCGATTCTTGGAAC	3570	1626	22.436974789916	Donor01	scPT	Donor01_scPT	cPT	Donor01_cPT	Batch01	29	Tuft	Tuft cells	-15.1475268779023	-4.29457382291939
Donor01_scPT_CTCCTCCGTTGTAGCT	17129	4197	1.20263879969642	Donor01	scPT	Donor01_scPT	cPT	Donor01_cPT	Batch01	7	Stroma/CAF	Fibroblasts	5.44843707702321	10.3097664919457
Donor01_scPT_CTCCTCCTCCAGCTCT	24496	5667	14.5533964728935	Donor01	scPT	Donor01_scPT	cPT	Donor01_cPT	Batch01	5	PrimaryTumor	Primary colon tumor	-9.61014952041942	1.46046479612205
Donor01_scPT_CTCCTTTGTAGCTAAA	13326	3603	1.82350292660964	Donor01	scPT	Donor01_scPT	cPT	Donor01_cPT	Batch01	7	Stroma/CAF	Fibroblasts	3.34610162398976	12.1450640764794
Donor01_scPT_CTCGAGGAGGTTTGAA	13651	3731	3.24518350304007	Donor01	scPT	Donor01_scPT	cPT	Donor01_cPT	Batch01	14	Endothelium	Endothelium cells	-8.3979093013032	-12.2607033643165
Donor01_scPT_CTCGAGGGTCATCAGT	23916	4569	10.6163237999665	Donor01	scPT	Donor01_scPT	cPT	Donor01_cPT	Batch01	5	PrimaryTumor	Primary colon tumor	-8.97859205581981	1.18444462686393
Donor01_scPT_CTCGAGGGTGAACCGA	16569	4508	2.40811153358682	Donor01	scPT	Donor01_scPT	cPT	Donor01_cPT	Batch01	12	Stroma/CAF	Fibroblasts	-6.60509170868236	10.8280465212426
Donor01_scPT_CTCTCAGGTCCTGGTG	14651	3875	3.62432598457443	Donor01	scPT	Donor01_scPT	cPT	Donor01_cPT	Batch01	7	Stroma/CAF	Fibroblasts	4.50651536605519	12.3382794466576
Donor01_scPT_CTCTCAGTCGTCGGGT	13459	3526	3.4623671892414	Donor01	scPT	Donor01_scPT	cPT	Donor01_cPT	Batch01	7	Stroma/CAF	Fibroblasts	4.38064275405568	12.4208161440453
Donor01_scPT_CTCTGGTGTACTCCCT	16452	4096	3.7685387794797	Donor01	scPT	Donor01_scPT	cPT	Donor01_cPT	Batch01	7	Stroma/CAF	Fibroblasts	3.44868789336843	12.2345587816796
Donor01_scPT_CTCTGGTTCATGGCCG	12370	3704	2.16653193209378	Donor01	scPT	Donor01_scPT	cPT	Donor01_cPT	Batch01	7	Stroma/CAF	Fibroblasts	5.35421643874806	12.25166197687
Donor01_scPT_CTGAGCGCACCCTGTT	12305	3249	5.55871596911824	Donor01	scPT	Donor01_scPT	cPT	Donor01_cPT	Batch01	29	Tuft	Tuft cells	-15.2622424540742	-4.59381560415413
Donor01_scPT_CTGAGGCTCCATTGGA	45889	6958	9.54041273507812	Donor01	scPT	Donor01_scPT	cPT	Donor01_cPT	Batch01	20	PrimaryTumor	Primary colon tumor	-7.49311365463573	-1.61000100702431
Donor01_scPT_CTGCCATAGTGTAGAT	12351	3360	4.32353655574447	Donor01	scPT	Donor01_scPT	cPT	Donor01_cPT	Batch01	0	Stroma/CAF	Fibroblasts	2.35120902679128	10.2873913851342
Donor01_scPT_CTGCCATCACGGCGTT	6753	1719	5.10884051532652	Donor01	scPT	Donor01_scPT	cPT	Donor01_cPT	Batch01	4	TCell	T cells	6.92463622710866	1.01658447652671
Donor01_scPT_CTGCCTACAACACAAA	23555	5102	11.6068775206962	Donor01	scPT	Donor01_scPT	cPT	Donor01_cPT	Batch01	20	PrimaryTumor	Primary colon tumor	-8.95984854080516	-0.993795493546985
Donor01_scPT_CTGCGAGAGCAGCAGT	4186	1580	9.53177257525084	Donor01	scPT	Donor01_scPT	cPT	Donor01_cPT	Batch01	15	PrimaryTumor	Primary colon tumor	-13.5901767192109	1.60332604318473
Donor01_scPT_CTGGCAGAGTACAGCG	16413	4485	4.5878267227198	Donor01	scPT	Donor01_scPT	cPT	Donor01_cPT	Batch01	5	PrimaryTumor	Primary colon tumor	-9.51283182480174	2.10103388696525
Donor01_scPT_CTGGTCTCACAATGCT	7465	2661	11.8017414601474	Donor01	scPT	Donor01_scPT	cPT	Donor01_cPT	Batch01	14	Endothelium	Endothelium cells	-7.85596670486766	-11.9340479764381
Donor01_scPT_CTGTACCTCGATGCTA	24916	4802	4.51517097447423	Donor01	scPT	Donor01_scPT	cPT	Donor01_cPT	Batch01	12	Stroma/CAF	Fibroblasts	-5.97238315918284	10.5238892641625
Donor01_scPT_CTGTAGAAGCTGTTCA	17075	4244	3.52562225475842	Donor01	scPT	Donor01_scPT	cPT	Donor01_cPT	Batch01	7	Stroma/CAF	Fibroblasts	5.18770919463796	10.8571555224023
Donor01_scPT_CTGTAGACACTCTAGA	7865	2966	18.7285441830896	Donor01	scPT	Donor01_scPT	cPT	Donor01_cPT	Batch01	20	PrimaryTumor	Primary colon tumor	-8.60445703842479	-1.20002917379525
Donor01_scPT_CTGTAGAGTTGTGCAT	10918	3040	4.81773218538194	Donor01	scPT	Donor01_scPT	cPT	Donor01_cPT	Batch01	7	Stroma/CAF	Fibroblasts	5.62868295333547	11.9088837709985
Donor01_scPT_CTGTCGTAGTCGGGAT	14801	3393	3.81055334099047	Donor01	scPT	Donor01_scPT	cPT	Donor01_cPT	Batch01	14	Endothelium	Endothelium cells	-7.80635799743968	-13.9260504636207
Donor01_scPT_CTGTCGTTCCGCTTAC	9478	2945	4.12534289934585	Donor01	scPT	Donor01_scPT	cPT	Donor01_cPT	Batch01	14	Endothelium	Endothelium cells	-7.84781803467113	-12.3166916760841
Donor01_scPT_CTGTGAAAGACCAGCA	13612	3398	1.19012635909492	Donor01	scPT	Donor01_scPT	cPT	Donor01_cPT	Batch01	5	PrimaryTumor	Primary colon tumor	-9.25694860794383	1.2380669918618
Donor01_scPT_CTGTGAACAATCAAGA	8896	2681	10.9487410071942	Donor01	scPT	Donor01_scPT	cPT	Donor01_cPT	Batch01	4	TCell	T cells	6.88258300445241	1.14423247247551
Donor01_scPT_CTGTGAATCACAGAGG	3399	1458	7.17858193586349	Donor01	scPT	Donor01_scPT	cPT	Donor01_cPT	Batch01	4	TCell	T cells	7.07808051726979	1.04793640046928
Donor01_scPT_CTGTGGGGTTTAAGGA	36095	6114	10.195317911068	Donor01	scPT	Donor01_scPT	cPT	Donor01_cPT	Batch01	20	PrimaryTumor	Primary colon tumor	-9.04539503433543	-0.448211038414501
Donor01_scPT_CTGTGGGTCGCCACTT	39503	6345	7.80193909323343	Donor01	scPT	Donor01_scPT	cPT	Donor01_cPT	Batch01	20	PrimaryTumor	Primary colon tumor	-7.06606783249217	-0.744991311732791
Donor01_scPT_CTTAGGAGTCGACTTA	28620	5160	11.4465408805031	Donor01	scPT	Donor01_scPT	cPT	Donor01_cPT	Batch01	5	PrimaryTumor	Primary colon tumor	-8.77587999679881	0.262591203745343
Donor01_scPT_CTTAGGAGTCGGATTT	12425	3477	5.15090543259557	Donor01	scPT	Donor01_scPT	cPT	Donor01_cPT	Batch01	14	Endothelium	Endothelium cells	-7.82770695068675	-13.6646302136817
Donor01_scPT_CTTCAATAGGTCATAA	15597	3535	8.47598897223825	Donor01	scPT	Donor01_scPT	cPT	Donor01_cPT	Batch01	16	PrimaryTumor	Primary colon tumor	-9.8423901972993	-3.71966413587715
Donor01_scPT_CTTCCGAAGACGCCCT	24704	5142	8.05942357512953	Donor01	scPT	Donor01_scPT	cPT	Donor01_cPT	Batch01	5	PrimaryTumor	Primary colon tumor	-9.23256983139354	1.75473495393608
Donor01_scPT_CTTCGGTGTGTCTTCC	20209	4213	2.76609431441437	Donor01	scPT	Donor01_scPT	cPT	Donor01_cPT	Batch01	7	Stroma/CAF	Fibroblasts	5.10205970428151	11.1964480486474
Donor01_scPT_CTTCTAACAATTAGGA	10817	2678	26.7819173523158	Donor01	scPT	Donor01_scPT	cPT	Donor01_cPT	Batch01	15	PrimaryTumor	Primary colon tumor	-13.9775000987275	1.8079356756768
Donor01_scPT_CTTCTAAGTACGATTC	28566	5543	16.1450675628369	Donor01	scPT	Donor01_scPT	cPT	Donor01_cPT	Batch01	20	PrimaryTumor	Primary colon tumor	-7.21516336777049	-1.98263470262673
Donor01_scPT_CTTCTAAGTCTGATAC	14671	4133	3.73526003680731	Donor01	scPT	Donor01_scPT	cPT	Donor01_cPT	Batch01	7	Stroma/CAF	Fibroblasts	3.62662158630055	12.4869935122094
Donor01_scPT_CTTCTCTAGGCCTTGC	22021	5008	15.7395213659688	Donor01	scPT	Donor01_scPT	cPT	Donor01_cPT	Batch01	20	PrimaryTumor	Primary colon tumor	-7.10335459091502	-1.80979768366005
Donor01_scPT_CTTGAGAGTCCGGCAT	26871	5635	11.7152320345354	Donor01	scPT	Donor01_scPT	cPT	Donor01_cPT	Batch01	5	PrimaryTumor	Primary colon tumor	-8.72562994339305	0.20743485360954
Donor01_scPT_CTTTCAAAGGTAGTAT	2858	1228	3.18404478656403	Donor01	scPT	Donor01_scPT	cPT	Donor01_cPT	Batch01	12	Stroma/CAF	Fibroblasts	-5.88632454254466	10.3010899630151
Donor01_scPT_CTTTCAATCGAGATAA	7890	2596	8.39036755386565	Donor01	scPT	Donor01_scPT	cPT	Donor01_cPT	Batch01	14	Endothelium	Endothelium cells	-8.14687980987864	-12.1358454617896
Donor01_scPT_GAAACCTCAGGCTACC	9190	2795	14.2763873775843	Donor01	scPT	Donor01_scPT	cPT	Donor01_cPT	Batch01	5	PrimaryTumor	Primary colon tumor	-12.2770215449555	0.55341245799873
Donor01_scPT_GAAATGAAGACCCGCT	10223	2297	21.7353027487039	Donor01	scPT	Donor01_scPT	cPT	Donor01_cPT	Batch01	15	PrimaryTumor	Primary colon tumor	-13.710927146457	1.92193027406547
Donor01_scPT_GAAATGAGTCATCACA	4131	1841	5.44662309368192	Donor01	scPT	Donor01_scPT	cPT	Donor01_cPT	Batch01	14	Endothelium	Endothelium cells	-7.86054386474925	-12.265406886045
Donor01_scPT_GAACGTTTCCCTTGTG	3413	1322	18.2537357163786	Donor01	scPT	Donor01_scPT	cPT	Donor01_cPT	Batch01	29	Tuft	Tuft cells	-15.0709001002534	-4.18995193571236
Donor01_scPT_GAACTGTCAACCAGAG	22143	4482	3.49094521970826	Donor01	scPT	Donor01_scPT	cPT	Donor01_cPT	Batch01	7	Stroma/CAF	Fibroblasts	4.78096852920217	12.1673619356713
Donor01_scPT_GAACTGTGTAACGTTC	21490	5179	3.84364820846906	Donor01	scPT	Donor01_scPT	cPT	Donor01_cPT	Batch01	20	PrimaryTumor	Primary colon tumor	-6.85021795608836	-1.51917258829262
Donor01_scPT_GAAGAATTCTTCTCAA	35026	6185	7.02335407982641	Donor01	scPT	Donor01_scPT	cPT	Donor01_cPT	Batch01	12	Stroma/CAF	Fibroblasts	-6.65653719284373	10.2967459765038
Donor01_scPT_GAAGGACGTCAGGAGT	19331	4541	10.7806114531064	Donor01	scPT	Donor01_scPT	cPT	Donor01_cPT	Batch01	5	PrimaryTumor	Primary colon tumor	-9.16481222488719	1.27155681520317
Donor01_scPT_GAAGGGTAGGGTCAAC	22771	4465	14.487725615915	Donor01	scPT	Donor01_scPT	cPT	Donor01_cPT	Batch01	5	PrimaryTumor	Primary colon tumor	-9.05887140610057	0.967976888712384
Donor01_scPT_GAAGGGTCACCGGCTA	17787	4210	10.3390116377129	Donor01	scPT	Donor01_scPT	cPT	Donor01_cPT	Batch01	5	PrimaryTumor	Primary colon tumor	-9.2723218379243	0.489617547090985
Donor01_scPT_GAAGTAAAGACCTTTG	3614	1639	15.0525733259546	Donor01	scPT	Donor01_scPT	cPT	Donor01_cPT	Batch01	29	Tuft	Tuft cells	-15.2531053004487	-4.45538882345345
Donor01_scPT_GAAGTAAGTTGGGAAC	11188	3237	4.51376474794423	Donor01	scPT	Donor01_scPT	cPT	Donor01_cPT	Batch01	12	Stroma/CAF	Fibroblasts	-6.43145622589427	10.666438778933
Donor01_scPT_GAATAGACAAGAGGTC	4366	1636	1.67201099404489	Donor01	scPT	Donor01_scPT	cPT	Donor01_cPT	Batch01	7	Stroma/CAF	Fibroblasts	5.20363269469899	10.1438586321435
Donor01_scPT_GAATAGACATGTCGTA	20760	4732	18.4682080924856	Donor01	scPT	Donor01_scPT	cPT	Donor01_cPT	Batch01	5	PrimaryTumor	Primary colon tumor	-9.77279199936229	1.82774778276298
Donor01_scPT_GAATCACCAACCAATC	6905	2689	6.8356263577118	Donor01	scPT	Donor01_scPT	cPT	Donor01_cPT	Batch01	7	Stroma/CAF	Fibroblasts	5.78250156066579	11.6609742251
Donor01_scPT_GAATCACTCCGATGTA	14690	3543	4.17290673927842	Donor01	scPT	Donor01_scPT	cPT	Donor01_cPT	Batch01	7	Stroma/CAF	Fibroblasts	5.75873122832936	10.826805790957
Donor01_scPT_GAATCGTTCCGATAAC	3252	1426	24.5694956949569	Donor01	scPT	Donor01_scPT	cPT	Donor01_cPT	Batch01	15	PrimaryTumor	Primary colon tumor	-14.0390149531587	1.45614989667747
Donor01_scPT_GACACGCCATGTGCTA	26613	4824	14.0307368579266	Donor01	scPT	Donor01_scPT	cPT	Donor01_cPT	Batch01	5	PrimaryTumor	Primary colon tumor	-9.81246103622752	0.475127955969311
Donor01_scPT_GACAGCCGTCGTCTCT	17481	4143	2.26531662948344	Donor01	scPT	Donor01_scPT	cPT	Donor01_cPT	Batch01	7	Stroma/CAF	Fibroblasts	4.10013137481374	12.4875857439599
Donor01_scPT_GACAGCCTCGCTTTAT	12898	3572	4.09365793146224	Donor01	scPT	Donor01_scPT	cPT	Donor01_cPT	Batch01	5	PrimaryTumor	Primary colon tumor	-8.98144354202586	1.22934397130821
Donor01_scPT_GACATCAGTTAATGAG	20421	4337	2.08608785074188	Donor01	scPT	Donor01_scPT	cPT	Donor01_cPT	Batch01	7	Stroma/CAF	Fibroblasts	5.55661283157033	11.5747506228051
Donor01_scPT_GACATCATCTCTGAGA	7484	2869	9.17958311063602	Donor01	scPT	Donor01_scPT	cPT	Donor01_cPT	Batch01	12	Stroma/CAF	Fibroblasts	-6.84973873474437	10.0817782488427
Donor01_scPT_GACCCTTGTAACTTCG	16363	4398	5.36576422416427	Donor01	scPT	Donor01_scPT	cPT	Donor01_cPT	Batch01	14	Endothelium	Endothelium cells	-8.24706043579417	-12.3239453229346
Donor01_scPT_GACGTTAGTGCTATTG	26838	4780	10.1609657947686	Donor01	scPT	Donor01_scPT	cPT	Donor01_cPT	Batch01	5	PrimaryTumor	Primary colon tumor	-8.87461962082225	0.833788594301678
Donor01_scPT_GACGTTAGTTCAGCTA	15549	3351	5.08714386777285	Donor01	scPT	Donor01_scPT	cPT	Donor01_cPT	Batch01	12	Stroma/CAF	Fibroblasts	-5.88596119263011	10.6192547884545
Donor01_scPT_GACTATGGTTCCTACC	15385	4023	3.51641208969776	Donor01	scPT	Donor01_scPT	cPT	Donor01_cPT	Batch01	7	Stroma/CAF	Fibroblasts	4.82128701827687	11.947745999392
Donor01_scPT_GACTCAAAGTCCGTCG	2107	1052	8.3531086853346	Donor01	scPT	Donor01_scPT	cPT	Donor01_cPT	Batch01	12	Stroma/CAF	Fibroblasts	-6.94290365555125	9.33750506311271
Donor01_scPT_GACTCTCAGCAGCACA	16829	3976	2.4540970943015	Donor01	scPT	Donor01_scPT	cPT	Donor01_cPT	Batch01	14	Endothelium	Endothelium cells	-8.1874019084199	-12.4516585263648
Donor01_scPT_GACTCTCAGTTAACGA	8200	2131	24.2317073170732	Donor01	scPT	Donor01_scPT	cPT	Donor01_cPT	Batch01	15	PrimaryTumor	Primary colon tumor	-13.8673869548066	1.79151316552971
Donor01_scPT_GACTTCCCAGTCCGTG	17396	4400	15.9232007358013	Donor01	scPT	Donor01_scPT	cPT	Donor01_cPT	Batch01	5	PrimaryTumor	Primary colon tumor	-8.71189035751658	0.484013399179913
Donor01_scPT_GACTTCCCATCGATCA	45823	7481	6.97466337865264	Donor01	scPT	Donor01_scPT	cPT	Donor01_cPT	Batch01	7	Stroma/CAF	Fibroblasts	5.24495063445729	12.0056588259301
Donor01_scPT_GACTTCCCATGGTGGA	13000	3582	5.54615384615385	Donor01	scPT	Donor01_scPT	cPT	Donor01_cPT	Batch01	7	Stroma/CAF	Fibroblasts	4.91383300445241	12.5037304964623
Donor01_scPT_GACTTCCTCTGGAGAG	14377	3606	5.84266536829658	Donor01	scPT	Donor01_scPT	cPT	Donor01_cPT	Batch01	14	Endothelium	Endothelium cells	-7.84714950897532	-13.6909659299293
Donor01_scPT_GAGAAATTCACCTCTG	21832	4743	1.7680469036277	Donor01	scPT	Donor01_scPT	cPT	Donor01_cPT	Batch01	7	Stroma/CAF	Fibroblasts	4.47531495711965	12.3090827074609
Donor01_scPT_GAGACCCAGACTTGTC	45024	5804	7.6203802416489	Donor01	scPT	Donor01_scPT	cPT	Donor01_cPT	Batch01	5	PrimaryTumor	Primary colon tumor	-10.8676549372895	-0.193543532792591
Donor01_scPT_GAGACTTTCCATTGGA	12180	3469	4.11330049261084	Donor01	scPT	Donor01_scPT	cPT	Donor01_cPT	Batch01	7	Stroma/CAF	Fibroblasts	5.06909881255788	11.8875529375634
Donor01_scPT_GAGATGGGTGGAGGTT	15945	4295	4.63468171840702	Donor01	scPT	Donor01_scPT	cPT	Donor01_cPT	Batch01	20	PrimaryTumor	Primary colon tumor	-6.60134615280467	-1.51352779001381
Donor01_scPT_GAGATGGTCTGAACGT	2774	1138	9.26459985580389	Donor01	scPT	Donor01_scPT	cPT	Donor01_cPT	Batch01	14	Endothelium	Endothelium cells	-7.65952553131419	-12.0110180768409
Donor01_scPT_GAGCCTGAGCCTCTGG	20207	4517	3.12762903944178	Donor01	scPT	Donor01_scPT	cPT	Donor01_cPT	Batch01	7	Stroma/CAF	Fibroblasts	5.46161447189015	11.6349436846337
Donor01_scPT_GAGCCTGCAATCTAGC	15355	3858	4.25268642136112	Donor01	scPT	Donor01_scPT	cPT	Donor01_cPT	Batch01	7	Stroma/CAF	Fibroblasts	4.47810159347218	11.4805523958764
Donor01_scPT_GAGCTGCAGTTATGGA	8916	2666	2.10856886496187	Donor01	scPT	Donor01_scPT	cPT	Donor01_cPT	Batch01	7	Stroma/CAF	Fibroblasts	5.74821267745656	10.5301282015404
Donor01_scPT_GAGGCAAGTAATCAAG	17715	3968	14.812305955405	Donor01	scPT	Donor01_scPT	cPT	Donor01_cPT	Batch01	5	PrimaryTumor	Primary colon tumor	-8.95755972244578	0.545207044180371
Donor01_scPT_GAGGCAAGTACCTAAC	5767	1708	18.1203398647477	Donor01	scPT	Donor01_scPT	cPT	Donor01_cPT	Batch01	15	PrimaryTumor	Primary colon tumor	-13.9652129588349	1.32306166559074
Donor01_scPT_GAGGCCTAGCTCGACC	25140	5156	10.4932378679395	Donor01	scPT	Donor01_scPT	cPT	Donor01_cPT	Batch01	5	PrimaryTumor	Primary colon tumor	-9.29975427963572	1.15858109861229
Donor01_scPT_GAGGCCTCACTAGAGG	7883	2571	5.21375110998351	Donor01	scPT	Donor01_scPT	cPT	Donor01_cPT	Batch01	11	Stroma/CAF	Fibroblasts	6.15408263824147	12.4631535616479
Donor01_scPT_GAGGGATGTCACTTCC	4017	1469	16.4301717699776	Donor01	scPT	Donor01_scPT	cPT	Donor01_cPT	Batch01	15	PrimaryTumor	Primary colon tumor	-14.1291686473115	1.80886002450798
Donor01_scPT_GAGGGATGTTCATCTT	6410	2048	1.12324492979719	Donor01	scPT	Donor01_scPT	cPT	Donor01_cPT	Batch01	7	Stroma/CAF	Fibroblasts	4.78827367446584	10.0370862093529
Donor01_scPT_GAGGGTAGTATCTCGA	13700	3387	2.55474452554745	Donor01	scPT	Donor01_scPT	cPT	Donor01_cPT	Batch01	14	Endothelium	Endothelium cells	-8.05073513367015	-12.4587376508155
Donor01_scPT_GAGGGTATCGACGAGA	19406	3983	7.42553849324951	Donor01	scPT	Donor01_scPT	cPT	Donor01_cPT	Batch01	16	PrimaryTumor	Primary colon tumor	-9.85410131790477	-3.68640474409249
Donor01_scPT_GAGTCATTCATGCCAA	23334	5116	2.68278049198594	Donor01	scPT	Donor01_scPT	cPT	Donor01_cPT	Batch01	12	Stroma/CAF	Fibroblasts	-6.07182659485179	10.8162371721825
Donor01_scPT_GAGTCATTCGATGCTA	9872	2836	3.87965964343598	Donor01	scPT	Donor01_scPT	cPT	Donor01_cPT	Batch01	0	Stroma/CAF	Fibroblasts	3.94684968612355	9.18685313135002
Donor01_scPT_GAGTCATTCGTTCCTG	14586	3929	3.73645961881256	Donor01	scPT	Donor01_scPT	cPT	Donor01_cPT	Batch01	14	Endothelium	Endothelium cells	-8.28081669189769	-12.3682711514869
Donor01_scPT_GAGTCTAGTAATGCTC	12202	3689	4.42550401573513	Donor01	scPT	Donor01_scPT	cPT	Donor01_cPT	Batch01	14	Endothelium	Endothelium cells	-8.09289278366404	-12.206210413877
Donor01_scPT_GAGTGAGAGAATTTGG	12631	3083	8.87499010371309	Donor01	scPT	Donor01_scPT	cPT	Donor01_cPT	Batch01	5	PrimaryTumor	Primary colon tumor	-9.53254045822459	1.00159498124931
Donor01_scPT_GAGTGTTGTATCAGCT	25198	4764	6.99658703071672	Donor01	scPT	Donor01_scPT	cPT	Donor01_cPT	Batch01	5	PrimaryTumor	Primary colon tumor	-9.33368124344188	1.68948241144035
Donor01_scPT_GAGTGTTGTGGGATTG	2904	1501	0.068870523415978	Donor01	scPT	Donor01_scPT	cPT	Donor01_cPT	Batch01	15	PrimaryTumor	Primary colon tumor	-14.8161784587129	0.721427401598431
Donor01_scPT_GAGTTACCAAATTGCC	3006	1303	18.0971390552229	Donor01	scPT	Donor01_scPT	cPT	Donor01_cPT	Batch01	29	Tuft	Tuft cells	-15.1893321452363	-4.34085253805306
Donor01_scPT_GAGTTACGTCGCGGTT	5657	2188	5.10871486653703	Donor01	scPT	Donor01_scPT	cPT	Donor01_cPT	Batch01	12	Stroma/CAF	Fibroblasts	-6.78190960266429	9.564351758059
Donor01_scPT_GAGTTGTTCTAGGAAA	19353	4332	4.44375549010489	Donor01	scPT	Donor01_scPT	cPT	Donor01_cPT	Batch01	7	Stroma/CAF	Fibroblasts	5.74187694213551	11.4091775026879
Donor01_scPT_GAGTTTGCACGGCACT	2459	1053	16.2261081740545	Donor01	scPT	Donor01_scPT	cPT	Donor01_cPT	Batch01	15	PrimaryTumor	Primary colon tumor	-14.5313311991914	1.4160146322808
Donor01_scPT_GATAGCTAGGATATGT	17882	4324	4.9323341908064	Donor01	scPT	Donor01_scPT	cPT	Donor01_cPT	Batch01	7	Stroma/CAF	Fibroblasts	5.20654760024709	10.4556023684106
Donor01_scPT_GATAGCTGTTGGTGTT	12962	3356	4.48233297330659	Donor01	scPT	Donor01_scPT	cPT	Donor01_cPT	Batch01	7	Stroma/CAF	Fibroblasts	4.71501527450246	12.4146134462914
Donor01_scPT_GATCACAGTGTTCAGT	33348	6288	10.1235456399184	Donor01	scPT	Donor01_scPT	cPT	Donor01_cPT	Batch01	5	PrimaryTumor	Primary colon tumor	-9.8909856257661	1.94210978418205
Donor01_scPT_GATCACAGTTTCGTGA	32195	5477	9.69094579903712	Donor01	scPT	Donor01_scPT	cPT	Donor01_cPT	Batch01	5	PrimaryTumor	Primary colon tumor	-9.17112650253612	0.177703520353772
Donor01_scPT_GATCATGAGCTCCATA	3106	1462	22.5370251126851	Donor01	scPT	Donor01_scPT	cPT	Donor01_cPT	Batch01	29	Tuft	Tuft cells	-15.1619702754243	-4.32290009588387
Donor01_scPT_GATCATGGTATTGGCT	2286	1086	12.4671916010499	Donor01	scPT	Donor01_scPT	cPT	Donor01_cPT	Batch01	29	Tuft	Tuft cells	-15.2518512187226	-4.46579531759407
Donor01_scPT_GATCCCTAGACAGCGT	20837	4614	12.4346115083745	Donor01	scPT	Donor01_scPT	cPT	Donor01_cPT	Batch01	20	PrimaryTumor	Primary colon tumor	-8.97323622085887	-0.963789442483447
Donor01_scPT_GATGACTAGCGCTTCG	14928	3497	2.55894962486602	Donor01	scPT	Donor01_scPT	cPT	Donor01_cPT	Batch01	7	Stroma/CAF	Fibroblasts	4.23753104827565	12.3965985384545
Donor01_scPT_GATGACTTCCGGGACT	21106	4570	16.530844309675	Donor01	scPT	Donor01_scPT	cPT	Donor01_cPT	Batch01	5	PrimaryTumor	Primary colon tumor	-9.64100374557811	1.81116648584221
Donor01_scPT_GATGAGGCACTTCTCG	27769	5307	14.350534768987	Donor01	scPT	Donor01_scPT	cPT	Donor01_cPT	Batch01	5	PrimaryTumor	Primary colon tumor	-8.82874979355174	1.02408119111869
Donor01_scPT_GATGCTATCATACGGT	36958	5487	9.67314248606526	Donor01	scPT	Donor01_scPT	cPT	Donor01_cPT	Batch01	5	PrimaryTumor	Primary colon tumor	-9.11378778793651	0.811151107843854
Donor01_scPT_GATGGAGCACGCACCA	6911	2291	26.8267978584865	Donor01	scPT	Donor01_scPT	cPT	Donor01_cPT	Batch01	15	PrimaryTumor	Primary colon tumor	-13.7837830958589	1.74074979692314
Donor01_scPT_GATGGAGTCGCGGACT	7761	2664	13.7095735085685	Donor01	scPT	Donor01_scPT	cPT	Donor01_cPT	Batch01	5	PrimaryTumor	Primary colon tumor	-10.2284814295991	1.65038486390922
Donor01_scPT_GATGGAGTCTATCCAT	18012	4356	4.14723517654897	Donor01	scPT	Donor01_scPT	cPT	Donor01_cPT	Batch01	14	Endothelium	Endothelium cells	-7.84133400299388	-13.7396929654517
Donor01_scPT_GATGTTGAGTCCCTAA	30237	5170	11.5586863776168	Donor01	scPT	Donor01_scPT	cPT	Donor01_cPT	Batch01	5	PrimaryTumor	Primary colon tumor	-8.94174780227977	0.771022042330243
Donor01_scPT_GATTCGAAGTGCAGCA	3935	1453	11.2833545108005	Donor01	scPT	Donor01_scPT	cPT	Donor01_cPT	Batch01	15	PrimaryTumor	Primary colon tumor	-14.3421098170503	1.8901426401696
Donor01_scPT_GATTCTTGTCAGGTGA	10074	3170	3.60333531864205	Donor01	scPT	Donor01_scPT	cPT	Donor01_cPT	Batch01	14	Endothelium	Endothelium cells	-8.13647426941234	-12.1824543866554
Donor01_scPT_GATTTCTAGCCTGGAA	3605	1617	3.10679611650485	Donor01	scPT	Donor01_scPT	cPT	Donor01_cPT	Batch01	4	TCell	T cells	7.06456504485768	1.09598716169212
Donor01_scPT_GATTTCTCAATAACCC	25345	5153	3.51154073781811	Donor01	scPT	Donor01_scPT	cPT	Donor01_cPT	Batch01	7	Stroma/CAF	Fibroblasts	4.83167300841969	11.174667080935
Donor01_scPT_GCAACATTCCTTGAAG	11440	3266	3.47902097902098	Donor01	scPT	Donor01_scPT	cPT	Donor01_cPT	Batch01	12	Stroma/CAF	Fibroblasts	-6.22174229004222	10.2985074129662
Donor01_scPT_GCAACCGTCACGATCA	15856	3808	3.34889001009082	Donor01	scPT	Donor01_scPT	cPT	Donor01_cPT	Batch01	7	Stroma/CAF	Fibroblasts	5.05355725906056	11.419648846682
Donor01_scPT_GCACATAAGGAGGCAG	40381	6457	17.7806394096233	Donor01	scPT	Donor01_scPT	cPT	Donor01_cPT	Batch01	20	PrimaryTumor	Primary colon tumor	-7.79470791199046	-1.52810255617287
Donor01_scPT_GCAGCCAGTAACCCGC	23181	5122	8.48971140157888	Donor01	scPT	Donor01_scPT	cPT	Donor01_cPT	Batch01	5	PrimaryTumor	Primary colon tumor	-9.21606363632518	1.43044265180442
Donor01_scPT_GCAGCTGAGATTAGTG	17943	4609	5.26110460903974	Donor01	scPT	Donor01_scPT	cPT	Donor01_cPT	Batch01	5	PrimaryTumor	Primary colon tumor	-9.34968866684276	1.90972419648979
Donor01_scPT_GCAGGCTTCAGCTAGT	13717	3654	1.581978566742	Donor01	scPT	Donor01_scPT	cPT	Donor01_cPT	Batch01	7	Stroma/CAF	Fibroblasts	4.40455041549367	12.4079854097924
Donor01_scPT_GCAGTTATCAACGTGT	19607	4213	5.17162237976233	Donor01	scPT	Donor01_scPT	cPT	Donor01_cPT	Batch01	7	Stroma/CAF	Fibroblasts	5.49862132690114	10.6889664736352
Donor01_scPT_GCATCGGAGCTGAGCA	8136	2530	4.69518190757129	Donor01	scPT	Donor01_scPT	cPT	Donor01_cPT	Batch01	7	Stroma/CAF	Fibroblasts	4.4679273190276	12.6656415072045
Donor01_scPT_GCATGATTCCCGAAAT	6645	1530	15.4702784048157	Donor01	scPT	Donor01_scPT	cPT	Donor01_cPT	Batch01	15	PrimaryTumor	Primary colon tumor	-14.2789546427949	1.84649177461479
Donor01_scPT_GCATGATTCTCGCTCA	4259	1697	4.81333646395868	Donor01	scPT	Donor01_scPT	cPT	Donor01_cPT	Batch01	14	Endothelium	Endothelium cells	-7.74988283493358	-12.9816038999
Donor01_scPT_GCATTAGAGGGCAATC	15671	3902	3.50328632505903	Donor01	scPT	Donor01_scPT	cPT	Donor01_cPT	Batch01	7	Stroma/CAF	Fibroblasts	3.22186384818715	12.1045100298486
Donor01_scPT_GCATTAGGTCTTTATC	12003	3429	17.3290010830626	Donor01	scPT	Donor01_scPT	cPT	Donor01_cPT	Batch01	20	PrimaryTumor	Primary colon tumor	-9.02797998764354	-1.14048061699059
Donor01_scPT_GCCAACGCACCCTCTA	13914	4094	20.5835848785396	Donor01	scPT	Donor01_scPT	cPT	Donor01_cPT	Batch01	5	PrimaryTumor	Primary colon tumor	-9.86886610367137	1.90323778062675
Donor01_scPT_GCCAACGTCTCGCGTT	15463	3418	2.72262820927375	Donor01	scPT	Donor01_scPT	cPT	Donor01_cPT	Batch01	7	Stroma/CAF	Fibroblasts	5.19481931350392	10.1244809237084
Donor01_scPT_GCCAGTGGTAATTAGG	10586	3010	2.7111279047799	Donor01	scPT	Donor01_scPT	cPT	Donor01_cPT	Batch01	7	Stroma/CAF	Fibroblasts	4.70806632659596	12.406187733706
Donor01_scPT_GCCCAGAAGCTCGTGC	15810	3725	3.20683111954459	Donor01	scPT	Donor01_scPT	cPT	Donor01_cPT	Batch01	7	Stroma/CAF	Fibroblasts	3.99016652724904	12.3807847109399
Donor01_scPT_GCCGTGACATGTAACC	10842	3127	4.01217487548423	Donor01	scPT	Donor01_scPT	cPT	Donor01_cPT	Batch01	12	Stroma/CAF	Fibroblasts	-5.62326301910716	10.6601321306786
Donor01_scPT_GCGAGAATCCACCTCA	4905	1603	11.1111111111111	Donor01	scPT	Donor01_scPT	cPT	Donor01_cPT	Batch01	15	PrimaryTumor	Primary colon tumor	-14.9240342555268	1.58701368242119
Donor01_scPT_GCGATCGCAAGTGGCA	11045	2746	2.86102308736985	Donor01	scPT	Donor01_scPT	cPT	Donor01_cPT	Batch01	7	Stroma/CAF	Fibroblasts	4.89590964934987	10.1083924379906
Donor01_scPT_GCGATCGCACTGAGGA	18309	4272	1.40914304440439	Donor01	scPT	Donor01_scPT	cPT	Donor01_cPT	Batch01	7	Stroma/CAF	Fibroblasts	3.4608701290862	12.5900895205102
Donor01_scPT_GCGATCGGTGCGTTTA	3265	1321	22.4502297090352	Donor01	scPT	Donor01_scPT	cPT	Donor01_cPT	Batch01	15	PrimaryTumor	Primary colon tumor	-14.1278230128511	1.85837217241142
Donor01_scPT_GCGGAAAAGCCTTCTC	13216	3297	7.12015738498789	Donor01	scPT	Donor01_scPT	cPT	Donor01_cPT	Batch01	12	Stroma/CAF	Fibroblasts	-5.70976843216258	10.6687266436181
Donor01_scPT_GCGGAAAGTCTTCTAT	6267	2023	3.27110260092548	Donor01	scPT	Donor01_scPT	cPT	Donor01_cPT	Batch01	11	Stroma/CAF	Fibroblasts	6.33747563979787	12.2732598391137
Donor01_scPT_GCGGATCCAACCGTGC	23397	4420	5.1801513014489	Donor01	scPT	Donor01_scPT	cPT	Donor01_cPT	Batch01	5	PrimaryTumor	Primary colon tumor	-9.3531094966157	1.21455045610283
Donor01_scPT_GCGGATCGTATGAGAT	16196	3982	11.8856507779699	Donor01	scPT	Donor01_scPT	cPT	Donor01_cPT	Batch01	5	PrimaryTumor	Primary colon tumor	-8.91469396927195	1.06088026433799
Donor01_scPT_GCGTGCATCGCTAATG	3295	1081	25.8877086494689	Donor01	scPT	Donor01_scPT	cPT	Donor01_cPT	Batch01	15	PrimaryTumor	Primary colon tumor	-14.2204715190156	1.77105422883842
Donor01_scPT_GCGTTTCAGCGGTATG	31356	5637	15.5887230514096	Donor01	scPT	Donor01_scPT	cPT	Donor01_cPT	Batch01	20	PrimaryTumor	Primary colon tumor	-7.12202896454173	-0.67154178947594
Donor01_scPT_GCGTTTCTCGTTGCCT	20881	4486	9.11833724438485	Donor01	scPT	Donor01_scPT	cPT	Donor01_cPT	Batch01	5	PrimaryTumor	Primary colon tumor	-9.12547792770701	1.66428728967521
Donor01_scPT_GCTACAAAGAGTCACG	5095	2207	2.78704612365064	Donor01	scPT	Donor01_scPT	cPT	Donor01_cPT	Batch01	14	Endothelium	Endothelium cells	-7.98747457840282	-12.2537463101783
Donor01_scPT_GCTACAACAATTGCAC	10434	3370	2.76020701552616	Donor01	scPT	Donor01_scPT	cPT	Donor01_cPT	Batch01	14	Endothelium	Endothelium cells	-7.85498871185618	-13.192336359922
Donor01_scPT_GCTACAACACCTCAGG	11576	3350	2.05597788527989	Donor01	scPT	Donor01_scPT	cPT	Donor01_cPT	Batch01	7	Stroma/CAF	Fibroblasts	5.76884446761769	10.9177157488427
Donor01_scPT_GCTACCTAGACCCTTA	19165	4290	3.53769893034177	Donor01	scPT	Donor01_scPT	cPT	Donor01_cPT	Batch01	7	Stroma/CAF	Fibroblasts	5.75398622176808	11.1954238024316
Donor01_scPT_GCTACCTGTTCGGGTC	19860	4627	15.1057401812689	Donor01	scPT	Donor01_scPT	cPT	Donor01_cPT	Batch01	5	PrimaryTumor	Primary colon tumor	-9.6623307643159	2.02333875566337
Donor01_scPT_GCTCAAATCAGCGCAC	13330	3827	3.04576144036009	Donor01	scPT	Donor01_scPT	cPT	Donor01_cPT	Batch01	7	Stroma/CAF	Fibroblasts	4.21968112609548	12.5871378985009
Donor01_scPT_GCTGCAGAGCAACTTC	22457	4955	6.51912543972926	Donor01	scPT	Donor01_scPT	cPT	Donor01_cPT	Batch01	5	PrimaryTumor	Primary colon tumor	-9.00852979996043	0.979525288637616
Donor01_scPT_GCTGGGTTCGAGCCTG	9734	3294	2.95870145880419	Donor01	scPT	Donor01_scPT	cPT	Donor01_cPT	Batch01	7	Stroma/CAF	Fibroblasts	3.19564304969472	12.2700373735986
Donor01_scPT_GCTTGGGAGATGAATC	17381	4324	3.49807260802025	Donor01	scPT	Donor01_scPT	cPT	Donor01_cPT	Batch01	7	Stroma/CAF	Fibroblasts	3.87286697051686	12.3789250460229
Donor01_scPT_GCTTGGGGTGTGGACA	2696	1103	23.1454005934718	Donor01	scPT	Donor01_scPT	cPT	Donor01_cPT	Batch01	29	Tuft	Tuft cells	-15.0485621867402	-4.16072205633309
Donor01_scPT_GCTTGGGTCTCACTCG	11675	3367	11.9571734475375	Donor01	scPT	Donor01_scPT	cPT	Donor01_cPT	Batch01	5	PrimaryTumor	Primary colon tumor	-9.04636778213817	1.14885540872429
Donor01_scPT_GGAAGTGGTCTCCCTA	4193	1603	8.68113522537563	Donor01	scPT	Donor01_scPT	cPT	Donor01_cPT	Batch01	14	Endothelium	Endothelium cells	-7.79502167084056	-13.7063439282813
Donor01_scPT_GGAATCTAGGCATCAG	3303	1543	13.4423251589464	Donor01	scPT	Donor01_scPT	cPT	Donor01_cPT	Batch01	14	Endothelium	Endothelium cells	-7.93875564911204	-11.714755335752
Donor01_scPT_GGAATGGAGTTCACTG	13670	3439	21.6459400146306	Donor01	scPT	Donor01_scPT	cPT	Donor01_cPT	Batch01	5	PrimaryTumor	Primary colon tumor	-11.6546145854219	1.55052503019188
Donor01_scPT_GGAATGGTCACCACAA	16766	4017	13.4915901228677	Donor01	scPT	Donor01_scPT	cPT	Donor01_cPT	Batch01	5	PrimaryTumor	Primary colon tumor	-9.21491064407664	1.02201708227012
Donor01_scPT_GGACGTCGTAGCGTAG	10037	2747	5.5893195177842	Donor01	scPT	Donor01_scPT	cPT	Donor01_cPT	Batch01	7	Stroma/CAF	Fibroblasts	5.60276065490407	11.3289420214257
Donor01_scPT_GGAGGATAGAGGTCGT	13961	3659	5.22885180144689	Donor01	scPT	Donor01_scPT	cPT	Donor01_cPT	Batch01	12	Stroma/CAF	Fibroblasts	-6.67065586426097	10.3635317888818
Donor01_scPT_GGAGGATAGCAACCAG	15437	3704	4.09405972663082	Donor01	scPT	Donor01_scPT	cPT	Donor01_cPT	Batch01	7	Stroma/CAF	Fibroblasts	5.72852550170583	11.029213627871
Donor01_scPT_GGAGGATGTAAGGCTG	28286	4972	7.98628296683872	Donor01	scPT	Donor01_scPT	cPT	Donor01_cPT	Batch01	5	PrimaryTumor	Primary colon tumor	-8.99943174698192	0.234118780191876
Donor01_scPT_GGAGGATGTTTGATCG	19784	4317	26.1524464213506	Donor01	scPT	Donor01_scPT	cPT	Donor01_cPT	Batch01	5	PrimaryTumor	Primary colon tumor	-9.65291895248729	1.82021518617485
Donor01_scPT_GGAGGATTCGACGTCG	6733	1866	20.3475419575227	Donor01	scPT	Donor01_scPT	cPT	Donor01_cPT	Batch01	15	PrimaryTumor	Primary colon tumor	-13.55321516373	1.8308095541558
Donor01_scPT_GGAGGTAGTGAGTTGG	10406	3171	3.35383432635018	Donor01	scPT	Donor01_scPT	cPT	Donor01_cPT	Batch01	14	Endothelium	Endothelium cells	-8.23443807937938	-12.2864087018409
Donor01_scPT_GGATCTAAGCAAACAT	27542	5847	4.60024689565028	Donor01	scPT	Donor01_scPT	cPT	Donor01_cPT	Batch01	14	Endothelium	Endothelium cells	-8.02868666031199	-12.1862433347144
Donor01_scPT_GGATCTAGTAACATAG	11764	3439	3.35770146208773	Donor01	scPT	Donor01_scPT	cPT	Donor01_cPT	Batch01	12	Stroma/CAF	Fibroblasts	-6.61769451477366	10.4946696367821
Donor01_scPT_GGATCTAGTTCGGTCG	20404	4655	4.95491080180357	Donor01	scPT	Donor01_scPT	cPT	Donor01_cPT	Batch01	7	Stroma/CAF	Fibroblasts	4.08138118407887	12.2440611925683
Donor01_scPT_GGATCTATCTAACACG	11117	3462	14.2484483223891	Donor01	scPT	Donor01_scPT	cPT	Donor01_cPT	Batch01	5	PrimaryTumor	Primary colon tumor	-9.5690690455659	1.87133141427848
Donor01_scPT_GGCAGTCGTACCCGAC	10726	3171	2.46130896886071	Donor01	scPT	Donor01_scPT	cPT	Donor01_cPT	Batch01	7	Stroma/CAF	Fibroblasts	5.3894065441863	12.2379805651269
Donor01_scPT_GGCTGTGAGTAACCGG	12318	3159	4.35947394057477	Donor01	scPT	Donor01_scPT	cPT	Donor01_cPT	Batch01	7	Stroma/CAF	Fibroblasts	4.7612737240569	12.1522166338525
Donor01_scPT_GGGAAGTCAACGATCT	44122	6012	8.60568423915507	Donor01	scPT	Donor01_scPT	cPT	Donor01_cPT	Batch01	5	PrimaryTumor	Primary colon tumor	-9.14686979629832	0.227717777784802
Donor01_scPT_GGGAAGTCATATACCG	31974	5669	8.42872333771189	Donor01	scPT	Donor01_scPT	cPT	Donor01_cPT	Batch01	20	PrimaryTumor	Primary colon tumor	-7.43876137115794	-1.66374878019478
Donor01_scPT_GGGACAAGTCGAGTGA	19981	4345	3.94875131374806	Donor01	scPT	Donor01_scPT	cPT	Donor01_cPT	Batch01	7	Stroma/CAF	Fibroblasts	5.21012578628224	12.1572014895043
Donor01_scPT_GGGACAAGTGAGCTCC	16413	3597	1.8400048741851	Donor01	scPT	Donor01_scPT	cPT	Donor01_cPT	Batch01	7	Stroma/CAF	Fibroblasts	4.97474561355275	11.3711526003442
Donor01_scPT_GGGACCTCAGTGCCTG	10145	2675	4.21882700837851	Donor01	scPT	Donor01_scPT	cPT	Donor01_cPT	Batch01	7	Stroma/CAF	Fibroblasts	4.42818771026296	12.2250134554467
Donor01_scPT_GGGAGATAGGTGGTTG	4922	1958	4.46972775294596	Donor01	scPT	Donor01_scPT	cPT	Donor01_cPT	Batch01	14	Endothelium	Endothelium cells	-7.77033581116038	-13.2304242047706
Donor01_scPT_GGGAGTAAGCCATATC	11208	3185	6.87901498929336	Donor01	scPT	Donor01_scPT	cPT	Donor01_cPT	Batch01	7	Stroma/CAF	Fibroblasts	4.36898980758351	12.5760409441552
Donor01_scPT_GGGAGTACACTGTCCT	12564	3230	6.15249920407514	Donor01	scPT	Donor01_scPT	cPT	Donor01_cPT	Batch01	7	Stroma/CAF	Fibroblasts	5.81497226379079	10.7042033281884
Donor01_scPT_GGGAGTATCAGACAAA	8286	3204	6.83079893796766	Donor01	scPT	Donor01_scPT	cPT	Donor01_cPT	Batch01	20	PrimaryTumor	Primary colon tumor	-8.03795685150462	-1.4017491731086
Donor01_scPT_GGGATCCAGCACTAGG	40024	6296	8.15260843493904	Donor01	scPT	Donor01_scPT	cPT	Donor01_cPT	Batch01	20	PrimaryTumor	Primary colon tumor	-7.079476970218	-0.870910862390064
Donor01_scPT_GGGATCCCATCATCTT	22254	4852	3.99029387975196	Donor01	scPT	Donor01_scPT	cPT	Donor01_cPT	Batch01	7	Stroma/CAF	Fibroblasts	4.37116561553639	12.2934386339745
Donor01_scPT_GGGCGTTAGAGCATTA	18897	4296	19.2358575435254	Donor01	scPT	Donor01_scPT	cPT	Donor01_cPT	Batch01	20	PrimaryTumor	Primary colon tumor	-7.02062095978099	-1.02035448879387
Donor01_scPT_GGGCTACGTGTGTCGC	20709	4414	12.1155053358443	Donor01	scPT	Donor01_scPT	cPT	Donor01_cPT	Batch01	5	PrimaryTumor	Primary colon tumor	-8.64723314621287	0.319408258493878
Donor01_scPT_GGGCTCACACGCTATA	2476	1177	19.345718901454	Donor01	scPT	Donor01_scPT	cPT	Donor01_cPT	Batch01	15	PrimaryTumor	Primary colon tumor	-14.2447587428315	1.75709935098503
Donor01_scPT_GGGTATTTCCATCTCG	5717	2079	11.7544166520903	Donor01	scPT	Donor01_scPT	cPT	Donor01_cPT	Batch01	14	Endothelium	Endothelium cells	-8.11965622284251	-12.1447136792579
Donor01_scPT_GGGTCACCATGACTGT	15860	3571	14.1677175283733	Donor01	scPT	Donor01_scPT	cPT	Donor01_cPT	Batch01	5	PrimaryTumor	Primary colon tumor	-9.39527239181834	1.0458621588311
Donor01_scPT_GGGTCACGTCTGTAAC	14414	4110	7.64534480366311	Donor01	scPT	Donor01_scPT	cPT	Donor01_cPT	Batch01	5	PrimaryTumor	Primary colon tumor	-9.73592295029002	2.07647701173637
Donor01_scPT_GGGTCTGAGGACTAAT	13741	3706	3.2384833709337	Donor01	scPT	Donor01_scPT	cPT	Donor01_cPT	Batch01	7	Stroma/CAF	Fibroblasts	2.7203391613738	12.6334101763329
Donor01_scPT_GGGTCTGCAATACAGA	19262	3914	8.17152943619562	Donor01	scPT	Donor01_scPT	cPT	Donor01_cPT	Batch01	5	PrimaryTumor	Primary colon tumor	-9.1057540354951	1.2614736166558
Donor01_scPT_GGGTGAAAGAATCTAG	10567	2781	1.28702564587868	Donor01	scPT	Donor01_scPT	cPT	Donor01_cPT	Batch01	7	Stroma/CAF	Fibroblasts	5.99281964919728	10.8119437304101
Donor01_scPT_GGGTGAATCCTAAACG	7334	2109	4.117807472048	Donor01	scPT	Donor01_scPT	cPT	Donor01_cPT	Batch01	7	Stroma/CAF	Fibroblasts	5.22729812286061	9.88634558587883
Donor01_scPT_GGGTGTCAGACATCAA	23982	4370	7.70577933450088	Donor01	scPT	Donor01_scPT	cPT	Donor01_cPT	Batch01	5	PrimaryTumor	Primary colon tumor	-9.17531122543651	0.767930468615033
Donor01_scPT_GGGTTATAGACCAAGC	2693	1399	15.6331229112514	Donor01	scPT	Donor01_scPT	cPT	Donor01_cPT	Batch01	14	Endothelium	Endothelium cells	-7.95022310592967	-11.6692259702125
Donor01_scPT_GGGTTATCACAGTATC	11828	3357	5.38552587081502	Donor01	scPT	Donor01_scPT	cPT	Donor01_cPT	Batch01	7	Stroma/CAF	Fibroblasts	5.9373048367278	11.6660706606469
Donor01_scPT_GGGTTTACACGTCGTG	17337	4117	11.40912499279	Donor01	scPT	Donor01_scPT	cPT	Donor01_cPT	Batch01	20	PrimaryTumor	Primary colon tumor	-8.97270979263621	-1.03949532837059
Donor01_scPT_GGTAATCAGAAGTCTA	12074	3321	2.5840649329137	Donor01	scPT	Donor01_scPT	cPT	Donor01_cPT	Batch01	7	Stroma/CAF	Fibroblasts	5.37161336562795	11.8190905657372
Donor01_scPT_GGTAATCAGCTGTCCG	9433	3363	19.4741863670094	Donor01	scPT	Donor01_scPT	cPT	Donor01_cPT	Batch01	5	PrimaryTumor	Primary colon tumor	-10.0912610469087	1.85745664506767
Donor01_scPT_GGTAATCCAATAGTAG	16026	3832	2.95145388743292	Donor01	scPT	Donor01_scPT	cPT	Donor01_cPT	Batch01	7	Stroma/CAF	Fibroblasts	5.56336961410207	11.3186404314599
Donor01_scPT_GGTAGAGAGAACCGCA	15931	3673	7.79612077082418	Donor01	scPT	Donor01_scPT	cPT	Donor01_cPT	Batch01	12	Stroma/CAF	Fibroblasts	-6.3244835314973	10.3734004107079
Donor01_scPT_GGTAGAGTCCAACTGA	34002	5118	9.62296335509676	Donor01	scPT	Donor01_scPT	cPT	Donor01_cPT	Batch01	5	PrimaryTumor	Primary colon tumor	-9.13250460007029	-0.254452081326507
Donor01_scPT_GGTCACGAGGACAGTC	14220	3758	2.46835443037975	Donor01	scPT	Donor01_scPT	cPT	Donor01_cPT	Batch01	7	Stroma/CAF	Fibroblasts	4.59516416213674	12.5833155718407
Donor01_scPT_GGTCACGCAAGTCGTT	14940	3756	2.7376171352075	Donor01	scPT	Donor01_scPT	cPT	Donor01_cPT	Batch01	23	Stroma/CAF	Fibroblasts	-1.01476447560626	5.26579543023918
Donor01_scPT_GGTCACGTCCGTCCTA	5113	1706	24.1345589673382	Donor01	scPT	Donor01_scPT	cPT	Donor01_cPT	Batch01	15	PrimaryTumor	Primary colon tumor	-14.354557174228	1.31845792203758
Donor01_scPT_GGTCTGGGTTCGTAAC	9281	2489	4.12671048378408	Donor01	scPT	Donor01_scPT	cPT	Donor01_cPT	Batch01	12	Stroma/CAF	Fibroblasts	-5.71006979324657	10.5910679903588
Donor01_scPT_GGTGGCTCAGACGGAT	6115	2040	5.52739165985282	Donor01	scPT	Donor01_scPT	cPT	Donor01_cPT	Batch01	0	Stroma/CAF	Fibroblasts	4.43110166213674	8.85574408441398
Donor01_scPT_GGTGGCTCATCAGCAT	27073	4999	8.47338676910575	Donor01	scPT	Donor01_scPT	cPT	Donor01_cPT	Batch01	5	PrimaryTumor	Primary colon tumor	-8.91486181595164	0.343517324026562
Donor01_scPT_GGTGTTAAGAGCATTA	22326	4842	2.66505419690047	Donor01	scPT	Donor01_scPT	cPT	Donor01_cPT	Batch01	7	Stroma/CAF	Fibroblasts	5.45504222533864	11.1621148195824
Donor01_scPT_GGTTAACCACCTCTAC	3821	1747	12.1434179534153	Donor01	scPT	Donor01_scPT	cPT	Donor01_cPT	Batch01	29	Tuft	Tuft cells	-15.1973363337739	-4.3745582494178
Donor01_scPT_GGTTAACGTGACAGGT	7791	1749	0.93697856501091	Donor01	scPT	Donor01_scPT	cPT	Donor01_cPT	Batch01	7	Stroma/CAF	Fibroblasts	5.1053260388152	9.85578413873527
Donor01_scPT_GGTTCTCAGAAGTGTT	15017	3879	3.6292202170873	Donor01	scPT	Donor01_scPT	cPT	Donor01_cPT	Batch01	7	Stroma/CAF	Fibroblasts	4.59281240127248	12.3045909014306
Donor01_scPT_GGTTCTCAGTGGACTG	35510	6073	10.0844832441566	Donor01	scPT	Donor01_scPT	cPT	Donor01_cPT	Batch01	5	PrimaryTumor	Primary colon tumor	-9.07200540878612	1.40442772775505
Donor01_scPT_GGTTCTCGTTCGGCCA	9752	2792	4.31706316652994	Donor01	scPT	Donor01_scPT	cPT	Donor01_cPT	Batch01	7	Stroma/CAF	Fibroblasts	4.82964501998586	11.6022774782738
Donor01_scPT_GGTTGTACAGGTCCGT	10110	2615	2.10682492581602	Donor01	scPT	Donor01_scPT	cPT	Donor01_cPT	Batch01	7	Stroma/CAF	Fibroblasts	5.30233369491261	10.0827796068749
Donor01_scPT_GGTTGTATCACTACTT	19595	4373	5.54223016075529	Donor01	scPT	Donor01_scPT	cPT	Donor01_cPT	Batch01	7	Stroma/CAF	Fibroblasts	5.13617263457936	10.081420620974
Donor01_scPT_GTAACACCAACTGTGT	12155	2761	3.85026737967914	Donor01	scPT	Donor01_scPT	cPT	Donor01_cPT	Batch01	12	Stroma/CAF	Fibroblasts	-5.62963117935496	10.6326987352929
Donor01_scPT_GTAACCAGTGGTAATA	5688	2517	3.85021097046414	Donor01	scPT	Donor01_scPT	cPT	Donor01_cPT	Batch01	20	PrimaryTumor	Primary colon tumor	-8.01819624283153	-1.45845953554299
Donor01_scPT_GTAAGTCAGAATCGCG	23246	4830	10.2985459864063	Donor01	scPT	Donor01_scPT	cPT	Donor01_cPT	Batch01	5	PrimaryTumor	Primary colon tumor	-9.14333261825877	-0.0992421898284181
Donor01_scPT_GTAAGTCAGGGTTTCT	10602	3086	2.99943406904358	Donor01	scPT	Donor01_scPT	cPT	Donor01_cPT	Batch01	7	Stroma/CAF	Fibroblasts	3.45292840621633	12.3744036760888
Donor01_scPT_GTAATCGCACCTTCCA	15750	4046	13.0412698412698	Donor01	scPT	Donor01_scPT	cPT	Donor01_cPT	Batch01	5	PrimaryTumor	Primary colon tumor	-9.41735567428904	1.63160725503776
Donor01_scPT_GTAATCGTCAGAACCT	10455	3351	4.58153993304639	Donor01	scPT	Donor01_scPT	cPT	Donor01_cPT	Batch01	12	Stroma/CAF	Fibroblasts	-7.8014499125703	9.31220885187004
Donor01_scPT_GTAATGCGTCACTCTC	28100	4991	14.0498220640569	Donor01	scPT	Donor01_scPT	cPT	Donor01_cPT	Batch01	5	PrimaryTumor	Primary colon tumor	-9.01225580551463	1.3491692152581
Donor01_scPT_GTACAACGTAGCGTTT	27513	4942	11.896194526224	Donor01	scPT	Donor01_scPT	cPT	Donor01_cPT	Batch01	5	PrimaryTumor	Primary colon tumor	-8.95295442917186	0.341199657019116
Donor01_scPT_GTAGAGGCAAAGCTAA	13596	3043	1.52986172403648	Donor01	scPT	Donor01_scPT	cPT	Donor01_cPT	Batch01	7	Stroma/CAF	Fibroblasts	5.38372455260915	10.2055155840478
Donor01_scPT_GTAGAGGTCGGCTTCT	15307	4131	9.51852093813288	Donor01	scPT	Donor01_scPT	cPT	Donor01_cPT	Batch01	5	PrimaryTumor	Primary colon tumor	-9.03314985611278	0.899958929117657
Donor01_scPT_GTAGAGGTCTAGTCAG	26756	5296	14.3108087905517	Donor01	scPT	Donor01_scPT	cPT	Donor01_cPT	Batch01	5	PrimaryTumor	Primary colon tumor	-8.73426641800242	0.279773077066876
Donor01_scPT_GTAGGAGTCAAGTGTC	29733	5832	14.4553190058185	Donor01	scPT	Donor01_scPT	cPT	Donor01_cPT	Batch01	20	PrimaryTumor	Primary colon tumor	-7.47455753662425	-1.62587050527718
Donor01_scPT_GTAGGTTCAGCGTGCT	9126	2964	4.29541968003506	Donor01	scPT	Donor01_scPT	cPT	Donor01_cPT	Batch01	7	Stroma/CAF	Fibroblasts	4.21307120940846	12.1394555178246
Donor01_scPT_GTAGGTTCAGTCCCGA	3857	1580	20.4303863106041	Donor01	scPT	Donor01_scPT	cPT	Donor01_cPT	Batch01	15	PrimaryTumor	Primary colon tumor	-14.4321671900972	1.84298988252494
Donor01_scPT_GTAGGTTTCGCGATCG	33088	5797	22.8118955512573	Donor01	scPT	Donor01_scPT	cPT	Donor01_cPT	Batch01	5	PrimaryTumor	Primary colon tumor	-9.01299681045848	1.15092905431602
Donor01_scPT_GTAGGTTTCTTACTGT	9386	3155	5.19923290006393	Donor01	scPT	Donor01_scPT	cPT	Donor01_cPT	Batch01	14	Endothelium	Endothelium cells	-8.17065061905223	-12.3005488309303
Donor01_scPT_GTAGTACCAGGAGGTT	17930	3691	9.00167317345231	Donor01	scPT	Donor01_scPT	cPT	Donor01_cPT	Batch01	5	PrimaryTumor	Primary colon tumor	-9.25080122330028	1.10102184682701
Donor01_scPT_GTAGTACGTAGAGACC	3618	1184	23.0514096185738	Donor01	scPT	Donor01_scPT	cPT	Donor01_cPT	Batch01	15	PrimaryTumor	Primary colon tumor	-14.2940598902925	1.65945382982109
Donor01_scPT_GTATTGGAGGCTGTAG	3519	1446	11.6794543904518	Donor01	scPT	Donor01_scPT	cPT	Donor01_cPT	Batch01	29	Tuft	Tuft cells	-15.2543898997529	-4.46852568716194
Donor01_scPT_GTATTTCAGCAACCAG	38305	6026	10.2258190836705	Donor01	scPT	Donor01_scPT	cPT	Donor01_cPT	Batch01	20	PrimaryTumor	Primary colon tumor	-7.05004085876781	-1.44485298723366
Donor01_scPT_GTATTTCCACACCTAA	6692	2303	16.0191273161984	Donor01	scPT	Donor01_scPT	cPT	Donor01_cPT	Batch01	5	PrimaryTumor	Primary colon tumor	-10.8095733103974	1.60831089883659
Donor01_scPT_GTATTTCTCCCAGTGG	21653	4303	15.5220985544728	Donor01	scPT	Donor01_scPT	cPT	Donor01_cPT	Batch01	5	PrimaryTumor	Primary colon tumor	-9.27292742111522	0.952476462419964
Donor01_scPT_GTCAAACTCCGACGGT	23682	4977	12.7860822565662	Donor01	scPT	Donor01_scPT	cPT	Donor01_cPT	Batch01	5	PrimaryTumor	Primary colon tumor	-9.19029535629588	1.78774472146843
Donor01_scPT_GTCAAGTGTATGAGGC	8564	2839	7.65997197571228	Donor01	scPT	Donor01_scPT	cPT	Donor01_cPT	Batch01	5	PrimaryTumor	Primary colon tumor	-9.21322073318797	1.30792041688774
Donor01_scPT_GTCAAGTGTGACGTCC	23191	4403	13.15596567634	Donor01	scPT	Donor01_scPT	cPT	Donor01_cPT	Batch01	5	PrimaryTumor	Primary colon tumor	-8.95171179153758	0.797217806871869
Donor01_scPT_GTCAAGTTCCTGTAGA	8258	1933	1.74376362315331	Donor01	scPT	Donor01_scPT	cPT	Donor01_cPT	Batch01	7	Stroma/CAF	Fibroblasts	5.30923162124318	9.95315047174308
Donor01_scPT_GTCACGGCACGTCATA	7681	2313	4.64783231350085	Donor01	scPT	Donor01_scPT	cPT	Donor01_cPT	Batch01	0	Stroma/CAF	Fibroblasts	3.27364383361501	8.48196383386467
Donor01_scPT_GTCACTCCATGGCCCA	1953	1024	11.6231438812084	Donor01	scPT	Donor01_scPT	cPT	Donor01_cPT	Batch01	29	Tuft	Tuft cells	-14.993771689914	-4.08670810789254
Donor01_scPT_GTCAGCGTCCCGTTCA	14558	3268	6.58744333012777	Donor01	scPT	Donor01_scPT	cPT	Donor01_cPT	Batch01	4	TCell	T cells	6.98765645644826	1.07162161737297
Donor01_scPT_GTCATCCAGGGCTTCC	12632	3621	4.69442685243825	Donor01	scPT	Donor01_scPT	cPT	Donor01_cPT	Batch01	14	Endothelium	Endothelium cells	-7.81725277283031	-13.1209843549171
Donor01_scPT_GTCATGAGTCGTTGCG	23384	4232	11.7943893260349	Donor01	scPT	Donor01_scPT	cPT	Donor01_cPT	Batch01	5	PrimaryTumor	Primary colon tumor	-9.25556673385936	0.93276866346214
Donor01_scPT_GTCATTTGTTTGATCG	14535	3914	4.06604747162023	Donor01	scPT	Donor01_scPT	cPT	Donor01_cPT	Batch01	7	Stroma/CAF	Fibroblasts	5.42418180129689	11.9501254168114
Donor01_scPT_GTCCACTCAGCACGAA	6120	2002	0.163398692810458	Donor01	scPT	Donor01_scPT	cPT	Donor01_cPT	Batch01	7	Stroma/CAF	Fibroblasts	5.3906272473113	10.0563580599389
Donor01_scPT_GTCCCATTCTGTACAG	2137	1255	14.1787552643893	Donor01	scPT	Donor01_scPT	cPT	Donor01_cPT	Batch01	14	Endothelium	Endothelium cells	-7.76389946319896	-12.205646792356
Donor01_scPT_GTCCTCACATAACTCG	26470	4813	5.33434076312807	Donor01	scPT	Donor01_scPT	cPT	Donor01_cPT	Batch01	5	PrimaryTumor	Primary colon tumor	-9.21611799576121	1.48597963720176
Donor01_scPT_GTCCTCATCCTCTAAT	11535	3739	23.6324230602514	Donor01	scPT	Donor01_scPT	cPT	Donor01_cPT	Batch01	5	PrimaryTumor	Primary colon tumor	-10.4575110850556	1.94298549562309
Donor01_scPT_GTCGCGAAGGATGCGT	6834	2544	6.83347966052092	Donor01	scPT	Donor01_scPT	cPT	Donor01_cPT	Batch01	29	Tuft	Tuft cells	-15.2101394114717	-4.62451485723641
Donor01_scPT_GTCGCGAAGTCTCTGA	12559	3316	4.02898319929931	Donor01	scPT	Donor01_scPT	cPT	Donor01_cPT	Batch01	7	Stroma/CAF	Fibroblasts	5.67424617431325	11.7909752932153
Donor01_scPT_GTCGTAATCGAATGCT	16638	3616	11.1191248948191	Donor01	scPT	Donor01_scPT	cPT	Donor01_cPT	Batch01	5	PrimaryTumor	Primary colon tumor	-9.49345888473826	0.875806531008221
Donor01_scPT_GTCGTTCGTGCCTTTC	3023	1252	8.99768441945088	Donor01	scPT	Donor01_scPT	cPT	Donor01_cPT	Batch01	12	Stroma/CAF	Fibroblasts	-6.09426988937694	10.512817105349
Donor01_scPT_GTCTACCCATAGTCGT	10858	3416	18.5116964450175	Donor01	scPT	Donor01_scPT	cPT	Donor01_cPT	Batch01	5	PrimaryTumor	Primary colon tumor	-11.906691688083	1.66562052636955
Donor01_scPT_GTCTCACTCGAATGCT	12715	3164	0.0629178136059772	Donor01	scPT	Donor01_scPT	cPT	Donor01_cPT	Batch01	7	Stroma/CAF	Fibroblasts	5.29217706344289	10.1059987154565
Donor01_scPT_GTCTGTCGTTCGGTAT	25413	4794	8.05099752095384	Donor01	scPT	Donor01_scPT	cPT	Donor01_cPT	Batch01	5	PrimaryTumor	Primary colon tumor	-9.16405882217723	1.22336753278587
Donor01_scPT_GTCTTTAGTAGAAACT	4553	1656	12.387436854821	Donor01	scPT	Donor01_scPT	cPT	Donor01_cPT	Batch01	14	Endothelium	Endothelium cells	-7.9145075259431	-12.5670483502784
Donor01_scPT_GTCTTTAGTGAGAGGG	6017	2127	3.53997008475985	Donor01	scPT	Donor01_scPT	cPT	Donor01_cPT	Batch01	0	Stroma/CAF	Fibroblasts	3.92252622268361	9.6040188875756
Donor01_scPT_GTGACGCAGGACGCAT	38032	5701	9.31320992848128	Donor01	scPT	Donor01_scPT	cPT	Donor01_cPT	Batch01	5	PrimaryTumor	Primary colon tumor	-8.9280892787202	0.774177750643231
Donor01_scPT_GTGAGCCGTTACTCAG	23291	4796	10.8539779313898	Donor01	scPT	Donor01_scPT	cPT	Donor01_cPT	Batch01	5	PrimaryTumor	Primary colon tumor	-10.6638490138276	0.143510749634244
Donor01_scPT_GTGAGCCTCTTGAGCA	15503	2981	3.61865445397665	Donor01	scPT	Donor01_scPT	cPT	Donor01_cPT	Batch01	7	Stroma/CAF	Fibroblasts	5.10580955169362	9.95321341424797
Donor01_scPT_GTGAGTTAGGCTGAAC	18309	4289	13.2776230269266	Donor01	scPT	Donor01_scPT	cPT	Donor01_cPT	Batch01	5	PrimaryTumor	Primary colon tumor	-9.22586931564647	1.74420281320427
Donor01_scPT_GTGATGTTCCGCCTAT	19894	4242	12.6721624610435	Donor01	scPT	Donor01_scPT	cPT	Donor01_cPT	Batch01	5	PrimaryTumor	Primary colon tumor	-9.29425348617869	0.656616529520489
Donor01_scPT_GTGCACGTCACCTTGC	2165	1006	14.1339491916859	Donor01	scPT	Donor01_scPT	cPT	Donor01_cPT	Batch01	29	Tuft	Tuft cells	-15.0868026194795	-4.21075967878487
Donor01_scPT_GTGCAGCCACCAGCGT	29080	5117	7.96079779917469	Donor01	scPT	Donor01_scPT	cPT	Donor01_cPT	Batch01	5	PrimaryTumor	Primary colon tumor	-8.95837892868358	1.07549532323692
Donor01_scPT_GTGCAGCGTAGTCGGA	11980	3215	19.0984974958264	Donor01	scPT	Donor01_scPT	cPT	Donor01_cPT	Batch01	20	PrimaryTumor	Primary colon tumor	-8.73511232712108	-1.26067797273781
Donor01_scPT_GTGCAGCTCGACCCAG	26208	4998	3.75457875457875	Donor01	scPT	Donor01_scPT	cPT	Donor01_cPT	Batch01	7	Stroma/CAF	Fibroblasts	5.01919398925466	12.0875250902734
Donor01_scPT_GTGCGTGCACATCATG	13067	3741	4.01775464911609	Donor01	scPT	Donor01_scPT	cPT	Donor01_cPT	Batch01	7	Stroma/CAF	Fibroblasts	4.23310790679616	12.6180073824487
Donor01_scPT_GTGCTGGTCCGCGGAT	39190	6342	6.67006889512631	Donor01	scPT	Donor01_scPT	cPT	Donor01_cPT	Batch01	20	PrimaryTumor	Primary colon tumor	-8.34673466064769	-1.15380791753914
Donor01_scPT_GTGCTTCCATAGCTGT	18238	4080	2.09452790876193	Donor01	scPT	Donor01_scPT	cPT	Donor01_cPT	Batch01	7	Stroma/CAF	Fibroblasts	4.77729783675832	12.3631455507836
Donor01_scPT_GTGGCGTCACTGGAAG	12649	3463	4.83042137718397	Donor01	scPT	Donor01_scPT	cPT	Donor01_cPT	Batch01	14	Endothelium	Endothelium cells	-7.6997162280305	-13.3984139356055
Donor01_scPT_GTGGCGTGTTCGAAGG	14177	3534	5.88982154193412	Donor01	scPT	Donor01_scPT	cPT	Donor01_cPT	Batch01	7	Stroma/CAF	Fibroblasts	4.6793268742339	11.7985417452416
Donor01_scPT_GTGGGAACAATTGAGA	6575	2305	14.3878326996198	Donor01	scPT	Donor01_scPT	cPT	Donor01_cPT	Batch01	20	PrimaryTumor	Primary colon tumor	-7.41241897919017	-1.84661237329628
Donor01_scPT_GTGGGAATCCTTCAGC	15869	3931	3.37765454660029	Donor01	scPT	Donor01_scPT	cPT	Donor01_cPT	Batch01	7	Stroma/CAF	Fibroblasts	5.83606086394948	11.705145558413
Donor01_scPT_GTGGTTATCCCGTGTT	1741	1097	0.229753015508329	Donor01	scPT	Donor01_scPT	cPT	Donor01_cPT	Batch01	15	PrimaryTumor	Primary colon tumor	-14.756882804416	0.597509821947552
Donor01_scPT_GTGTCCTTCCTTATAC	12772	3547	4.41590980269339	Donor01	scPT	Donor01_scPT	cPT	Donor01_cPT	Batch01	7	Stroma/CAF	Fibroblasts	2.62189899108571	12.5743348208031
Donor01_scPT_GTGTGATAGAGAGCAA	10029	2940	5.22484794097118	Donor01	scPT	Donor01_scPT	cPT	Donor01_cPT	Batch01	7	Stroma/CAF	Fibroblasts	4.58419500014943	12.1620299425683
Donor01_scPT_GTGTGATAGAGGGTCT	2544	1166	18.2783018867925	Donor01	scPT	Donor01_scPT	cPT	Donor01_cPT	Batch01	29	Tuft	Tuft cells	-15.1973077235444	-4.36134604543831
Donor01_scPT_GTGTGATCAGAGCTAG	8352	2741	8.46503831417625	Donor01	scPT	Donor01_scPT	cPT	Donor01_cPT	Batch01	12	Stroma/CAF	Fibroblasts	-7.0087572512849	9.66736288934562
Donor01_scPT_GTGTGGCAGAAGATCT	4661	1788	20.9397125080455	Donor01	scPT	Donor01_scPT	cPT	Donor01_cPT	Batch01	15	PrimaryTumor	Primary colon tumor	-14.2304860530122	1.84189935594413
Donor01_scPT_GTGTGGCGTATAGGGC	12001	3158	21.2565619531706	Donor01	scPT	Donor01_scPT	cPT	Donor01_cPT	Batch01	5	PrimaryTumor	Primary colon tumor	-8.92594160415965	0.891312083300091
Donor01_scPT_GTGTTAGGTATCCCAA	6459	2252	4.18021365536461	Donor01	scPT	Donor01_scPT	cPT	Donor01_cPT	Batch01	12	Stroma/CAF	Fibroblasts	-6.95908321716624	8.92059393792961
Donor01_scPT_GTGTTCCTCATGTCAG	2190	1139	9.40639269406393	Donor01	scPT	Donor01_scPT	cPT	Donor01_cPT	Batch01	14	Endothelium	Endothelium cells	-7.72584928848582	-12.1640208157935
Donor01_scPT_GTTACAGGTTACCGTA	10613	3394	3.45802317911995	Donor01	scPT	Donor01_scPT	cPT	Donor01_cPT	Batch01	7	Stroma/CAF	Fibroblasts	3.47189698836965	12.3975331392846
Donor01_scPT_GTTACAGGTTGAGTCT	7592	2467	4.21496311907271	Donor01	scPT	Donor01_scPT	cPT	Donor01_cPT	Batch01	14	Endothelium	Endothelium cells	-7.83222784378367	-13.7890627774635
Donor01_scPT_GTTACAGTCTTCTAAC	14614	3828	3.79772820583003	Donor01	scPT	Donor01_scPT	cPT	Donor01_cPT	Batch01	7	Stroma/CAF	Fibroblasts	4.05925164840383	12.5991026964745
Donor01_scPT_GTTACCCCAACCGACC	33154	5867	10.8734994269168	Donor01	scPT	Donor01_scPT	cPT	Donor01_cPT	Batch01	20	PrimaryTumor	Primary colon tumor	-7.96732487060863	-1.31185362667229
Donor01_scPT_GTTACCCTCTTCGGAA	5274	1637	26.317785362154	Donor01	scPT	Donor01_scPT	cPT	Donor01_cPT	Batch01	15	PrimaryTumor	Primary colon tumor	-14.0508386073335	1.63962431817863
Donor01_scPT_GTTACGACAATAACCC	13023	3504	3.98525685325962	Donor01	scPT	Donor01_scPT	cPT	Donor01_cPT	Batch01	7	Stroma/CAF	Fibroblasts	3.6953238072173	12.1617724505029
Donor01_scPT_GTTACGAGTTACGTAC	7274	2532	4.23425900467418	Donor01	scPT	Donor01_scPT	cPT	Donor01_cPT	Batch01	14	Endothelium	Endothelium cells	-7.59076179840404	-13.8080695065894
Donor01_scPT_GTTAGACAGCGAACTG	13266	3678	2.83431328207448	Donor01	scPT	Donor01_scPT	cPT	Donor01_cPT	Batch01	12	Stroma/CAF	Fibroblasts	-6.09599556305247	10.7336928454003
Donor01_scPT_GTTAGACGTGCACGCT	27708	5292	7.29031326692652	Donor01	scPT	Donor01_scPT	cPT	Donor01_cPT	Batch01	5	PrimaryTumor	Primary colon tumor	-8.9923335490449	1.05778308778618
Donor01_scPT_GTTCATTAGTAGCTCT	2099	1077	17.1510242972844	Donor01	scPT	Donor01_scPT	cPT	Donor01_cPT	Batch01	29	Tuft	Tuft cells	-15.0694266734346	-4.19067052930977
Donor01_scPT_GTTCCGTAGTATGAAC	17194	4504	21.0596719785972	Donor01	scPT	Donor01_scPT	cPT	Donor01_cPT	Batch01	5	PrimaryTumor	Primary colon tumor	-9.68425382950145	1.93057270913932
Donor01_scPT_GTTCCGTCAACAAGAT	15612	3930	4.19549064821932	Donor01	scPT	Donor01_scPT	cPT	Donor01_cPT	Batch01	7	Stroma/CAF	Fibroblasts	4.86404643676442	12.038418492373
Donor01_scPT_GTTCCGTTCTCCGATC	9036	3146	4.65914121292607	Donor01	scPT	Donor01_scPT	cPT	Donor01_cPT	Batch01	14	Endothelium	Endothelium cells	-8.19657005646068	-12.0815518292823
Donor01_scPT_GTTGAACCACCCTTAC	19594	4035	4.19516178421966	Donor01	scPT	Donor01_scPT	cPT	Donor01_cPT	Batch01	7	Stroma/CAF	Fibroblasts	5.22339521072072	10.0788437929711
Donor01_scPT_GTTGAACTCGATACGT	26314	5101	3.45063464315573	Donor01	scPT	Donor01_scPT	cPT	Donor01_cPT	Batch01	5	PrimaryTumor	Primary colon tumor	-8.97964872696238	1.55430622964714
Donor01_scPT_GTTGCGGGTTCAGGTT	18821	3621	9.67536262685298	Donor01	scPT	Donor01_scPT	cPT	Donor01_cPT	Batch01	16	PrimaryTumor	Primary colon tumor	-9.85515417435008	-3.6965432557502
Donor01_scPT_GTTGCGGTCACTGTTT	18331	3788	8.22104631498554	Donor01	scPT	Donor01_scPT	cPT	Donor01_cPT	Batch01	5	PrimaryTumor	Primary colon tumor	-10.228450912021	1.22994407087181
Donor01_scPT_GTTGCTCAGGGAACAA	29996	5414	7.98439791972263	Donor01	scPT	Donor01_scPT	cPT	Donor01_cPT	Batch01	5	PrimaryTumor	Primary colon tumor	-9.04651560165721	1.48505540757988
Donor01_scPT_GTTGCTCCAACCCTCT	6019	2317	17.2453895996013	Donor01	scPT	Donor01_scPT	cPT	Donor01_cPT	Batch01	15	PrimaryTumor	Primary colon tumor	-13.4025584635957	1.55823286443565
Donor01_scPT_GTTGCTCGTAGGCTGA	8908	2319	3.62595419847328	Donor01	scPT	Donor01_scPT	cPT	Donor01_cPT	Batch01	0	Stroma/CAF	Fibroblasts	4.5326040806548	9.0545394030175
Donor01_scPT_GTTGCTCGTGGCATCC	8249	2757	7.58879864225967	Donor01	scPT	Donor01_scPT	cPT	Donor01_cPT	Batch01	14	Endothelium	Endothelium cells	-8.16601385452586	-12.1414912137428
Donor01_scPT_GTTTACTAGGCTCTAT	14727	3729	2.6142459428261	Donor01	scPT	Donor01_scPT	cPT	Donor01_cPT	Batch01	7	Stroma/CAF	Fibroblasts	5.00828681609792	11.8703162279687
Donor01_scPT_GTTTACTCAGGAACCA	9101	2774	10.0538402373366	Donor01	scPT	Donor01_scPT	cPT	Donor01_cPT	Batch01	5	PrimaryTumor	Primary colon tumor	-9.36627401687938	0.902339300211407
Donor01_scPT_GTTTGGAAGAGAATCT	14174	3473	4.46592352194158	Donor01	scPT	Donor01_scPT	cPT	Donor01_cPT	Batch01	5	PrimaryTumor	Primary colon tumor	-9.41492761947947	0.934369167383649
Donor01_scPT_TAACGACGTTCAATCG	9444	3013	7.15798390512495	Donor01	scPT	Donor01_scPT	cPT	Donor01_cPT	Batch01	14	Endothelium	Endothelium cells	-7.77848686554271	-12.258477488462
Donor01_scPT_TAACTTCTCACAACCA	15482	4082	2.49967704430952	Donor01	scPT	Donor01_scPT	cPT	Donor01_cPT	Batch01	14	Endothelium	Endothelium cells	-8.31602730133372	-12.2689536008277
Donor01_scPT_TAAGCCACAAACACCT	3442	1333	22.3997675769901	Donor01	scPT	Donor01_scPT	cPT	Donor01_cPT	Batch01	15	PrimaryTumor	Primary colon tumor	-14.1684256968721	1.85539194017265
Donor01_scPT_TAAGCGTAGAAGTATC	19307	4264	3.05588646604858	Donor01	scPT	Donor01_scPT	cPT	Donor01_cPT	Batch01	7	Stroma/CAF	Fibroblasts	4.85731015823049	11.9488627520165
Donor01_scPT_TAAGTCGGTGACTGTT	14894	3505	26.4737478179132	Donor01	scPT	Donor01_scPT	cPT	Donor01_cPT	Batch01	5	PrimaryTumor	Primary colon tumor	-9.70955194809276	1.8053128328881
Donor01_scPT_TAAGTCGTCGCAATTG	9846	2615	6.28681698151534	Donor01	scPT	Donor01_scPT	cPT	Donor01_cPT	Batch01	12	Stroma/CAF	Fibroblasts	-5.83575786926585	10.5055214968285
Donor01_scPT_TAATCTCAGTATTGCC	20964	4512	9.63556573173059	Donor01	scPT	Donor01_scPT	cPT	Donor01_cPT	Batch01	5	PrimaryTumor	Primary colon tumor	-9.92586054184276	1.73905821710441
Donor01_scPT_TAATCTCTCTGTGCTC	18927	4210	1.82279283563164	Donor01	scPT	Donor01_scPT	cPT	Donor01_cPT	Batch01	7	Stroma/CAF	Fibroblasts	5.54922185561818	11.7535512056908
Donor01_scPT_TAATTCCAGATGGGCT	16954	4748	3.28536038692934	Donor01	scPT	Donor01_scPT	cPT	Donor01_cPT	Batch01	7	Stroma/CAF	Fibroblasts	5.09749446532887	12.1283976641259
Donor01_scPT_TACAGGTGTCTACGTA	16197	3872	16.9969747484102	Donor01	scPT	Donor01_scPT	cPT	Donor01_cPT	Batch01	5	PrimaryTumor	Primary colon tumor	-9.06576074936229	-0.377523086894415
Donor01_scPT_TACATTCCACCGGCTA	14580	2989	1.50205761316872	Donor01	scPT	Donor01_scPT	cPT	Donor01_cPT	Batch01	7	Stroma/CAF	Fibroblasts	5.21728311202687	9.88933344751213
Donor01_scPT_TACCCACGTTCTGAGT	22453	3846	9.44194539705162	Donor01	scPT	Donor01_scPT	cPT	Donor01_cPT	Batch01	4	TCell	T cells	7.01314578674001	1.2120101061425
Donor01_scPT_TACCCGTAGAGTAACT	2671	1225	6.28977910894796	Donor01	scPT	Donor01_scPT	cPT	Donor01_cPT	Batch01	14	Endothelium	Endothelium cells	-7.8719459948762	-12.8781807813087
Donor01_scPT_TACCCGTCATGTCTAG	9063	2570	3.27706057596822	Donor01	scPT	Donor01_scPT	cPT	Donor01_cPT	Batch01	7	Stroma/CAF	Fibroblasts	5.59883390090627	11.4843318071923
Donor01_scPT_TACCGGGCACAATGAA	9322	2657	5.33147393263248	Donor01	scPT	Donor01_scPT	cPT	Donor01_cPT	Batch01	14	Endothelium	Endothelium cells	-7.82227577545482	-13.8966677579322
Donor01_scPT_TACCGGGCAGATTTCG	23837	4807	6.88006041028653	Donor01	scPT	Donor01_scPT	cPT	Donor01_cPT	Batch01	20	PrimaryTumor	Primary colon tumor	-8.71045603134471	-1.11724768013146
Donor01_scPT_TACCGGGTCCTGGGTG	22397	4994	16.2164575612805	Donor01	scPT	Donor01_scPT	cPT	Donor01_cPT	Batch01	5	PrimaryTumor	Primary colon tumor	-9.52012934067088	1.88315006166313
Donor01_scPT_TACCTCGAGGCACCAA	2598	1069	26.9438029253272	Donor01	scPT	Donor01_scPT	cPT	Donor01_cPT	Batch01	15	PrimaryTumor	Primary colon tumor	-14.2472592768891	1.76391645341728
Donor01_scPT_TACCTGCAGATACGAT	15127	3703	1.9435446552522	Donor01	scPT	Donor01_scPT	cPT	Donor01_cPT	Batch01	7	Stroma/CAF	Fibroblasts	5.59165511748952	11.7671410646996
Donor01_scPT_TACCTGCCAGCCTATA	14788	4082	8.20259670002705	Donor01	scPT	Donor01_scPT	cPT	Donor01_cPT	Batch01	12	Stroma/CAF	Fibroblasts	-6.71696342804271	10.4207131472192
Donor01_scPT_TACCTGCGTCCTCCAT	9204	2798	26.477618426771	Donor01	scPT	Donor01_scPT	cPT	Donor01_cPT	Batch01	5	PrimaryTumor	Primary colon tumor	-12.0254136500581	1.75577016740654
Donor01_scPT_TACGCTCCAGGGAATC	28541	4891	14.1165341088259	Donor01	scPT	Donor01_scPT	cPT	Donor01_cPT	Batch01	5	PrimaryTumor	Primary colon tumor	-9.13560690262156	1.3232366648278
Donor01_scPT_TACGCTCGTGTAACGG	20916	4363	19.2627653471027	Donor01	scPT	Donor01_scPT	cPT	Donor01_cPT	Batch01	5	PrimaryTumor	Primary colon tumor	-9.59803594925242	1.92619510560844
Donor01_scPT_TACGCTCGTTTCGGCG	14193	3268	3.22694285915592	Donor01	scPT	Donor01_scPT	cPT	Donor01_cPT	Batch01	7	Stroma/CAF	Fibroblasts	5.16289601943654	10.0181490984521
Donor01_scPT_TACGGGCAGAGTTGCG	9630	2975	8.5981308411215	Donor01	scPT	Donor01_scPT	cPT	Donor01_cPT	Batch01	20	PrimaryTumor	Primary colon tumor	-8.33406843521434	-1.16239980787423
Donor01_scPT_TACGGGCGTTTCCATT	8325	2341	3.6036036036036	Donor01	scPT	Donor01_scPT	cPT	Donor01_cPT	Batch01	7	Stroma/CAF	Fibroblasts	5.40169606826467	10.3223244753442
Donor01_scPT_TACGGTAAGCTGGTGA	9113	2683	3.95040052672007	Donor01	scPT	Donor01_scPT	cPT	Donor01_cPT	Batch01	7	Stroma/CAF	Fibroblasts	2.78343473098439	12.1261775103173
Donor01_scPT_TACGGTAGTGCCTACG	5851	1900	5.82806357887541	Donor01	scPT	Donor01_scPT	cPT	Donor01_cPT	Batch01	12	Stroma/CAF	Fibroblasts	-6.39095415451366	9.60193892389152
Donor01_scPT_TACGGTATCAGGGATG	16265	3927	3.71964340608669	Donor01	scPT	Donor01_scPT	cPT	Donor01_cPT	Batch01	7	Stroma/CAF	Fibroblasts	4.60070739410085	12.2152955141625
Donor01_scPT_TACGTCCCACAATGTC	9290	2737	6.46932185145318	Donor01	scPT	Donor01_scPT	cPT	Donor01_cPT	Batch01	12	Stroma/CAF	Fibroblasts	-6.46658529617625	10.3650929537377
Donor01_scPT_TACTGCCAGTAAACGT	25093	4593	14.4900968397561	Donor01	scPT	Donor01_scPT	cPT	Donor01_cPT	Batch01	5	PrimaryTumor	Primary colon tumor	-9.15592970230418	1.60132356553886
Donor01_scPT_TACTGCCGTAGCCAGA	11784	3417	7.05193482688391	Donor01	scPT	Donor01_scPT	cPT	Donor01_cPT	Batch01	29	Tuft	Tuft cells	-15.2702266154512	-4.61862210363533
Donor01_scPT_TACTGCCTCGTGGCTG	10143	3269	5.40274080646751	Donor01	scPT	Donor01_scPT	cPT	Donor01_cPT	Batch01	7	Stroma/CAF	Fibroblasts	5.04463802001637	12.4851281252465
Donor01_scPT_TACTTCACACGCTATA	30917	5643	7.28078403467348	Donor01	scPT	Donor01_scPT	cPT	Donor01_cPT	Batch01	20	PrimaryTumor	Primary colon tumor	-8.88289274551707	-1.06340918869164
Donor01_scPT_TACTTCACATTCTTCA	26368	5652	11.1309162621359	Donor01	scPT	Donor01_scPT	cPT	Donor01_cPT	Batch01	5	PrimaryTumor	Primary colon tumor	-11.8598281321748	0.202178618010022
Donor01_scPT_TAGATCGGTCTGTGGC	2688	1281	8.37053571428571	Donor01	scPT	Donor01_scPT	cPT	Donor01_cPT	Batch01	4	TCell	T cells	7.06038175246877	1.03376110463951
Donor01_scPT_TAGCACACAAGAGGTC	8632	2629	4.81927710843374	Donor01	scPT	Donor01_scPT	cPT	Donor01_cPT	Batch01	0	Stroma/CAF	Fibroblasts	4.83935104034108	9.09208651452873
Donor01_scPT_TAGCACAGTATACGGG	17408	4129	14.6254595588235	Donor01	scPT	Donor01_scPT	cPT	Donor01_cPT	Batch01	5	PrimaryTumor	Primary colon tumor	-8.98809255935985	1.03643318086479
Donor01_scPT_TAGGAGGAGACGCCAA	5576	2077	8.78766140602582	Donor01	scPT	Donor01_scPT	cPT	Donor01_cPT	Batch01	14	Endothelium	Endothelium cells	-8.04922880508738	-12.1967480573096
Donor01_scPT_TAGGAGGTCTCTATAC	11546	3299	5.32652000692881	Donor01	scPT	Donor01_scPT	cPT	Donor01_cPT	Batch01	7	Stroma/CAF	Fibroblasts	5.75524793288869	11.6779486742577
Donor01_scPT_TAGGGTTCACGTGTGC	10205	2997	3.05732484076433	Donor01	scPT	Donor01_scPT	cPT	Donor01_cPT	Batch01	7	Stroma/CAF	Fibroblasts	2.70852742812795	12.6670872774682
Donor01_scPT_TAGGGTTGTAGTGTGG	25182	5219	12.6042411246128	Donor01	scPT	Donor01_scPT	cPT	Donor01_cPT	Batch01	5	PrimaryTumor	Primary colon tumor	-8.74826444961863	0.518544396456219
Donor01_scPT_TAGGGTTTCAGACCCG	14178	2641	2.75074058400339	Donor01	scPT	Donor01_scPT	cPT	Donor01_cPT	Batch01	7	Stroma/CAF	Fibroblasts	5.06386266372365	9.85857935815666
Donor01_scPT_TAGTGCAGTGTGCCTG	21042	4635	3.64984317080126	Donor01	scPT	Donor01_scPT	cPT	Donor01_cPT	Batch01	7	Stroma/CAF	Fibroblasts	4.978628498532	11.4675290194115
Donor01_scPT_TATATCCCAATGTCAC	20206	4461	4.33534593685044	Donor01	scPT	Donor01_scPT	cPT	Donor01_cPT	Batch01	7	Stroma/CAF	Fibroblasts	5.93491397521657	11.3062235918603
Donor01_scPT_TATCAGGCAGATTTCG	2955	1366	18.7478849407783	Donor01	scPT	Donor01_scPT	cPT	Donor01_cPT	Batch01	5	PrimaryTumor	Primary colon tumor	-8.95436395981151	-1.05989114374306
Donor01_scPT_TATCAGGGTAGTCCTA	23355	5474	16.4333119246414	Donor01	scPT	Donor01_scPT	cPT	Donor01_cPT	Batch01	20	PrimaryTumor	Primary colon tumor	-7.44824756958324	-0.80262995690491
Donor01_scPT_TATCAGGGTGTATTCG	10723	2683	4.48568497621934	Donor01	scPT	Donor01_scPT	cPT	Donor01_cPT	Batch01	5	PrimaryTumor	Primary colon tumor	-10.565928596042	0.979762395914532
Donor01_scPT_TATCGCCCACGAGGAT	5229	2127	3.21285140562249	Donor01	scPT	Donor01_scPT	cPT	Donor01_cPT	Batch01	7	Stroma/CAF	Fibroblasts	4.19802461288136	11.3879267778954
Donor01_scPT_TATCGCCTCCCATTCG	11385	3133	25.9815546772069	Donor01	scPT	Donor01_scPT	cPT	Donor01_cPT	Batch01	15	PrimaryTumor	Primary colon tumor	-13.4603616175874	1.5675974693856
Donor01_scPT_TATCGCCTCTCTGACC	44283	6155	9.0599101235237	Donor01	scPT	Donor01_scPT	cPT	Donor01_cPT	Batch01	5	PrimaryTumor	Primary colon tumor	-9.48706640579539	1.10392971902702
Donor01_scPT_TATCTTGAGATTCGAA	11837	2096	10.7121736926586	Donor01	scPT	Donor01_scPT	cPT	Donor01_cPT	Batch01	4	TCell	T cells	6.83571563384694	0.988066276606061
Donor01_scPT_TATCTTGTCAACCTTT	14921	4450	2.52664030560954	Donor01	scPT	Donor01_scPT	cPT	Donor01_cPT	Batch01	7	Stroma/CAF	Fibroblasts	4.36465869567555	12.7177025881371
Donor01_scPT_TATGTTCGTCGGCTAC	9143	2931	9.29672973859783	Donor01	scPT	Donor01_scPT	cPT	Donor01_cPT	Batch01	12	Stroma/CAF	Fibroblasts	-6.90989317276317	10.0979249086938
Donor01_scPT_TATTCCAAGACTCTTG	33695	5809	11.6456447544146	Donor01	scPT	Donor01_scPT	cPT	Donor01_cPT	Batch01	5	PrimaryTumor	Primary colon tumor	-8.91139997818309	1.12541111379478
Donor01_scPT_TATTCCACAAATCAAG	8252	2783	9.9006301502666	Donor01	scPT	Donor01_scPT	cPT	Donor01_cPT	Batch01	5	PrimaryTumor	Primary colon tumor	-9.97973932602244	1.82338281541679
Donor01_scPT_TATTCCATCCTACGAA	19069	4573	4.3578583040537	Donor01	scPT	Donor01_scPT	cPT	Donor01_cPT	Batch01	14	Endothelium	Endothelium cells	-8.31896700241404	-12.3408587369361
Donor01_scPT_TATTGGGGTAGGCTGA	13981	3614	2.40326156927258	Donor01	scPT	Donor01_scPT	cPT	Donor01_cPT	Batch01	7	Stroma/CAF	Fibroblasts	4.75643287322682	12.1781985369286
Donor01_scPT_TATTTCGAGTGTCATC	8975	3011	5.38161559888579	Donor01	scPT	Donor01_scPT	cPT	Donor01_cPT	Batch01	7	Stroma/CAF	Fibroblasts	4.04861007354421	12.6267296877465
Donor01_scPT_TCAAGACCACCTGCGA	16191	3111	2.43345068247792	Donor01	scPT	Donor01_scPT	cPT	Donor01_cPT	Batch01	7	Stroma/CAF	Fibroblasts	5.33023391387624	10.0486523714623
Donor01_scPT_TCAATCTCAGCTGTGC	16256	4087	5.36417322834646	Donor01	scPT	Donor01_scPT	cPT	Donor01_cPT	Batch01	12	Stroma/CAF	Fibroblasts	-6.14419903137523	10.7484776583276
Donor01_scPT_TCAATCTCATGGACAG	30394	5886	16.6973744818056	Donor01	scPT	Donor01_scPT	cPT	Donor01_cPT	Batch01	5	PrimaryTumor	Primary colon tumor	-9.83540453293162	1.78126927286003
Donor01_scPT_TCAATCTTCCTCAGGG	14973	3659	2.67147532224671	Donor01	scPT	Donor01_scPT	cPT	Donor01_cPT	Batch01	7	Stroma/CAF	Fibroblasts	5.70655713699025	10.5068442431054
Donor01_scPT_TCAATTCAGCATTTCG	6168	2184	5.04215304798962	Donor01	scPT	Donor01_scPT	cPT	Donor01_cPT	Batch01	15	PrimaryTumor	Primary colon tumor	-14.2392169413789	1.29307456880424
Donor01_scPT_TCAATTCGTGGACCTC	15078	3906	4.82822655524605	Donor01	scPT	Donor01_scPT	cPT	Donor01_cPT	Batch01	7	Stroma/CAF	Fibroblasts	4.12186799667043	12.4072205629906
Donor01_scPT_TCACAAGAGCCGATCC	11445	3038	4.31629532546964	Donor01	scPT	Donor01_scPT	cPT	Donor01_cPT	Batch01	7	Stroma/CAF	Fibroblasts	5.93486486098927	11.5172431078515
Donor01_scPT_TCACAAGCACCCGTAG	15138	2587	0.350112300171753	Donor01	scPT	Donor01_scPT	cPT	Donor01_cPT	Batch01	7	Stroma/CAF	Fibroblasts	5.34791217467946	10.0318276491723
Donor01_scPT_TCACAAGGTCTGGTTA	2874	1061	13.0828114126653	Donor01	scPT	Donor01_scPT	cPT	Donor01_cPT	Batch01	15	PrimaryTumor	Primary colon tumor	-14.4545232234223	1.3691510763726
Donor01_scPT_TCACACCGTATTCCGA	3752	1567	13.8592750533049	Donor01	scPT	Donor01_scPT	cPT	Donor01_cPT	Batch01	5	PrimaryTumor	Primary colon tumor	6.00269065520925	-0.219298357073329
Donor01_scPT_TCACATTCACTACACA	33784	5952	11.6031257399953	Donor01	scPT	Donor01_scPT	cPT	Donor01_cPT	Batch01	5	PrimaryTumor	Primary colon tumor	-8.21438135483104	-0.158526936475299
Donor01_scPT_TCACGCTAGGGCGAGA	14520	1761	0.867768595041322	Donor01	scPT	Donor01_scPT	cPT	Donor01_cPT	Batch01	3	BCell	B cells	11.7771919789092	-9.50494031042244
Donor01_scPT_TCACGCTCAGCGTGCT	21077	4918	5.69340987806614	Donor01	scPT	Donor01_scPT	cPT	Donor01_cPT	Batch01	12	Stroma/CAF	Fibroblasts	-6.70953859665233	10.8681428042016
Donor01_scPT_TCACGCTGTGCACATT	30666	5474	6.32948542359617	Donor01	scPT	Donor01_scPT	cPT	Donor01_cPT	Batch01	5	PrimaryTumor	Primary colon tumor	-9.018845695041	1.30565770536277
Donor01_scPT_TCACGCTGTTGGGATG	36096	5551	12.3116134751773	Donor01	scPT	Donor01_scPT	cPT	Donor01_cPT	Batch01	5	PrimaryTumor	Primary colon tumor	-9.39810003616649	1.14829345613334
Donor01_scPT_TCACTCGCAAGAAACT	3101	1587	13.0280554659787	Donor01	scPT	Donor01_scPT	cPT	Donor01_cPT	Batch01	29	Tuft	Tuft cells	-15.2448817668183	-4.4265191945472
Donor01_scPT_TCAGCAACAACTCCCT	22282	4967	2.45489632887533	Donor01	scPT	Donor01_scPT	cPT	Donor01_cPT	Batch01	7	Stroma/CAF	Fibroblasts	3.64240823409719	12.5573937502465
Donor01_scPT_TCAGCAATCATGGCCG	21816	4634	6.41272460579391	Donor01	scPT	Donor01_scPT	cPT	Donor01_cPT	Batch01	5	PrimaryTumor	Primary colon tumor	-9.12849535324412	0.268521329458691
Donor01_scPT_TCAGGGCTCCACCTGT	20465	4540	3.79183972636208	Donor01	scPT	Donor01_scPT	cPT	Donor01_cPT	Batch01	12	Stroma/CAF	Fibroblasts	-6.27867712356883	10.671023091372
Donor01_scPT_TCAGTCCGTACAAGCG	33946	6078	6.59576975195899	Donor01	scPT	Donor01_scPT	cPT	Donor01_cPT	Batch01	5	PrimaryTumor	Primary colon tumor	-9.40917314865428	2.13537903695915
Donor01_scPT_TCAGTGAAGGACGCAT	11802	3389	17.9630571089646	Donor01	scPT	Donor01_scPT	cPT	Donor01_cPT	Batch01	20	PrimaryTumor	Primary colon tumor	-8.39685739853221	-1.27843830913689
Donor01_scPT_TCAGTTTGTTGTTGTG	5934	2320	19.1776204920795	Donor01	scPT	Donor01_scPT	cPT	Donor01_cPT	Batch01	15	PrimaryTumor	Primary colon tumor	-14.1644784388764	1.46136124997947
Donor01_scPT_TCATACTCACGGCCAT	8568	2768	2.39262371615313	Donor01	scPT	Donor01_scPT	cPT	Donor01_cPT	Batch01	7	Stroma/CAF	Fibroblasts	4.32790265700978	12.4421526995263
Donor01_scPT_TCATACTGTATGCGTT	12118	3117	3.7795015679155	Donor01	scPT	Donor01_scPT	cPT	Donor01_cPT	Batch01	7	Stroma/CAF	Fibroblasts	3.17607985160512	12.2473227587304
Donor01_scPT_TCATATCGTCGGTACC	4055	1486	20.3452527743527	Donor01	scPT	Donor01_scPT	cPT	Donor01_cPT	Batch01	29	Tuft	Tuft cells	-15.0573378977998	-4.18070749372628
Donor01_scPT_TCATCATAGGGAGTTC	19990	4833	12.0910455227614	Donor01	scPT	Donor01_scPT	cPT	Donor01_cPT	Batch01	20	PrimaryTumor	Primary colon tumor	-7.34722341873485	-1.91333798498299
Donor01_scPT_TCATCATGTACGGGAT	35358	5716	6.65478816675151	Donor01	scPT	Donor01_scPT	cPT	Donor01_cPT	Batch01	20	PrimaryTumor	Primary colon tumor	-8.45003141739207	-1.07880381673958
Donor01_scPT_TCATGAGCAGCACAGA	34418	5315	8.06845255389622	Donor01	scPT	Donor01_scPT	cPT	Donor01_cPT	Batch01	5	PrimaryTumor	Primary colon tumor	-9.02017034866649	1.2918942776284
Donor01_scPT_TCATGAGTCAGTGCGC	13499	3215	4.54848507296837	Donor01	scPT	Donor01_scPT	cPT	Donor01_cPT	Batch01	12	Stroma/CAF	Fibroblasts	-6.45706858017283	10.1968504992089
Donor01_scPT_TCATGAGTCTCCTGTG	16149	4228	12.5642454641154	Donor01	scPT	Donor01_scPT	cPT	Donor01_cPT	Batch01	5	PrimaryTumor	Primary colon tumor	-9.74960436203319	1.7318973150811
Donor01_scPT_TCATGTTCACTGTGTA	36445	6105	12.8659624091096	Donor01	scPT	Donor01_scPT	cPT	Donor01_cPT	Batch01	5	PrimaryTumor	Primary colon tumor	-8.98267187454539	1.03020413785789
Donor01_scPT_TCATGTTGTTAGAGAT	11946	3265	6.47078520006697	Donor01	scPT	Donor01_scPT	cPT	Donor01_cPT	Batch01	14	Endothelium	Endothelium cells	-8.1471187052949	-12.3042376431861
Donor01_scPT_TCATTACGTTGTGTAC	21423	4380	14.7691733183961	Donor01	scPT	Donor01_scPT	cPT	Donor01_cPT	Batch01	5	PrimaryTumor	Primary colon tumor	-9.11876119949656	-0.251190574769042
Donor01_scPT_TCATTCAGTTCGTACA	13689	3589	5.25239243187961	Donor01	scPT	Donor01_scPT	cPT	Donor01_cPT	Batch01	12	Stroma/CAF	Fibroblasts	-6.15168966629344	10.4657084551415
Donor01_scPT_TCATTGTCATAATCCG	3647	1683	10.4195228955306	Donor01	scPT	Donor01_scPT	cPT	Donor01_cPT	Batch01	14	Endothelium	Endothelium cells	-7.82284130432445	-11.7582924756446
Donor01_scPT_TCATTGTCATCATTGG	11373	3435	3.27090477446584	Donor01	scPT	Donor01_scPT	cPT	Donor01_cPT	Batch01	12	Stroma/CAF	Fibroblasts	-6.36413826324779	10.5908200350365
Donor01_scPT_TCATTGTTCTTGTTAC	16877	4142	2.48266872074421	Donor01	scPT	Donor01_scPT	cPT	Donor01_cPT	Batch01	7	Stroma/CAF	Fibroblasts	5.1507009091155	11.3331391420922
Donor01_scPT_TCATTTGAGAGAGTGA	8897	2844	5.41755647971226	Donor01	scPT	Donor01_scPT	cPT	Donor01_cPT	Batch01	7	Stroma/CAF	Fibroblasts	4.64273486755055	12.4516808596215
Donor01_scPT_TCATTTGCAATTCTCT	44481	6353	9.31184101076864	Donor01	scPT	Donor01_scPT	cPT	Donor01_cPT	Batch01	5	PrimaryTumor	Primary colon tumor	-9.49956812240916	1.81942816644523
Donor01_scPT_TCCACCAGTACTGCGC	3694	1448	7.93178126691933	Donor01	scPT	Donor01_scPT	cPT	Donor01_cPT	Batch01	14	Endothelium	Endothelium cells	-7.94212545730907	-11.6478722485938
Donor01_scPT_TCCACGTCACTTCTCG	16769	4694	3.51243365734391	Donor01	scPT	Donor01_scPT	cPT	Donor01_cPT	Batch01	14	Endothelium	Endothelium cells	-7.00976147034007	-12.2438242825904
Donor01_scPT_TCCAGAATCACAGTGT	3988	1368	0.0752256770310933	Donor01	scPT	Donor01_scPT	cPT	Donor01_cPT	Batch01	4	TCell	T cells	6.93714604995412	1.03496964841697
Donor01_scPT_TCCATCGGTAAGCTCT	28904	5377	16.7001107113202	Donor01	scPT	Donor01_scPT	cPT	Donor01_cPT	Batch01	20	PrimaryTumor	Primary colon tumor	-7.01620973923045	-0.963568488065265
Donor01_scPT_TCCATGCGTCTTTCAT	11655	3140	2.81424281424281	Donor01	scPT	Donor01_scPT	cPT	Donor01_cPT	Batch01	7	Stroma/CAF	Fibroblasts	4.54995189330739	11.306274136599
Donor01_scPT_TCCCAGTGTGTCTAAC	14597	4001	3.8843597999589	Donor01	scPT	Donor01_scPT	cPT	Donor01_cPT	Batch01	7	Stroma/CAF	Fibroblasts	5.70167432449025	11.7720019426904
Donor01_scPT_TCCCAGTTCAGAGTTC	12093	3542	3.96096915570991	Donor01	scPT	Donor01_scPT	cPT	Donor01_cPT	Batch01	12	Stroma/CAF	Fibroblasts	-6.57502140381175	10.3378655520043
Donor01_scPT_TCCCATGAGTGAGTTA	19302	4398	3.79753393430733	Donor01	scPT	Donor01_scPT	cPT	Donor01_cPT	Batch01	7	Stroma/CAF	Fibroblasts	5.03308377883595	10.5721814241967
Donor01_scPT_TCCCATGCATCCGAAT	9928	2339	0.332393231265109	Donor01	scPT	Donor01_scPT	cPT	Donor01_cPT	Batch01	7	Stroma/CAF	Fibroblasts	5.33021484038991	10.0271861162743
Donor01_scPT_TCCCATGGTCTCCCTA	43285	5952	14.873512764237	Donor01	scPT	Donor01_scPT	cPT	Donor01_cPT	Batch01	5	PrimaryTumor	Primary colon tumor	-8.96368612625438	1.0909163561425
Donor01_scPT_TCCGAAAAGTGCGACA	11995	3533	15.3397248853689	Donor01	scPT	Donor01_scPT	cPT	Donor01_cPT	Batch01	20	PrimaryTumor	Primary colon tumor	-8.19826568939525	-1.26622650951531
Donor01_scPT_TCCGAAAGTCGCACGT	6834	1913	3.65817968978636	Donor01	scPT	Donor01_scPT	cPT	Donor01_cPT	Batch01	7	Stroma/CAF	Fibroblasts	5.18914876601857	9.94576807885978
Donor01_scPT_TCCGATCGTCGGTGTC	28533	4744	11.0608768794028	Donor01	scPT	Donor01_scPT	cPT	Donor01_cPT	Batch01	5	PrimaryTumor	Primary colon tumor	-9.00994791366893	0.896287759836651
Donor01_scPT_TCCGATCGTGAGCCAA	4903	1389	18.8252090556802	Donor01	scPT	Donor01_scPT	cPT	Donor01_cPT	Batch01	5	PrimaryTumor	Primary colon tumor	-11.6549102244599	-0.532857516709827
Donor01_scPT_TCCGGGACACTTGACA	11475	2870	1.3681917211329	Donor01	scPT	Donor01_scPT	cPT	Donor01_cPT	Batch01	7	Stroma/CAF	Fibroblasts	5.64687953612966	10.4698226061425
Donor01_scPT_TCCTAATGTGTTCATG	18755	4326	3.40175953079179	Donor01	scPT	Donor01_scPT	cPT	Donor01_cPT	Batch01	5	PrimaryTumor	Primary colon tumor	-10.4955312190278	1.05780919462059
Donor01_scPT_TCCTGCACACCGTGAC	2732	1163	20.3147877013177	Donor01	scPT	Donor01_scPT	cPT	Donor01_cPT	Batch01	15	PrimaryTumor	Primary colon tumor	-14.3223525462373	1.67710514932487
Donor01_scPT_TCCTGCAGTGATGTAA	20394	4144	15.8919289987251	Donor01	scPT	Donor01_scPT	cPT	Donor01_cPT	Batch01	5	PrimaryTumor	Primary colon tumor	-9.26102556564647	1.48637231260154
Donor01_scPT_TCCTTTCAGTAAGGGA	16104	4042	2.81296572280179	Donor01	scPT	Donor01_scPT	cPT	Donor01_cPT	Batch01	7	Stroma/CAF	Fibroblasts	5.10373626372975	11.3558146563134
Donor01_scPT_TCGACCTTCTACTTCA	20034	4392	5.72526704602176	Donor01	scPT	Donor01_scPT	cPT	Donor01_cPT	Batch01	5	PrimaryTumor	Primary colon tumor	-9.02630342819529	1.84256335168693
Donor01_scPT_TCGACGGAGATGGTCG	6156	1924	4.53216374269006	Donor01	scPT	Donor01_scPT	cPT	Donor01_cPT	Batch01	0	Stroma/CAF	Fibroblasts	3.49027000091237	8.65816851526115
Donor01_scPT_TCGACGGCATCAGTCA	10137	3333	6.42201834862385	Donor01	scPT	Donor01_scPT	cPT	Donor01_cPT	Batch01	12	Stroma/CAF	Fibroblasts	-6.85586895325023	10.1807829943261
Donor01_scPT_TCGATTTGTTCTGAGT	5506	1718	26.3712313839448	Donor01	scPT	Donor01_scPT	cPT	Donor01_cPT	Batch01	15	PrimaryTumor	Primary colon tumor	-14.2939683375581	1.59963663488243
Donor01_scPT_TCGATTTTCATGCCCT	2667	1358	6.03674540682415	Donor01	scPT	Donor01_scPT	cPT	Donor01_cPT	Batch01	15	PrimaryTumor	Primary colon tumor	-14.9640017924531	0.876810392435528
Donor01_scPT_TCGCACTGTGAGTAAT	4152	1751	3.46820809248555	Donor01	scPT	Donor01_scPT	cPT	Donor01_cPT	Batch01	7	Stroma/CAF	Fibroblasts	4.98613534591359	9.93263979822014
Donor01_scPT_TCGCAGGCAGGCTATT	8203	2548	2.52346702425942	Donor01	scPT	Donor01_scPT	cPT	Donor01_cPT	Batch01	7	Stroma/CAF	Fibroblasts	2.80359945914907	11.8289696779809
Donor01_scPT_TCGGATAGTGCTCCGA	15054	4069	9.25335459014215	Donor01	scPT	Donor01_scPT	cPT	Donor01_cPT	Batch01	20	PrimaryTumor	Primary colon tumor	-7.25804056503612	-1.88732151121285
Donor01_scPT_TCGGGACAGACCCTTA	3720	1645	2.58064516129032	Donor01	scPT	Donor01_scPT	cPT	Donor01_cPT	Batch01	5	PrimaryTumor	Primary colon tumor	-8.94835008957225	1.79904457002494
Donor01_scPT_TCGGGCAAGTGCTCAT	15810	3509	2.92852624920936	Donor01	scPT	Donor01_scPT	cPT	Donor01_cPT	Batch01	7	Stroma/CAF	Fibroblasts	4.72919831893605	12.2156817522607
Donor01_scPT_TCGGGCAGTCCAACGC	16871	4193	3.58603520834568	Donor01	scPT	Donor01_scPT	cPT	Donor01_cPT	Batch01	7	Stroma/CAF	Fibroblasts	4.91222463271779	11.8425566759667
Donor01_scPT_TCGGGTGAGACTTCCA	14088	3214	2.85349233390119	Donor01	scPT	Donor01_scPT	cPT	Donor01_cPT	Batch01	7	Stroma/CAF	Fibroblasts	4.95441947601003	10.1289574709496
Donor01_scPT_TCGGGTGGTAGTTACC	41004	6749	10.1990049751244	Donor01	scPT	Donor01_scPT	cPT	Donor01_cPT	Batch01	5	PrimaryTumor	Primary colon tumor	-9.57875265457469	1.67629094987724
Donor01_scPT_TCGGTCTGTCGCCTAG	16711	3882	22.9010831189037	Donor01	scPT	Donor01_scPT	cPT	Donor01_cPT	Batch01	5	PrimaryTumor	Primary colon tumor	-8.96613134720164	1.02564581304405
Donor01_scPT_TCGTAGAAGCTGGCCT	13686	3594	2.170100832968	Donor01	scPT	Donor01_scPT	cPT	Donor01_cPT	Batch01	7	Stroma/CAF	Fibroblasts	5.76856074950856	11.3095013704858
Donor01_scPT_TCGTAGAGTCCAGTTA	5269	1604	14.0633896375024	Donor01	scPT	Donor01_scPT	cPT	Donor01_cPT	Batch01	4	TCell	T cells	7.05035434386891	1.2041474190316
Donor01_scPT_TCGTAGATCTTTCCGG	27408	5174	13.7988908347928	Donor01	scPT	Donor01_scPT	cPT	Donor01_cPT	Batch01	5	PrimaryTumor	Primary colon tumor	-8.82101644852	-0.0768126937785372
Donor01_scPT_TCGTGCTAGTGGGAAA	4139	1613	5.00120802126117	Donor01	scPT	Donor01_scPT	cPT	Donor01_cPT	Batch01	7	Stroma/CAF	Fibroblasts	3.48830876968068	12.0060193148217
Donor01_scPT_TCGTGCTCAATGGGTG	5047	1494	5.03269268872598	Donor01	scPT	Donor01_scPT	cPT	Donor01_cPT	Batch01	7	Stroma/CAF	Fibroblasts	5.27912126205129	9.98982115655754
Donor01_scPT_TCGTGGGGTACGATTC	11609	3335	11.9993108794901	Donor01	scPT	Donor01_scPT	cPT	Donor01_cPT	Batch01	5	PrimaryTumor	Primary colon tumor	-8.96872248031932	0.532173892553784
Donor01_scPT_TCGTGGGGTCACTCTC	11037	3284	5.46344115248709	Donor01	scPT	Donor01_scPT	cPT	Donor01_cPT	Batch01	14	Endothelium	Endothelium cells	-7.76761307098704	-13.8730843457618
Donor01_scPT_TCTACATGTAAGATTG	37655	5728	6.33647589961493	Donor01	scPT	Donor01_scPT	cPT	Donor01_cPT	Batch01	5	PrimaryTumor	Primary colon tumor	-8.89371504165965	-0.419673049751781
Donor01_scPT_TCTACATGTTCGTTCC	13975	4103	22.4472271914132	Donor01	scPT	Donor01_scPT	cPT	Donor01_cPT	Batch01	5	PrimaryTumor	Primary colon tumor	-10.0859233317597	1.80274005800102
Donor01_scPT_TCTACCGAGCATGCAG	15186	4080	12.0637429211116	Donor01	scPT	Donor01_scPT	cPT	Donor01_cPT	Batch01	5	PrimaryTumor	Primary colon tumor	-8.86334528305369	0.973819693621136
Donor01_scPT_TCTACCGGTCTCCCTA	25596	5458	8.57946554149086	Donor01	scPT	Donor01_scPT	cPT	Donor01_cPT	Batch01	20	PrimaryTumor	Primary colon tumor	-8.00855697967845	-1.28347031206276
Donor01_scPT_TCTATACAGTCCCGAC	5488	1972	6.34110787172012	Donor01	scPT	Donor01_scPT	cPT	Donor01_cPT	Batch01	14	Endothelium	Endothelium cells	-7.84814943649608	-11.8158696088233
Donor01_scPT_TCTATCACATTAGGCT	5265	2186	8.71794871794872	Donor01	scPT	Donor01_scPT	cPT	Donor01_cPT	Batch01	14	Endothelium	Endothelium cells	-8.20014824249583	-11.8076556119361
Donor01_scPT_TCTATCATCTTAGCAG	16354	4026	3.766662590192	Donor01	scPT	Donor01_scPT	cPT	Donor01_cPT	Batch01	7	Stroma/CAF	Fibroblasts	5.93151269576711	11.3232266512475
Donor01_scPT_TCTCAGCCACAGAGCA	16298	4237	2.44201742545098	Donor01	scPT	Donor01_scPT	cPT	Donor01_cPT	Batch01	7	Stroma/CAF	Fibroblasts	3.53099570892018	12.450506886538
Donor01_scPT_TCTCAGCGTTGCAAGG	12575	3916	3.31610337972167	Donor01	scPT	Donor01_scPT	cPT	Donor01_cPT	Batch01	14	Endothelium	Endothelium cells	-7.92328228332835	-12.4178088101783
Donor01_scPT_TCTCCGATCCGTAGTA	3647	1298	7.37592541815191	Donor01	scPT	Donor01_scPT	cPT	Donor01_cPT	Batch01	14	Endothelium	Endothelium cells	-7.96752800323802	-12.1499140653053
Donor01_scPT_TCTCTGGGTACTGCCG	10108	3143	3.13612979817966	Donor01	scPT	Donor01_scPT	cPT	Donor01_cPT	Batch01	14	Endothelium	Endothelium cells	-7.79143823959666	-13.9415305051246
Donor01_scPT_TCTGCCAGTTTCAGAC	20700	4749	9.7487922705314	Donor01	scPT	Donor01_scPT	cPT	Donor01_cPT	Batch01	5	PrimaryTumor	Primary colon tumor	-9.5533801493867	2.0534522142968
Donor01_scPT_TCTGCCATCGTGCACG	11426	2418	24.5230176789778	Donor01	scPT	Donor01_scPT	cPT	Donor01_cPT	Batch01	15	PrimaryTumor	Primary colon tumor	-13.8739148555024	1.83341475396965
Donor01_scPT_TCTGGCTAGGTGTGAC	10025	2967	4.88778054862843	Donor01	scPT	Donor01_scPT	cPT	Donor01_cPT	Batch01	14	Endothelium	Endothelium cells	-7.79963602402049	-13.1365311536231
Donor01_scPT_TCTGGCTAGTCATCGT	5182	2486	7.56464685449633	Donor01	scPT	Donor01_scPT	cPT	Donor01_cPT	Batch01	20	PrimaryTumor	Primary colon tumor	-8.88100065567332	-1.06841699213173
Donor01_scPT_TCTGTCGAGGACTAAT	3139	1316	21.0258043963046	Donor01	scPT	Donor01_scPT	cPT	Donor01_cPT	Batch01	29	Tuft	Tuft cells	-15.1521865306123	-4.30298308462288
Donor01_scPT_TCTGTCGGTGAGTTGG	33732	5210	13.058816554014	Donor01	scPT	Donor01_scPT	cPT	Donor01_cPT	Batch01	5	PrimaryTumor	Primary colon tumor	-9.65192140915233	0.949679216440655
Donor01_scPT_TCTGTCGTCGGTGAAG	5103	1855	2.97864001567705	Donor01	scPT	Donor01_scPT	cPT	Donor01_cPT	Batch01	12	Stroma/CAF	Fibroblasts	-6.91941227295238	9.34433718591545
Donor01_scPT_TCTTCCTGTTCTGAGT	2158	1101	3.89249304911956	Donor01	scPT	Donor01_scPT	cPT	Donor01_cPT	Batch01	15	PrimaryTumor	Primary colon tumor	-14.6572581706269	1.52925737768028
Donor01_scPT_TCTTGCGGTGCTATTG	12836	3509	16.5939545029604	Donor01	scPT	Donor01_scPT	cPT	Donor01_cPT	Batch01	20	PrimaryTumor	Primary colon tumor	-8.00492348053294	-1.45751778215554
Donor01_scPT_TCTTTGAAGCAGCCTC	5050	1721	19.9207920792079	Donor01	scPT	Donor01_scPT	cPT	Donor01_cPT	Batch01	5	PrimaryTumor	Primary colon tumor	-9.79436220505076	1.14112170606468
Donor01_scPT_TCTTTGACACATAACC	5374	2089	5.3405284704131	Donor01	scPT	Donor01_scPT	cPT	Donor01_cPT	Batch01	7	Stroma/CAF	Fibroblasts	5.46155534408254	12.8565384951195
Donor01_scPT_TCTTTGAGTAAGCTCT	3395	1477	9.42562592047128	Donor01	scPT	Donor01_scPT	cPT	Donor01_cPT	Batch01	14	Endothelium	Endothelium cells	-7.86786426880199	-13.0003645810523
Donor01_scPT_TCTTTGATCTTCCCGA	25524	5135	2.84046387713525	Donor01	scPT	Donor01_scPT	cPT	Donor01_cPT	Batch01	7	Stroma/CAF	Fibroblasts	5.01206288955373	11.1365439501366
Donor01_scPT_TGAACGTAGAGCATTA	2997	1266	11.8451785118452	Donor01	scPT	Donor01_scPT	cPT	Donor01_cPT	Batch01	14	Endothelium	Endothelium cells	-8.03566803314525	-12.0559962186256
Donor01_scPT_TGAACGTCACGTGAGA	7945	2321	2.63058527375708	Donor01	scPT	Donor01_scPT	cPT	Donor01_cPT	Batch01	7	Stroma/CAF	Fibroblasts	5.45336375854176	10.2835366335473
Donor01_scPT_TGAACGTCAGAGACTG	3884	1545	25.3347064881565	Donor01	scPT	Donor01_scPT	cPT	Donor01_cPT	Batch01	15	PrimaryTumor	Primary colon tumor	-14.5286208567842	0.671574195917584
Donor01_scPT_TGAATGCAGCACTTTG	5138	2072	8.42740365901129	Donor01	scPT	Donor01_scPT	cPT	Donor01_cPT	Batch01	12	Stroma/CAF	Fibroblasts	-6.82836784698802	9.38246222406242
Donor01_scPT_TGAATGCTCCACTTTA	23646	4778	14.5859764865093	Donor01	scPT	Donor01_scPT	cPT	Donor01_cPT	Batch01	5	PrimaryTumor	Primary colon tumor	-9.15490450241404	1.47246011167381
Donor01_scPT_TGACCCTCATCCTGTC	36394	6218	7.31714018794307	Donor01	scPT	Donor01_scPT	cPT	Donor01_cPT	Batch01	20	PrimaryTumor	Primary colon tumor	-7.15681757309276	-0.618728676740192
Donor01_scPT_TGACTCCAGTGCACCC	23957	3537	2.93859832199357	Donor01	scPT	Donor01_scPT	cPT	Donor01_cPT	Batch01	7	Stroma/CAF	Fibroblasts	5.29860816619557	10.0160605516991
Donor01_scPT_TGACTCCCAACAAGTA	13805	3065	2.94820717131474	Donor01	scPT	Donor01_scPT	cPT	Donor01_cPT	Batch01	7	Stroma/CAF	Fibroblasts	5.56952558181447	10.3053309527001
Donor01_scPT_TGAGACTCAAGGACAC	44145	6817	9.0769056518292	Donor01	scPT	Donor01_scPT	cPT	Donor01_cPT	Batch01	5	PrimaryTumor	Primary colon tumor	-8.77638735153514	0.0987604764065519
Donor01_scPT_TGAGACTGTGACTCGC	2647	1315	1.73781639591991	Donor01	scPT	Donor01_scPT	cPT	Donor01_cPT	Batch01	12	Stroma/CAF	Fibroblasts	-6.32093872406322	10.2899624910912
Donor01_scPT_TGAGACTTCGCTCTCA	8296	2507	9.93249758919961	Donor01	scPT	Donor01_scPT	cPT	Donor01_cPT	Batch01	12	Stroma/CAF	Fibroblasts	-6.8626858172639	9.89979144006584
Donor01_scPT_TGAGCGCAGCTGTTAC	25848	5075	12.2137109254101	Donor01	scPT	Donor01_scPT	cPT	Donor01_cPT	Batch01	5	PrimaryTumor	Primary colon tumor	-7.88838400223094	-0.466536747221015
Donor01_scPT_TGAGGTTAGAGTTCGG	2702	1031	6.03256846780163	Donor01	scPT	Donor01_scPT	cPT	Donor01_cPT	Batch01	0	Stroma/CAF	Fibroblasts	4.2138145985381	9.7307335939965
Donor01_scPT_TGAGTCAAGGATCACG	12180	3488	16.5024630541872	Donor01	scPT	Donor01_scPT	cPT	Donor01_cPT	Batch01	5	PrimaryTumor	Primary colon tumor	-10.0306292948945	1.9381892290673
Donor01_scPT_TGATCAGTCAGAACCT	13542	3435	3.95067198345887	Donor01	scPT	Donor01_scPT	cPT	Donor01_cPT	Batch01	7	Stroma/CAF	Fibroblasts	4.6386455120818	9.73601313501213
Donor01_scPT_TGATCTTGTCTGCATA	2558	1320	3.94839718530102	Donor01	scPT	Donor01_scPT	cPT	Donor01_cPT	Batch01	14	Endothelium	Endothelium cells	-7.80212416031199	-11.645738879148
Donor01_scPT_TGATGCAAGGAACTAT	5957	2355	9.21604834648313	Donor01	scPT	Donor01_scPT	cPT	Donor01_cPT	Batch01	12	Stroma/CAF	Fibroblasts	-6.4381629405244	9.99810477166984
Donor01_scPT_TGATGCAAGGTTCATC	2721	1029	21.7567070929805	Donor01	scPT	Donor01_scPT	cPT	Donor01_cPT	Batch01	15	PrimaryTumor	Primary colon tumor	-14.1755095896943	1.6583995428643
Donor01_scPT_TGATTCTCAGTGTACT	13075	3548	4.68068833652008	Donor01	scPT	Donor01_scPT	cPT	Donor01_cPT	Batch01	7	Stroma/CAF	Fibroblasts	4.19435439727468	12.4575450029931
Donor01_scPT_TGATTCTGTATTCCGA	33233	6125	11.4915896849517	Donor01	scPT	Donor01_scPT	cPT	Donor01_cPT	Batch01	5	PrimaryTumor	Primary colon tumor	-9.94861044266063	1.79551335244987
Donor01_scPT_TGATTCTTCAATCTCT	23619	4896	4.34819425039163	Donor01	scPT	Donor01_scPT	cPT	Donor01_cPT	Batch01	7	Stroma/CAF	Fibroblasts	5.23630557677907	11.5228926745019
Donor01_scPT_TGATTTCAGAGAGGGC	7652	2584	4.83533716675379	Donor01	scPT	Donor01_scPT	cPT	Donor01_cPT	Batch01	14	Endothelium	Endothelium cells	-7.71188129761058	-14.1802313718238
Donor01_scPT_TGATTTCAGTCCGTCG	19342	4397	3.48464481439355	Donor01	scPT	Donor01_scPT	cPT	Donor01_cPT	Batch01	7	Stroma/CAF	Fibroblasts	3.75102744720143	12.0995547381005
Donor01_scPT_TGCACGGCAAATGGAT	14786	3566	2.73907750574868	Donor01	scPT	Donor01_scPT	cPT	Donor01_cPT	Batch01	7	Stroma/CAF	Fibroblasts	5.33929095885915	10.209072789248
Donor01_scPT_TGCACGGCAGCGGATA	14093	3520	3.59753068899454	Donor01	scPT	Donor01_scPT	cPT	Donor01_cPT	Batch01	7	Stroma/CAF	Fibroblasts	4.77228484771413	12.4135233965478
Donor01_scPT_TGCACGGTCACAGTGT	31145	5623	8.22282870444694	Donor01	scPT	Donor01_scPT	cPT	Donor01_cPT	Batch01	20	PrimaryTumor	Primary colon tumor	-7.93555702545482	-1.11271838277962
Donor01_scPT_TGCAGATAGGAAGTAG	10586	3253	4.79879085584735	Donor01	scPT	Donor01_scPT	cPT	Donor01_cPT	Batch01	7	Stroma/CAF	Fibroblasts	5.29931150100392	12.0596644487939
Donor01_scPT_TGCAGATTCTTCGTAT	3493	1463	20.0973375322073	Donor01	scPT	Donor01_scPT	cPT	Donor01_cPT	Batch01	15	PrimaryTumor	Primary colon tumor	-14.1369391856416	1.66703148752067
Donor01_scPT_TGCATCCTCGGTAGGA	8036	2837	2.76256844201095	Donor01	scPT	Donor01_scPT	cPT	Donor01_cPT	Batch01	7	Stroma/CAF	Fibroblasts	4.25382838866872	12.1820466127953
Donor01_scPT_TGCATGAAGGCCTGAA	16963	4149	13.3290101986677	Donor01	scPT	Donor01_scPT	cPT	Donor01_cPT	Batch01	5	PrimaryTumor	Primary colon tumor	-9.3909799037202	1.46086665063713
Donor01_scPT_TGCCGAGGTATGTGTC	7950	2447	4.42767295597484	Donor01	scPT	Donor01_scPT	cPT	Donor01_cPT	Batch01	7	Stroma/CAF	Fibroblasts	5.66170869491261	10.6125285235009
Donor01_scPT_TGCGACGGTCCAGAAG	15730	3713	3.38842975206612	Donor01	scPT	Donor01_scPT	cPT	Donor01_cPT	Batch01	7	Stroma/CAF	Fibroblasts	4.96571097991628	12.014715870913
Donor01_scPT_TGCGATACAGGCCCTA	22234	4861	9.37752990914815	Donor01	scPT	Donor01_scPT	cPT	Donor01_cPT	Batch01	5	PrimaryTumor	Primary colon tumor	-9.15570368149119	1.55069061189506
Donor01_scPT_TGCGATATCCTCAGGG	15365	3474	5.08298080052066	Donor01	scPT	Donor01_scPT	cPT	Donor01_cPT	Batch01	7	Stroma/CAF	Fibroblasts	5.55468021056813	10.941793164309
Donor01_scPT_TGCGGCACAGCTACAT	9132	2830	4.13929040735874	Donor01	scPT	Donor01_scPT	cPT	Donor01_cPT	Batch01	7	Stroma/CAF	Fibroblasts	5.63166223189992	12.0338255968652
Donor01_scPT_TGCGGCAGTTCTTAGG	36854	6011	7.32077929125739	Donor01	scPT	Donor01_scPT	cPT	Donor01_cPT	Batch01	20	PrimaryTumor	Primary colon tumor	-7.06554712631541	-0.750214377347492
Donor01_scPT_TGCGGCATCATCCTAT	22753	4705	3.13365270513778	Donor01	scPT	Donor01_scPT	cPT	Donor01_cPT	Batch01	7	Stroma/CAF	Fibroblasts	2.78199730537099	12.5072276201806
Donor01_scPT_TGCGGGTCAGAATCGG	29205	4794	10.4536894367403	Donor01	scPT	Donor01_scPT	cPT	Donor01_cPT	Batch01	5	PrimaryTumor	Primary colon tumor	-8.97882665970164	1.06553038030479
Donor01_scPT_TGCGGGTGTGATTGGG	22664	4711	9.1775503000353	Donor01	scPT	Donor01_scPT	cPT	Donor01_cPT	Batch01	20	PrimaryTumor	Primary colon tumor	-8.97895063736278	-1.08258000940468
Donor01_scPT_TGCGGGTTCATGGATC	8545	2501	5.79286132241077	Donor01	scPT	Donor01_scPT	cPT	Donor01_cPT	Batch01	14	Endothelium	Endothelium cells	-7.83798755981761	-13.8354666623512
Donor01_scPT_TGCTCCATCAAACGAA	30595	5304	8.26932505311325	Donor01	scPT	Donor01_scPT	cPT	Donor01_cPT	Batch01	5	PrimaryTumor	Primary colon tumor	-9.07199301102	1.69766016870353
Donor01_scPT_TGCTCCATCGAGGCAA	14610	4085	9.37713894592745	Donor01	scPT	Donor01_scPT	cPT	Donor01_cPT	Batch01	5	PrimaryTumor	Primary colon tumor	-9.40368761398631	2.10971876054619
Donor01_scPT_TGCTCGTTCGTAGTGT	3120	1265	6.6025641025641	Donor01	scPT	Donor01_scPT	cPT	Donor01_cPT	Batch01	14	Endothelium	Endothelium cells	-7.83477796890574	-13.6878512296119
Donor01_scPT_TGCTGAAGTAGCCCTG	12179	3824	8.43254782822892	Donor01	scPT	Donor01_scPT	cPT	Donor01_cPT	Batch01	5	PrimaryTumor	Primary colon tumor	-9.75818552353221	2.02976675897453
Donor01_scPT_TGCTGAAGTTTACCTT	4402	1582	24.9886415265788	Donor01	scPT	Donor01_scPT	cPT	Donor01_cPT	Batch01	15	PrimaryTumor	Primary colon tumor	-14.0156251368745	1.76267405420158
Donor01_scPT_TGCTTCGCATGAGAAT	12750	3465	6.24313725490196	Donor01	scPT	Donor01_scPT	cPT	Donor01_cPT	Batch01	7	Stroma/CAF	Fibroblasts	5.74462829253835	11.669992169436
Donor01_scPT_TGCTTCGGTACGCTTA	6071	2110	0.049415252841377	Donor01	scPT	Donor01_scPT	cPT	Donor01_cPT	Batch01	5	PrimaryTumor	Primary colon tumor	-9.13510813095408	-0.720315912667774
Donor01_scPT_TGGAACTCAGAAGCTG	20596	4422	3.90852592736454	Donor01	scPT	Donor01_scPT	cPT	Donor01_cPT	Batch01	7	Stroma/CAF	Fibroblasts	4.98340640685719	11.5894419756493
Donor01_scPT_TGGAACTGTCTGTTAG	13142	2896	3.378481205296	Donor01	scPT	Donor01_scPT	cPT	Donor01_cPT	Batch01	7	Stroma/CAF	Fibroblasts	5.08127341888112	9.8633248415551
Donor01_scPT_TGGAGAGTCGCCCAGA	17435	3905	11.608832807571	Donor01	scPT	Donor01_scPT	cPT	Donor01_cPT	Batch01	5	PrimaryTumor	Primary colon tumor	-9.23312677719432	0.973273715074994
Donor01_scPT_TGGAGAGTCGTGGAAG	12667	3141	3.74990131838636	Donor01	scPT	Donor01_scPT	cPT	Donor01_cPT	Batch01	7	Stroma/CAF	Fibroblasts	5.30808864257497	11.4757201281152
Donor01_scPT_TGGAGGATCCTTCAGC	32511	5000	7.15450155332042	Donor01	scPT	Donor01_scPT	cPT	Donor01_cPT	Batch01	5	PrimaryTumor	Primary colon tumor	-9.17229952194529	1.64783593088005
Donor01_scPT_TGGATCATCACAAGGG	23460	5001	9.35635123614663	Donor01	scPT	Donor01_scPT	cPT	Donor01_cPT	Batch01	5	PrimaryTumor	Primary colon tumor	-8.95113481857615	0.538783392008282
Donor01_scPT_TGGATCATCACCTGTC	10305	2567	13.779718583212	Donor01	scPT	Donor01_scPT	cPT	Donor01_cPT	Batch01	15	PrimaryTumor	Primary colon tumor	-13.7134124217256	1.85424395471428
Donor01_scPT_TGGATGTAGTGCCAGA	2721	1270	15.7662624035281	Donor01	scPT	Donor01_scPT	cPT	Donor01_cPT	Batch01	29	Tuft	Tuft cells	-15.2787934718354	-4.47858933538582
Donor01_scPT_TGGATGTCATACCGTA	18919	4367	2.64813150800782	Donor01	scPT	Donor01_scPT	cPT	Donor01_cPT	Batch01	14	Endothelium	Endothelium cells	-8.21944679596263	-12.3959000501075
Donor01_scPT_TGGCGTGGTTTGCAGT	2204	1126	13.2032667876588	Donor01	scPT	Donor01_scPT	cPT	Donor01_cPT	Batch01	29	Tuft	Tuft cells	-15.2079831538423	-4.39938048452523
Donor01_scPT_TGGCGTGTCAAGTCGT	20120	4625	8.33499005964215	Donor01	scPT	Donor01_scPT	cPT	Donor01_cPT	Batch01	5	PrimaryTumor	Primary colon tumor	-9.32205309250194	1.36499448686454
Donor01_scPT_TGGGATTTCGAGATGG	35644	5445	8.03501290539782	Donor01	scPT	Donor01_scPT	cPT	Donor01_cPT	Batch01	5	PrimaryTumor	Primary colon tumor	-8.87265886642772	0.930783948000409
Donor01_scPT_TGGGCTGGTATGGAAT	4587	1927	4.92696751689557	Donor01	scPT	Donor01_scPT	cPT	Donor01_cPT	Batch01	12	Stroma/CAF	Fibroblasts	-6.40613903381663	10.3172261324487
Donor01_scPT_TGGGTTAAGTCGTTAC	3533	1496	6.82139824511746	Donor01	scPT	Donor01_scPT	cPT	Donor01_cPT	Batch01	12	Stroma/CAF	Fibroblasts	-6.67446054794627	9.73700972467277
Donor01_scPT_TGGTGATGTCGTTCAA	10611	3120	4.80633305060786	Donor01	scPT	Donor01_scPT	cPT	Donor01_cPT	Batch01	14	Endothelium	Endothelium cells	-8.26623072006541	-12.3531983289161
Donor01_scPT_TGGTTAGAGTCCCTAA	17466	4088	3.4409710294286	Donor01	scPT	Donor01_scPT	cPT	Donor01_cPT	Batch01	7	Stroma/CAF	Fibroblasts	5.19460759780568	11.4719864931664
Donor01_scPT_TGTAACGGTACCCACG	16217	3754	18.3079484491583	Donor01	scPT	Donor01_scPT	cPT	Donor01_cPT	Batch01	5	PrimaryTumor	Primary colon tumor	-9.56194986679393	1.66936036020134
Donor01_scPT_TGTACAGAGTAGGATT	11309	2573	4.75727296843222	Donor01	scPT	Donor01_scPT	cPT	Donor01_cPT	Batch01	7	Stroma/CAF	Fibroblasts	5.38578401229543	10.1094042864404
Donor01_scPT_TGTACAGGTACAAACA	12840	3243	3.07632398753894	Donor01	scPT	Donor01_scPT	cPT	Donor01_cPT	Batch01	7	Stroma/CAF	Fibroblasts	2.7181132855193	11.7882821169457
Donor01_scPT_TGTAGACAGAAGCGCT	8029	2582	6.45161290322581	Donor01	scPT	Donor01_scPT	cPT	Donor01_cPT	Batch01	14	Endothelium	Endothelium cells	-7.84181417801219	-13.6649916562476
Donor01_scPT_TGTAGACTCCCTTGTG	5754	2235	2.41571080987139	Donor01	scPT	Donor01_scPT	cPT	Donor01_cPT	Batch01	7	Stroma/CAF	Fibroblasts	4.23304830215138	12.0225751009545
Donor01_scPT_TGTCAGAGTCTAGGTT	15165	3794	4.96538081107814	Donor01	scPT	Donor01_scPT	cPT	Donor01_cPT	Batch01	14	Endothelium	Endothelium cells	-7.81649269440013	-13.3495724591651
Donor01_scPT_TGTCCCAAGAGGTCAC	17885	3745	3.59519150125804	Donor01	scPT	Donor01_scPT	cPT	Donor01_cPT	Batch01	7	Stroma/CAF	Fibroblasts	4.01878533981008	12.3331343737206
Donor01_scPT_TGTCCTGAGCCTCAAT	18074	4363	3.0541108775036	Donor01	scPT	Donor01_scPT	cPT	Donor01_cPT	Batch01	7	Stroma/CAF	Fibroblasts	3.64631829879445	12.4643122759423
Donor01_scPT_TGTCCTGCACATAGCT	15292	3930	3.28276222861627	Donor01	scPT	Donor01_scPT	cPT	Donor01_cPT	Batch01	7	Stroma/CAF	Fibroblasts	4.72378049514455	12.509890278872
Donor01_scPT_TGTGAGTGTAACTAAG	10412	2842	2.72762197464464	Donor01	scPT	Donor01_scPT	cPT	Donor01_cPT	Batch01	7	Stroma/CAF	Fibroblasts	5.15944181106252	12.0345112886987
Donor01_scPT_TGTGCGGGTTCGTACA	28009	4829	10.3609554071905	Donor01	scPT	Donor01_scPT	cPT	Donor01_cPT	Batch01	5	PrimaryTumor	Primary colon tumor	-9.26080145218211	0.666556080873944
Donor01_scPT_TGTGCGGTCGCGCTGA	10577	3305	6.06031956131228	Donor01	scPT	Donor01_scPT	cPT	Donor01_cPT	Batch01	12	Stroma/CAF	Fibroblasts	-6.91418136932689	9.7906176653466
Donor01_scPT_TGTGGCGCATGACGAG	5740	2049	15.5226480836237	Donor01	scPT	Donor01_scPT	cPT	Donor01_cPT	Batch01	15	PrimaryTumor	Primary colon tumor	-14.790233748935	0.733157595690228
Donor01_scPT_TGTGGCGTCGGTAGGA	7271	1961	1.36157337367625	Donor01	scPT	Donor01_scPT	cPT	Donor01_cPT	Batch01	7	Stroma/CAF	Fibroblasts	5.39462552688283	10.5043780413232
Donor01_scPT_TGTGTGAAGCGACTTT	8814	2685	5.6501021102791	Donor01	scPT	Donor01_scPT	cPT	Donor01_cPT	Batch01	12	Stroma/CAF	Fibroblasts	-6.49163450577098	9.41020937829826
Donor01_scPT_TGTGTGAGTCGTTCAA	26344	4989	10.370482842393	Donor01	scPT	Donor01_scPT	cPT	Donor01_cPT	Batch01	20	PrimaryTumor	Primary colon tumor	-7.39248480179149	-1.73318866819527
Donor01_scPT_TGTTACTTCCAGCCTT	11574	3390	6.17763953689304	Donor01	scPT	Donor01_scPT	cPT	Donor01_cPT	Batch01	12	Stroma/CAF	Fibroblasts	-8.10791649200755	9.17949839502189
Donor01_scPT_TGTTACTTCTGCCCTA	3315	1291	14.3891402714932	Donor01	scPT	Donor01_scPT	cPT	Donor01_cPT	Batch01	15	PrimaryTumor	Primary colon tumor	-14.5286923823579	1.62947126298759
Donor01_scPT_TGTTCCGGTAATTAGG	17184	4289	4.31797020484171	Donor01	scPT	Donor01_scPT	cPT	Donor01_cPT	Batch01	7	Stroma/CAF	Fibroblasts	4.33828149459523	12.712789258059
Donor01_scPT_TGTTCTACAACTGTGT	21459	4441	12.1534088261336	Donor01	scPT	Donor01_scPT	cPT	Donor01_cPT	Batch01	5	PrimaryTumor	Primary colon tumor	-9.03860010483104	0.598866125639416
Donor01_scPT_TGTTGAGAGACTAGAT	11640	3093	18.4621993127148	Donor01	scPT	Donor01_scPT	cPT	Donor01_cPT	Batch01	5	PrimaryTumor	Primary colon tumor	-9.82134451248485	-3.25547746748116
Donor01_scPT_TGTTGGAGTTGGCCGT	13394	3623	2.18008063311931	Donor01	scPT	Donor01_scPT	cPT	Donor01_cPT	Batch01	7	Stroma/CAF	Fibroblasts	4.82867990157765	11.7121188250146
Donor01_scPT_TGTTGGATCGCTCCTA	21333	4508	12.2251910186097	Donor01	scPT	Donor01_scPT	cPT	Donor01_cPT	Batch01	5	PrimaryTumor	Primary colon tumor	-9.54997553207713	1.46530457406852
Donor01_scPT_TTAATCCGTAGCACAG	25178	4897	3.38390658511399	Donor01	scPT	Donor01_scPT	cPT	Donor01_cPT	Batch01	7	Stroma/CAF	Fibroblasts	4.983830791928	11.6852576342187
Donor01_scPT_TTAATCCTCCTCAGAA	13302	3452	22.3199518869343	Donor01	scPT	Donor01_scPT	cPT	Donor01_cPT	Batch01	15	PrimaryTumor	Primary colon tumor	-14.2459403453096	1.66867109208915
Donor01_scPT_TTACAGGCAAGAGAGA	4114	1741	8.28877005347594	Donor01	scPT	Donor01_scPT	cPT	Donor01_cPT	Batch01	14	Endothelium	Endothelium cells	-8.07003988602	-12.1218150052467
Donor01_scPT_TTACCATAGTGGTGAC	17103	4515	17.657720867684	Donor01	scPT	Donor01_scPT	cPT	Donor01_cPT	Batch01	5	PrimaryTumor	Primary colon tumor	-9.95129885055858	2.01892729669426
Donor01_scPT_TTACCGCTCCGTAATG	2004	1041	4.69061876247505	Donor01	scPT	Donor01_scPT	cPT	Donor01_cPT	Batch01	29	Tuft	Tuft cells	-15.0273934779389	-4.11651496023323
Donor01_scPT_TTACTGTTCATCTCTA	31464	6096	10.4118993135011	Donor01	scPT	Donor01_scPT	cPT	Donor01_cPT	Batch01	20	PrimaryTumor	Primary colon tumor	-7.25876583435374	-1.81791380972054
Donor01_scPT_TTAGTCTCATAGGCGA	7198	2160	18.185607113087	Donor01	scPT	Donor01_scPT	cPT	Donor01_cPT	Batch01	16	PrimaryTumor	Primary colon tumor	-9.94502653457957	-3.7706776055732
Donor01_scPT_TTATTGCGTTGGATCT	3418	1671	7.78232884727911	Donor01	scPT	Donor01_scPT	cPT	Donor01_cPT	Batch01	12	Stroma/CAF	Fibroblasts	-6.79869999267894	9.79153986841057
Donor01_scPT_TTCACGCAGCTGTACT	13859	3755	3.21812540587344	Donor01	scPT	Donor01_scPT	cPT	Donor01_cPT	Batch01	7	Stroma/CAF	Fibroblasts	5.67574344299001	11.6768691149316
Donor01_scPT_TTCACGCCACGCAGTC	2471	1043	20.3966005665722	Donor01	scPT	Donor01_scPT	cPT	Donor01_cPT	Batch01	15	PrimaryTumor	Primary colon tumor	-14.2952748713716	1.77058072954033
Donor01_scPT_TTCACGCCAGCTGCCA	18845	4423	14.4812947731494	Donor01	scPT	Donor01_scPT	cPT	Donor01_cPT	Batch01	5	PrimaryTumor	Primary colon tumor	-9.37058367111522	1.79164834886406
Donor01_scPT_TTCACGCTCAGTGTTG	25554	5091	11.2859043593958	Donor01	scPT	Donor01_scPT	cPT	Donor01_cPT	Batch01	5	PrimaryTumor	Primary colon tumor	-9.00665106155711	1.24573536783073
Donor01_scPT_TTCACGCTCGCTCTAC	11933	3627	18.8552752870192	Donor01	scPT	Donor01_scPT	cPT	Donor01_cPT	Batch01	20	PrimaryTumor	Primary colon tumor	-9.03681387283641	-0.766301313344501
Donor01_scPT_TTCAGGACATAGGAGC	11197	3270	4.34937929802626	Donor01	scPT	Donor01_scPT	cPT	Donor01_cPT	Batch01	7	Stroma/CAF	Fibroblasts	4.03353152892751	12.6345717516503
Donor01_scPT_TTCATGTTCACCTACC	10715	2839	4.08772748483434	Donor01	scPT	Donor01_scPT	cPT	Donor01_cPT	Batch01	7	Stroma/CAF	Fibroblasts	5.0152324261443	10.2242171373925
Donor01_scPT_TTCATTGGTGACAGCA	19626	3699	3.63293590135534	Donor01	scPT	Donor01_scPT	cPT	Donor01_cPT	Batch01	5	PrimaryTumor	Primary colon tumor	-10.1874104914888	1.1151444521508
Donor01_scPT_TTCCAATCACTATCGA	2755	1199	18.5843920145191	Donor01	scPT	Donor01_scPT	cPT	Donor01_cPT	Batch01	29	Tuft	Tuft cells	-15.2773086009248	-4.48145464986946
Donor01_scPT_TTCCGGTAGCTGTTAC	15187	3321	3.7334562454731	Donor01	scPT	Donor01_scPT	cPT	Donor01_cPT	Batch01	7	Stroma/CAF	Fibroblasts	5.65080629012746	10.9727437105737
Donor01_scPT_TTCCGGTTCAACCTTT	9299	3141	5.89310678567588	Donor01	scPT	Donor01_scPT	cPT	Donor01_cPT	Batch01	12	Stroma/CAF	Fibroblasts	-6.8020054278596	9.80830164819572
Donor01_scPT_TTCCTAATCCGTGGCA	8234	2752	14.2336652902599	Donor01	scPT	Donor01_scPT	cPT	Donor01_cPT	Batch01	5	PrimaryTumor	Primary colon tumor	-10.4465152201875	1.67315383821342
Donor01_scPT_TTCCTCTAGTCTGGTT	8281	2852	6.37604154087671	Donor01	scPT	Donor01_scPT	cPT	Donor01_cPT	Batch01	14	Endothelium	Endothelium cells	-7.88451780655223	-13.0953791531959
Donor01_scPT_TTCCTCTCATGGTACT	6425	2238	13.556420233463	Donor01	scPT	Donor01_scPT	cPT	Donor01_cPT	Batch01	14	Endothelium	Endothelium cells	-8.00075544693309	-11.8937228116431
Donor01_scPT_TTCCTTCAGGAGAGGC	24845	4689	24.1497283155565	Donor01	scPT	Donor01_scPT	cPT	Donor01_cPT	Batch01	5	PrimaryTumor	Primary colon tumor	-9.6002084193452	1.70483728319023
Donor01_scPT_TTCCTTCCAGCTGAAG	11775	2783	2.276008492569	Donor01	scPT	Donor01_scPT	cPT	Donor01_cPT	Batch01	12	Stroma/CAF	Fibroblasts	-5.99143852569896	10.6028954592309
Donor01_scPT_TTCGATTGTTAGCGGA	26800	4649	7.4365671641791	Donor01	scPT	Donor01_scPT	cPT	Donor01_cPT	Batch01	5	PrimaryTumor	Primary colon tumor	-10.4729491648896	0.109286865290143
Donor01_scPT_TTCGATTGTTCCTAGA	10863	2881	2.660406885759	Donor01	scPT	Donor01_scPT	cPT	Donor01_cPT	Batch01	0	Stroma/CAF	Fibroblasts	4.11300931594533	9.12133570581291
Donor01_scPT_TTCGATTTCATAGGCT	32826	5926	15.4877231462865	Donor01	scPT	Donor01_scPT	cPT	Donor01_cPT	Batch01	20	PrimaryTumor	Primary colon tumor	-7.87707247116405	-0.483570778671764
Donor01_scPT_TTCGATTTCCGCGAGT	23005	4848	7.13323190610737	Donor01	scPT	Donor01_scPT	cPT	Donor01_cPT	Batch01	20	PrimaryTumor	Primary colon tumor	-7.99743046142894	-1.14866516918328
Donor01_scPT_TTCGGTCAGCGATGAC	7531	2477	7.01102111273403	Donor01	scPT	Donor01_scPT	cPT	Donor01_cPT	Batch01	14	Endothelium	Endothelium cells	-8.02607836105662	-12.2337744626441
Donor01_scPT_TTCGGTCAGGCCTGCT	34220	5879	15.0584453535944	Donor01	scPT	Donor01_scPT	cPT	Donor01_cPT	Batch01	20	PrimaryTumor	Primary colon tumor	-7.14790548660594	-1.8415707740226
Donor01_scPT_TTCTAACCACAAATAG	15200	3856	3.95394736842105	Donor01	scPT	Donor01_scPT	cPT	Donor01_cPT	Batch01	7	Stroma/CAF	Fibroblasts	6.04767070434255	11.7626416292748
Donor01_scPT_TTCTAGTCAAGCGCAA	40221	6548	10.014668954029	Donor01	scPT	Donor01_scPT	cPT	Donor01_cPT	Batch01	20	PrimaryTumor	Primary colon tumor	-7.25472463943797	-1.90717677206185
Donor01_scPT_TTCTCTCTCTAGTCAG	32178	6028	8.22922493629188	Donor01	scPT	Donor01_scPT	cPT	Donor01_cPT	Batch01	5	PrimaryTumor	Primary colon tumor	-8.74360956528026	0.426284274157025
Donor01_scPT_TTCTGTAAGACAACAT	4359	1678	21.3810506997018	Donor01	scPT	Donor01_scPT	cPT	Donor01_cPT	Batch01	29	Tuft	Tuft cells	-15.0228873667939	-4.13771990865853
Donor01_scPT_TTCTTCCAGATGTTCC	6287	2242	2.75170987752505	Donor01	scPT	Donor01_scPT	cPT	Donor01_cPT	Batch01	12	Stroma/CAF	Fibroblasts	-6.85683454849559	9.74509211450432
Donor01_scPT_TTCTTGATCGCAAGAG	9983	3013	5.51938295101673	Donor01	scPT	Donor01_scPT	cPT	Donor01_cPT	Batch01	7	Stroma/CAF	Fibroblasts	3.67624221465749	12.3555037584862
Donor01_scPT_TTGACCCAGATCGCCC	2940	1374	2.24489795918367	Donor01	scPT	Donor01_scPT	cPT	Donor01_cPT	Batch01	7	Stroma/CAF	Fibroblasts	4.60227761886281	12.0556990709862
Donor01_scPT_TTGACCCGTGCCGTTG	14374	3376	4.3759565882844	Donor01	scPT	Donor01_scPT	cPT	Donor01_cPT	Batch01	7	Stroma/CAF	Fibroblasts	5.84575257918996	10.6514393892846
Donor01_scPT_TTGCATTTCGATCCAA	39049	6736	13.5086685958667	Donor01	scPT	Donor01_scPT	cPT	Donor01_cPT	Batch01	20	PrimaryTumor	Primary colon tumor	-7.08171953537303	-1.62683669656899
Donor01_scPT_TTGCCTGGTACTAACC	28747	5268	8.41826973249383	Donor01	scPT	Donor01_scPT	cPT	Donor01_cPT	Batch01	5	PrimaryTumor	Primary colon tumor	-9.28460325577098	1.33155377775047
Donor01_scPT_TTGCGTCAGCGAACTG	9639	3087	4.73078120136944	Donor01	scPT	Donor01_scPT	cPT	Donor01_cPT	Batch01	7	Stroma/CAF	Fibroblasts	3.61180911681813	12.3607079592309
Donor01_scPT_TTGCGTCGTATGAAGT	10539	2707	8.74845810797988	Donor01	scPT	Donor01_scPT	cPT	Donor01_cPT	Batch01	5	PrimaryTumor	Primary colon tumor	-9.4818583903535	0.832313736971356
Donor01_scPT_TTGCTGCAGAGAGAAC	29433	5182	6.44174905718071	Donor01	scPT	Donor01_scPT	cPT	Donor01_cPT	Batch01	5	PrimaryTumor	Primary colon tumor	-9.07202066757518	1.74965258508537
Donor01_scPT_TTGCTGCAGTCATCGT	36227	5693	7.20457117619455	Donor01	scPT	Donor01_scPT	cPT	Donor01_cPT	Batch01	5	PrimaryTumor	Primary colon tumor	-8.97764028885203	0.823441108759381
Donor01_scPT_TTGCTGCTCTTCTAAC	5900	1906	18.6101694915254	Donor01	scPT	Donor01_scPT	cPT	Donor01_cPT	Batch01	15	PrimaryTumor	Primary colon tumor	-13.9974709925874	1.22663887410972
Donor01_scPT_TTGGGATCATCCGATA	13141	3436	4.94635111483144	Donor01	scPT	Donor01_scPT	cPT	Donor01_cPT	Batch01	7	Stroma/CAF	Fibroblasts	3.76582608840627	12.4501845446191
Donor01_scPT_TTGGGATGTATCCTCC	15948	4017	21.7205919237522	Donor01	scPT	Donor01_scPT	cPT	Donor01_cPT	Batch01	5	PrimaryTumor	Primary colon tumor	-9.44619860031444	1.83023043542717
Donor01_scPT_TTGGGATTCTTCTAAC	8459	2587	23.9035346967727	Donor01	scPT	Donor01_scPT	cPT	Donor01_cPT	Batch01	15	PrimaryTumor	Primary colon tumor	-14.240636962436	1.84949966340873
Donor01_scPT_TTGGGTACACATCATG	31067	5036	7.10721987961503	Donor01	scPT	Donor01_scPT	cPT	Donor01_cPT	Batch01	5	PrimaryTumor	Primary colon tumor	-9.68645681717235	0.94320031076286
Donor01_scPT_TTGGGTATCGAAACAA	3990	1707	14.4110275689223	Donor01	scPT	Donor01_scPT	cPT	Donor01_cPT	Batch01	5	PrimaryTumor	Primary colon tumor	-8.82883371689158	-1.01727763742592
Donor01_scPT_TTGGTTTGTAAGCGGT	11142	2584	2.66558966074313	Donor01	scPT	Donor01_scPT	cPT	Donor01_cPT	Batch01	7	Stroma/CAF	Fibroblasts	5.27235303542775	9.99232741266105
Donor01_scPT_TTGTGGAAGTTACTCG	16840	3962	15.4691211401425	Donor01	scPT	Donor01_scPT	cPT	Donor01_cPT	Batch01	5	PrimaryTumor	Primary colon tumor	-8.95380129196483	-0.187975356284641
Donor01_scPT_TTGTGTTAGCTTCATG	36456	5860	6.28703094140882	Donor01	scPT	Donor01_scPT	cPT	Donor01_cPT	Batch01	5	PrimaryTumor	Primary colon tumor	-9.43099321701365	0.932582339342572
Donor01_scPT_TTGTGTTAGTCGCGAA	3692	1485	23.9978331527627	Donor01	scPT	Donor01_scPT	cPT	Donor01_cPT	Batch01	15	PrimaryTumor	Primary colon tumor	-14.247662681125	1.80536480813835
Donor01_scPT_TTGTGTTAGTGCACAG	14095	3745	18.5526782547002	Donor01	scPT	Donor01_scPT	cPT	Donor01_cPT	Batch01	5	PrimaryTumor	Primary colon tumor	-9.55449308731395	1.52823825746391
Donor01_scPT_TTGTGTTCAAAGGCAC	23091	4249	9.71807197609458	Donor01	scPT	Donor01_scPT	cPT	Donor01_cPT	Batch01	5	PrimaryTumor	Primary colon tumor	-9.43164553024608	0.880655964907147
Donor01_scPT_TTGTGTTGTCCAGGTC	3323	1183	19.560637977731	Donor01	scPT	Donor01_scPT	cPT	Donor01_cPT	Batch01	15	PrimaryTumor	Primary colon tumor	-14.1660520014985	1.88242884546135
Donor01_scPT_TTGTTCACAAGTCCAT	9980	2758	7.54509018036072	Donor01	scPT	Donor01_scPT	cPT	Donor01_cPT	Batch01	14	Endothelium	Endothelium cells	-7.87623323776561	-13.6012404355445
Donor01_scPT_TTGTTCACATCCTTCG	3969	1644	4.08163265306122	Donor01	scPT	Donor01_scPT	cPT	Donor01_cPT	Batch01	7	Stroma/CAF	Fibroblasts	4.59195886275929	11.8977858629784
Donor01_scPT_TTGTTCATCGTTCTCG	35436	6383	7.93543289310306	Donor01	scPT	Donor01_scPT	cPT	Donor01_cPT	Batch01	20	PrimaryTumor	Primary colon tumor	-7.14145721771556	-1.62133030027535
Donor01_scPT_TTGTTCATCTTACCGC	26196	4966	11.036036036036	Donor01	scPT	Donor01_scPT	cPT	Donor01_cPT	Batch01	5	PrimaryTumor	Primary colon tumor	-9.09854139664012	-0.026151964370273
Donor01_scPT_TTTACCAAGAGCTGCA	19451	4047	15.228008842733	Donor01	scPT	Donor01_scPT	cPT	Donor01_cPT	Batch01	5	PrimaryTumor	Primary colon tumor	-9.06597627975779	0.655816635187604
Donor01_scPT_TTTACCATCAAGAAAC	22366	4173	10.1851023875525	Donor01	scPT	Donor01_scPT	cPT	Donor01_cPT	Batch01	5	PrimaryTumor	Primary colon tumor	-9.35429205276805	0.813123306330182
Donor01_scPT_TTTACCATCTGTCGCT	10248	2640	1.3856362217018	Donor01	scPT	Donor01_scPT	cPT	Donor01_cPT	Batch01	7	Stroma/CAF	Fibroblasts	5.26085887572926	10.1573884096703
Donor01_scPT_TTTATGCAGTCGAAAT	20537	4839	3.16014997321907	Donor01	scPT	Donor01_scPT	cPT	Donor01_cPT	Batch01	7	Stroma/CAF	Fibroblasts	3.92476401946706	12.313320836123
Donor01_scPT_TTTCACACAGTAGTGG	4628	2017	17.6318063958513	Donor01	scPT	Donor01_scPT	cPT	Donor01_cPT	Batch01	15	PrimaryTumor	Primary colon tumor	-13.7390433726533	1.30677648454521
Donor01_scPT_TTTCACATCACTGTCC	16745	4350	3.46969244550612	Donor01	scPT	Donor01_scPT	cPT	Donor01_cPT	Batch01	7	Stroma/CAF	Fibroblasts	5.75760160110158	11.678630551394
Donor01_scPT_TTTCAGTTCGTTCATT	27007	5342	10.2084644721739	Donor01	scPT	Donor01_scPT	cPT	Donor01_cPT	Batch01	5	PrimaryTumor	Primary colon tumor	-9.30516352035838	0.886269649561383
Donor01_scPT_TTTCATGCAGCACCCA	22340	5212	13.9480752014324	Donor01	scPT	Donor01_scPT	cPT	Donor01_cPT	Batch01	5	PrimaryTumor	Primary colon tumor	-9.68379034378367	1.99078293710563
Donor01_scPT_TTTCATGTCTAAGGAA	2373	1160	9.86093552465234	Donor01	scPT	Donor01_scPT	cPT	Donor01_cPT	Batch01	15	PrimaryTumor	Primary colon tumor	-14.7661181864961	1.55772038369987
Donor01_scPT_TTTCCTCAGCATATGA	13628	3572	0.682418550044027	Donor01	scPT	Donor01_scPT	cPT	Donor01_cPT	Batch01	7	Stroma/CAF	Fibroblasts	4.30752835891408	12.2554576006493
Donor01_scPT_TTTCGATTCCATTGCC	32115	5942	7.4077533862681	Donor01	scPT	Donor01_scPT	cPT	Donor01_cPT	Batch01	5	PrimaryTumor	Primary colon tumor	-8.72226347305613	0.23269941478584
Donor01_scPT_TTTGACTAGGTACAAT	4183	2017	8.3672005737509	Donor01	scPT	Donor01_scPT	cPT	Donor01_cPT	Batch01	12	Stroma/CAF	Fibroblasts	-6.58100046493846	10.3715025988183
Donor01_scPT_TTTGGAGAGTATGAAC	2924	1403	7.0109439124487	Donor01	scPT	Donor01_scPT	cPT	Donor01_cPT	Batch01	14	Endothelium	Endothelium cells	-7.88736690857249	-13.9783785733619
Donor01_scPT_TTTGGAGGTCACAGTT	13469	3632	4.29133565966293	Donor01	scPT	Donor01_scPT	cPT	Donor01_cPT	Batch01	7	Stroma/CAF	Fibroblasts	6.01720653197926	11.6096055117211
Donor01_scPT_TTTGGAGTCCTCCACA	39626	5894	6.09195982435774	Donor01	scPT	Donor01_scPT	cPT	Donor01_cPT	Batch01	5	PrimaryTumor	Primary colon tumor	-9.0900069651826	1.22820790677879
Donor01_scPT_TTTGGTTTCTGTAAGC	2348	1052	19.2930153321976	Donor01	scPT	Donor01_scPT	cPT	Donor01_cPT	Batch01	15	PrimaryTumor	Primary colon tumor	-14.4180852351411	1.79580446153495
Donor01_scHT_AAACCCACAGCGTAGA	18894	4025	4.23414840690166	Donor01	scHT	Donor01_scHT	cHT	Donor01_cHT	Batch01	2	Stroma/CAF	Fibroblasts	-0.694780218385038	7.73038264184807
Donor01_scHT_AAACGAAGTATCAAGA	8510	2516	3.93654524089307	Donor01	scHT	Donor01_scHT	cHT	Donor01_cHT	Batch01	0	Stroma/CAF	Fibroblasts	2.87096033713979	7.32211562066887
Donor01_scHT_AAACGAAGTCAACCAT	7796	1881	8.06824012314007	Donor01	scHT	Donor01_scHT	cHT	Donor01_cHT	Batch01	2	Stroma/CAF	Fibroblasts	1.92350993774098	9.58870860010002
Donor01_scHT_AAAGGATAGAATAACC	17302	4012	3.71633337186452	Donor01	scHT	Donor01_scHT	cHT	Donor01_cHT	Batch01	2	Stroma/CAF	Fibroblasts	0.244081062294664	9.42581816583488
Donor01_scHT_AAAGGATGTTGGGCCT	8479	2859	7.48909069465739	Donor01	scHT	Donor01_scHT	cHT	Donor01_cHT	Batch01	2	Stroma/CAF	Fibroblasts	0.834676367260637	9.74091978937004
Donor01_scHT_AAAGGGCAGCGTCTGC	2278	1100	2.32660228270413	Donor01	scHT	Donor01_scHT	cHT	Donor01_cHT	Batch01	2	Stroma/CAF	Fibroblasts	-0.659322778664408	8.19427653222892
Donor01_scHT_AAAGGTACACAAGCAG	4032	1801	10.1190476190476	Donor01	scHT	Donor01_scHT	cHT	Donor01_cHT	Batch01	24	ENS	Enteric nervous system cells	13.9315355839507	-2.46636489957955
Donor01_scHT_AAAGGTAGTCTACGTA	24431	4573	18.6075068560435	Donor01	scHT	Donor01_scHT	cHT	Donor01_cHT	Batch01	16	ColonEpithelial	Colon epithelial cells	-10.459558623813	-2.6761792096534
Donor01_scHT_AAAGGTATCTGGTGCG	13363	3748	5.34311157674175	Donor01	scHT	Donor01_scHT	cHT	Donor01_cHT	Batch01	2	Stroma/CAF	Fibroblasts	0.348010701157274	10.0062062349877
Donor01_scHT_AAAGTCCCAAGCGCAA	8731	2629	3.84835643110755	Donor01	scHT	Donor01_scHT	cHT	Donor01_cHT	Batch01	2	Stroma/CAF	Fibroblasts	1.27411757133168	8.03465433984611
Donor01_scHT_AAAGTGAAGGTCCCGT	13190	3533	4.06368460955269	Donor01	scHT	Donor01_scHT	cHT	Donor01_cHT	Batch01	2	Stroma/CAF	Fibroblasts	-0.329678195498762	8.21485396295402
Donor01_scHT_AACAAGAAGCCGTTGC	13927	3380	3.66913190206075	Donor01	scHT	Donor01_scHT	cHT	Donor01_cHT	Batch01	2	Stroma/CAF	Fibroblasts	0.54182360789937	9.80211230188224
Donor01_scHT_AACACACCAGGTGACA	12519	3397	6.35833533029795	Donor01	scHT	Donor01_scHT	cHT	Donor01_cHT	Batch01	12	Stroma/CAF	Fibroblasts	-6.8220478472932	8.48333998590324
Donor01_scHT_AACAGGGGTCGTCAGC	3923	1370	3.7981136885037	Donor01	scHT	Donor01_scHT	cHT	Donor01_cHT	Batch01	2	Stroma/CAF	Fibroblasts	1.31797991416616	9.34844561487053
Donor01_scHT_AACCAACCAGCTTCGG	16552	3276	4.82116964717255	Donor01	scHT	Donor01_scHT	cHT	Donor01_cHT	Batch01	2	Stroma/CAF	Fibroblasts	1.06850741527242	9.70560332208488
Donor01_scHT_AACCAACGTACGTGAG	7195	2258	5.37873523280056	Donor01	scHT	Donor01_scHT	cHT	Donor01_cHT	Batch01	8	Myofibroblasts	Fibroblasts	-11.1856223521455	8.74622126489494
Donor01_scHT_AACCACATCGGACTGC	5784	2083	7.29598893499309	Donor01	scHT	Donor01_scHT	cHT	Donor01_cHT	Batch01	0	Stroma/CAF	Fibroblasts	3.4026745381133	6.28647204309318
Donor01_scHT_AACCATGAGAACCCGA	13968	3433	3.60108820160367	Donor01	scHT	Donor01_scHT	cHT	Donor01_cHT	Batch01	2	Stroma/CAF	Fibroblasts	0.434755188442888	7.16030283838127
Donor01_scHT_AACCATGAGAATCGCG	18437	3808	4.73504366220101	Donor01	scHT	Donor01_scHT	cHT	Donor01_cHT	Batch01	2	Stroma/CAF	Fibroblasts	-0.33697930254775	8.34487601190422
Donor01_scHT_AACCATGAGCCATGCC	12174	3315	5.6596024314112	Donor01	scHT	Donor01_scHT	cHT	Donor01_cHT	Batch01	2	Stroma/CAF	Fibroblasts	1.03002963683766	10.1174523439965
Donor01_scHT_AACCATGGTTTCGGCG	10847	3034	7.03420300543929	Donor01	scHT	Donor01_scHT	cHT	Donor01_cHT	Batch01	2	Stroma/CAF	Fibroblasts	1.27892778537435	8.30963393121574
Donor01_scHT_AACCATGTCTCCCAAC	15133	3674	4.63226062248067	Donor01	scHT	Donor01_scHT	cHT	Donor01_cHT	Batch01	2	Stroma/CAF	Fibroblasts	0.762475234486284	10.6883093920312
Donor01_scHT_AACCCAAGTGGATCAG	4060	1730	3.54679802955665	Donor01	scHT	Donor01_scHT	cHT	Donor01_cHT	Batch01	0	Stroma/CAF	Fibroblasts	4.31419311187428	7.30244894891594
Donor01_scHT_AACCCAATCTCGGTAA	3413	1669	9.17081746264284	Donor01	scHT	Donor01_scHT	cHT	Donor01_cHT	Batch01	24	ENS	Enteric nervous system cells	13.8206308903472	-2.50338391393807
Donor01_scHT_AACCTGAAGACCATGG	16085	3533	4.19023935343488	Donor01	scHT	Donor01_scHT	cHT	Donor01_cHT	Batch01	2	Stroma/CAF	Fibroblasts	1.19529925010366	9.19733210473869
Donor01_scHT_AACCTGAGTAAGATCA	10768	2952	5.26560178306092	Donor01	scHT	Donor01_scHT	cHT	Donor01_cHT	Batch01	8	Myofibroblasts	Fibroblasts	-11.6877147135957	8.98918124109123
Donor01_scHT_AACCTGATCACAGTGT	13974	3373	4.30800057249177	Donor01	scHT	Donor01_scHT	cHT	Donor01_cHT	Batch01	2	Stroma/CAF	Fibroblasts	1.25202844760579	7.91399165063713
Donor01_scHT_AACCTTTCAACTCCCT	18153	4210	4.09849611634441	Donor01	scHT	Donor01_scHT	cHT	Donor01_cHT	Batch01	2	Stroma/CAF	Fibroblasts	-0.139246153615293	7.35380049615715
Donor01_scHT_AACCTTTCACAGCGCT	21189	3957	3.94544339043843	Donor01	scHT	Donor01_scHT	cHT	Donor01_cHT	Batch01	2	Stroma/CAF	Fibroblasts	1.42120800635976	8.75678892999504
Donor01_scHT_AACCTTTTCTTGAGCA	15114	4069	3.28172555246791	Donor01	scHT	Donor01_scHT	cHT	Donor01_cHT	Batch01	2	Stroma/CAF	Fibroblasts	0.21713529250783	10.3881299105248
Donor01_scHT_AACTTCTAGGTAAGAG	2218	1034	6.49233543733093	Donor01	scHT	Donor01_scHT	cHT	Donor01_cHT	Batch01	8	Myofibroblasts	Fibroblasts	-11.3502885279878	9.06022520929191
Donor01_scHT_AACTTCTGTACTCGCG	11404	3208	6.54156436338127	Donor01	scHT	Donor01_scHT	cHT	Donor01_cHT	Batch01	2	Stroma/CAF	Fibroblasts	-0.420259880803404	8.76459093957756
Donor01_scHT_AAGAACAGTAGCTAAA	8512	2448	6.47321428571429	Donor01	scHT	Donor01_scHT	cHT	Donor01_cHT	Batch01	2	Stroma/CAF	Fibroblasts	1.40853903911275	10.100975712832
Donor01_scHT_AAGACTCCACGACGCT	12157	3278	5.60171094842478	Donor01	scHT	Donor01_scHT	cHT	Donor01_cHT	Batch01	0	Stroma/CAF	Fibroblasts	2.63481841705007	7.13004656701896
Donor01_scHT_AAGACTCGTCACTAGT	4893	1758	4.35315757204169	Donor01	scHT	Donor01_scHT	cHT	Donor01_cHT	Batch01	8	Myofibroblasts	Fibroblasts	-11.8030053553804	9.22379465967033
Donor01_scHT_AAGATAGTCATTTACC	9660	2683	3.38509316770186	Donor01	scHT	Donor01_scHT	cHT	Donor01_cHT	Batch01	2	Stroma/CAF	Fibroblasts	-0.0221695480568981	8.03534384637687
Donor01_scHT_AAGCCATGTACCTTCC	5247	1922	7.16599961882981	Donor01	scHT	Donor01_scHT	cHT	Donor01_cHT	Batch01	11	Stroma/CAF	Fibroblasts	7.41068349502248	12.437660893496
Donor01_scHT_AAGCCATTCTACGGGC	8228	2704	5.14098201263977	Donor01	scHT	Donor01_scHT	cHT	Donor01_cHT	Batch01	23	Stroma/CAF	Fibroblasts	-1.20605035402614	4.90392228036735
Donor01_scHT_AAGTCGTTCGCAATGT	12058	2896	4.06369215458617	Donor01	scHT	Donor01_scHT	cHT	Donor01_cHT	Batch01	2	Stroma/CAF	Fibroblasts	0.216225904442492	9.24291201501701
Donor01_scHT_AAGTGAATCACGGGAA	7931	2567	5.58567645946287	Donor01	scHT	Donor01_scHT	cHT	Donor01_cHT	Batch01	2	Stroma/CAF	Fibroblasts	0.000333649136247671	8.44026156335685
Donor01_scHT_AAGTTCGAGGTCACCC	9248	2417	4.24956747404844	Donor01	scHT	Donor01_scHT	cHT	Donor01_cHT	Batch01	2	Stroma/CAF	Fibroblasts	1.71971116683644	9.33544417291496
Donor01_scHT_AAGTTCGCACACTGGC	17834	4503	6.17360098687899	Donor01	scHT	Donor01_scHT	cHT	Donor01_cHT	Batch01	2	Stroma/CAF	Fibroblasts	0.654927712895098	10.6491925325951
Donor01_scHT_AATAGAGAGATGCTAA	10598	2836	6.16153991319117	Donor01	scHT	Donor01_scHT	cHT	Donor01_cHT	Batch01	2	Stroma/CAF	Fibroblasts	0.87755952499074	7.76469107538078
Donor01_scHT_AATCACGGTTAGTTCG	10098	2283	6.63497722321252	Donor01	scHT	Donor01_scHT	cHT	Donor01_cHT	Batch01	8	Myofibroblasts	Fibroblasts	-10.8742486415132	8.51045294671867
Donor01_scHT_AATCACGTCGCTGACG	16399	4039	5.50033538630404	Donor01	scHT	Donor01_scHT	cHT	Donor01_cHT	Batch01	2	Stroma/CAF	Fibroblasts	0.474032980419817	10.559770306643
Donor01_scHT_AATCGACTCTTCGTGC	13712	3185	3.99649941656943	Donor01	scHT	Donor01_scHT	cHT	Donor01_cHT	Batch01	2	Stroma/CAF	Fibroblasts	-0.173494803689299	7.99171515374992
Donor01_scHT_AATCGTGCAGGTTCGC	7763	2037	4.6631456910988	Donor01	scHT	Donor01_scHT	cHT	Donor01_cHT	Batch01	0	Stroma/CAF	Fibroblasts	3.45564685485524	8.45983477502678
Donor01_scHT_AATCGTGGTCCCTAAA	7272	1610	6.32563256325633	Donor01	scHT	Donor01_scHT	cHT	Donor01_cHT	Batch01	0	Stroma/CAF	Fibroblasts	2.88922486922902	10.1532151308617
Donor01_scHT_AATGACCGTTTGAAAG	7125	2307	6.00701754385965	Donor01	scHT	Donor01_scHT	cHT	Donor01_cHT	Batch01	8	Myofibroblasts	Fibroblasts	-11.796433585666	9.19491072564933
Donor01_scHT_AATGACCGTTTGGAGG	9352	2446	3.03678357570573	Donor01	scHT	Donor01_scHT	cHT	Donor01_cHT	Batch01	0	Stroma/CAF	Fibroblasts	3.20340095184011	7.7023779955468
Donor01_scHT_AATGCCACACGATAGG	23179	4489	3.12783122654127	Donor01	scHT	Donor01_scHT	cHT	Donor01_cHT	Batch01	2	Stroma/CAF	Fibroblasts	-0.0855893371327495	8.0631253328881
Donor01_scHT_AATGGAACAAACAGGC	2807	1088	7.76629853936587	Donor01	scHT	Donor01_scHT	cHT	Donor01_cHT	Batch01	0	Stroma/CAF	Fibroblasts	2.56613598487538	7.95161314874504
Donor01_scHT_AATGGAACAATGTCAC	12982	3441	3.64350639346788	Donor01	scHT	Donor01_scHT	cHT	Donor01_cHT	Batch01	2	Stroma/CAF	Fibroblasts	-0.739505547068891	7.66856070428703
Donor01_scHT_AATGGAAGTAAGGTCG	5541	2212	5.64879985562173	Donor01	scHT	Donor01_scHT	cHT	Donor01_cHT	Batch01	24	ENS	Enteric nervous system cells	13.6480225147979	-2.42974356741097
Donor01_scHT_AATGGAAGTCTTCATT	14333	3733	5.05825716877137	Donor01	scHT	Donor01_scHT	cHT	Donor01_cHT	Batch01	2	Stroma/CAF	Fibroblasts	0.77019594333333	7.42415400415275
Donor01_scHT_AATGGCTAGAGGGTGG	8886	2552	7.69750168804862	Donor01	scHT	Donor01_scHT	cHT	Donor01_cHT	Batch01	2	Stroma/CAF	Fibroblasts	0.998183351971331	9.86418410211418
Donor01_scHT_AATGGCTGTGTTCCTC	7966	2454	4.2681395932714	Donor01	scHT	Donor01_scHT	cHT	Donor01_cHT	Batch01	11	Stroma/CAF	Fibroblasts	7.28301702163381	11.4268576708398
Donor01_scHT_AATTCCTAGAGTATAC	12458	3481	3.52384010274522	Donor01	scHT	Donor01_scHT	cHT	Donor01_cHT	Batch01	2	Stroma/CAF	Fibroblasts	0.31093959233922	10.3551747408471
Donor01_scHT_ACAAAGAAGCTCCCTT	9507	2689	7.49973703586831	Donor01	scHT	Donor01_scHT	cHT	Donor01_cHT	Batch01	8	Myofibroblasts	Fibroblasts	-10.0472642359956	8.35326453119133
Donor01_scHT_ACAAAGACATGCGTGC	4381	1821	10.705318420452	Donor01	scHT	Donor01_scHT	cHT	Donor01_cHT	Batch01	24	ENS	Enteric nervous system cells	13.7747686924712	-2.61955741972115
Donor01_scHT_ACAAGCTCATTAAAGG	8797	2593	7.67307036489712	Donor01	scHT	Donor01_scHT	cHT	Donor01_cHT	Batch01	2	Stroma/CAF	Fibroblasts	-0.83503578879672	7.97978754907463
Donor01_scHT_ACAAGCTTCCAACTGA	15143	3277	3.69807832001585	Donor01	scHT	Donor01_scHT	cHT	Donor01_cHT	Batch01	2	Stroma/CAF	Fibroblasts	1.37992129943532	8.47787638574455
Donor01_scHT_ACACAGTAGAGCAGAA	8143	2639	3.89291415940071	Donor01	scHT	Donor01_scHT	cHT	Donor01_cHT	Batch01	7	Stroma/CAF	Fibroblasts	4.93016706130666	12.6440302935204
Donor01_scHT_ACACCAAAGCTGCCAC	3378	1745	5.23978685612789	Donor01	scHT	Donor01_scHT	cHT	Donor01_cHT	Batch01	24	ENS	Enteric nervous system cells	14.0587242665069	-2.93453768819954
Donor01_scHT_ACACCAACACGCGGTT	8783	1936	23.9325970625071	Donor01	scHT	Donor01_scHT	cHT	Donor01_cHT	Batch01	16	ColonEpithelial	Colon epithelial cells	-12.1615020213349	-2.30007795423653
Donor01_scHT_ACACCAACACTTGGCG	5465	2224	7.11802378774016	Donor01	scHT	Donor01_scHT	cHT	Donor01_cHT	Batch01	24	ENS	Enteric nervous system cells	13.7530315937774	-2.88589314550545
Donor01_scHT_ACACCAATCTCCATAT	2180	1170	7.70642201834862	Donor01	scHT	Donor01_scHT	cHT	Donor01_cHT	Batch01	24	ENS	Enteric nervous system cells	14.0696190418975	-2.633158007566
Donor01_scHT_ACACGCGAGCGTGTTT	12361	3154	6.12409999191004	Donor01	scHT	Donor01_scHT	cHT	Donor01_cHT	Batch01	2	Stroma/CAF	Fibroblasts	1.26827130935353	8.63343974023674
Donor01_scHT_ACACTGAAGGATACCG	10284	3003	6.90392843251653	Donor01	scHT	Donor01_scHT	cHT	Donor01_cHT	Batch01	2	Stroma/CAF	Fibroblasts	0.586594921566668	10.6256072130761
Donor01_scHT_ACAGCCGGTTTGAACC	14470	3748	5.6046993780235	Donor01	scHT	Donor01_scHT	cHT	Donor01_cHT	Batch01	8	Myofibroblasts	Fibroblasts	-10.9562856135591	9.13160391717765
Donor01_scHT_ACAGCCGTCGCTGTTC	7514	2404	4.5381953686452	Donor01	scHT	Donor01_scHT	cHT	Donor01_cHT	Batch01	2	Stroma/CAF	Fibroblasts	0.358821910835924	9.13885947137687
Donor01_scHT_ACAGGGACAGGGTCTC	16259	3708	3.4811489021465	Donor01	scHT	Donor01_scHT	cHT	Donor01_cHT	Batch01	2	Stroma/CAF	Fibroblasts	-0.0614790497048473	7.97524329095695
Donor01_scHT_ACATCCCCAGAAGCGT	15422	3378	6.23784204383348	Donor01	scHT	Donor01_scHT	cHT	Donor01_cHT	Batch01	2	Stroma/CAF	Fibroblasts	-0.38704023041564	7.85745688348625
Donor01_scHT_ACATCCCTCATTGTGG	10657	3101	2.62738106408933	Donor01	scHT	Donor01_scHT	cHT	Donor01_cHT	Batch01	2	Stroma/CAF	Fibroblasts	0.950668198086443	7.60964175134514
Donor01_scHT_ACATCCCTCGATTTCT	8772	2284	7.70633834929321	Donor01	scHT	Donor01_scHT	cHT	Donor01_cHT	Batch01	2	Stroma/CAF	Fibroblasts	1.02921627185506	8.96006174951408
Donor01_scHT_ACATTTCAGGTGGTTG	7337	2128	6.0924083412839	Donor01	scHT	Donor01_scHT	cHT	Donor01_cHT	Batch01	2	Stroma/CAF	Fibroblasts	1.33837006709737	8.16937800317619
Donor01_scHT_ACATTTCCATTAGGCT	27799	5243	2.86341235296234	Donor01	scHT	Donor01_scHT	cHT	Donor01_cHT	Batch01	2	Stroma/CAF	Fibroblasts	-0.0556986508591747	7.26954003244255
Donor01_scHT_ACCAACAGTAGCTGAG	3826	1182	5.64558285415578	Donor01	scHT	Donor01_scHT	cHT	Donor01_cHT	Batch01	0	Stroma/CAF	Fibroblasts	2.82106075904531	9.8603894320092
Donor01_scHT_ACCAACATCGTCACCT	10398	2751	3.17368724754761	Donor01	scHT	Donor01_scHT	cHT	Donor01_cHT	Batch01	0	Stroma/CAF	Fibroblasts	3.06568084380788	7.44016619592521
Donor01_scHT_ACCACAATCTTCTGGC	10927	2701	3.99926786858241	Donor01	scHT	Donor01_scHT	cHT	Donor01_cHT	Batch01	0	Stroma/CAF	Fibroblasts	3.51021514556569	8.61511488824699
Donor01_scHT_ACCCAAATCCGTAGGC	13421	3375	4.73139110349452	Donor01	scHT	Donor01_scHT	cHT	Donor01_cHT	Batch01	2	Stroma/CAF	Fibroblasts	0.350993079163256	10.2875601854882
Donor01_scHT_ACCCTCAAGATTGCGG	24189	4875	3.73723593368887	Donor01	scHT	Donor01_scHT	cHT	Donor01_cHT	Batch01	2	Stroma/CAF	Fibroblasts	-0.431192192219076	7.32715149789665
Donor01_scHT_ACCCTCAAGTTGCCCG	4887	2213	7.98035604665439	Donor01	scHT	Donor01_scHT	cHT	Donor01_cHT	Batch01	24	ENS	Enteric nervous system cells	13.8266657414214	-2.81737593740609
Donor01_scHT_ACCCTCACACGACTAT	17101	4483	3.88866148178469	Donor01	scHT	Donor01_scHT	cHT	Donor01_cHT	Batch01	2	Stroma/CAF	Fibroblasts	-0.0459081111176586	8.95355673700187
Donor01_scHT_ACCCTTGCATCGATCA	23298	4931	3.42518671130569	Donor01	scHT	Donor01_scHT	cHT	Donor01_cHT	Batch01	2	Stroma/CAF	Fibroblasts	0.258743268467608	9.6555907335839
Donor01_scHT_ACCGTTCTCTCAACGA	4022	1873	7.90651417205371	Donor01	scHT	Donor01_scHT	cHT	Donor01_cHT	Batch01	24	ENS	Enteric nervous system cells	13.7230261387603	-2.72548321813729
Donor01_scHT_ACCTACCAGGGTATAT	4487	1586	9.5609538667261	Donor01	scHT	Donor01_scHT	cHT	Donor01_cHT	Batch01	27	Endothelium	Endothelium cells	-2.59785236694652	-17.6156514081397
Donor01_scHT_ACCTACCGTAGAATAC	15034	3984	2.89344153252627	Donor01	scHT	Donor01_scHT	cHT	Donor01_cHT	Batch01	2	Stroma/CAF	Fibroblasts	0.48348997256917	10.4745280352196
Donor01_scHT_ACCTGAACATGGCGCT	19020	4072	3.12828601472135	Donor01	scHT	Donor01_scHT	cHT	Donor01_cHT	Batch01	2	Stroma/CAF	Fibroblasts	-0.135951447270689	7.9161059465966
Donor01_scHT_ACCTGTCCAAATAAGC	13954	3707	2.73039988533754	Donor01	scHT	Donor01_scHT	cHT	Donor01_cHT	Batch01	2	Stroma/CAF	Fibroblasts	0.108704787708941	6.99773045450065
Donor01_scHT_ACCTGTCCAGACATCT	15401	3754	6.43464710083761	Donor01	scHT	Donor01_scHT	cHT	Donor01_cHT	Batch01	2	Stroma/CAF	Fibroblasts	0.838000399090471	10.4240290728173
Donor01_scHT_ACGATCACACTGTCGG	3836	1562	5.31803962460897	Donor01	scHT	Donor01_scHT	cHT	Donor01_cHT	Batch01	2	Stroma/CAF	Fibroblasts	0.00239483735722545	9.52414484887932
Donor01_scHT_ACGATGTAGACAGCGT	3255	1564	6.48233486943164	Donor01	scHT	Donor01_scHT	cHT	Donor01_cHT	Batch01	24	ENS	Enteric nervous system cells	13.7476633610503	-2.65937880605843
Donor01_scHT_ACGCACGCACATTCGA	21737	4902	2.1852141509868	Donor01	scHT	Donor01_scHT	cHT	Donor01_cHT	Batch01	2	Stroma/CAF	Fibroblasts	0.0350053133742237	6.97386952310417
Donor01_scHT_ACGGAAGCACAGCCAC	6382	1808	15.496709495456	Donor01	scHT	Donor01_scHT	cHT	Donor01_cHT	Batch01	8	Myofibroblasts	Fibroblasts	-11.0398503718598	8.46487875848625
Donor01_scHT_ACGGTCGAGACGAGCT	3505	1338	8.67332382310984	Donor01	scHT	Donor01_scHT	cHT	Donor01_cHT	Batch01	2	Stroma/CAF	Fibroblasts	1.59038243911428	9.03081675439689
Donor01_scHT_ACGGTCGAGTTAGTAG	14852	3846	3.44061405871263	Donor01	scHT	Donor01_scHT	cHT	Donor01_cHT	Batch01	27	Endothelium	Endothelium cells	-2.76590384819346	-17.4995053204932
Donor01_scHT_ACGGTCGGTCACATTG	11443	3276	8.37193043782225	Donor01	scHT	Donor01_scHT	cHT	Donor01_cHT	Batch01	2	Stroma/CAF	Fibroblasts	0.738263231732073	10.6604554262719
Donor01_scHT_ACGGTTAAGGTTATAG	9827	2387	4.11112241782843	Donor01	scHT	Donor01_scHT	cHT	Donor01_cHT	Batch01	2	Stroma/CAF	Fibroblasts	1.41992936752004	8.16507883935783
Donor01_scHT_ACGGTTACACAGAGAC	7450	2323	4.87248322147651	Donor01	scHT	Donor01_scHT	cHT	Donor01_cHT	Batch01	27	Endothelium	Endothelium cells	-2.64288439133006	-17.6252472791114
Donor01_scHT_ACGGTTAGTTAGAGAT	6341	2232	4.8888187982968	Donor01	scHT	Donor01_scHT	cHT	Donor01_cHT	Batch01	2	Stroma/CAF	Fibroblasts	-0.421833413623152	8.08502646356437
Donor01_scHT_ACGTAACAGCTACTAC	17286	4880	3.26275598750434	Donor01	scHT	Donor01_scHT	cHT	Donor01_cHT	Batch01	2	Stroma/CAF	Fibroblasts	0.313448888279619	10.4970872011742
Donor01_scHT_ACGTACACAGTCTACA	11419	2947	2.88992030825817	Donor01	scHT	Donor01_scHT	cHT	Donor01_cHT	Batch01	0	Stroma/CAF	Fibroblasts	3.51498017928761	7.3292090502343
Donor01_scHT_ACGTACAGTTTCTTAC	6318	2272	5.1440329218107	Donor01	scHT	Donor01_scHT	cHT	Donor01_cHT	Batch01	23	Stroma/CAF	Fibroblasts	-1.32178439476329	4.82271595865104
Donor01_scHT_ACGTCCTAGGTAGTAT	10459	3222	3.32727794244192	Donor01	scHT	Donor01_scHT	cHT	Donor01_cHT	Batch01	27	Endothelium	Endothelium cells	-2.49417390205699	-17.775775233213
Donor01_scHT_ACGTTCCAGGTAAGGA	8887	2425	2.34049735568808	Donor01	scHT	Donor01_scHT	cHT	Donor01_cHT	Batch01	0	Stroma/CAF	Fibroblasts	3.06741819999379	6.76723214059684
Donor01_scHT_ACGTTCCTCCCTCTCC	28086	5095	24.0760521256142	Donor01	scHT	Donor01_scHT	cHT	Donor01_cHT	Batch01	16	ColonEpithelial	Colon epithelial cells	-10.3471766886933	-2.63161758512642
Donor01_scHT_ACTACGAGTCGCGGTT	11283	2435	5.21137995214039	Donor01	scHT	Donor01_scHT	cHT	Donor01_cHT	Batch01	2	Stroma/CAF	Fibroblasts	1.82605825088185	8.97127123742912
Donor01_scHT_ACTCTCGCACAGCCAC	4793	1219	7.2814521176716	Donor01	scHT	Donor01_scHT	cHT	Donor01_cHT	Batch01	0	Stroma/CAF	Fibroblasts	2.83830819747609	10.3178746309838
Donor01_scHT_ACTCTCGCATCTTCGC	13781	3385	6.96611276395037	Donor01	scHT	Donor01_scHT	cHT	Donor01_cHT	Batch01	2	Stroma/CAF	Fibroblasts	-0.589878746278462	7.53544064431999
Donor01_scHT_ACTCTCGGTTGTACGT	6436	1895	8.8875077688005	Donor01	scHT	Donor01_scHT	cHT	Donor01_cHT	Batch01	2	Stroma/CAF	Fibroblasts	2.11051712653798	10.0684096422753
Donor01_scHT_ACTGTCCAGCCTCTTC	8127	2841	6.63221360895779	Donor01	scHT	Donor01_scHT	cHT	Donor01_cHT	Batch01	2	Stroma/CAF	Fibroblasts	0.873567563511553	10.4321744051537
Donor01_scHT_ACTTAGGCATTGCTTT	6561	2455	8.00182898948331	Donor01	scHT	Donor01_scHT	cHT	Donor01_cHT	Batch01	24	ENS	Enteric nervous system cells	13.6658638539092	-2.6522796544471
Donor01_scHT_ACTTAGGGTCGAGCAA	2444	1001	6.66939443535188	Donor01	scHT	Donor01_scHT	cHT	Donor01_cHT	Batch01	2	Stroma/CAF	Fibroblasts	-0.514082944922028	7.73224230676506
Donor01_scHT_ACTTATCAGCTGTACT	4258	2009	6.99859088774072	Donor01	scHT	Donor01_scHT	cHT	Donor01_cHT	Batch01	24	ENS	Enteric nervous system cells	14.1477430882232	-2.81325773328926
Donor01_scHT_ACTTATCAGGTGAGAA	12169	3329	3.58287451721588	Donor01	scHT	Donor01_scHT	cHT	Donor01_cHT	Batch01	2	Stroma/CAF	Fibroblasts	0.556768638111773	9.75185366540764
Donor01_scHT_ACTTCCGTCCAATCTT	9074	2793	6.42495040775843	Donor01	scHT	Donor01_scHT	cHT	Donor01_cHT	Batch01	2	Stroma/CAF	Fibroblasts	1.29204092643422	8.68749304681633
Donor01_scHT_ACTTCGCGTGGGATTG	7249	1926	5.86287763829494	Donor01	scHT	Donor01_scHT	cHT	Donor01_cHT	Batch01	2	Stroma/CAF	Fibroblasts	0.362688344933214	8.60226508050773
Donor01_scHT_ACTTTCATCCCTTGTG	5066	1787	7.06671930517173	Donor01	scHT	Donor01_scHT	cHT	Donor01_cHT	Batch01	12	Stroma/CAF	Fibroblasts	-6.77790274002391	8.48937388330314
Donor01_scHT_AGAAATGCAAGTTCGT	5299	1358	16.4748065672768	Donor01	scHT	Donor01_scHT	cHT	Donor01_cHT	Batch01	16	ColonEpithelial	Colon epithelial cells	-12.1420365748628	-2.31341079801705
Donor01_scHT_AGAAATGGTGAGCGAT	10386	2562	2.69593683805122	Donor01	scHT	Donor01_scHT	cHT	Donor01_cHT	Batch01	2	Stroma/CAF	Fibroblasts	1.47610293052358	8.32758208185051
Donor01_scHT_AGAACAACAGGGAGAG	11624	3126	6.98554714384033	Donor01	scHT	Donor01_scHT	cHT	Donor01_cHT	Batch01	2	Stroma/CAF	Fibroblasts	0.772668343998613	10.4944750872216
Donor01_scHT_AGAACAAGTATCGCGC	6284	2423	6.98599618077658	Donor01	scHT	Donor01_scHT	cHT	Donor01_cHT	Batch01	2	Stroma/CAF	Fibroblasts	-0.150898116610823	9.30584021478508
Donor01_scHT_AGAACAATCGCAGTCG	3859	1521	5.80461259393625	Donor01	scHT	Donor01_scHT	cHT	Donor01_cHT	Batch01	2	Stroma/CAF	Fibroblasts	-0.523287559829531	7.33802719980095
Donor01_scHT_AGAAGTACAACTTGCA	9700	2841	3.25773195876289	Donor01	scHT	Donor01_scHT	cHT	Donor01_cHT	Batch01	2	Stroma/CAF	Fibroblasts	0.678624254681292	10.4779631701073
Donor01_scHT_AGAAGTATCAAGCGTT	14840	4015	3.99595687331536	Donor01	scHT	Donor01_scHT	cHT	Donor01_cHT	Batch01	2	Stroma/CAF	Fibroblasts	0.0384005727545643	7.15636273294304
Donor01_scHT_AGACAAAGTATTTCTC	7237	2537	7.07475473262402	Donor01	scHT	Donor01_scHT	cHT	Donor01_cHT	Batch01	24	ENS	Enteric nervous system cells	13.7512978138701	-2.6619289311805
Donor01_scHT_AGACACTCATAACCCA	13699	3502	5.11716183663041	Donor01	scHT	Donor01_scHT	cHT	Donor01_cHT	Batch01	2	Stroma/CAF	Fibroblasts	0.812362891651812	10.5549075213036
Donor01_scHT_AGACAGGGTAATGCTC	9171	2146	5.36473666993785	Donor01	scHT	Donor01_scHT	cHT	Donor01_cHT	Batch01	8	Myofibroblasts	Fibroblasts	-11.5252620158418	8.81772967248771
Donor01_scHT_AGACCATAGACGCCAA	11435	3210	2.96458242238741	Donor01	scHT	Donor01_scHT	cHT	Donor01_cHT	Batch01	2	Stroma/CAF	Fibroblasts	0.0819290103690052	7.06911106973503
Donor01_scHT_AGACCATCACCGTCGA	14281	3432	6.17603809257055	Donor01	scHT	Donor01_scHT	cHT	Donor01_cHT	Batch01	2	Stroma/CAF	Fibroblasts	1.23130164764089	10.3777110186181
Donor01_scHT_AGACCATGTACCGGAA	23697	4547	2.74718318774528	Donor01	scHT	Donor01_scHT	cHT	Donor01_cHT	Batch01	2	Stroma/CAF	Fibroblasts	-0.126862156174955	8.06612559228752
Donor01_scHT_AGACCCGAGCAGGCAT	7695	2513	4.00259909031839	Donor01	scHT	Donor01_scHT	cHT	Donor01_cHT	Batch01	2	Stroma/CAF	Fibroblasts	-0.695006239198027	8.03716727166984
Donor01_scHT_AGACCCGTCGCCTAGG	7072	2377	3.22398190045249	Donor01	scHT	Donor01_scHT	cHT	Donor01_cHT	Batch01	2	Stroma/CAF	Fibroblasts	-0.166088092110929	7.18239088922355
Donor01_scHT_AGAGAGCAGGACGGAG	6235	1912	8.14755412991179	Donor01	scHT	Donor01_scHT	cHT	Donor01_cHT	Batch01	2	Stroma/CAF	Fibroblasts	-0.437402444861708	8.26255770593498
Donor01_scHT_AGAGAGCAGTGAATAC	7566	2685	4.903515728258	Donor01	scHT	Donor01_scHT	cHT	Donor01_cHT	Batch01	2	Stroma/CAF	Fibroblasts	-0.559035171259073	8.73657389551017
Donor01_scHT_AGAGAGCTCTACAGGT	11060	3212	2.77576853526221	Donor01	scHT	Donor01_scHT	cHT	Donor01_cHT	Batch01	2	Stroma/CAF	Fibroblasts	0.478572350956621	10.5912835207543
Donor01_scHT_AGAGCAGAGGACAACC	5666	1840	6.9361101306036	Donor01	scHT	Donor01_scHT	cHT	Donor01_cHT	Batch01	14	Endothelium	Endothelium cells	-7.62325014450389	-14.5087473782935
Donor01_scHT_AGAGCCCGTAAGTCAA	19780	4280	3.53892821031345	Donor01	scHT	Donor01_scHT	cHT	Donor01_cHT	Batch01	0	Stroma/CAF	Fibroblasts	4.88927684447926	7.54595061212394
Donor01_scHT_AGATCGTAGGGTGAGG	10583	2706	4.42218652555986	Donor01	scHT	Donor01_scHT	cHT	Donor01_cHT	Batch01	2	Stroma/CAF	Fibroblasts	0.201408785797777	8.79685374170158
Donor01_scHT_AGATGAAGTAGGACCA	7633	2584	2.75121184331194	Donor01	scHT	Donor01_scHT	cHT	Donor01_cHT	Batch01	2	Stroma/CAF	Fibroblasts	-0.552018680579839	8.27736731439445
Donor01_scHT_AGATGCTGTCAAATCC	17533	3970	3.5704100838419	Donor01	scHT	Donor01_scHT	cHT	Donor01_cHT	Batch01	2	Stroma/CAF	Fibroblasts	0.978154641606035	7.62036343484733
Donor01_scHT_AGCATCAGTGCCAAGA	10756	3150	5.62476757158795	Donor01	scHT	Donor01_scHT	cHT	Donor01_cHT	Batch01	2	Stroma/CAF	Fibroblasts	-0.137814360640821	9.52243109613273
Donor01_scHT_AGCATCAGTGTAGTGG	2282	1023	2.62927256792287	Donor01	scHT	Donor01_scHT	cHT	Donor01_cHT	Batch01	2	Stroma/CAF	Fibroblasts	-0.562019712261734	7.35704203515861
Donor01_scHT_AGCATCATCCGCGAGT	29577	4877	22.0103458768638	Donor01	scHT	Donor01_scHT	cHT	Donor01_cHT	Batch01	16	ColonEpithelial	Colon epithelial cells	-10.4548312602265	-2.71510390371468
Donor01_scHT_AGCCACGAGTGAGGCT	7593	2369	4.16172790728302	Donor01	scHT	Donor01_scHT	cHT	Donor01_cHT	Batch01	0	Stroma/CAF	Fibroblasts	2.79483113906545	7.33170720010612
Donor01_scHT_AGCGCCATCCCGTTGT	14309	3855	3.45237263260885	Donor01	scHT	Donor01_scHT	cHT	Donor01_cHT	Batch01	2	Stroma/CAF	Fibroblasts	0.26685486457509	10.3264758196435
Donor01_scHT_AGCGCTGTCATTTGCT	15662	3635	3.44145064487294	Donor01	scHT	Donor01_scHT	cHT	Donor01_cHT	Batch01	2	Stroma/CAF	Fibroblasts	0.00018004796666149	7.0822436419091
Donor01_scHT_AGCGTATAGGCTAACG	8472	2407	7.60151085930123	Donor01	scHT	Donor01_scHT	cHT	Donor01_cHT	Batch01	2	Stroma/CAF	Fibroblasts	1.3841997208373	9.28246088891838
Donor01_scHT_AGCGTATCAGTGCGCT	16616	4190	5.44655753490611	Donor01	scHT	Donor01_scHT	cHT	Donor01_cHT	Batch01	24	ENS	Enteric nervous system cells	13.6977699818389	-2.94574455351021
Donor01_scHT_AGCGTCGCAGTTTCAG	19449	3539	24.7570569180935	Donor01	scHT	Donor01_scHT	cHT	Donor01_cHT	Batch01	20	Unknown	Unknown	-8.41743006088572	-1.39577368826058
Donor01_scHT_AGCGTCGGTCTGCAAT	3838	1498	4.63783220427306	Donor01	scHT	Donor01_scHT	cHT	Donor01_cHT	Batch01	2	Stroma/CAF	Fibroblasts	0.00968186280888561	7.92866297632072
Donor01_scHT_AGCTACAGTCCGGTCA	20341	4215	7.50700555528243	Donor01	scHT	Donor01_scHT	cHT	Donor01_cHT	Batch01	2	Stroma/CAF	Fibroblasts	-0.509519400976477	8.80842371850822
Donor01_scHT_AGCTACAGTCGTTATG	6759	2227	10.5488977659417	Donor01	scHT	Donor01_scHT	cHT	Donor01_cHT	Batch01	27	Endothelium	Endothelium cells	-2.66974558212596	-17.6637661847511
Donor01_scHT_AGCTACATCCCTTGGT	18094	3995	4.15607383663093	Donor01	scHT	Donor01_scHT	cHT	Donor01_cHT	Batch01	2	Stroma/CAF	Fibroblasts	-0.347792270563421	8.84538432031486
Donor01_scHT_AGCTCAAAGCTCCATA	8779	2792	1.53776056498462	Donor01	scHT	Donor01_scHT	cHT	Donor01_cHT	Batch01	14	Endothelium	Endothelium cells	-6.46647610046702	-12.6177437695899
Donor01_scHT_AGCTTCCAGCTTAAGA	21532	3930	25.1950585175553	Donor01	scHT	Donor01_scHT	cHT	Donor01_cHT	Batch01	16	ColonEpithelial	Colon epithelial cells	-10.1136819300874	-2.7936907205024
Donor01_scHT_AGCTTCCCAACAAGTA	7211	2507	6.53168769934822	Donor01	scHT	Donor01_scHT	cHT	Donor01_cHT	Batch01	0	Stroma/CAF	Fibroblasts	3.87172256133718	9.25260039239738
Donor01_scHT_AGGAATAGTTGTGGAG	8314	2522	5.17199903776762	Donor01	scHT	Donor01_scHT	cHT	Donor01_cHT	Batch01	23	Stroma/CAF	Fibroblasts	-1.38437058307963	4.86709042459343
Donor01_scHT_AGGAATATCTTAGCAG	8281	2375	4.55259026687598	Donor01	scHT	Donor01_scHT	cHT	Donor01_cHT	Batch01	2	Stroma/CAF	Fibroblasts	1.29560790679616	8.04514189630363
Donor01_scHT_AGGACGATCAGCACCG	15816	3732	3.57233181588265	Donor01	scHT	Donor01_scHT	cHT	Donor01_cHT	Batch01	2	Stroma/CAF	Fibroblasts	0.315674466110888	9.95380755334709
Donor01_scHT_AGGACGATCTTACGGA	21571	3977	3.53252051365259	Donor01	scHT	Donor01_scHT	cHT	Donor01_cHT	Batch01	2	Stroma/CAF	Fibroblasts	0.398131412483873	9.40453978448723
Donor01_scHT_AGGATCTAGCCTCACG	6773	2479	8.82917466410749	Donor01	scHT	Donor01_scHT	cHT	Donor01_cHT	Batch01	2	Stroma/CAF	Fibroblasts	-0.0263024149163341	9.57524271875236
Donor01_scHT_AGGATCTCATATCTGG	5241	1880	6.73535584812059	Donor01	scHT	Donor01_scHT	cHT	Donor01_cHT	Batch01	2	Stroma/CAF	Fibroblasts	-0.728482070349035	8.07290049463127
Donor01_scHT_AGGCATTGTTCGAACT	2840	1237	10.0352112676056	Donor01	scHT	Donor01_scHT	cHT	Donor01_cHT	Batch01	24	ENS	Enteric nervous system cells	13.8959358753936	-2.41435126394417
Donor01_scHT_AGGCATTGTTGCTCAA	10797	2446	8.59498008706122	Donor01	scHT	Donor01_scHT	cHT	Donor01_cHT	Batch01	2	Stroma/CAF	Fibroblasts	1.87341676376027	8.80912180810783
Donor01_scHT_AGGCCACCAAGAGGCT	12239	3184	4.08530108669009	Donor01	scHT	Donor01_scHT	cHT	Donor01_cHT	Batch01	2	Stroma/CAF	Fibroblasts	0.571472865559282	7.18177481561515
Donor01_scHT_AGGCCACCAATAGAGT	3529	1169	8.01926891470672	Donor01	scHT	Donor01_scHT	cHT	Donor01_cHT	Batch01	0	Stroma/CAF	Fibroblasts	2.74393711707753	9.76787539392326
Donor01_scHT_AGGGAGTCAGGTCTCG	6054	2080	4.77370333663693	Donor01	scHT	Donor01_scHT	cHT	Donor01_cHT	Batch01	0	Stroma/CAF	Fibroblasts	2.41013656280202	10.2501704302392
Donor01_scHT_AGGGAGTTCCCATTTA	11981	3087	7.01110090977381	Donor01	scHT	Donor01_scHT	cHT	Donor01_cHT	Batch01	2	Stroma/CAF	Fibroblasts	1.47510181090993	10.226895054873
Donor01_scHT_AGGGCCTGTTCTCCTG	25615	4657	4.43490142494632	Donor01	scHT	Donor01_scHT	cHT	Donor01_cHT	Batch01	2	Stroma/CAF	Fibroblasts	0.743483168102922	7.4227034655175
Donor01_scHT_AGGGCTCAGGGCAACT	15430	3807	2.72845106934543	Donor01	scHT	Donor01_scHT	cHT	Donor01_cHT	Batch01	2	Stroma/CAF	Fibroblasts	0.485783440090838	7.17598410516594
Donor01_scHT_AGGGCTCCAATTGAGA	10970	3074	4.12032816773017	Donor01	scHT	Donor01_scHT	cHT	Donor01_cHT	Batch01	2	Stroma/CAF	Fibroblasts	-0.589267007045326	8.28576823144767
Donor01_scHT_AGGGCTCCATCACGGC	2425	1276	3.09278350515464	Donor01	scHT	Donor01_scHT	cHT	Donor01_cHT	Batch01	27	Endothelium	Endothelium cells	-2.5469960150941	-17.7672760877052
Donor01_scHT_AGGGCTCTCGTCGCTT	11220	3067	5.72192513368984	Donor01	scHT	Donor01_scHT	cHT	Donor01_cHT	Batch01	2	Stroma/CAF	Fibroblasts	-0.681787515960512	7.468733033236
Donor01_scHT_AGGGTCCCACAAGGTG	9981	3004	5.39024145877167	Donor01	scHT	Donor01_scHT	cHT	Donor01_cHT	Batch01	2	Stroma/CAF	Fibroblasts	0.683236342884722	10.5388619509301
Donor01_scHT_AGGGTCCGTAACGGTG	8911	2508	5.31926832005387	Donor01	scHT	Donor01_scHT	cHT	Donor01_cHT	Batch01	2	Stroma/CAF	Fibroblasts	-0.283438342593489	8.09856577783439
Donor01_scHT_AGGGTGAGTCCTCCTA	12486	3069	6.02274547493192	Donor01	scHT	Donor01_scHT	cHT	Donor01_cHT	Batch01	2	Stroma/CAF	Fibroblasts	-0.297326612256346	8.36418410211418
Donor01_scHT_AGGTCTATCTCATGCC	12717	3336	7.62758512227727	Donor01	scHT	Donor01_scHT	cHT	Donor01_cHT	Batch01	8	Myofibroblasts	Fibroblasts	-9.94946207382518	8.18649454980705
Donor01_scHT_AGGTGTTCACCAGTTA	3016	1552	8.12334217506631	Donor01	scHT	Donor01_scHT	cHT	Donor01_cHT	Batch01	24	ENS	Enteric nervous system cells	14.0887039723174	-2.79509905904915
Donor01_scHT_AGGTGTTCAGCTAACT	3861	1446	4.97280497280497	Donor01	scHT	Donor01_scHT	cHT	Donor01_cHT	Batch01	0	Stroma/CAF	Fibroblasts	2.65374503753346	9.298482617434
Donor01_scHT_AGGTTACGTCCCACGA	15898	3401	6.7052459428859	Donor01	scHT	Donor01_scHT	cHT	Donor01_cHT	Batch01	2	Stroma/CAF	Fibroblasts	-0.591708679653583	7.6183502283654
Donor01_scHT_AGGTTGTCAGAGTAAT	8143	2331	3.77010929632814	Donor01	scHT	Donor01_scHT	cHT	Donor01_cHT	Batch01	0	Stroma/CAF	Fibroblasts	3.41727624557179	7.40152235895012
Donor01_scHT_AGTAACCAGGCAGTCA	30650	4436	16.858075040783	Donor01	scHT	Donor01_scHT	cHT	Donor01_cHT	Batch01	16	ColonEpithelial	Colon epithelial cells	-10.213199752353	-2.73654774755623
Donor01_scHT_AGTACCAAGAAATTGC	17799	4036	3.74178324624979	Donor01	scHT	Donor01_scHT	cHT	Donor01_cHT	Batch01	2	Stroma/CAF	Fibroblasts	-0.250169890902815	8.29012175470207
Donor01_scHT_AGTACTGAGTTGCTGT	13981	3692	4.05550389814749	Donor01	scHT	Donor01_scHT	cHT	Donor01_cHT	Batch01	2	Stroma/CAF	Fibroblasts	0.704019767262163	10.447109898623
Donor01_scHT_AGTACTGCAGGCGATA	15025	3411	22.0232945091514	Donor01	scHT	Donor01_scHT	cHT	Donor01_cHT	Batch01	16	ColonEpithelial	Colon epithelial cells	-9.87723364212352	-2.77753833860543
Donor01_scHT_AGTAGTCAGTGAGGCT	1676	1025	3.40095465393795	Donor01	scHT	Donor01_scHT	cHT	Donor01_cHT	Batch01	24	ENS	Enteric nervous system cells	13.8472479405181	-2.68426493734505
Donor01_scHT_AGTCAACCAGCTTCGG	8131	2584	6.4567703849465	Donor01	scHT	Donor01_scHT	cHT	Donor01_cHT	Batch01	14	Endothelium	Endothelium cells	-7.62442888595897	-14.4904759320655
Donor01_scHT_AGTCACACACGCGTGT	13477	3465	2.64895748311939	Donor01	scHT	Donor01_scHT	cHT	Donor01_cHT	Batch01	2	Stroma/CAF	Fibroblasts	0.80231915137929	7.39376755624626
Donor01_scHT_AGTCACACACTACCGG	6233	1805	6.22493181453554	Donor01	scHT	Donor01_scHT	cHT	Donor01_cHT	Batch01	0	Stroma/CAF	Fibroblasts	2.87018523833913	10.1777731981835
Donor01_scHT_AGTCATGCAACTGCTA	8778	2869	4.31761221234905	Donor01	scHT	Donor01_scHT	cHT	Donor01_cHT	Batch01	14	Endothelium	Endothelium cells	-7.49605526306468	-13.9482834729591
Donor01_scHT_AGTGATCAGGATCATA	10434	3479	4.68660149511213	Donor01	scHT	Donor01_scHT	cHT	Donor01_cHT	Batch01	2	Stroma/CAF	Fibroblasts	0.509251100041094	10.7035176363549
Donor01_scHT_AGTGATCCATAATGCC	15356	3529	6.23860380307372	Donor01	scHT	Donor01_scHT	cHT	Donor01_cHT	Batch01	2	Stroma/CAF	Fibroblasts	-0.307825493596373	8.58470412164543
Donor01_scHT_AGTGATCGTGTGGACA	5847	2420	5.09663075081238	Donor01	scHT	Donor01_scHT	cHT	Donor01_cHT	Batch01	24	ENS	Enteric nervous system cells	13.905675751187	-2.75663475126412
Donor01_scHT_AGTGATCGTTGGGCCT	7958	2295	6.48404121638603	Donor01	scHT	Donor01_scHT	cHT	Donor01_cHT	Batch01	2	Stroma/CAF	Fibroblasts	-0.774316611669836	7.94772025018547
Donor01_scHT_AGTGATCTCTAAGAAG	21160	3846	19.6266540642722	Donor01	scHT	Donor01_scHT	cHT	Donor01_cHT	Batch01	16	ColonEpithelial	Colon epithelial cells	-11.0106936869844	-2.84636048406746
Donor01_scHT_AGTGCCGTCGGTATGT	24134	4515	2.8714676390155	Donor01	scHT	Donor01_scHT	cHT	Donor01_cHT	Batch01	2	Stroma/CAF	Fibroblasts	0.553619009472551	9.65322276025627
Donor01_scHT_AGTGTTGAGACCTTTG	6623	2587	2.68760380492224	Donor01	scHT	Donor01_scHT	cHT	Donor01_cHT	Batch01	27	Endothelium	Endothelium cells	-2.70646418907481	-17.6305191907325
Donor01_scHT_AGTGTTGAGATGATTG	4977	1988	5.32449266626482	Donor01	scHT	Donor01_scHT	cHT	Donor01_cHT	Batch01	2	Stroma/CAF	Fibroblasts	0.0639138045088673	6.9750077334008
Donor01_scHT_AGTGTTGAGCCTTTGA	11383	2843	7.42335061055961	Donor01	scHT	Donor01_scHT	cHT	Donor01_cHT	Batch01	2	Stroma/CAF	Fibroblasts	0.457278949238482	8.5638863649926
Donor01_scHT_AGTGTTGCACTAGAGG	6821	2040	5.7176367101598	Donor01	scHT	Donor01_scHT	cHT	Donor01_cHT	Batch01	2	Stroma/CAF	Fibroblasts	1.48080192229909	8.39275618463371
Donor01_scHT_AGTGTTGCAGTCTACA	4437	1456	8.5868830290737	Donor01	scHT	Donor01_scHT	cHT	Donor01_cHT	Batch01	2	Stroma/CAF	Fibroblasts	0.325210970856371	8.38585921197746
Donor01_scHT_AGTGTTGCATAGATGA	12223	3349	5.38329379039516	Donor01	scHT	Donor01_scHT	cHT	Donor01_cHT	Batch01	2	Stroma/CAF	Fibroblasts	0.399337393261614	9.84884806543205
Donor01_scHT_AGTGTTGGTCGTCGGT	2891	1260	7.78277412659979	Donor01	scHT	Donor01_scHT	cHT	Donor01_cHT	Batch01	8	Myofibroblasts	Fibroblasts	-11.6001941142305	9.18018122583244
Donor01_scHT_AGTTAGCCATAACGGG	8070	2451	7.34820322180917	Donor01	scHT	Donor01_scHT	cHT	Donor01_cHT	Batch01	0	Stroma/CAF	Fibroblasts	3.53506789825124	7.07315035730217
Donor01_scHT_AGTTAGCTCGTGTGGC	2866	1447	7.2923935799023	Donor01	scHT	Donor01_scHT	cHT	Donor01_cHT	Batch01	24	ENS	Enteric nervous system cells	13.6451376499907	-2.55568126768257
Donor01_scHT_AGTTCCCAGGCATCAG	4512	2102	7.07003546099291	Donor01	scHT	Donor01_scHT	cHT	Donor01_cHT	Batch01	24	ENS	Enteric nervous system cells	13.8076170506255	-2.88207964033272
Donor01_scHT_AGTTCCCGTATCCCAA	10336	2350	6.40479876160991	Donor01	scHT	Donor01_scHT	cHT	Donor01_cHT	Batch01	2	Stroma/CAF	Fibroblasts	1.51197968146962	8.77163954645012
Donor01_scHT_AGTTCCCTCTCCTGAC	14789	3536	3.4147001149503	Donor01	scHT	Donor01_scHT	cHT	Donor01_cHT	Batch01	2	Stroma/CAF	Fibroblasts	1.06633554122609	8.81770869165275
Donor01_scHT_ATACCGAAGTGCTACT	7445	2336	4.28475486903962	Donor01	scHT	Donor01_scHT	cHT	Donor01_cHT	Batch01	2	Stroma/CAF	Fibroblasts	1.06479905269307	7.76424189477775
Donor01_scHT_ATACCGATCCATTTAC	15176	3877	5.05403268318397	Donor01	scHT	Donor01_scHT	cHT	Donor01_cHT	Batch01	2	Stroma/CAF	Fibroblasts	0.0782405557410145	6.93506737619255
Donor01_scHT_ATACTTCCATTGACCA	19487	2824	2.75055164981783	Donor01	scHT	Donor01_scHT	cHT	Donor01_cHT	Batch01	2	Stroma/CAF	Fibroblasts	1.69101582191152	8.68763800531242
Donor01_scHT_ATAGACCGTAAGGCCA	22987	4023	25.1315961195458	Donor01	scHT	Donor01_scHT	cHT	Donor01_cHT	Batch01	16	ColonEpithelial	Colon epithelial cells	-10.108710425876	-2.82264689535286
Donor01_scHT_ATAGACCTCAGGAGAC	11552	2981	4.05990304709141	Donor01	scHT	Donor01_scHT	cHT	Donor01_cHT	Batch01	2	Stroma/CAF	Fibroblasts	0.000739199139299429	8.10637350946281
Donor01_scHT_ATAGAGAAGCTCACTA	4488	1739	5.3030303030303	Donor01	scHT	Donor01_scHT	cHT	Donor01_cHT	Batch01	11	Stroma/CAF	Fibroblasts	7.65331826827687	12.676861485537
Donor01_scHT_ATAGAGAAGGCATCAG	6582	2293	2.61318748100881	Donor01	scHT	Donor01_scHT	cHT	Donor01_cHT	Batch01	0	Stroma/CAF	Fibroblasts	3.60465798995656	7.03066178232048
Donor01_scHT_ATAGAGATCTTCTTCC	10686	3325	2.18978102189781	Donor01	scHT	Donor01_scHT	cHT	Donor01_cHT	Batch01	2	Stroma/CAF	Fibroblasts	0.0516494931952381	9.18694754510734
Donor01_scHT_ATCACAGCAAGCGCAA	31166	4939	17.0730924725663	Donor01	scHT	Donor01_scHT	cHT	Donor01_cHT	Batch01	16	ColonEpithelial	Colon epithelial cells	-10.4904395518525	-2.67836550802376
Donor01_scHT_ATCACAGGTATGATCC	8326	2240	3.90343502282008	Donor01	scHT	Donor01_scHT	cHT	Donor01_cHT	Batch01	2	Stroma/CAF	Fibroblasts	1.27148221156758	8.92066832452629
Donor01_scHT_ATCACAGGTTCGATTG	12681	3177	4.45548458323476	Donor01	scHT	Donor01_scHT	cHT	Donor01_cHT	Batch01	2	Stroma/CAF	Fibroblasts	1.39274774215383	8.57139941125724
Donor01_scHT_ATCACGACAATTTCTC	5056	2204	5.55775316455696	Donor01	scHT	Donor01_scHT	cHT	Donor01_cHT	Batch01	2	Stroma/CAF	Fibroblasts	0.685394984699907	10.4663016405663
Donor01_scHT_ATCACGACAGGTCAGA	4663	1459	5.85460004289084	Donor01	scHT	Donor01_scHT	cHT	Donor01_cHT	Batch01	0	Stroma/CAF	Fibroblasts	2.84853134772939	9.56464548974846
Donor01_scHT_ATCAGGTAGGGAGATA	8800	2536	8.48863636363636	Donor01	scHT	Donor01_scHT	cHT	Donor01_cHT	Batch01	2	Stroma/CAF	Fibroblasts	0.41189048907918	9.38133879571769
Donor01_scHT_ATCATTCCAATGACCT	5638	2072	5.33877261440227	Donor01	scHT	Donor01_scHT	cHT	Donor01_cHT	Batch01	24	ENS	Enteric nervous system cells	13.6425789417998	-2.43398360342171
Donor01_scHT_ATCCATTCAACTCCAA	12011	3521	2.48105902922321	Donor01	scHT	Donor01_scHT	cHT	Donor01_cHT	Batch01	2	Stroma/CAF	Fibroblasts	-0.663517619453249	7.52946539789055
Donor01_scHT_ATCCCTGAGTAAGGGA	2879	1406	8.71830496700243	Donor01	scHT	Donor01_scHT	cHT	Donor01_cHT	Batch01	24	ENS	Enteric nervous system cells	13.9724758686797	-2.34452942937996
Donor01_scHT_ATCCCTGCAAGCGCAA	12646	3351	4.81575201644789	Donor01	scHT	Donor01_scHT	cHT	Donor01_cHT	Batch01	2	Stroma/CAF	Fibroblasts	-0.654459509037313	8.44463702112053
Donor01_scHT_ATCCCTGTCGGTGTAT	17491	3908	4.56806357555314	Donor01	scHT	Donor01_scHT	cHT	Donor01_cHT	Batch01	2	Stroma/CAF	Fibroblasts	-0.28057132937747	8.26784201532219
Donor01_scHT_ATCCGTCAGCATCTTG	16298	3392	4.73677751871395	Donor01	scHT	Donor01_scHT	cHT	Donor01_cHT	Batch01	2	Stroma/CAF	Fibroblasts	1.31211898944539	8.52023478418205
Donor01_scHT_ATCCGTCCACTCAAGT	8246	2584	6.35459616783895	Donor01	scHT	Donor01_scHT	cHT	Donor01_cHT	Batch01	11	Stroma/CAF	Fibroblasts	6.93063913009328	13.3045518007836
Donor01_scHT_ATCCGTCGTGATACTC	4505	1584	8.94561598224195	Donor01	scHT	Donor01_scHT	cHT	Donor01_cHT	Batch01	2	Stroma/CAF	Fibroblasts	0.84051392696065	9.35568304925773
Donor01_scHT_ATCCGTCTCGTAGAGG	6360	2049	11.9654088050314	Donor01	scHT	Donor01_scHT	cHT	Donor01_cHT	Batch01	14	Endothelium	Endothelium cells	-7.50163568832713	-14.4162228497901
Donor01_scHT_ATCGCCTCAATGGCAG	23761	4076	22.0361095913472	Donor01	scHT	Donor01_scHT	cHT	Donor01_cHT	Batch01	16	ColonEpithelial	Colon epithelial cells	-10.0049144206269	-2.75905183881905
Donor01_scHT_ATCGGATGTAGCGAGT	2529	1287	7.03835508105971	Donor01	scHT	Donor01_scHT	cHT	Donor01_cHT	Batch01	24	ENS	Enteric nervous system cells	13.8075283589141	-2.68715552419808
Donor01_scHT_ATCGGCGCATATACCG	8285	2552	6.65057332528666	Donor01	scHT	Donor01_scHT	cHT	Donor01_cHT	Batch01	2	Stroma/CAF	Fibroblasts	0.116750997521105	9.74021597772453
Donor01_scHT_ATCGGCGGTGAGCGAT	3873	2048	3.51148980118771	Donor01	scHT	Donor01_scHT	cHT	Donor01_cHT	Batch01	24	ENS	Enteric nervous system cells	13.5880402149932	-2.53948716253426
Donor01_scHT_ATCGTAGAGAGCCGTA	6168	2059	15.337224383917	Donor01	scHT	Donor01_scHT	cHT	Donor01_cHT	Batch01	8	Myofibroblasts	Fibroblasts	-9.85937418320018	7.78702135949943
Donor01_scHT_ATCGTAGCAAAGGTTA	8844	2858	6.04929895974672	Donor01	scHT	Donor01_scHT	cHT	Donor01_cHT	Batch01	11	Stroma/CAF	Fibroblasts	7.11754880569142	10.9279429522118
Donor01_scHT_ATCGTAGGTGGAGGTT	8076	2489	2.5260029717682	Donor01	scHT	Donor01_scHT	cHT	Donor01_cHT	Batch01	0	Stroma/CAF	Fibroblasts	2.93158398292226	7.20293541818473
Donor01_scHT_ATCGTAGTCTGAGTCA	12594	3329	5.16912815626489	Donor01	scHT	Donor01_scHT	cHT	Donor01_cHT	Batch01	2	Stroma/CAF	Fibroblasts	0.959040862538042	8.68155451684807
Donor01_scHT_ATCGTCCAGTACAGCG	9647	2661	5.95003628070903	Donor01	scHT	Donor01_scHT	cHT	Donor01_cHT	Batch01	0	Stroma/CAF	Fibroblasts	2.63556657455129	8.019261082705
Donor01_scHT_ATCGTGACATAGGCGA	9412	2547	7.86230344241394	Donor01	scHT	Donor01_scHT	cHT	Donor01_cHT	Batch01	2	Stroma/CAF	Fibroblasts	-0.764937582395849	7.84060355096672
Donor01_scHT_ATCTCTACATCCTTGC	18766	4119	3.34647767238623	Donor01	scHT	Donor01_scHT	cHT	Donor01_cHT	Batch01	2	Stroma/CAF	Fibroblasts	0.558181983448687	10.1074540224633
Donor01_scHT_ATCTCTAGTAACGCGA	10903	3020	3.54031000642025	Donor01	scHT	Donor01_scHT	cHT	Donor01_cHT	Batch01	2	Stroma/CAF	Fibroblasts	1.13066957614583	10.0706126299462
Donor01_scHT_ATCTTCACAGCAGTTT	16419	4156	4.08672878981668	Donor01	scHT	Donor01_scHT	cHT	Donor01_cHT	Batch01	2	Stroma/CAF	Fibroblasts	-0.0652627227528667	7.08730193048332
Donor01_scHT_ATGAAAGAGAAATTCG	28910	5119	18.1286751988931	Donor01	scHT	Donor01_scHT	cHT	Donor01_cHT	Batch01	20	Unknown	Unknown	-8.75698484756785	-1.43013505071785
Donor01_scHT_ATGAAAGAGTAGGAAG	5913	2069	10.6544901065449	Donor01	scHT	Donor01_scHT	cHT	Donor01_cHT	Batch01	12	Stroma/CAF	Fibroblasts	-6.87434734680491	9.05992098718498
Donor01_scHT_ATGAAAGCACGTAACT	12877	3302	3.62662110740079	Donor01	scHT	Donor01_scHT	cHT	Donor01_cHT	Batch01	2	Stroma/CAF	Fibroblasts	0.321201127983751	9.66686602502678
Donor01_scHT_ATGACCAAGGCAGGTT	7260	1935	15.2066115702479	Donor01	scHT	Donor01_scHT	cHT	Donor01_cHT	Batch01	16	ColonEpithelial	Colon epithelial cells	-12.0916663584931	-2.38775114149239
Donor01_scHT_ATGAGGGGTGTGGACA	13032	3051	3.51442602823818	Donor01	scHT	Donor01_scHT	cHT	Donor01_cHT	Batch01	2	Stroma/CAF	Fibroblasts	1.10975001475972	10.0809838381371
Donor01_scHT_ATGAGTCCACAATTCG	24589	4658	4.38814103867583	Donor01	scHT	Donor01_scHT	cHT	Donor01_cHT	Batch01	2	Stroma/CAF	Fibroblasts	-0.340325417898474	8.57290526300285
Donor01_scHT_ATGATCGGTGGATGAC	7989	2748	4.38102390787333	Donor01	scHT	Donor01_scHT	cHT	Donor01_cHT	Batch01	14	Endothelium	Endothelium cells	-6.71277441360789	-12.5068562421241
Donor01_scHT_ATGATCGTCTTCCGTG	10849	2629	4.2031523642732	Donor01	scHT	Donor01_scHT	cHT	Donor01_cHT	Batch01	2	Stroma/CAF	Fibroblasts	0.161203962780657	8.44402666955803
Donor01_scHT_ATGCCTCAGGTTAAAC	2944	1261	2.17391304347826	Donor01	scHT	Donor01_scHT	cHT	Donor01_cHT	Batch01	0	Stroma/CAF	Fibroblasts	2.51944599769277	7.32714434533928
Donor01_scHT_ATGCCTCTCCGAGTGC	12749	2909	5.13765785551808	Donor01	scHT	Donor01_scHT	cHT	Donor01_cHT	Batch01	2	Stroma/CAF	Fibroblasts	1.48010883948964	8.52112456231926
Donor01_scHT_ATGCGATCATTGCCTC	14440	4082	5.22853185595568	Donor01	scHT	Donor01_scHT	cHT	Donor01_cHT	Batch01	0	Stroma/CAF	Fibroblasts	4.5771392407195	7.25190802484367
Donor01_scHT_ATGCGATGTGCATTTG	16810	3758	3.50386674598453	Donor01	scHT	Donor01_scHT	cHT	Donor01_cHT	Batch01	2	Stroma/CAF	Fibroblasts	0.314737421490374	9.43321581750724
Donor01_scHT_ATGGAGGCAAAGGCTG	13399	3740	4.17195313083066	Donor01	scHT	Donor01_scHT	cHT	Donor01_cHT	Batch01	2	Stroma/CAF	Fibroblasts	0.501459342457476	10.4656769838891
Donor01_scHT_ATGGAGGCAGTTGAAA	4035	1289	6.84014869888476	Donor01	scHT	Donor01_scHT	cHT	Donor01_cHT	Batch01	0	Stroma/CAF	Fibroblasts	2.87200079581899	10.0365111437402
Donor01_scHT_ATGGAGGTCCATCTGC	19329	3943	17.0831393243313	Donor01	scHT	Donor01_scHT	cHT	Donor01_cHT	Batch01	16	ColonEpithelial	Colon epithelial cells	-10.6804496226533	-2.77250103086617
Donor01_scHT_ATGGATCCAGTGGGTA	10157	2789	3.18007285615831	Donor01	scHT	Donor01_scHT	cHT	Donor01_cHT	Batch01	2	Stroma/CAF	Fibroblasts	0.258383554436388	7.82555361657951
Donor01_scHT_ATGGGAGAGAACAAGG	6285	2108	6.88941925218775	Donor01	scHT	Donor01_scHT	cHT	Donor01_cHT	Batch01	2	Stroma/CAF	Fibroblasts	0.681689363934221	9.81994315057609
Donor01_scHT_ATGGGAGCAGGAGGAG	16278	3628	4.67502150141295	Donor01	scHT	Donor01_scHT	cHT	Donor01_cHT	Batch01	2	Stroma/CAF	Fibroblasts	0.900271755673113	8.63933154016349
Donor01_scHT_ATGGGAGGTCTTCGAA	12212	3448	3.4474287585981	Donor01	scHT	Donor01_scHT	cHT	Donor01_cHT	Batch01	2	Stroma/CAF	Fibroblasts	-0.168146210692701	7.17245789438102
Donor01_scHT_ATGGGTTTCTACCAGA	3603	1643	3.35831251734666	Donor01	scHT	Donor01_scHT	cHT	Donor01_cHT	Batch01	14	Endothelium	Endothelium cells	-7.64679350235301	-14.2983372601905
Donor01_scHT_ATGGTTGGTCAGTTTG	8178	2337	10.3815113719736	Donor01	scHT	Donor01_scHT	cHT	Donor01_cHT	Batch01	8	Myofibroblasts	Fibroblasts	-9.71176828720408	7.52925082116935
Donor01_scHT_ATGTCCCAGAGGTGCT	24780	4224	13.9669087974173	Donor01	scHT	Donor01_scHT	cHT	Donor01_cHT	Batch01	16	ColonEpithelial	Colon epithelial cells	-10.1828757701142	-2.78716520399239
Donor01_scHT_ATGTCTTCAAACTGCT	12651	3407	2.79029325745	Donor01	scHT	Donor01_scHT	cHT	Donor01_cHT	Batch01	2	Stroma/CAF	Fibroblasts	0.0340637388007069	7.04977055459831
Donor01_scHT_ATTACTCCATTGACTG	7043	2238	6.40352122674996	Donor01	scHT	Donor01_scHT	cHT	Donor01_cHT	Batch01	2	Stroma/CAF	Fibroblasts	-0.454686197422323	8.22262068658683
Donor01_scHT_ATTATCCAGTGTACCT	7061	2734	7.77510267667469	Donor01	scHT	Donor01_scHT	cHT	Donor01_cHT	Batch01	24	ENS	Enteric nervous system cells	13.718142372586	-2.81045798391487
Donor01_scHT_ATTATCCCACGTAACT	3432	1627	2.82634032634033	Donor01	scHT	Donor01_scHT	cHT	Donor01_cHT	Batch01	24	ENS	Enteric nervous system cells	13.6992319645659	-2.56452588171151
Donor01_scHT_ATTCACTAGTCTAACC	8629	2187	4.85571908680032	Donor01	scHT	Donor01_scHT	cHT	Donor01_cHT	Batch01	2	Stroma/CAF	Fibroblasts	0.294072848774614	7.43733235269401
Donor01_scHT_ATTCACTCAACTTCTT	5749	1758	6.38371890763611	Donor01	scHT	Donor01_scHT	cHT	Donor01_cHT	Batch01	0	Stroma/CAF	Fibroblasts	2.6763492645995	9.78034754663322
Donor01_scHT_ATTCACTCACGACGAA	14784	3736	5.40449134199134	Donor01	scHT	Donor01_scHT	cHT	Donor01_cHT	Batch01	2	Stroma/CAF	Fibroblasts	0.430990737892809	10.2897841539941
Donor01_scHT_ATTCACTGTTACTCAG	12155	3010	4.22048539695598	Donor01	scHT	Donor01_scHT	cHT	Donor01_cHT	Batch01	2	Stroma/CAF	Fibroblasts	0.648212295986834	9.47179098993156
Donor01_scHT_ATTCCATCATTGTCGA	14275	4344	3.64973730297723	Donor01	scHT	Donor01_scHT	cHT	Donor01_cHT	Batch01	2	Stroma/CAF	Fibroblasts	0.364156526543322	9.99781294732902
Donor01_scHT_ATTCCATTCGCGAAGA	7730	1984	6.20957309184994	Donor01	scHT	Donor01_scHT	cHT	Donor01_cHT	Batch01	8	Myofibroblasts	Fibroblasts	-11.2022983012422	8.64282675653312
Donor01_scHT_ATTCCCGAGCATCAGG	9154	2453	20.3845313524142	Donor01	scHT	Donor01_scHT	cHT	Donor01_cHT	Batch01	16	ColonEpithelial	Colon epithelial cells	-9.82400240280467	-2.72490457624581
Donor01_scHT_ATTCGTTGTATCGTTG	23078	4164	3.93014992633677	Donor01	scHT	Donor01_scHT	cHT	Donor01_cHT	Batch01	2	Stroma/CAF	Fibroblasts	-0.113184380315123	7.9168383684716
Donor01_scHT_ATTCGTTTCTATGTGG	7650	2680	3.34640522875817	Donor01	scHT	Donor01_scHT	cHT	Donor01_cHT	Batch01	2	Stroma/CAF	Fibroblasts	-0.663895587406931	8.17419310479973
Donor01_scHT_ATTCTACGTGGAACAC	11314	3210	3.91550291674032	Donor01	scHT	Donor01_scHT	cHT	Donor01_cHT	Batch01	2	Stroma/CAF	Fibroblasts	0.271110934235277	10.0480439272485
Donor01_scHT_ATTCTACTCGCCGTGA	13885	3233	3.53619013323731	Donor01	scHT	Donor01_scHT	cHT	Donor01_cHT	Batch01	2	Stroma/CAF	Fibroblasts	0.0268282117621327	8.94170924096916
Donor01_scHT_ATTGGGTTCTGTACAG	17727	4274	3.70056975235516	Donor01	scHT	Donor01_scHT	cHT	Donor01_cHT	Batch01	2	Stroma/CAF	Fibroblasts	0.114270729042711	9.54086371332023
Donor01_scHT_ATTGTTCCAATAGTCC	21985	4198	4.13008869683875	Donor01	scHT	Donor01_scHT	cHT	Donor01_cHT	Batch01	2	Stroma/CAF	Fibroblasts	-0.3669894961341	8.69505186944816
Donor01_scHT_ATTGTTCTCGTCAACA	9233	2611	1.64626881836889	Donor01	scHT	Donor01_scHT	cHT	Donor01_cHT	Batch01	0	Stroma/CAF	Fibroblasts	3.79070697448415	7.74115248590324
Donor01_scHT_ATTTCACTCACTGATG	10038	2768	15.2620043833433	Donor01	scHT	Donor01_scHT	cHT	Donor01_cHT	Batch01	8	Myofibroblasts	Fibroblasts	-11.8780270991548	9.28793974786613
Donor01_scHT_CAACAACAGACGGAAA	7056	2421	7.39795918367347	Donor01	scHT	Donor01_scHT	cHT	Donor01_cHT	Batch01	23	Stroma/CAF	Fibroblasts	-1.46545858957606	4.88453408151481
Donor01_scHT_CAACAACCAATAACGA	7211	2820	4.53473859381501	Donor01	scHT	Donor01_scHT	cHT	Donor01_cHT	Batch01	0	Stroma/CAF	Fibroblasts	4.21801839492482	6.65234728723381
Donor01_scHT_CAACGATAGAGTATAC	16781	3576	13.980096537751	Donor01	scHT	Donor01_scHT	cHT	Donor01_cHT	Batch01	16	ColonEpithelial	Colon epithelial cells	-9.83127226211863	-3.63646105856087
Donor01_scHT_CAACGATCAACAAGTA	2768	1359	5.59971098265896	Donor01	scHT	Donor01_scHT	cHT	Donor01_cHT	Batch01	24	ENS	Enteric nervous system cells	13.7382477345244	-2.41233448118355
Donor01_scHT_CAACGATTCGTAGTCA	14422	3285	3.76508112605741	Donor01	scHT	Donor01_scHT	cHT	Donor01_cHT	Batch01	2	Stroma/CAF	Fibroblasts	0.214413506008806	8.00462122827385
Donor01_scHT_CAACGGCGTGGATGAC	6692	2209	6.88882247459653	Donor01	scHT	Donor01_scHT	cHT	Donor01_cHT	Batch01	2	Stroma/CAF	Fibroblasts	1.40685651920003	9.85810919671867
Donor01_scHT_CAACGGCTCCGCTTAC	26716	5376	3.84788141937416	Donor01	scHT	Donor01_scHT	cHT	Donor01_cHT	Batch01	14	Endothelium	Endothelium cells	-7.60729088165599	-14.4164870175758
Donor01_scHT_CAAGACTTCACACGAT	7531	1941	5.82923914486788	Donor01	scHT	Donor01_scHT	cHT	Donor01_cHT	Batch01	2	Stroma/CAF	Fibroblasts	1.51692901275319	8.50234957605217
Donor01_scHT_CAAGACTTCGAACGGA	13130	3664	5.36176694592536	Donor01	scHT	Donor01_scHT	cHT	Donor01_cHT	Batch01	2	Stroma/CAF	Fibroblasts	-0.0932582197411632	9.76335307031486
Donor01_scHT_CAAGACTTCTCCGAGG	7706	2512	6.5403581624708	Donor01	scHT	Donor01_scHT	cHT	Donor01_cHT	Batch01	2	Stroma/CAF	Fibroblasts	-0.101348507188139	8.16120501428459
Donor01_scHT_CAAGAGGCAAGTGTCT	8832	2920	4.11005434782609	Donor01	scHT	Donor01_scHT	cHT	Donor01_cHT	Batch01	2	Stroma/CAF	Fibroblasts	0.109090370155993	7.04707642465446
Donor01_scHT_CAAGCTAGTAACAGGC	4652	2038	8.94239036973345	Donor01	scHT	Donor01_scHT	cHT	Donor01_cHT	Batch01	24	ENS	Enteric nervous system cells	13.8730562748687	-2.89889983266976
Donor01_scHT_CAAGCTATCACCCATC	9241	2542	6.37376907261119	Donor01	scHT	Donor01_scHT	cHT	Donor01_cHT	Batch01	2	Stroma/CAF	Fibroblasts	0.719063383557024	8.9554011431298
Donor01_scHT_CAAGGGAGTGTATACC	8902	2737	6.49292293866547	Donor01	scHT	Donor01_scHT	cHT	Donor01_cHT	Batch01	2	Stroma/CAF	Fibroblasts	0.565532905079546	10.5653016176781
Donor01_scHT_CAATACGCATATCGGT	6876	2110	3.66492146596859	Donor01	scHT	Donor01_scHT	cHT	Donor01_cHT	Batch01	0	Stroma/CAF	Fibroblasts	2.90667305610341	7.40225859552238
Donor01_scHT_CAATCGATCCTTATGT	9561	2257	3.63978663319736	Donor01	scHT	Donor01_scHT	cHT	Donor01_cHT	Batch01	2	Stroma/CAF	Fibroblasts	1.80097590110463	8.57032557397697
Donor01_scHT_CAATTTCTCCGAGATT	4229	1496	5.95885552139986	Donor01	scHT	Donor01_scHT	cHT	Donor01_cHT	Batch01	0	Stroma/CAF	Fibroblasts	2.80326924941701	9.65100069909904
Donor01_scHT_CACAACACAAGGTACG	6781	1949	8.98097625718921	Donor01	scHT	Donor01_scHT	cHT	Donor01_cHT	Batch01	2	Stroma/CAF	Fibroblasts	1.36366747043294	9.31452151208732
Donor01_scHT_CACAACATCGCGGACT	12525	3261	10.2035928143713	Donor01	scHT	Donor01_scHT	cHT	Donor01_cHT	Batch01	8	Myofibroblasts	Fibroblasts	-10.5926639018281	8.9173733797631
Donor01_scHT_CACACAAAGGTATTGA	14774	3775	3.39109245972655	Donor01	scHT	Donor01_scHT	cHT	Donor01_cHT	Batch01	2	Stroma/CAF	Fibroblasts	0.266471189476671	7.69286032586906
Donor01_scHT_CACACAAGTATCCTTT	12678	3522	4.03060419624546	Donor01	scHT	Donor01_scHT	cHT	Donor01_cHT	Batch01	2	Stroma/CAF	Fibroblasts	0.0930669131056691	10.2339398470483
Donor01_scHT_CACAGATGTTGTCCCT	12760	2958	5.57210031347962	Donor01	scHT	Donor01_scHT	cHT	Donor01_cHT	Batch01	2	Stroma/CAF	Fibroblasts	0.843014103390398	9.69241400628898
Donor01_scHT_CACAGGCCAAGATCCT	12285	3310	5.2991452991453	Donor01	scHT	Donor01_scHT	cHT	Donor01_cHT	Batch01	2	Stroma/CAF	Fibroblasts	0.68982849738759	9.8602149096093
Donor01_scHT_CACATGAAGTCCCTAA	2873	1027	5.81273929690219	Donor01	scHT	Donor01_scHT	cHT	Donor01_cHT	Batch01	27	Endothelium	Endothelium cells	-2.53486110546428	-17.5657952222266
Donor01_scHT_CACATGATCGAACACT	11322	2977	3.10899134428546	Donor01	scHT	Donor01_scHT	cHT	Donor01_cHT	Batch01	0	Stroma/CAF	Fibroblasts	3.57914434096974	7.45366354852531
Donor01_scHT_CACCAAAAGTTGTCGT	8809	2896	4.54081053468044	Donor01	scHT	Donor01_scHT	cHT	Donor01_cHT	Batch01	2	Stroma/CAF	Fibroblasts	0.512570005871477	10.5158583727441
Donor01_scHT_CACCAAACACACGTGC	8177	2452	3.3141739024092	Donor01	scHT	Donor01_scHT	cHT	Donor01_cHT	Batch01	2	Stroma/CAF	Fibroblasts	0.4347493471877	8.56544848352287
Donor01_scHT_CACCGTTGTTAGGCCC	5152	1888	6.63819875776397	Donor01	scHT	Donor01_scHT	cHT	Donor01_cHT	Batch01	2	Stroma/CAF	Fibroblasts	-0.238819378398237	7.27469225793693
Donor01_scHT_CACGAATCAAAGAACT	9060	2780	4.03973509933775	Donor01	scHT	Donor01_scHT	cHT	Donor01_cHT	Batch01	0	Stroma/CAF	Fibroblasts	3.8876746716277	9.47629042535637
Donor01_scHT_CACGAATCAGAGTTCT	13043	3171	5.77321168442843	Donor01	scHT	Donor01_scHT	cHT	Donor01_cHT	Batch01	2	Stroma/CAF	Fibroblasts	1.00140784404439	9.90313311487053
Donor01_scHT_CACGGGTCAGGCGATA	6231	1492	5.66522227571818	Donor01	scHT	Donor01_scHT	cHT	Donor01_cHT	Batch01	0	Stroma/CAF	Fibroblasts	2.98481140754384	9.99569674402092
Donor01_scHT_CACGGGTCATAACGGG	11068	2878	10.2909288037586	Donor01	scHT	Donor01_scHT	cHT	Donor01_cHT	Batch01	8	Myofibroblasts	Fibroblasts	-9.9625131068452	7.89595194726799
Donor01_scHT_CACGGGTTCGTAGTCA	12048	2993	2.87184594953519	Donor01	scHT	Donor01_scHT	cHT	Donor01_cHT	Batch01	0	Stroma/CAF	Fibroblasts	3.60179839751882	7.42656966119621
Donor01_scHT_CACGTGGTCAACTGAC	8820	2676	3.74149659863946	Donor01	scHT	Donor01_scHT	cHT	Donor01_cHT	Batch01	0	Stroma/CAF	Fibroblasts	4.19215856216115	7.27942152887199
Donor01_scHT_CACTAAGAGCATCAGG	13924	3456	4.66819879345016	Donor01	scHT	Donor01_scHT	cHT	Donor01_cHT	Batch01	2	Stroma/CAF	Fibroblasts	0.0871148528830433	7.11183329492424
Donor01_scHT_CACTAAGTCCATGATG	7415	2483	8.34794335805799	Donor01	scHT	Donor01_scHT	cHT	Donor01_cHT	Batch01	2	Stroma/CAF	Fibroblasts	0.0169146480338002	9.30767603784416
Donor01_scHT_CACTGAACAGAGACTG	14622	3790	4.57529749692245	Donor01	scHT	Donor01_scHT	cHT	Donor01_cHT	Batch01	2	Stroma/CAF	Fibroblasts	0.712665778614702	10.7002894487939
Donor01_scHT_CACTGAATCATGGCCG	9058	2643	5.51998233605652	Donor01	scHT	Donor01_scHT	cHT	Donor01_cHT	Batch01	2	Stroma/CAF	Fibroblasts	-0.606420188180981	7.9813668337426
Donor01_scHT_CACTGGGAGCAAATGT	20363	4105	3.0103619309532	Donor01	scHT	Donor01_scHT	cHT	Donor01_cHT	Batch01	2	Stroma/CAF	Fibroblasts	-0.382723676942167	8.57105894952629
Donor01_scHT_CACTGGGGTATTCTCT	22932	4566	5.62096633525205	Donor01	scHT	Donor01_scHT	cHT	Donor01_cHT	Batch01	2	Stroma/CAF	Fibroblasts	-0.0563031015618419	7.42203684717033
Donor01_scHT_CACTGTCCAGAATCGG	4628	1510	7.08729472774417	Donor01	scHT	Donor01_scHT	cHT	Donor01_cHT	Batch01	8	Myofibroblasts	Fibroblasts	-9.7507268367036	7.68370505243156
Donor01_scHT_CACTGTCTCCTAAGTG	10983	3017	4.58891013384321	Donor01	scHT	Donor01_scHT	cHT	Donor01_cHT	Batch01	2	Stroma/CAF	Fibroblasts	0.903021198727312	8.64591570764396
Donor01_scHT_CACTGTCTCTAGACCA	2559	1282	5.66627588901915	Donor01	scHT	Donor01_scHT	cHT	Donor01_cHT	Batch01	2	Stroma/CAF	Fibroblasts	-0.699909823916731	7.73125239282463
Donor01_scHT_CACTGTCTCTCTCTAA	3947	1227	7.4233595135546	Donor01	scHT	Donor01_scHT	cHT	Donor01_cHT	Batch01	0	Stroma/CAF	Fibroblasts	2.71922526977223	10.4156167116723
Donor01_scHT_CACTGTCTCTTACTGT	13936	3586	4.36997703788749	Donor01	scHT	Donor01_scHT	cHT	Donor01_cHT	Batch01	2	Stroma/CAF	Fibroblasts	-0.705219599388418	8.28229304223869
Donor01_scHT_CACTTCGCAATCGCCG	11040	2831	5.13586956521739	Donor01	scHT	Donor01_scHT	cHT	Donor01_cHT	Batch01	2	Stroma/CAF	Fibroblasts	0.423416239239397	9.38099070459221
Donor01_scHT_CAGAGCCTCGAGCCAC	5925	1990	7.17299578059072	Donor01	scHT	Donor01_scHT	cHT	Donor01_cHT	Batch01	2	Stroma/CAF	Fibroblasts	-0.44695478954154	7.91644831567619
Donor01_scHT_CAGATACAGCGCATCC	2945	1170	2.20713073005093	Donor01	scHT	Donor01_scHT	cHT	Donor01_cHT	Batch01	0	Stroma/CAF	Fibroblasts	4.08653960845632	8.94940539270256
Donor01_scHT_CAGATACGTGGTCAAG	3588	1076	13.4336677814939	Donor01	scHT	Donor01_scHT	cHT	Donor01_cHT	Batch01	16	ColonEpithelial	Colon epithelial cells	-12.0769082484468	-1.9576630982795
Donor01_scHT_CAGATCAAGAAACCAT	10769	3381	3.91865539975857	Donor01	scHT	Donor01_scHT	cHT	Donor01_cHT	Batch01	2	Stroma/CAF	Fibroblasts	0.149279397942247	10.3252884951195
Donor01_scHT_CAGATTGCACCCATAA	15440	3619	2.49352331606218	Donor01	scHT	Donor01_scHT	cHT	Donor01_cHT	Batch01	2	Stroma/CAF	Fibroblasts	0.747259241558733	9.97717924981926
Donor01_scHT_CAGATTGGTAAGTCAA	3458	1649	4.88721804511278	Donor01	scHT	Donor01_scHT	cHT	Donor01_cHT	Batch01	24	ENS	Enteric nervous system cells	13.7682379307525	-2.50118140310433
Donor01_scHT_CAGCAATCATGAGTAA	11986	3238	7.03320540630736	Donor01	scHT	Donor01_scHT	cHT	Donor01_cHT	Batch01	2	Stroma/CAF	Fibroblasts	-0.0886994478924846	9.40763541131828
Donor01_scHT_CAGCAATTCATCCCGT	33183	5057	17.3884217822379	Donor01	scHT	Donor01_scHT	cHT	Donor01_cHT	Batch01	16	ColonEpithelial	Colon epithelial cells	-10.1072055278047	-2.79602436155464
Donor01_scHT_CAGCACGCAAGCGGAT	5001	1087	6.79864027194561	Donor01	scHT	Donor01_scHT	cHT	Donor01_cHT	Batch01	0	Stroma/CAF	Fibroblasts	2.75014601371449	10.4213797655663
Donor01_scHT_CAGCGTGGTCATCCGG	8657	2552	4.9324246274691	Donor01	scHT	Donor01_scHT	cHT	Donor01_cHT	Batch01	2	Stroma/CAF	Fibroblasts	-0.690423252962408	7.46011944681022
Donor01_scHT_CAGGCCAAGATACCAA	13264	3368	5.06634499396864	Donor01	scHT	Donor01_scHT	cHT	Donor01_cHT	Batch01	2	Stroma/CAF	Fibroblasts	0.704540592648211	9.70538016229484
Donor01_scHT_CAGGCCAGTCTCAGAT	18971	4543	5.45569553529071	Donor01	scHT	Donor01_scHT	cHT	Donor01_cHT	Batch01	2	Stroma/CAF	Fibroblasts	0.47664604804677	10.3625399675927
Donor01_scHT_CAGGGCTAGGGCTGAT	8436	2568	7.01754385964912	Donor01	scHT	Donor01_scHT	cHT	Donor01_cHT	Batch01	12	Stroma/CAF	Fibroblasts	-7.06300844528514	8.18416949182365
Donor01_scHT_CAGGGCTAGTCACTGT	7319	2382	5.4379013526438	Donor01	scHT	Donor01_scHT	cHT	Donor01_cHT	Batch01	2	Stroma/CAF	Fibroblasts	0.934983235813799	10.4035842028222
Donor01_scHT_CAGGGCTGTTTGGAGG	1966	1069	12.2075279755849	Donor01	scHT	Donor01_scHT	cHT	Donor01_cHT	Batch01	24	ENS	Enteric nervous system cells	14.0322426380889	-2.5339250955024
Donor01_scHT_CAGGTATAGACTCATC	24288	4321	21.3397562582345	Donor01	scHT	Donor01_scHT	cHT	Donor01_cHT	Batch01	16	ColonEpithelial	Colon epithelial cells	-9.8182784495576	-3.56291083425667
Donor01_scHT_CAGGTATAGGCTTAAA	11036	2956	2.60964117433853	Donor01	scHT	Donor01_scHT	cHT	Donor01_cHT	Batch01	0	Stroma/CAF	Fibroblasts	3.33881650588674	7.21784516244743
Donor01_scHT_CAGGTATCACAAATAG	4277	1468	5.91536123451017	Donor01	scHT	Donor01_scHT	cHT	Donor01_cHT	Batch01	0	Stroma/CAF	Fibroblasts	2.74754534385366	9.85493918329094
Donor01_scHT_CAGGTATGTTAATGAG	17344	3844	4.7739852398524	Donor01	scHT	Donor01_scHT	cHT	Donor01_cHT	Batch01	2	Stroma/CAF	Fibroblasts	-0.101992475770292	9.01649924188469
Donor01_scHT_CAGTGCGAGGCTGTAG	19138	3807	4.70791096248302	Donor01	scHT	Donor01_scHT	cHT	Donor01_cHT	Batch01	2	Stroma/CAF	Fibroblasts	-0.0617605028374767	9.01470919519279
Donor01_scHT_CATAAGCAGCTGGTGA	19704	4276	4.44072269589931	Donor01	scHT	Donor01_scHT	cHT	Donor01_cHT	Batch01	2	Stroma/CAF	Fibroblasts	0.386247796036425	10.3003899660668
Donor01_scHT_CATAAGCGTACATACC	6789	2419	3.84445426425099	Donor01	scHT	Donor01_scHT	cHT	Donor01_cHT	Batch01	2	Stroma/CAF	Fibroblasts	0.0797743024603749	7.02382298379753
Donor01_scHT_CATACAGCAGGCGTTC	10881	2959	6.12076095947064	Donor01	scHT	Donor01_scHT	cHT	Donor01_cHT	Batch01	2	Stroma/CAF	Fibroblasts	1.07099435947103	8.76948996454094
Donor01_scHT_CATACTTCACCGAATT	9591	2629	4.28526743822333	Donor01	scHT	Donor01_scHT	cHT	Donor01_cHT	Batch01	0	Stroma/CAF	Fibroblasts	2.57122145316762	7.36660166650627
Donor01_scHT_CATACTTGTCGACTGC	8351	2207	3.87977487726021	Donor01	scHT	Donor01_scHT	cHT	Donor01_cHT	Batch01	2	Stroma/CAF	Fibroblasts	1.36502013824147	8.20865317254875
Donor01_scHT_CATACTTGTTGCTTGA	9126	2763	4.74468551391628	Donor01	scHT	Donor01_scHT	cHT	Donor01_cHT	Batch01	2	Stroma/CAF	Fibroblasts	0.205323738075914	8.74645968347404
Donor01_scHT_CATAGACAGAATGTTG	11095	3162	1.93780982424516	Donor01	scHT	Donor01_scHT	cHT	Donor01_cHT	Batch01	2	Stroma/CAF	Fibroblasts	0.647161227680864	10.3902337160668
Donor01_scHT_CATCAAGCATCGGAGA	10357	3006	3.72694795790287	Donor01	scHT	Donor01_scHT	cHT	Donor01_cHT	Batch01	2	Stroma/CAF	Fibroblasts	0.308799547173204	10.3346163836083
Donor01_scHT_CATCCACCATTGCTGA	17325	4005	7.21500721500721	Donor01	scHT	Donor01_scHT	cHT	Donor01_cHT	Batch01	0	Stroma/CAF	Fibroblasts	4.06180463454884	6.99537773996208
Donor01_scHT_CATCCGTGTCCACGCA	14929	3363	4.36733873668698	Donor01	scHT	Donor01_scHT	cHT	Donor01_cHT	Batch01	2	Stroma/CAF	Fibroblasts	-0.127715217850981	7.89702196985099
Donor01_scHT_CATCCGTGTCTACGTA	6296	2316	8.00508259212198	Donor01	scHT	Donor01_scHT	cHT	Donor01_cHT	Batch01	23	Stroma/CAF	Fibroblasts	-1.72633816578227	4.99738617807243
Donor01_scHT_CATCGCTAGTTAACGA	6493	2296	8.22424149083629	Donor01	scHT	Donor01_scHT	cHT	Donor01_cHT	Batch01	24	ENS	Enteric nervous system cells	13.6481684269683	-2.42737011045601
Donor01_scHT_CATCGCTCATAGATGA	6078	1948	2.43501151694636	Donor01	scHT	Donor01_scHT	cHT	Donor01_cHT	Batch01	0	Stroma/CAF	Fibroblasts	3.58295426986379	7.49122496515129
Donor01_scHT_CATCGGGAGCGGACAT	11482	2957	6.6364744817976	Donor01	scHT	Donor01_scHT	cHT	Donor01_cHT	Batch01	2	Stroma/CAF	Fibroblasts	-0.31025900223094	8.17050524621818
Donor01_scHT_CATCGTCAGGAACGCT	12284	2572	4.09475740801042	Donor01	scHT	Donor01_scHT	cHT	Donor01_cHT	Batch01	0	Stroma/CAF	Fibroblasts	3.03887472770375	8.34407015710685
Donor01_scHT_CATGCAATCTCCAATT	7184	2575	8.00389755011136	Donor01	scHT	Donor01_scHT	cHT	Donor01_cHT	Batch01	2	Stroma/CAF	Fibroblasts	0.442889195896807	10.6170546618066
Donor01_scHT_CATGCTCAGTGAATAC	5385	2255	6.70380687093779	Donor01	scHT	Donor01_scHT	cHT	Donor01_cHT	Batch01	24	ENS	Enteric nervous system cells	13.8703468861358	-2.63789967626717
Donor01_scHT_CATGGATTCAGACTGT	10222	3053	4.17726472314616	Donor01	scHT	Donor01_scHT	cHT	Donor01_cHT	Batch01	2	Stroma/CAF	Fibroblasts	-0.618524557880936	8.08264323144767
Donor01_scHT_CATGGTACATCACGGC	9449	2724	5.82072176949942	Donor01	scHT	Donor01_scHT	cHT	Donor01_cHT	Batch01	2	Stroma/CAF	Fibroblasts	1.10123191497487	10.2227952089867
Donor01_scHT_CATTCATAGTCTTGGT	19608	4324	4.60016319869441	Donor01	scHT	Donor01_scHT	cHT	Donor01_cHT	Batch01	2	Stroma/CAF	Fibroblasts	1.32447109840077	8.94587584405754
Donor01_scHT_CATTCATGTACACGCC	5292	2039	7.82312925170068	Donor01	scHT	Donor01_scHT	cHT	Donor01_cHT	Batch01	2	Stroma/CAF	Fibroblasts	0.251969200588884	8.40665598779533
Donor01_scHT_CATTCATGTTGGACCC	14217	3287	4.1921643103327	Donor01	scHT	Donor01_scHT	cHT	Donor01_cHT	Batch01	2	Stroma/CAF	Fibroblasts	0.887422186352434	8.05685587793205
Donor01_scHT_CATTCATTCCCAACTC	8854	2363	4.54032075897899	Donor01	scHT	Donor01_scHT	cHT	Donor01_cHT	Batch01	2	Stroma/CAF	Fibroblasts	0.876659018017473	8.96605749994133
Donor01_scHT_CATTCCGGTATGAAGT	17709	3758	2.7726015020611	Donor01	scHT	Donor01_scHT	cHT	Donor01_cHT	Batch01	2	Stroma/CAF	Fibroblasts	1.13250814101857	10.0669896212182
Donor01_scHT_CATTCTACAGTAACAA	4892	1520	14.4112837285364	Donor01	scHT	Donor01_scHT	cHT	Donor01_cHT	Batch01	16	ColonEpithelial	Colon epithelial cells	-12.0375205455049	-2.03977707952645
Donor01_scHT_CATTCTATCTATTTCG	4619	1419	4.78458540809699	Donor01	scHT	Donor01_scHT	cHT	Donor01_cHT	Batch01	0	Stroma/CAF	Fibroblasts	2.61691914222402	10.3259999361596
Donor01_scHT_CATTCTATCTCGCAGG	6434	2180	8.96798259247746	Donor01	scHT	Donor01_scHT	cHT	Donor01_cHT	Batch01	2	Stroma/CAF	Fibroblasts	0.983972412563982	10.3215176668725
Donor01_scHT_CATTGAGAGCGCGTTC	22636	4761	6.98886729104082	Donor01	scHT	Donor01_scHT	cHT	Donor01_cHT	Batch01	14	Endothelium	Endothelium cells	-7.5324160037263	-14.236164370481
Donor01_scHT_CATTGAGTCGGCATTA	24942	4771	4.6387619276722	Donor01	scHT	Donor01_scHT	cHT	Donor01_cHT	Batch01	2	Stroma/CAF	Fibroblasts	-0.649027678154287	7.48947115808342
Donor01_scHT_CATTGAGTCGGTAGGA	4865	1420	6.47482014388489	Donor01	scHT	Donor01_scHT	cHT	Donor01_cHT	Batch01	2	Stroma/CAF	Fibroblasts	1.23525844237966	9.0085770693383
Donor01_scHT_CATTGCCAGGCTAACG	11556	2462	4.37867774316372	Donor01	scHT	Donor01_scHT	cHT	Donor01_cHT	Batch01	2	Stroma/CAF	Fibroblasts	1.58563266418141	8.55987234979484
Donor01_scHT_CATTGTTAGCCGTCGT	16068	3376	4.96016928055763	Donor01	scHT	Donor01_scHT	cHT	Donor01_cHT	Batch01	2	Stroma/CAF	Fibroblasts	1.03799591682118	9.94887133508537
Donor01_scHT_CATTTCAGTAACTAAG	16204	3847	4.30140705998519	Donor01	scHT	Donor01_scHT	cHT	Donor01_cHT	Batch01	2	Stroma/CAF	Fibroblasts	-0.594107671610889	8.59669657617424
Donor01_scHT_CATTTCATCTCATTTG	8587	2819	6.34680330732503	Donor01	scHT	Donor01_scHT	cHT	Donor01_cHT	Batch01	2	Stroma/CAF	Fibroblasts	0.580530029751482	10.5661894884667
Donor01_scHT_CCAAGCGAGCCTGTGC	11468	3246	5.22322985699337	Donor01	scHT	Donor01_scHT	cHT	Donor01_cHT	Batch01	2	Stroma/CAF	Fibroblasts	-0.810194152377424	8.09382220178459
Donor01_scHT_CCAAGCGTCGACATCA	4395	1255	6.87144482366325	Donor01	scHT	Donor01_scHT	cHT	Donor01_cHT	Batch01	0	Stroma/CAF	Fibroblasts	2.94005141875905	9.9961373415551
Donor01_scHT_CCAATTTCAATCTCTT	4942	1964	5.32173209227034	Donor01	scHT	Donor01_scHT	cHT	Donor01_cHT	Batch01	2	Stroma/CAF	Fibroblasts	-0.114955770753202	8.41139861017082
Donor01_scHT_CCACAAACATGACACT	11322	3271	2.04910793146087	Donor01	scHT	Donor01_scHT	cHT	Donor01_cHT	Batch01	11	Stroma/CAF	Fibroblasts	7.05836854598683	10.4084164705834
Donor01_scHT_CCACAAAGTTACGCCG	22117	4597	9.63512230410996	Donor01	scHT	Donor01_scHT	cHT	Donor01_cHT	Batch01	8	Myofibroblasts	Fibroblasts	-9.28884043075877	7.48176785379265
Donor01_scHT_CCACACTCACCAGGTC	15616	3744	4.0343237704918	Donor01	scHT	Donor01_scHT	cHT	Donor01_cHT	Batch01	2	Stroma/CAF	Fibroblasts	0.453394156910601	7.16666432290886
Donor01_scHT_CCACCATGTATCGCGC	3706	1547	5.1538046411225	Donor01	scHT	Donor01_scHT	cHT	Donor01_cHT	Batch01	0	Stroma/CAF	Fibroblasts	3.44726453445119	7.38574667840812
Donor01_scHT_CCACCATTCTAGACAC	18048	4050	2.7593085106383	Donor01	scHT	Donor01_scHT	cHT	Donor01_cHT	Batch01	2	Stroma/CAF	Fibroblasts	0.31644998214406	10.2032410708031
Donor01_scHT_CCACGTTCACGGTAGA	5029	1831	8.29190693974945	Donor01	scHT	Donor01_scHT	cHT	Donor01_cHT	Batch01	2	Stroma/CAF	Fibroblasts	0.740842205502214	9.23221846490715
Donor01_scHT_CCACGTTGTATCAGGG	18390	4001	3.60522022838499	Donor01	scHT	Donor01_scHT	cHT	Donor01_cHT	Batch01	2	Stroma/CAF	Fibroblasts	0.512554508663836	7.17779322534416
Donor01_scHT_CCACTTGTCTAGGAAA	7528	2490	6.58873538788523	Donor01	scHT	Donor01_scHT	cHT	Donor01_cHT	Batch01	2	Stroma/CAF	Fibroblasts	0.936331373669329	10.3257758226952
Donor01_scHT_CCACTTGTCTCTCCGA	5944	2092	7.92395693135935	Donor01	scHT	Donor01_scHT	cHT	Donor01_cHT	Batch01	8	Myofibroblasts	Fibroblasts	-11.4031087336763	8.93169566064689
Donor01_scHT_CCATCACCATATCGGT	20777	3632	5.02960003850411	Donor01	scHT	Donor01_scHT	cHT	Donor01_cHT	Batch01	2	Stroma/CAF	Fibroblasts	1.60858569762868	8.85815401941154
Donor01_scHT_CCCAACTGTCATACCA	8179	3088	5.78310306883482	Donor01	scHT	Donor01_scHT	cHT	Donor01_cHT	Batch01	2	Stroma/CAF	Fibroblasts	-0.0813540098889446	9.17112036615226
Donor01_scHT_CCCAACTTCGGCTGGT	6211	2279	11.0449203026888	Donor01	scHT	Donor01_scHT	cHT	Donor01_cHT	Batch01	12	Stroma/CAF	Fibroblasts	-6.91669239380199	9.13591929345939
Donor01_scHT_CCCATTGTCCGCTTAC	20542	4173	3.60237562067958	Donor01	scHT	Donor01_scHT	cHT	Donor01_cHT	Batch01	2	Stroma/CAF	Fibroblasts	-0.457546914897737	8.5861384478173
Donor01_scHT_CCCGAAGAGCGCCTCA	7002	2430	3.59897172236504	Donor01	scHT	Donor01_scHT	cHT	Donor01_cHT	Batch01	2	Stroma/CAF	Fibroblasts	0.495686036564531	9.97294779687736
Donor01_scHT_CCCGAAGAGCTAGAAT	18245	3691	19.3148807892573	Donor01	scHT	Donor01_scHT	cHT	Donor01_cHT	Batch01	16	ColonEpithelial	Colon epithelial cells	-10.0052529750093	-2.70221237272408
Donor01_scHT_CCCGAAGGTCGCTTAA	19227	3945	19.6130441566547	Donor01	scHT	Donor01_scHT	cHT	Donor01_cHT	Batch01	16	ColonEpithelial	Colon epithelial cells	-10.0447341380342	-2.90036563009407
Donor01_scHT_CCCGAAGTCTTACACT	7929	2439	2.95119182746879	Donor01	scHT	Donor01_scHT	cHT	Donor01_cHT	Batch01	0	Stroma/CAF	Fibroblasts	2.74961219451589	7.48116513162468
Donor01_scHT_CCCTAACAGGAGTCTG	10032	2542	5.93102073365231	Donor01	scHT	Donor01_scHT	cHT	Donor01_cHT	Batch01	2	Stroma/CAF	Fibroblasts	0.910865766026201	8.95954008966301
Donor01_scHT_CCCTCTCCACCAATTG	3685	1536	7.97829036635007	Donor01	scHT	Donor01_scHT	cHT	Donor01_cHT	Batch01	0	Stroma/CAF	Fibroblasts	2.52458582542104	8.41070719629142
Donor01_scHT_CCCTGATAGGTACATA	9917	2727	4.58808107290511	Donor01	scHT	Donor01_scHT	cHT	Donor01_cHT	Batch01	0	Stroma/CAF	Fibroblasts	2.90744171760243	7.41956063180778
Donor01_scHT_CCCTGATCAATTTCGG	7721	2644	6.82554073306566	Donor01	scHT	Donor01_scHT	cHT	Donor01_cHT	Batch01	24	ENS	Enteric nervous system cells	13.7129772724883	-2.93740896314766
Donor01_scHT_CCCTGATGTGGATCGA	11244	3146	4.78477410174315	Donor01	scHT	Donor01_scHT	cHT	Donor01_cHT	Batch01	2	Stroma/CAF	Fibroblasts	0.519767028309526	9.69983359247062
Donor01_scHT_CCGAACGCAAGTCCCG	10236	2782	4.50371238765143	Donor01	scHT	Donor01_scHT	cHT	Donor01_cHT	Batch01	14	Endothelium	Endothelium cells	-7.59443439819652	-14.4502728375831
Donor01_scHT_CCGAACGTCAATCCAG	4040	1823	6.93069306930693	Donor01	scHT	Donor01_scHT	cHT	Donor01_cHT	Batch01	24	ENS	Enteric nervous system cells	13.9252508702056	-2.53889159292366
Donor01_scHT_CCGAACGTCTACTATC	25032	5238	3.45158197507191	Donor01	scHT	Donor01_scHT	cHT	Donor01_cHT	Batch01	23	Stroma/CAF	Fibroblasts	-1.00725426056224	5.37551327615593
Donor01_scHT_CCGATCTCAATCTCTT	15233	3913	2.23856101884068	Donor01	scHT	Donor01_scHT	cHT	Donor01_cHT	Batch01	2	Stroma/CAF	Fibroblasts	0.2736564697997	10.4367358294091
Donor01_scHT_CCGATCTCATGACTGT	12253	2723	5.50885497429201	Donor01	scHT	Donor01_scHT	cHT	Donor01_cHT	Batch01	2	Stroma/CAF	Fibroblasts	1.45819054267568	8.36557169824455
Donor01_scHT_CCGATGGCATTACTCT	10334	2593	4.14166827946584	Donor01	scHT	Donor01_scHT	cHT	Donor01_cHT	Batch01	2	Stroma/CAF	Fibroblasts	1.5125149311797	8.41888209253166
Donor01_scHT_CCGATGGTCCTTCACG	14443	3520	2.25714879180226	Donor01	scHT	Donor01_scHT	cHT	Donor01_cHT	Batch01	2	Stroma/CAF	Fibroblasts	0.186689895607653	7.15172167688224
Donor01_scHT_CCGATGGTCGGCTTCT	14754	2953	4.76480954317473	Donor01	scHT	Donor01_scHT	cHT	Donor01_cHT	Batch01	2	Stroma/CAF	Fibroblasts	1.63615832946462	8.58227702051017
Donor01_scHT_CCGATGGTCTGCTGAA	11949	2613	4.37693530839401	Donor01	scHT	Donor01_scHT	cHT	Donor01_cHT	Batch01	2	Stroma/CAF	Fibroblasts	1.76642761848134	8.58795901208732
Donor01_scHT_CCGGACACATTCTCCG	2105	1179	3.18289786223278	Donor01	scHT	Donor01_scHT	cHT	Donor01_cHT	Batch01	2	Stroma/CAF	Fibroblasts	0.331098062016192	9.36314841180656
Donor01_scHT_CCGGTGAAGGTCGTGA	17545	3646	3.59646622969507	Donor01	scHT	Donor01_scHT	cHT	Donor01_cHT	Batch01	2	Stroma/CAF	Fibroblasts	0.83855019233388	9.8437125292382
Donor01_scHT_CCGGTGAGTCGTTCAA	5384	1881	6.03640416047548	Donor01	scHT	Donor01_scHT	cHT	Donor01_cHT	Batch01	2	Stroma/CAF	Fibroblasts	-0.508371434144554	8.01103659540031
Donor01_scHT_CCGGTGAGTGCGGCTT	24908	4470	23.3820459290188	Donor01	scHT	Donor01_scHT	cHT	Donor01_cHT	Batch01	16	ColonEpithelial	Colon epithelial cells	-10.1560832438691	-2.35727743238594
Donor01_scHT_CCTAACCCATCCTTCG	19874	3790	21.5054845526819	Donor01	scHT	Donor01_scHT	cHT	Donor01_cHT	Batch01	16	ColonEpithelial	Colon epithelial cells	-9.74543108322459	-2.93433860868599
Donor01_scHT_CCTACGTTCGAAACAA	10461	2452	3.50826880795335	Donor01	scHT	Donor01_scHT	cHT	Donor01_cHT	Batch01	0	Stroma/CAF	Fibroblasts	3.10547862670583	7.52999468713615
Donor01_scHT_CCTACGTTCGTCAGAT	4726	1906	6.98264917477782	Donor01	scHT	Donor01_scHT	cHT	Donor01_cHT	Batch01	2	Stroma/CAF	Fibroblasts	0.264242810227099	9.30450888543937
Donor01_scHT_CCTACGTTCGTCGGGT	10628	2791	4.12118931125329	Donor01	scHT	Donor01_scHT	cHT	Donor01_cHT	Batch01	2	Stroma/CAF	Fibroblasts	-0.632749679468451	8.19800921350334
Donor01_scHT_CCTATCGGTCGGATTT	7774	1507	19.5009004373553	Donor01	scHT	Donor01_scHT	cHT	Donor01_cHT	Batch01	15	ColonEpithelial	Colon epithelial cells	-14.4635793147309	1.76580329805229
Donor01_scHT_CCTATCGTCCCTAGGG	3606	1156	14.8641153632834	Donor01	scHT	Donor01_scHT	cHT	Donor01_cHT	Batch01	16	ColonEpithelial	Colon epithelial cells	-12.1611625132783	-2.30242768854287
Donor01_scHT_CCTCATGCACCAGTTA	9487	2863	5.07009592073364	Donor01	scHT	Donor01_scHT	cHT	Donor01_cHT	Batch01	2	Stroma/CAF	Fibroblasts	-0.435873198293028	8.01499529748771
Donor01_scHT_CCTCCAAGTGTAGGAC	9044	2424	4.26802299867315	Donor01	scHT	Donor01_scHT	cHT	Donor01_cHT	Batch01	8	Myofibroblasts	Fibroblasts	-11.468775886081	8.85787459283683
Donor01_scHT_CCTCCTCGTGGACCAA	8431	2810	6.01352152769541	Donor01	scHT	Donor01_scHT	cHT	Donor01_cHT	Batch01	8	Myofibroblasts	Fibroblasts	-11.4624644694551	9.0486914721093
Donor01_scHT_CCTCCTCGTTACGTAC	2277	1117	5.97277119016249	Donor01	scHT	Donor01_scHT	cHT	Donor01_cHT	Batch01	8	Myofibroblasts	Fibroblasts	-9.73502363540965	8.04274340539787
Donor01_scHT_CCTCCTCTCGCACTCT	6393	2002	5.61551697168778	Donor01	scHT	Donor01_scHT	cHT	Donor01_cHT	Batch01	2	Stroma/CAF	Fibroblasts	1.35211144111318	8.97810145288322
Donor01_scHT_CCTCTAGTCGTGTGGC	12931	3600	3.92854380945016	Donor01	scHT	Donor01_scHT	cHT	Donor01_cHT	Batch01	2	Stroma/CAF	Fibroblasts	0.681468826748552	10.6738049593529
Donor01_scHT_CCTCTCCAGCCTCATA	3741	1768	8.47367014167335	Donor01	scHT	Donor01_scHT	cHT	Donor01_cHT	Batch01	24	ENS	Enteric nervous system cells	14.1112288059966	-3.00747326940682
Donor01_scHT_CCTCTCCCAGTGGCTC	13981	3096	4.16279236106144	Donor01	scHT	Donor01_scHT	cHT	Donor01_cHT	Batch01	2	Stroma/CAF	Fibroblasts	1.45383058211965	8.97127505212639
Donor01_scHT_CCTCTCCGTCGATTTG	23542	4228	23.4432078837822	Donor01	scHT	Donor01_scHT	cHT	Donor01_cHT	Batch01	16	ColonEpithelial	Colon epithelial cells	-9.9236194071992	-2.5992052945533
Donor01_scHT_CCTCTCCTCGAATGCT	13126	3256	4.83010818223373	Donor01	scHT	Donor01_scHT	cHT	Donor01_cHT	Batch01	2	Stroma/CAF	Fibroblasts	0.0416242303625965	8.05284567743156
Donor01_scHT_CCTGCATAGCGACTAG	2883	1206	5.02948317724592	Donor01	scHT	Donor01_scHT	cHT	Donor01_cHT	Batch01	2	Stroma/CAF	Fibroblasts	-0.536725250042853	7.31529827981804
Donor01_scHT_CCTGCATGTACTCCCT	13577	3588	3.65323709214112	Donor01	scHT	Donor01_scHT	cHT	Donor01_cHT	Batch01	2	Stroma/CAF	Fibroblasts	0.396369797207537	10.5825926867089
Donor01_scHT_CCTGTTGGTCCTTGTC	16773	3736	4.10779228522029	Donor01	scHT	Donor01_scHT	cHT	Donor01_cHT	Batch01	2	Stroma/CAF	Fibroblasts	0.436087352253618	7.19799204736564
Donor01_scHT_CCTTCAGGTTGTGTTG	7518	2535	8.31338121840915	Donor01	scHT	Donor01_scHT	cHT	Donor01_cHT	Batch01	2	Stroma/CAF	Fibroblasts	-0.282222437642393	9.04282160669182
Donor01_scHT_CCTTCAGTCTGCAGCG	15044	3443	4.12789151821324	Donor01	scHT	Donor01_scHT	cHT	Donor01_cHT	Batch01	2	Stroma/CAF	Fibroblasts	0.920899373509111	9.72277613550041
Donor01_scHT_CCTTTGGCAGGCTATT	12166	3074	8.65526878185106	Donor01	scHT	Donor01_scHT	cHT	Donor01_cHT	Batch01	8	Myofibroblasts	Fibroblasts	-11.5899621424897	9.07183428674553
Donor01_scHT_CGAAGTTAGTAACCTC	6261	1794	4.85545440025555	Donor01	scHT	Donor01_scHT	cHT	Donor01_cHT	Batch01	0	Stroma/CAF	Fibroblasts	2.84767399451894	9.60298510461662
Donor01_scHT_CGAGAAGAGCCTGAGA	9101	2560	5.85649928579277	Donor01	scHT	Donor01_scHT	cHT	Donor01_cHT	Batch01	2	Stroma/CAF	Fibroblasts	-0.719847264669714	7.69372626214836
Donor01_scHT_CGAGAAGAGGTTGCCC	14494	3312	8.05160756174969	Donor01	scHT	Donor01_scHT	cHT	Donor01_cHT	Batch01	2	Stroma/CAF	Fibroblasts	1.40961108825368	9.96590681939933
Donor01_scHT_CGAGAAGCAAGGACAC	12753	3074	7.42570375597898	Donor01	scHT	Donor01_scHT	cHT	Donor01_cHT	Batch01	2	Stroma/CAF	Fibroblasts	-0.190875577710447	8.4801814165673
Donor01_scHT_CGAGAAGGTACGACAG	6852	2220	12.3467600700525	Donor01	scHT	Donor01_scHT	cHT	Donor01_cHT	Batch01	8	Myofibroblasts	Fibroblasts	-10.7520696101411	9.21567603021476
Donor01_scHT_CGAGAAGGTGTTGACT	8461	2679	4.25481621557736	Donor01	scHT	Donor01_scHT	cHT	Donor01_cHT	Batch01	2	Stroma/CAF	Fibroblasts	0.352634233452501	9.62572070031974
Donor01_scHT_CGAGAAGTCTTCTGGC	6284	2127	7.57479312539784	Donor01	scHT	Donor01_scHT	cHT	Donor01_cHT	Batch01	8	Myofibroblasts	Fibroblasts	-11.5424119410737	9.3716780748925
Donor01_scHT_CGAGGAACAGAAATCA	8088	2744	5.27942631058358	Donor01	scHT	Donor01_scHT	cHT	Donor01_cHT	Batch01	23	Stroma/CAF	Fibroblasts	-1.60945774891215	4.76381798654411
Donor01_scHT_CGAGGAAGTAGCGCTC	17006	4090	2.74020933788075	Donor01	scHT	Donor01_scHT	cHT	Donor01_cHT	Batch01	2	Stroma/CAF	Fibroblasts	0.302833181835833	10.4010541048608
Donor01_scHT_CGAGGAAGTCTCGCGA	9231	2515	3.75907268984942	Donor01	scHT	Donor01_scHT	cHT	Donor01_cHT	Batch01	0	Stroma/CAF	Fibroblasts	3.20782123229665	7.34363766580436
Donor01_scHT_CGAGGAATCCTACGGG	14415	3629	4.08602150537634	Donor01	scHT	Donor01_scHT	cHT	Donor01_cHT	Batch01	2	Stroma/CAF	Fibroblasts	-0.493891204677401	8.67596407800529
Donor01_scHT_CGAGGCTGTTCGATTG	9624	2248	3.35619285120532	Donor01	scHT	Donor01_scHT	cHT	Donor01_cHT	Batch01	0	Stroma/CAF	Fibroblasts	2.96957383773488	7.9529244509301
Donor01_scHT_CGAGTGCAGCTAAACA	6750	2078	5.27407407407407	Donor01	scHT	Donor01_scHT	cHT	Donor01_cHT	Batch01	8	Myofibroblasts	Fibroblasts	-10.8583938060029	8.61588450342033
Donor01_scHT_CGAGTGCAGGACCCAA	19933	4279	5.60878944463954	Donor01	scHT	Donor01_scHT	cHT	Donor01_cHT	Batch01	2	Stroma/CAF	Fibroblasts	0.184573990322771	10.0133349505029
Donor01_scHT_CGAGTGCCAAGTGCAG	19104	4506	3.32914572864322	Donor01	scHT	Donor01_scHT	cHT	Donor01_cHT	Batch01	2	Stroma/CAF	Fibroblasts	-0.13567449428874	9.02327509790275
Donor01_scHT_CGAGTGCTCCTAAGTG	12039	3521	2.79923581692832	Donor01	scHT	Donor01_scHT	cHT	Donor01_cHT	Batch01	2	Stroma/CAF	Fibroblasts	0.446140510060015	10.6503340807519
Donor01_scHT_CGAGTTACAGGATTCT	3538	1638	10.6274731486716	Donor01	scHT	Donor01_scHT	cHT	Donor01_cHT	Batch01	12	Stroma/CAF	Fibroblasts	-6.76334442474681	8.76660223871086
Donor01_scHT_CGAGTTAGTGGAGGTT	9708	2378	6.67490729295426	Donor01	scHT	Donor01_scHT	cHT	Donor01_cHT	Batch01	2	Stroma/CAF	Fibroblasts	1.35613916537923	8.44299860864494
Donor01_scHT_CGATCGGAGATGCTGG	10083	3057	5.89110383814341	Donor01	scHT	Donor01_scHT	cHT	Donor01_cHT	Batch01	2	Stroma/CAF	Fibroblasts	0.877735477902117	10.4353329744897
Donor01_scHT_CGATCGGAGTGATTCC	10302	2102	7.69753445932829	Donor01	scHT	Donor01_scHT	cHT	Donor01_cHT	Batch01	2	Stroma/CAF	Fibroblasts	1.84725080154103	8.67782755761955
Donor01_scHT_CGATCGGCAGAGAATT	11385	2492	6.8423364075538	Donor01	scHT	Donor01_scHT	cHT	Donor01_cHT	Batch01	2	Stroma/CAF	Fibroblasts	1.39797006271047	8.96655722528312
Donor01_scHT_CGATCGGTCCAAACCA	4164	1416	5.69164265129683	Donor01	scHT	Donor01_scHT	cHT	Donor01_cHT	Batch01	0	Stroma/CAF	Fibroblasts	2.66943321845693	9.15730734735344
Donor01_scHT_CGATCGGTCCACACAA	11384	3391	4.78742094167252	Donor01	scHT	Donor01_scHT	cHT	Donor01_cHT	Batch01	2	Stroma/CAF	Fibroblasts	0.0380857410208607	9.88820620447014
Donor01_scHT_CGATGGCGTCTGGTTA	10838	3267	4.84406717106477	Donor01	scHT	Donor01_scHT	cHT	Donor01_cHT	Batch01	2	Stroma/CAF	Fibroblasts	0.232305747486773	10.3176657763085
Donor01_scHT_CGATGGCGTGTTTCTT	10580	2789	5.41587901701323	Donor01	scHT	Donor01_scHT	cHT	Donor01_cHT	Batch01	2	Stroma/CAF	Fibroblasts	0.806129914738359	7.45470829873893
Donor01_scHT_CGATGGCTCCAGCACG	23501	5038	4.71894812986681	Donor01	scHT	Donor01_scHT	cHT	Donor01_cHT	Batch01	2	Stroma/CAF	Fibroblasts	-0.52385920562583	7.45298357873771
Donor01_scHT_CGCAGGTCAATCACGT	10370	2994	1.7357762777242	Donor01	scHT	Donor01_scHT	cHT	Donor01_cHT	Batch01	0	Stroma/CAF	Fibroblasts	4.15404544494313	7.00628157525871
Donor01_scHT_CGCAGGTCACCCTTGT	5867	1974	7.78933015169593	Donor01	scHT	Donor01_scHT	cHT	Donor01_cHT	Batch01	2	Stroma/CAF	Fibroblasts	1.33669779918355	8.24486895471428
Donor01_scHT_CGCAGGTTCACAGTGT	4650	1776	5.76344086021505	Donor01	scHT	Donor01_scHT	cHT	Donor01_cHT	Batch01	10	Endothelium	Endothelium cells	5.84129748962087	-12.1922505292335
Donor01_scHT_CGCCAGACAACTTGCA	11837	2879	4.96747486694264	Donor01	scHT	Donor01_scHT	cHT	Donor01_cHT	Batch01	2	Stroma/CAF	Fibroblasts	1.28445468566579	8.73677988916252
Donor01_scHT_CGCCATTTCCCTCTAG	9193	2890	3.83987816817143	Donor01	scHT	Donor01_scHT	cHT	Donor01_cHT	Batch01	2	Stroma/CAF	Fibroblasts	0.242550713040056	8.57563372522209
Donor01_scHT_CGCCATTTCGACGAGA	6980	2452	15.2722063037249	Donor01	scHT	Donor01_scHT	cHT	Donor01_cHT	Batch01	12	Stroma/CAF	Fibroblasts	-6.83946956970531	8.58453722864006
Donor01_scHT_CGCCATTTCGCTAATG	12478	3301	4.65619490302933	Donor01	scHT	Donor01_scHT	cHT	Donor01_cHT	Batch01	2	Stroma/CAF	Fibroblasts	0.573432666279497	9.56584425836418
Donor01_scHT_CGCGTGACACGACAAG	10195	2597	5.95389897008337	Donor01	scHT	Donor01_scHT	cHT	Donor01_cHT	Batch01	2	Stroma/CAF	Fibroblasts	1.54578481338185	8.63654490381096
Donor01_scHT_CGGACACCACCTCAGG	8558	2536	7.80556204720729	Donor01	scHT	Donor01_scHT	cHT	Donor01_cHT	Batch01	2	Stroma/CAF	Fibroblasts	-0.591915219060955	8.11070605188224
Donor01_scHT_CGGAGAAGTCCGCAGT	12416	3600	5.24323453608247	Donor01	scHT	Donor01_scHT	cHT	Donor01_cHT	Batch01	2	Stroma/CAF	Fibroblasts	-0.0274756727440929	9.35182352929924
Donor01_scHT_CGGCAGTCAGAAGTTA	16920	3708	3.95981087470449	Donor01	scHT	Donor01_scHT	cHT	Donor01_cHT	Batch01	2	Stroma/CAF	Fibroblasts	-0.133264261267958	7.86167498498771
Donor01_scHT_CGGCAGTCAGTATTCG	3350	1628	6.02985074626866	Donor01	scHT	Donor01_scHT	cHT	Donor01_cHT	Batch01	24	ENS	Enteric nervous system cells	13.7226074757354	-2.67845872968819
Donor01_scHT_CGGGACTGTCGCGGTT	14042	3164	3.25452214784219	Donor01	scHT	Donor01_scHT	cHT	Donor01_cHT	Batch01	2	Stroma/CAF	Fibroblasts	-0.288021790765104	8.48373957544182
Donor01_scHT_CGGGTCAAGTGCCAGA	7168	2220	5.10602678571429	Donor01	scHT	Donor01_scHT	cHT	Donor01_cHT	Batch01	2	Stroma/CAF	Fibroblasts	1.54290114066762	9.88063784509514
Donor01_scHT_CGGGTCACACACAGAG	5494	2119	6.71641791044776	Donor01	scHT	Donor01_scHT	cHT	Donor01_cHT	Batch01	24	ENS	Enteric nervous system cells	13.764227730252	-2.52974943250801
Donor01_scHT_CGGGTCAGTCATGGCC	24067	4472	4.35866539244609	Donor01	scHT	Donor01_scHT	cHT	Donor01_cHT	Batch01	2	Stroma/CAF	Fibroblasts	0.0628127875105763	7.14762850671623
Donor01_scHT_CGGGTCAGTGAGCTCC	15562	3322	3.46999100372703	Donor01	scHT	Donor01_scHT	cHT	Donor01_cHT	Batch01	2	Stroma/CAF	Fibroblasts	1.24767397067708	8.01667185693596
Donor01_scHT_CGGGTCATCCCGAATA	12198	3311	3.55796032136416	Donor01	scHT	Donor01_scHT	cHT	Donor01_cHT	Batch01	14	Endothelium	Endothelium cells	-6.53307308533031	-12.6446364316383
Donor01_scHT_CGGGTGTGTCGTACTA	16531	3453	7.34982759663662	Donor01	scHT	Donor01_scHT	cHT	Donor01_cHT	Batch01	2	Stroma/CAF	Fibroblasts	-0.562642075324309	7.35537548929069
Donor01_scHT_CGGTCAGAGATCGGTG	12956	3685	3.39610991046619	Donor01	scHT	Donor01_scHT	cHT	Donor01_cHT	Batch01	2	Stroma/CAF	Fibroblasts	0.686883312679949	10.0458819475732
Donor01_scHT_CGTAAGTAGTCAGAGC	5720	1719	5.17482517482518	Donor01	scHT	Donor01_scHT	cHT	Donor01_cHT	Batch01	0	Stroma/CAF	Fibroblasts	3.34629140517873	8.07910414605949
Donor01_scHT_CGTAATGTCCGATAAC	8501	2041	6.35219385954594	Donor01	scHT	Donor01_scHT	cHT	Donor01_cHT	Batch01	2	Stroma/CAF	Fibroblasts	1.57119069717092	8.69614954858635
Donor01_scHT_CGTAGTAAGTCACGCC	9049	2538	4.6192949497182	Donor01	scHT	Donor01_scHT	cHT	Donor01_cHT	Batch01	11	Stroma/CAF	Fibroblasts	7.29397903106374	11.8191077318749
Donor01_scHT_CGTCAAAGTACAAGTA	4996	1346	14.271417133707	Donor01	scHT	Donor01_scHT	cHT	Donor01_cHT	Batch01	16	ColonEpithelial	Colon epithelial cells	-11.9592505870088	-1.82429079145577
Donor01_scHT_CGTCCATAGCACTCAT	14309	3740	2.83038647005381	Donor01	scHT	Donor01_scHT	cHT	Donor01_cHT	Batch01	2	Stroma/CAF	Fibroblasts	0.555458885647478	10.650907239016
Donor01_scHT_CGTGAATTCGTAGCCG	11136	2901	5.68426724137931	Donor01	scHT	Donor01_scHT	cHT	Donor01_cHT	Batch01	2	Stroma/CAF	Fibroblasts	-0.222236978791532	8.67305346399162
Donor01_scHT_CGTGATAAGACTTAAG	10948	3052	3.91852393131165	Donor01	scHT	Donor01_scHT	cHT	Donor01_cHT	Batch01	2	Stroma/CAF	Fibroblasts	0.601243239857378	10.4676272478661
Donor01_scHT_CGTGATACAATCGCCG	9822	2678	5.11097536143352	Donor01	scHT	Donor01_scHT	cHT	Donor01_cHT	Batch01	2	Stroma/CAF	Fibroblasts	1.31558738372487	8.23074694543693
Donor01_scHT_CGTGCTTCACATTCGA	9461	2437	3.87908254941338	Donor01	scHT	Donor01_scHT	cHT	Donor01_cHT	Batch01	0	Stroma/CAF	Fibroblasts	3.35061727187795	8.06855746179435
Donor01_scHT_CGTGTCTTCTGTGTGA	4725	1780	8.61375661375661	Donor01	scHT	Donor01_scHT	cHT	Donor01_cHT	Batch01	8	Myofibroblasts	Fibroblasts	-9.65623678543406	7.37644120126579
Donor01_scHT_CGTTAGATCAAGCCTA	9574	2752	5.89095466889492	Donor01	scHT	Donor01_scHT	cHT	Donor01_cHT	Batch01	2	Stroma/CAF	Fibroblasts	-0.702318611524878	8.44632979303215
Donor01_scHT_CGTTCTGAGTGTTCCA	2823	1425	9.24548352816153	Donor01	scHT	Donor01_scHT	cHT	Donor01_cHT	Batch01	24	ENS	Enteric nervous system cells	13.8756693424956	-2.53698686689522
Donor01_scHT_CGTTCTGCATCTTCGC	15506	3647	4.33380626854121	Donor01	scHT	Donor01_scHT	cHT	Donor01_cHT	Batch01	2	Stroma/CAF	Fibroblasts	0.53004930637044	10.4967333880029
Donor01_scHT_CGTTCTGGTTCGGCCA	13649	3379	4.72562092460986	Donor01	scHT	Donor01_scHT	cHT	Donor01_cHT	Batch01	2	Stroma/CAF	Fibroblasts	-0.273903834603605	8.62703295617912
Donor01_scHT_CGTTCTGTCTCGGTAA	9222	2632	3.12296681847755	Donor01	scHT	Donor01_scHT	cHT	Donor01_cHT	Batch01	2	Stroma/CAF	Fibroblasts	0.306255501724901	7.23531552224968
Donor01_scHT_CTAACCCCAGGCCTGT	14621	3339	2.9546542644142	Donor01	scHT	Donor01_scHT	cHT	Donor01_cHT	Batch01	0	Stroma/CAF	Fibroblasts	3.41365657470387	6.94328375726555
Donor01_scHT_CTAAGTGCAATACGAA	29727	4778	15.1411175026071	Donor01	scHT	Donor01_scHT	cHT	Donor01_cHT	Batch01	16	ColonEpithelial	Colon epithelial cells	-9.92795290329295	-2.5831673535743
Donor01_scHT_CTAAGTGGTGAGCAGT	10720	3323	4.77611940298508	Donor01	scHT	Donor01_scHT	cHT	Donor01_cHT	Batch01	2	Stroma/CAF	Fibroblasts	0.173370582081499	10.3209693041405
Donor01_scHT_CTACAGACACAATCTG	5306	1783	13.7768563889936	Donor01	scHT	Donor01_scHT	cHT	Donor01_cHT	Batch01	8	Myofibroblasts	Fibroblasts	-9.02704061844188	6.98519631296013
Donor01_scHT_CTACAGAGTCGCAACC	5312	1927	8.94201807228916	Donor01	scHT	Donor01_scHT	cHT	Donor01_cHT	Batch01	2	Stroma/CAF	Fibroblasts	0.304112535931292	9.16043921380851
Donor01_scHT_CTACCCACAGAGGCAT	6778	2258	3.86544703452346	Donor01	scHT	Donor01_scHT	cHT	Donor01_cHT	Batch01	2	Stroma/CAF	Fibroblasts	1.35552166125936	10.2660796251855
Donor01_scHT_CTACCCAGTGTATTCG	8089	2360	7.07133143775498	Donor01	scHT	Donor01_scHT	cHT	Donor01_cHT	Batch01	8	Myofibroblasts	Fibroblasts	-11.3802768168672	8.8733927813134
Donor01_scHT_CTACCTGGTGAATGTA	4690	1792	8.50746268656716	Donor01	scHT	Donor01_scHT	cHT	Donor01_cHT	Batch01	2	Stroma/CAF	Fibroblasts	0.95311031959218	7.59829493432853
Donor01_scHT_CTACCTGTCAACCTTT	9853	3134	4.54683852633716	Donor01	scHT	Donor01_scHT	cHT	Donor01_cHT	Batch01	12	Stroma/CAF	Fibroblasts	-6.67683567383128	8.42797537713859
Donor01_scHT_CTACGGGAGTGTCATC	12283	2962	4.5102987869413	Donor01	scHT	Donor01_scHT	cHT	Donor01_cHT	Batch01	2	Stroma/CAF	Fibroblasts	1.36673591754598	9.37318583398674
Donor01_scHT_CTACGGGCACAGTCAT	17431	3604	3.7003040559922	Donor01	scHT	Donor01_scHT	cHT	Donor01_cHT	Batch01	2	Stroma/CAF	Fibroblasts	-0.100705700896559	8.75988837152336
Donor01_scHT_CTACGGGGTATCGTTG	8312	2547	6.89364773820982	Donor01	scHT	Donor01_scHT	cHT	Donor01_cHT	Batch01	8	Myofibroblasts	Fibroblasts	-11.8075286326631	9.20329256921623
Donor01_scHT_CTACTATCAGGATGAC	2937	1528	3.54102826012938	Donor01	scHT	Donor01_scHT	cHT	Donor01_cHT	Batch01	24	ENS	Enteric nervous system cells	13.8506878437774	-2.41796259016182
Donor01_scHT_CTACTATTCACTGTTT	9726	3194	3.75282747275344	Donor01	scHT	Donor01_scHT	cHT	Donor01_cHT	Batch01	2	Stroma/CAF	Fibroblasts	0.33403084895772	10.6874100771508
Donor01_scHT_CTAGGTAAGACTCGAG	11955	3342	4.64240903387704	Donor01	scHT	Donor01_scHT	cHT	Donor01_cHT	Batch01	2	Stroma/CAF	Fibroblasts	0.110906464077654	7.13433619409416
Donor01_scHT_CTATAGGGTAGCTCGC	11771	2588	3.24526378387563	Donor01	scHT	Donor01_scHT	cHT	Donor01_cHT	Batch01	2	Stroma/CAF	Fibroblasts	1.81280766151113	8.79973956018303
Donor01_scHT_CTATCCGAGGCCTAAG	21879	4197	17.4962292609351	Donor01	scHT	Donor01_scHT	cHT	Donor01_cHT	Batch01	16	ColonEpithelial	Colon epithelial cells	-11.9205810008271	-2.66986087888863
Donor01_scHT_CTATCCGAGTGCAGCA	14309	3604	4.66140191487875	Donor01	scHT	Donor01_scHT	cHT	Donor01_cHT	Batch01	2	Stroma/CAF	Fibroblasts	0.556557756878557	10.5122181978783
Donor01_scHT_CTATCCGGTAATACCC	17078	4210	4.29792715774681	Donor01	scHT	Donor01_scHT	cHT	Donor01_cHT	Batch01	2	Stroma/CAF	Fibroblasts	0.130300206162157	9.79867907434318
Donor01_scHT_CTATCTACAAGTCCCG	11758	3055	8.65793502296309	Donor01	scHT	Donor01_scHT	cHT	Donor01_cHT	Batch01	8	Myofibroblasts	Fibroblasts	-9.91668333389598	8.08701868921135
Donor01_scHT_CTATCTATCCGTGGGT	8127	2452	5.66014519502892	Donor01	scHT	Donor01_scHT	cHT	Donor01_cHT	Batch01	8	Myofibroblasts	Fibroblasts	-11.8028336940034	9.26455374627922
Donor01_scHT_CTCAACCAGTGCTCAT	22595	3722	20.6638636866563	Donor01	scHT	Donor01_scHT	cHT	Donor01_cHT	Batch01	16	ColonEpithelial	Colon epithelial cells	-9.92493547775584	-2.73845247358467
Donor01_scHT_CTCAACCTCAACGCTA	11430	2522	2.81714785651794	Donor01	scHT	Donor01_scHT	cHT	Donor01_cHT	Batch01	0	Stroma/CAF	Fibroblasts	2.46146402976674	10.0654847231469
Donor01_scHT_CTCAAGATCTGCACCT	13614	3462	3.26134861172323	Donor01	scHT	Donor01_scHT	cHT	Donor01_cHT	Batch01	2	Stroma/CAF	Fibroblasts	1.03818832061452	7.69589396386955
Donor01_scHT_CTCAATTAGACCTGGA	4826	1659	5.44964774140075	Donor01	scHT	Donor01_scHT	cHT	Donor01_cHT	Batch01	2	Stroma/CAF	Fibroblasts	1.35902152679128	10.0335127916894
Donor01_scHT_CTCAATTCATCTGCGG	13389	3664	3.67465830159086	Donor01	scHT	Donor01_scHT	cHT	Donor01_cHT	Batch01	2	Stroma/CAF	Fibroblasts	0.706224185444536	10.5943915453515
Donor01_scHT_CTCAATTGTAGCTTTG	8317	2731	6.61296140435253	Donor01	scHT	Donor01_scHT	cHT	Donor01_cHT	Batch01	12	Stroma/CAF	Fibroblasts	-6.73146738388377	8.46434470086906
Donor01_scHT_CTCACTGGTAGTTACC	8981	2600	4.27569312994099	Donor01	scHT	Donor01_scHT	cHT	Donor01_cHT	Batch01	2	Stroma/CAF	Fibroblasts	1.01527319572133	8.92798205285881
Donor01_scHT_CTCACTGGTTCCAAAC	16448	4289	3.36211089494163	Donor01	scHT	Donor01_scHT	cHT	Donor01_cHT	Batch01	11	Stroma/CAF	Fibroblasts	7.19622407577199	11.262817105349
Donor01_scHT_CTCATCGCATCGTCCT	9873	2672	7.20145852324521	Donor01	scHT	Donor01_scHT	cHT	Donor01_cHT	Batch01	2	Stroma/CAF	Fibroblasts	0.478895169712725	9.22308131128166
Donor01_scHT_CTCATCGGTAATACCC	11902	3803	4.47823895143673	Donor01	scHT	Donor01_scHT	cHT	Donor01_cHT	Batch01	14	Endothelium	Endothelium cells	-6.73263229706126	-12.5461514386573
Donor01_scHT_CTCATGCAGGGATCTG	12105	3323	4.89054109871954	Donor01	scHT	Donor01_scHT	cHT	Donor01_cHT	Batch01	2	Stroma/CAF	Fibroblasts	0.0264018001334095	9.07713862329338
Donor01_scHT_CTCATGCAGTGCACCC	6056	2397	2.3447820343461	Donor01	scHT	Donor01_scHT	cHT	Donor01_cHT	Batch01	2	Stroma/CAF	Fibroblasts	-0.0190912065728283	7.26059552102897
Donor01_scHT_CTCATGCCAATGGGTG	12948	3558	4.64164349706518	Donor01	scHT	Donor01_scHT	cHT	Donor01_cHT	Batch01	2	Stroma/CAF	Fibroblasts	0.491594654537859	10.4819275942406
Donor01_scHT_CTCATTACATGTCTAG	11888	2939	2.33849259757739	Donor01	scHT	Donor01_scHT	cHT	Donor01_cHT	Batch01	0	Stroma/CAF	Fibroblasts	3.20990596435231	7.37031050592277
Donor01_scHT_CTCATTAGTTCGAACT	4925	2041	8.58883248730965	Donor01	scHT	Donor01_scHT	cHT	Donor01_cHT	Batch01	2	Stroma/CAF	Fibroblasts	-0.0577089963181591	8.25795813470695
Donor01_scHT_CTCATTATCAGACAAA	19102	4303	4.64349282797613	Donor01	scHT	Donor01_scHT	cHT	Donor01_cHT	Batch01	2	Stroma/CAF	Fibroblasts	0.365166050411882	10.4366919603905
Donor01_scHT_CTCCAACTCGAGAAAT	6411	2105	8.59460302604898	Donor01	scHT	Donor01_scHT	cHT	Donor01_cHT	Batch01	2	Stroma/CAF	Fibroblasts	0.855606895901384	10.2711255159936
Donor01_scHT_CTCCACACACGCTGCA	18055	2957	5.33924120742177	Donor01	scHT	Donor01_scHT	cHT	Donor01_cHT	Batch01	2	Stroma/CAF	Fibroblasts	1.75521217010182	8.73305960565422
Donor01_scHT_CTCCACAGTCGTACAT	10810	3212	3.69102682701203	Donor01	scHT	Donor01_scHT	cHT	Donor01_cHT	Batch01	2	Stroma/CAF	Fibroblasts	-0.730065184615431	8.22967883020256
Donor01_scHT_CTCCACAGTTAACCTG	14849	3643	6.08121759041013	Donor01	scHT	Donor01_scHT	cHT	Donor01_cHT	Batch01	2	Stroma/CAF	Fibroblasts	0.656555754162493	7.30482598214958
Donor01_scHT_CTCCGATCAGCATACT	25859	4192	23.0944738775668	Donor01	scHT	Donor01_scHT	cHT	Donor01_cHT	Batch01	16	ColonEpithelial	Colon epithelial cells	-10.0421611247285	-2.70921162695076
Donor01_scHT_CTCCGATGTAGTGATA	8716	1921	4.30243230839835	Donor01	scHT	Donor01_scHT	cHT	Donor01_cHT	Batch01	2	Stroma/CAF	Fibroblasts	1.66085754058522	8.73038931756828
Donor01_scHT_CTCCTCCAGCACTCCG	13345	3209	1.75346571749719	Donor01	scHT	Donor01_scHT	cHT	Donor01_cHT	Batch01	0	Stroma/CAF	Fibroblasts	3.22090063712758	7.16902323633049
Donor01_scHT_CTCCTCCTCTCCCATG	14609	3497	2.90916558285988	Donor01	scHT	Donor01_scHT	cHT	Donor01_cHT	Batch01	2	Stroma/CAF	Fibroblasts	0.962092143513384	7.63036604791496
Donor01_scHT_CTCCTTTAGCCATGCC	9566	2954	6.05268659836922	Donor01	scHT	Donor01_scHT	cHT	Donor01_cHT	Batch01	2	Stroma/CAF	Fibroblasts	-0.233975487731276	8.56458922296379
Donor01_scHT_CTCGAGGAGTTGTCAC	3450	1418	15.7101449275362	Donor01	scHT	Donor01_scHT	cHT	Donor01_cHT	Batch01	8	Myofibroblasts	Fibroblasts	-11.0085288462861	8.70511122613762
Donor01_scHT_CTCGAGGGTGAGTAAT	17092	3679	3.31734144629066	Donor01	scHT	Donor01_scHT	cHT	Donor01_cHT	Batch01	2	Stroma/CAF	Fibroblasts	0.530711633183184	10.439128598269
Donor01_scHT_CTCTCGACAAGAGATT	11828	2477	6.52688535678052	Donor01	scHT	Donor01_scHT	cHT	Donor01_cHT	Batch01	2	Stroma/CAF	Fibroblasts	1.83173905036611	8.76751585870598
Donor01_scHT_CTCTCGATCCGAGTGC	10358	3200	5.15543541224175	Donor01	scHT	Donor01_scHT	cHT	Donor01_cHT	Batch01	2	Stroma/CAF	Fibroblasts	0.0564288320319081	7.03480454355095
Donor01_scHT_CTCTGGTGTTTGGAGG	9157	2912	3.78945069345856	Donor01	scHT	Donor01_scHT	cHT	Donor01_cHT	Batch01	2	Stroma/CAF	Fibroblasts	0.149581653095903	9.70921679406974
Donor01_scHT_CTCTGGTTCGGAGTAG	10300	2293	8.53398058252427	Donor01	scHT	Donor01_scHT	cHT	Donor01_cHT	Batch01	8	Myofibroblasts	Fibroblasts	-11.1602708277925	8.57142420678947
Donor01_scHT_CTCTGGTTCGGCCAAC	21131	3778	4.74184846907387	Donor01	scHT	Donor01_scHT	cHT	Donor01_cHT	Batch01	2	Stroma/CAF	Fibroblasts	1.00575612209004	9.37043352990959
Donor01_scHT_CTCTGGTTCTTTCAGT	4628	1054	16.6810717372515	Donor01	scHT	Donor01_scHT	cHT	Donor01_cHT	Batch01	15	ColonEpithelial	Colon epithelial cells	-14.1587678370698	1.36519821554039
Donor01_scHT_CTGAGCGAGCTCCACG	29557	1882	1.48864905098623	Donor01	scHT	Donor01_scHT	cHT	Donor01_cHT	Batch01	3	BCell	B cells	11.9829405369536	-8.193629542295
Donor01_scHT_CTGAGGCGTTCAAACC	30081	4685	25.5377148366078	Donor01	scHT	Donor01_scHT	cHT	Donor01_cHT	Batch01	16	ColonEpithelial	Colon epithelial cells	-10.2673427043183	-2.72464708418038
Donor01_scHT_CTGAGGCTCGACTCCT	12478	3624	2.81295079339638	Donor01	scHT	Donor01_scHT	cHT	Donor01_cHT	Batch01	2	Stroma/CAF	Fibroblasts	-0.0832860348446941	7.16043778329704
Donor01_scHT_CTGAGGCTCTGCTCTG	2447	1364	7.84634246015529	Donor01	scHT	Donor01_scHT	cHT	Donor01_cHT	Batch01	24	ENS	Enteric nervous system cells	14.0583694996612	-2.71744088262703
Donor01_scHT_CTGATCCAGTCGGCAA	7743	2004	6.71574325196952	Donor01	scHT	Donor01_scHT	cHT	Donor01_cHT	Batch01	8	Myofibroblasts	Fibroblasts	-11.1959659037812	8.64872904687736
Donor01_scHT_CTGATCCGTGGATACG	12767	3646	4.53512963108013	Donor01	scHT	Donor01_scHT	cHT	Donor01_cHT	Batch01	2	Stroma/CAF	Fibroblasts	0.00327859542531017	7.04439803033683
Donor01_scHT_CTGCAGGTCATGGTAC	10425	2667	3.7410071942446	Donor01	scHT	Donor01_scHT	cHT	Donor01_cHT	Batch01	0	Stroma/CAF	Fibroblasts	3.24650250098866	7.95107336908195
Donor01_scHT_CTGCAGGTCTAACGCA	17502	4031	5.13655582219175	Donor01	scHT	Donor01_scHT	cHT	Donor01_cHT	Batch01	2	Stroma/CAF	Fibroblasts	1.08771155498189	8.19284125238273
Donor01_scHT_CTGCATCAGTGCACTT	9027	2840	4.44222886894871	Donor01	scHT	Donor01_scHT	cHT	Donor01_cHT	Batch01	23	Stroma/CAF	Fibroblasts	-1.18229033329326	5.00088377862785
Donor01_scHT_CTGCATCCAACAAAGT	9119	2938	3.22403772343459	Donor01	scHT	Donor01_scHT	cHT	Donor01_cHT	Batch01	2	Stroma/CAF	Fibroblasts	-0.246909636042891	7.1611969080529
Donor01_scHT_CTGCATCCAAGCGAAC	21621	1381	1.5401692798668	Donor01	scHT	Donor01_scHT	cHT	Donor01_cHT	Batch01	3	BCell	B cells	11.8155859532134	-7.20912198156502
Donor01_scHT_CTGCCATAGGAGAATG	17212	3788	5.46711596560539	Donor01	scHT	Donor01_scHT	cHT	Donor01_cHT	Batch01	2	Stroma/CAF	Fibroblasts	0.784378987766924	9.87912722497795
Donor01_scHT_CTGCCATGTGTGTCGC	4830	1623	5.8592132505176	Donor01	scHT	Donor01_scHT	cHT	Donor01_cHT	Batch01	2	Stroma/CAF	Fibroblasts	0.0722851576582814	7.38126488595817
Donor01_scHT_CTGCCTAAGTCCCGGT	4384	1663	7.93795620437956	Donor01	scHT	Donor01_scHT	cHT	Donor01_cHT	Batch01	2	Stroma/CAF	Fibroblasts	0.0229973616377736	9.47279425531242
Donor01_scHT_CTGCCTATCCGAGCTG	8570	2498	3.46557759626604	Donor01	scHT	Donor01_scHT	cHT	Donor01_cHT	Batch01	0	Stroma/CAF	Fibroblasts	3.36900196693105	6.90460034280632
Donor01_scHT_CTGCGAGCAATCTAGC	7103	2385	5.68773757567225	Donor01	scHT	Donor01_scHT	cHT	Donor01_cHT	Batch01	23	Stroma/CAF	Fibroblasts	-1.1033400473817	5.05985184579704
Donor01_scHT_CTGCGAGTCGTTGCCT	6607	2065	3.87467837142425	Donor01	scHT	Donor01_scHT	cHT	Donor01_cHT	Batch01	11	Stroma/CAF	Fibroblasts	7.08212600371999	12.1090666857323
Donor01_scHT_CTGCTCACAGTCAGAG	6836	2213	3.36454066705676	Donor01	scHT	Donor01_scHT	cHT	Donor01_cHT	Batch01	2	Stroma/CAF	Fibroblasts	1.72902880332631	10.1242320147118
Donor01_scHT_CTGCTCACATCGGTTA	10174	2919	5.04226459602909	Donor01	scHT	Donor01_scHT	cHT	Donor01_cHT	Batch01	2	Stroma/CAF	Fibroblasts	0.281525713421526	10.2188860979638
Donor01_scHT_CTGGACGAGATGTAGT	9179	2815	3.96557359189454	Donor01	scHT	Donor01_scHT	cHT	Donor01_cHT	Batch01	2	Stroma/CAF	Fibroblasts	-0.560375039435801	8.5642935839257
Donor01_scHT_CTGGACGGTGGCAACA	5388	1985	6.51447661469933	Donor01	scHT	Donor01_scHT	cHT	Donor01_cHT	Batch01	2	Stroma/CAF	Fibroblasts	-0.629983643971262	8.06563158899162
Donor01_scHT_CTGGACGTCAAGCCGC	12616	3143	3.99492707672796	Donor01	scHT	Donor01_scHT	cHT	Donor01_cHT	Batch01	2	Stroma/CAF	Fibroblasts	0.972761494137468	7.65521784692619
Donor01_scHT_CTGGCAGCAAGGTTGG	12918	3048	7.67920730763276	Donor01	scHT	Donor01_scHT	cHT	Donor01_cHT	Batch01	8	Myofibroblasts	Fibroblasts	-10.1642295298799	8.46783228784416
Donor01_scHT_CTGGCAGGTCGCACAC	11317	2682	8.48281346646638	Donor01	scHT	Donor01_scHT	cHT	Donor01_cHT	Batch01	2	Stroma/CAF	Fibroblasts	1.62703643462819	8.62939997583244
Donor01_scHT_CTGGTCTTCAACTACG	7753	2439	4.12743454146782	Donor01	scHT	Donor01_scHT	cHT	Donor01_cHT	Batch01	0	Stroma/CAF	Fibroblasts	2.88679252288503	6.73503752618644
Donor01_scHT_CTGGTCTTCTTCACAT	10544	3264	2.48482549317147	Donor01	scHT	Donor01_scHT	cHT	Donor01_cHT	Batch01	0	Stroma/CAF	Fibroblasts	2.95192466399831	6.17891140848015
Donor01_scHT_CTGTACCCAGGTCCGT	14133	2757	6.57326823745843	Donor01	scHT	Donor01_scHT	cHT	Donor01_cHT	Batch01	2	Stroma/CAF	Fibroblasts	1.57632671020192	8.77781077295158
Donor01_scHT_CTGTAGACACGTACTA	2400	1164	10.6666666666667	Donor01	scHT	Donor01_scHT	cHT	Donor01_cHT	Batch01	27	Endothelium	Endothelium cells	-2.62251128532725	-17.6829674634376
Donor01_scHT_CTGTATTGTATGAAGT	5509	2267	5.71791613722999	Donor01	scHT	Donor01_scHT	cHT	Donor01_cHT	Batch01	24	ENS	Enteric nervous system cells	13.5875643315093	-2.64425400823738
Donor01_scHT_CTGTCGTAGGGAGTTC	15184	3888	2.49604847207587	Donor01	scHT	Donor01_scHT	cHT	Donor01_cHT	Batch01	2	Stroma/CAF	Fibroblasts	0.669760328747454	10.3591649141869
Donor01_scHT_CTGTGAAGTTAAGGAT	10744	3275	5.10052122114669	Donor01	scHT	Donor01_scHT	cHT	Donor01_cHT	Batch01	2	Stroma/CAF	Fibroblasts	-0.526298421405134	8.70216055780265
Donor01_scHT_CTGTGAATCGGTTCAA	6933	1884	12.30347612866	Donor01	scHT	Donor01_scHT	cHT	Donor01_cHT	Batch01	12	Stroma/CAF	Fibroblasts	-7.09668411590892	8.31633921533439
Donor01_scHT_CTGTGGGCACGAGGAT	7328	2262	6.20906113537118	Donor01	scHT	Donor01_scHT	cHT	Donor01_cHT	Batch01	8	Myofibroblasts	Fibroblasts	-11.4708405909761	8.94845744043205
Donor01_scHT_CTTACCGAGACGCTCC	2179	1140	6.2413951353832	Donor01	scHT	Donor01_scHT	cHT	Donor01_cHT	Batch01	24	ENS	Enteric nervous system cells	13.9351767124907	-2.5258000287452
Donor01_scHT_CTTACCGAGTCGAATA	10963	2950	3.68512268539633	Donor01	scHT	Donor01_scHT	cHT	Donor01_cHT	Batch01	0	Stroma/CAF	Fibroblasts	3.92733083388967	7.6528584566674
Donor01_scHT_CTTACCGTCTTTGGAG	9434	2286	6.1373754504982	Donor01	scHT	Donor01_scHT	cHT	Donor01_cHT	Batch01	2	Stroma/CAF	Fibroblasts	1.59116898200673	8.54691382318351
Donor01_scHT_CTTCAATAGTATAGAC	2279	1071	17.2444054409829	Donor01	scHT	Donor01_scHT	cHT	Donor01_cHT	Batch01	15	ColonEpithelial	Colon epithelial cells	-14.9190503535493	0.986885389383771
Donor01_scHT_CTTCAATCACGAGAAC	12593	3457	5.61423012784881	Donor01	scHT	Donor01_scHT	cHT	Donor01_cHT	Batch01	2	Stroma/CAF	Fibroblasts	0.302173537232103	10.4754759874902
Donor01_scHT_CTTCAATTCTTGCAGA	11599	3162	4.79351668247263	Donor01	scHT	Donor01_scHT	cHT	Donor01_cHT	Batch01	2	Stroma/CAF	Fibroblasts	-0.63303475358325	8.18814536004875
Donor01_scHT_CTTCCGACACAAGCCC	9628	2908	2.62775238886581	Donor01	scHT	Donor01_scHT	cHT	Donor01_cHT	Batch01	0	Stroma/CAF	Fibroblasts	3.20925651214284	6.79789610772941
Donor01_scHT_CTTCGGTAGTGGCGAT	14057	3185	5.17180052642811	Donor01	scHT	Donor01_scHT	cHT	Donor01_cHT	Batch01	2	Stroma/CAF	Fibroblasts	1.20018647334737	9.065328320559
Donor01_scHT_CTTCTAAGTCTCAGGC	6973	2399	8.18872795066686	Donor01	scHT	Donor01_scHT	cHT	Donor01_cHT	Batch01	2	Stroma/CAF	Fibroblasts	0.305266660668078	9.82318087488029
Donor01_scHT_CTTCTAATCCCAGGAC	3094	1420	6.59340659340659	Donor01	scHT	Donor01_scHT	cHT	Donor01_cHT	Batch01	24	ENS	Enteric nervous system cells	13.7719858708159	-2.52248839468148
Donor01_scHT_CTTCTCTAGTCCGTCG	4783	1531	8.27932260087811	Donor01	scHT	Donor01_scHT	cHT	Donor01_cHT	Batch01	2	Stroma/CAF	Fibroblasts	1.69088349960011	9.80992670923088
Donor01_scHT_CTTCTCTGTGATACTC	12563	3414	2.66656053490408	Donor01	scHT	Donor01_scHT	cHT	Donor01_cHT	Batch01	0	Stroma/CAF	Fibroblasts	3.80277715346974	6.76522560983513
Donor01_scHT_CTTCTCTTCGCCAGTG	13786	3779	2.97403162628754	Donor01	scHT	Donor01_scHT	cHT	Donor01_cHT	Batch01	2	Stroma/CAF	Fibroblasts	0.0509688081519032	7.13760395913932
Donor01_scHT_CTTGAGAAGATGCTAA	18920	4576	4.29175475687104	Donor01	scHT	Donor01_scHT	cHT	Donor01_cHT	Batch01	2	Stroma/CAF	Fibroblasts	-0.413368019245443	7.41286774545524
Donor01_scHT_CTTGAGAAGTCGCCAC	2700	1230	10.8518518518519	Donor01	scHT	Donor01_scHT	cHT	Donor01_cHT	Batch01	24	ENS	Enteric nervous system cells	13.8727682652251	-2.40216163725045
Donor01_scHT_CTTGAGAGTTGTCTAG	8147	2382	10.4823861544127	Donor01	scHT	Donor01_scHT	cHT	Donor01_cHT	Batch01	8	Myofibroblasts	Fibroblasts	-9.8209639964326	7.9199950304589
Donor01_scHT_CTTGATTGTACGAAAT	10341	2966	8.38410211778358	Donor01	scHT	Donor01_scHT	cHT	Donor01_cHT	Batch01	8	Myofibroblasts	Fibroblasts	-9.91332353927928	8.1422268953881
Donor01_scHT_CTTGATTGTTCGGCGT	10281	2790	4.91197354342963	Donor01	scHT	Donor01_scHT	cHT	Donor01_cHT	Batch01	2	Stroma/CAF	Fibroblasts	1.25236390254659	9.3401667681298
Donor01_scHT_CTTGATTTCTCTCTAA	6319	1766	8.08672258268713	Donor01	scHT	Donor01_scHT	cHT	Donor01_cHT	Batch01	0	Stroma/CAF	Fibroblasts	2.66601763389272	9.78436346917961
Donor01_scHT_CTTTCAACAGCAGTTT	5894	1881	5.53104852392263	Donor01	scHT	Donor01_scHT	cHT	Donor01_cHT	Batch01	2	Stroma/CAF	Fibroblasts	1.76359234473866	9.27291556268547
Donor01_scHT_CTTTCAAGTTAACAGA	7092	2033	6.54258319232938	Donor01	scHT	Donor01_scHT	cHT	Donor01_cHT	Batch01	2	Stroma/CAF	Fibroblasts	1.51023183486623	9.37186785608146
Donor01_scHT_CTTTCGGCAACGATCT	30540	4921	19.7478716437459	Donor01	scHT	Donor01_scHT	cHT	Donor01_cHT	Batch01	16	ColonEpithelial	Colon epithelial cells	-10.4127675471528	-2.58148888677742
Donor01_scHT_GAAACCTCAGGTTTAC	5745	2112	8.82506527415144	Donor01	scHT	Donor01_scHT	cHT	Donor01_cHT	Batch01	8	Myofibroblasts	Fibroblasts	-9.91337408401805	8.18313380151603
Donor01_scHT_GAAACCTTCAAGTGGG	4738	1645	8.18910932883073	Donor01	scHT	Donor01_scHT	cHT	Donor01_cHT	Batch01	2	Stroma/CAF	Fibroblasts	1.61321650169057	8.36342688470695
Donor01_scHT_GAAATGAAGAAACCAT	5117	1974	6.82040257963651	Donor01	scHT	Donor01_scHT	cHT	Donor01_cHT	Batch01	27	Endothelium	Endothelium cells	-2.67424215652781	-17.656649867002
Donor01_scHT_GAAATGAAGGCCTGAA	20589	3667	6.52290057797853	Donor01	scHT	Donor01_scHT	cHT	Donor01_cHT	Batch01	2	Stroma/CAF	Fibroblasts	1.65168295524282	8.60582133203361
Donor01_scHT_GAAATGAGTCTTGGTA	19002	4220	8.27281338806441	Donor01	scHT	Donor01_scHT	cHT	Donor01_cHT	Batch01	14	Endothelium	Endothelium cells	-7.66894354202586	-14.3228094968238
Donor01_scHT_GAAATGATCAACGCTA	2951	1223	7.11623178583531	Donor01	scHT	Donor01_scHT	cHT	Donor01_cHT	Batch01	2	Stroma/CAF	Fibroblasts	1.40346882960958	8.26839037805412
Donor01_scHT_GAACACTAGACCCTTA	7442	2264	2.96963181940339	Donor01	scHT	Donor01_scHT	cHT	Donor01_cHT	Batch01	0	Stroma/CAF	Fibroblasts	2.51267657897634	7.04756899743889
Donor01_scHT_GAACACTAGGTATTGA	18469	3491	5.1329254426336	Donor01	scHT	Donor01_scHT	cHT	Donor01_cHT	Batch01	2	Stroma/CAF	Fibroblasts	1.43528996131581	8.7965523806176
Donor01_scHT_GAACTGTCACAAATAG	13466	3317	5.07945937917719	Donor01	scHT	Donor01_scHT	cHT	Donor01_cHT	Batch01	2	Stroma/CAF	Fibroblasts	1.51916466376943	10.2178084459862
Donor01_scHT_GAACTGTTCAAATGCC	15754	3775	4.3544496635775	Donor01	scHT	Donor01_scHT	cHT	Donor01_cHT	Batch01	2	Stroma/CAF	Fibroblasts	1.31474874637288	8.79149790674064
Donor01_scHT_GAAGAATAGGGAGGGT	26011	4887	4.1174887547576	Donor01	scHT	Donor01_scHT	cHT	Donor01_cHT	Batch01	2	Stroma/CAF	Fibroblasts	-0.531881912581501	7.50553198724601
Donor01_scHT_GAAGAATTCTAAGCGT	7778	2159	4.58986886088969	Donor01	scHT	Donor01_scHT	cHT	Donor01_cHT	Batch01	0	Stroma/CAF	Fibroblasts	3.08458219192189	8.47409506708
Donor01_scHT_GAAGCCCAGTAAACAC	12789	3441	4.33966690124326	Donor01	scHT	Donor01_scHT	cHT	Donor01_cHT	Batch01	2	Stroma/CAF	Fibroblasts	0.0776060046927357	9.49363871484611
Donor01_scHT_GAAGCCCGTCACTACA	11601	2569	4.95646926989053	Donor01	scHT	Donor01_scHT	cHT	Donor01_cHT	Batch01	2	Stroma/CAF	Fibroblasts	1.51514373443288	8.49469157129142
Donor01_scHT_GAAGCGAAGCTGTTAC	14244	3512	4.03678741926425	Donor01	scHT	Donor01_scHT	cHT	Donor01_cHT	Batch01	2	Stroma/CAF	Fibroblasts	0.533118111111345	9.79202910333488
Donor01_scHT_GAAGCGACAAACGTGG	8707	2408	2.30848742391179	Donor01	scHT	Donor01_scHT	cHT	Donor01_cHT	Batch01	0	Stroma/CAF	Fibroblasts	3.19610200545949	7.45321150689933
Donor01_scHT_GAAGGGTCAGTATACC	8470	2098	3.73081463990555	Donor01	scHT	Donor01_scHT	cHT	Donor01_cHT	Batch01	0	Stroma/CAF	Fibroblasts	3.07683835647267	8.0199238863549
Donor01_scHT_GAAGGGTGTCACCGCA	11594	3165	2.36329135759876	Donor01	scHT	Donor01_scHT	cHT	Donor01_cHT	Batch01	2	Stroma/CAF	Fibroblasts	-0.177052128098783	7.26030798822258
Donor01_scHT_GAAGGGTTCCAAACCA	21960	3900	4.68123861566484	Donor01	scHT	Donor01_scHT	cHT	Donor01_cHT	Batch01	2	Stroma/CAF	Fibroblasts	0.735080462910357	9.39525099664543
Donor01_scHT_GAAGTAAAGTAGTCTC	9266	2973	4.96438592704511	Donor01	scHT	Donor01_scHT	cHT	Donor01_cHT	Batch01	12	Stroma/CAF	Fibroblasts	-6.67438997604686	8.72507830530021
Donor01_scHT_GAAGTAAAGTCCTGCG	11708	3857	5.38947728049197	Donor01	scHT	Donor01_scHT	cHT	Donor01_cHT	Batch01	2	Stroma/CAF	Fibroblasts	0.00935707709950451	9.71361323266838
Donor01_scHT_GAAGTAATCATACGGT	12004	2681	5.31489503498834	Donor01	scHT	Donor01_scHT	cHT	Donor01_cHT	Batch01	2	Stroma/CAF	Fibroblasts	-0.758333402655897	7.80060072809074
Donor01_scHT_GAATCACAGAGTTCGG	3573	1431	2.79876854184159	Donor01	scHT	Donor01_scHT	cHT	Donor01_cHT	Batch01	10	Endothelium	Endothelium cells	5.38295207641286	-10.2044575604835
Donor01_scHT_GAATCACCAACCGTAT	8437	2657	8.88941566907669	Donor01	scHT	Donor01_scHT	cHT	Donor01_cHT	Batch01	23	Stroma/CAF	Fibroblasts	-1.65580500938731	4.96592875390861
Donor01_scHT_GAATCACCAGGTTTAC	7861	2362	8.53580969342323	Donor01	scHT	Donor01_scHT	cHT	Donor01_cHT	Batch01	2	Stroma/CAF	Fibroblasts	0.595116716839495	9.95460577874992
Donor01_scHT_GAATCACTCCTACGAA	21339	4210	4.24574722339379	Donor01	scHT	Donor01_scHT	cHT	Donor01_cHT	Batch01	2	Stroma/CAF	Fibroblasts	0.673501593090715	8.93170138269279
Donor01_scHT_GAATCACTCCTGCCAT	12306	3424	3.16105964570128	Donor01	scHT	Donor01_scHT	cHT	Donor01_cHT	Batch01	0	Stroma/CAF	Fibroblasts	3.52120004317922	6.92100830942009
Donor01_scHT_GAATCGTCACATGTTG	10911	3151	4.12427825130602	Donor01	scHT	Donor01_scHT	cHT	Donor01_cHT	Batch01	2	Stroma/CAF	Fibroblasts	-0.672085705183325	7.52550621896598
Donor01_scHT_GACACGCCAGCATTGT	5287	2119	8.66275770758464	Donor01	scHT	Donor01_scHT	cHT	Donor01_cHT	Batch01	24	ENS	Enteric nervous system cells	14.0043428959624	-2.94347766966011
Donor01_scHT_GACACGCGTCTACATG	9540	3077	5.74423480083857	Donor01	scHT	Donor01_scHT	cHT	Donor01_cHT	Batch01	23	Stroma/CAF	Fibroblasts	-1.41229363062221	4.93495102792595
Donor01_scHT_GACATCAAGATCCTAC	3329	1251	18.2637428657254	Donor01	scHT	Donor01_scHT	cHT	Donor01_cHT	Batch01	16	ColonEpithelial	Colon epithelial cells	-12.1794558940156	-2.21611420244362
Donor01_scHT_GACCAATCATAACAGA	8345	3001	2.9239065308568	Donor01	scHT	Donor01_scHT	cHT	Donor01_cHT	Batch01	2	Stroma/CAF	Fibroblasts	-0.0695803640111065	7.11325570016716
Donor01_scHT_GACCCTTAGGAACATT	17034	3619	2.80615240108019	Donor01	scHT	Donor01_scHT	cHT	Donor01_cHT	Batch01	2	Stroma/CAF	Fibroblasts	1.52428446433705	8.4398047533593
Donor01_scHT_GACCGTGAGGTTGAGC	13746	3304	4.51040302633493	Donor01	scHT	Donor01_scHT	cHT	Donor01_cHT	Batch01	2	Stroma/CAF	Fibroblasts	-0.21152933218318	8.86215372949455
Donor01_scHT_GACCGTGGTAGCTGCC	10876	2366	5.62706877528503	Donor01	scHT	Donor01_scHT	cHT	Donor01_cHT	Batch01	2	Stroma/CAF	Fibroblasts	1.65922628066701	8.66840430169914
Donor01_scHT_GACCTTCCAACGACAG	24025	4346	3.43392299687825	Donor01	scHT	Donor01_scHT	cHT	Donor01_cHT	Batch01	2	Stroma/CAF	Fibroblasts	-0.0748838660939312	8.54695292383049
Donor01_scHT_GACGCTGCACTCCGGA	7135	2258	5.24176594253679	Donor01	scHT	Donor01_scHT	cHT	Donor01_cHT	Batch01	2	Stroma/CAF	Fibroblasts	-0.61841951959568	8.3635985460839
Donor01_scHT_GACTATGCATGACACT	16981	3607	2.75602143572228	Donor01	scHT	Donor01_scHT	cHT	Donor01_cHT	Batch01	2	Stroma/CAF	Fibroblasts	0.594390136219683	10.3818804827294
Donor01_scHT_GACTATGTCATGGTAC	17175	3293	21.8922852983988	Donor01	scHT	Donor01_scHT	cHT	Donor01_cHT	Batch01	16	ColonEpithelial	Colon epithelial cells	-11.4943915782197	-2.86967496008065
Donor01_scHT_GACTCAATCGCTTAAG	5520	2164	4.90942028985507	Donor01	scHT	Donor01_scHT	cHT	Donor01_cHT	Batch01	23	Stroma/CAF	Fibroblasts	-1.58273949005443	4.86035796075676
Donor01_scHT_GACTCTCCATCCGAGC	15823	2448	13.4614169247298	Donor01	scHT	Donor01_scHT	cHT	Donor01_cHT	Batch01	15	ColonEpithelial	Colon epithelial cells	-14.4848596034272	1.7998516169152
Donor01_scHT_GACTGATGTTGGAGGT	6923	2121	11.8012422360248	Donor01	scHT	Donor01_scHT	cHT	Donor01_cHT	Batch01	8	Myofibroblasts	Fibroblasts	-9.06753362991649	6.95998831659172
Donor01_scHT_GAGACCCGTCCACTCT	6483	1796	6.24710782045349	Donor01	scHT	Donor01_scHT	cHT	Donor01_cHT	Batch01	2	Stroma/CAF	Fibroblasts	1.55891118667287	8.5814644899926
Donor01_scHT_GAGACCCGTCTCTCTG	14433	3596	4.28185408438994	Donor01	scHT	Donor01_scHT	cHT	Donor01_cHT	Batch01	2	Stroma/CAF	Fibroblasts	0.00346462152165417	9.07773657708976
Donor01_scHT_GAGACCCGTTTGCAGT	7058	2164	5.63899121564182	Donor01	scHT	Donor01_scHT	cHT	Donor01_cHT	Batch01	8	Myofibroblasts	Fibroblasts	-11.2149421153291	8.65288897424553
Donor01_scHT_GAGACTTAGGCATCAG	14947	3641	4.16806048036395	Donor01	scHT	Donor01_scHT	cHT	Donor01_cHT	Batch01	2	Stroma/CAF	Fibroblasts	-0.148050534509001	8.96155997186515
Donor01_scHT_GAGAGGTCACAGTATC	11821	3165	6.51383131714745	Donor01	scHT	Donor01_scHT	cHT	Donor01_cHT	Batch01	2	Stroma/CAF	Fibroblasts	0.40367983005208	9.18349142938469
Donor01_scHT_GAGAGGTGTTCTCCCA	23105	5161	2.95607011469379	Donor01	scHT	Donor01_scHT	cHT	Donor01_cHT	Batch01	2	Stroma/CAF	Fibroblasts	0.340306562401476	10.2905909624657
Donor01_scHT_GAGCCTGAGGCATCTT	14026	3506	4.55582489662056	Donor01	scHT	Donor01_scHT	cHT	Donor01_cHT	Batch01	2	Stroma/CAF	Fibroblasts	-0.672388161502657	8.6753136721215
Donor01_scHT_GAGCCTGTCGTAGGAG	3691	1741	10.9726361419669	Donor01	scHT	Donor01_scHT	cHT	Donor01_cHT	Batch01	24	ENS	Enteric nervous system cells	13.8161762776153	-2.73736170858528
Donor01_scHT_GAGGCAACAACCGGAA	4918	1623	2.94835298901993	Donor01	scHT	Donor01_scHT	cHT	Donor01_cHT	Batch01	0	Stroma/CAF	Fibroblasts	2.72654734275502	8.02992602258537
Donor01_scHT_GAGGCAATCATAAGGA	8057	2283	5.23768151917587	Donor01	scHT	Donor01_scHT	cHT	Donor01_cHT	Batch01	0	Stroma/CAF	Fibroblasts	3.08727322242421	8.00042601495598
Donor01_scHT_GAGGCAATCCTACCGT	5347	1980	4.89994389377221	Donor01	scHT	Donor01_scHT	cHT	Donor01_cHT	Batch01	0	Stroma/CAF	Fibroblasts	3.19635162971181	6.19214411645744
Donor01_scHT_GAGGCCTCACTGATTG	18883	3712	3.98771381666049	Donor01	scHT	Donor01_scHT	cHT	Donor01_cHT	Batch01	2	Stroma/CAF	Fibroblasts	-0.239715742848692	8.7310006228051
Donor01_scHT_GAGGGATAGTATGAGT	12749	3176	6.2514707035846	Donor01	scHT	Donor01_scHT	cHT	Donor01_cHT	Batch01	2	Stroma/CAF	Fibroblasts	1.10947106502217	9.88455553918693
Donor01_scHT_GAGGGTAGTCTGGTTA	15236	3209	22.8997112102914	Donor01	scHT	Donor01_scHT	cHT	Donor01_cHT	Batch01	16	ColonEpithelial	Colon epithelial cells	-9.80419935562449	-3.6002731713691
Donor01_scHT_GAGGGTAGTGTGTCGC	9907	2960	5.30937720803472	Donor01	scHT	Donor01_scHT	cHT	Donor01_cHT	Batch01	2	Stroma/CAF	Fibroblasts	0.758442026592913	10.6938387957177
Donor01_scHT_GAGGGTAGTTCAGGTT	7762	2637	3.98093274929142	Donor01	scHT	Donor01_scHT	cHT	Donor01_cHT	Batch01	10	Endothelium	Endothelium cells	6.11076293609303	-11.8727038297096
Donor01_scHT_GAGTCATCACCCGTAG	8810	2614	6.41316685584563	Donor01	scHT	Donor01_scHT	cHT	Donor01_cHT	Batch01	8	Myofibroblasts	Fibroblasts	-10.1196223674043	8.54691763788078
Donor01_scHT_GAGTCATGTCCACAGC	6921	2296	11.2267013437365	Donor01	scHT	Donor01_scHT	cHT	Donor01_cHT	Batch01	12	Stroma/CAF	Fibroblasts	-6.97991241791087	8.25093050866935
Donor01_scHT_GAGTCTAGTCGACGCT	4466	1660	6.62785490371697	Donor01	scHT	Donor01_scHT	cHT	Donor01_cHT	Batch01	11	Stroma/CAF	Fibroblasts	7.22571168563527	11.7581278887353
Donor01_scHT_GAGTCTAGTGACTAAA	9327	2607	9.84239305242843	Donor01	scHT	Donor01_scHT	cHT	Donor01_cHT	Batch01	8	Myofibroblasts	Fibroblasts	-9.93329824783641	7.73268385797355
Donor01_scHT_GAGTCTATCTCGACGG	6229	2041	7.0797880879756	Donor01	scHT	Donor01_scHT	cHT	Donor01_cHT	Batch01	0	Stroma/CAF	Fibroblasts	2.98915300986928	6.91880818277214
Donor01_scHT_GAGTGTTCAAGCCCAC	12581	3140	6.48597090851284	Donor01	scHT	Donor01_scHT	cHT	Donor01_cHT	Batch01	2	Stroma/CAF	Fibroblasts	-0.59649129115778	7.72381564050529
Donor01_scHT_GAGTTACAGAGGGCGA	14898	3775	6.55121492817828	Donor01	scHT	Donor01_scHT	cHT	Donor01_cHT	Batch01	2	Stroma/CAF	Fibroblasts	0.482107144810381	10.4950034227929
Donor01_scHT_GAGTTACCACCTGTCT	10254	2658	6.54378779013068	Donor01	scHT	Donor01_scHT	cHT	Donor01_cHT	Batch01	2	Stroma/CAF	Fibroblasts	1.5990000786559	8.5603348818383
Donor01_scHT_GAGTTGTGTGGCGCTT	10015	2961	2.54618072890664	Donor01	scHT	Donor01_scHT	cHT	Donor01_cHT	Batch01	2	Stroma/CAF	Fibroblasts	0.0493017258421803	7.33370610147331
Donor01_scHT_GAGTTGTTCTGGACCG	8486	2555	2.58072118783879	Donor01	scHT	Donor01_scHT	cHT	Donor01_cHT	Batch01	0	Stroma/CAF	Fibroblasts	1.92408428809804	6.98087998300407
Donor01_scHT_GAGTTTGAGGACGCTA	4823	2056	5.5567074434999	Donor01	scHT	Donor01_scHT	cHT	Donor01_cHT	Batch01	24	ENS	Enteric nervous system cells	13.7549389424102	-2.69320348829415
Donor01_scHT_GATAGAAAGCCTATCA	7064	2468	6.55436013590034	Donor01	scHT	Donor01_scHT	cHT	Donor01_cHT	Batch01	23	Stroma/CAF	Fibroblasts	-1.47165502884227	4.89394684701774
Donor01_scHT_GATAGAATCCATTCAT	4802	2062	10.1207830070804	Donor01	scHT	Donor01_scHT	cHT	Donor01_cHT	Batch01	24	ENS	Enteric nervous system cells	13.8457468571441	-2.87808374494698
Donor01_scHT_GATCACAAGAACGTGC	8357	2316	2.24961110446332	Donor01	scHT	Donor01_scHT	cHT	Donor01_cHT	Batch01	2	Stroma/CAF	Fibroblasts	1.41534922740621	8.40733023553703
Donor01_scHT_GATCACACAGGGACTA	15977	3627	3.42367152782124	Donor01	scHT	Donor01_scHT	cHT	Donor01_cHT	Batch01	2	Stroma/CAF	Fibroblasts	1.08202896735829	10.0407578554711
Donor01_scHT_GATCAGTCAAATGCTC	12461	3243	3.82794318273012	Donor01	scHT	Donor01_scHT	cHT	Donor01_cHT	Batch01	2	Stroma/CAF	Fibroblasts	0.433694881416979	9.66882201104973
Donor01_scHT_GATCAGTTCTTACACT	10442	2892	2.05899253016663	Donor01	scHT	Donor01_scHT	cHT	Donor01_cHT	Batch01	0	Stroma/CAF	Fibroblasts	2.96636925361318	6.98215599923942
Donor01_scHT_GATCATGCACTGCGTG	11343	2728	5.21907784536719	Donor01	scHT	Donor01_scHT	cHT	Donor01_cHT	Batch01	2	Stroma/CAF	Fibroblasts	1.56798372886342	9.99320097833488
Donor01_scHT_GATCGTATCACCTCTG	16457	3796	4.67886005954913	Donor01	scHT	Donor01_scHT	cHT	Donor01_cHT	Batch01	2	Stroma/CAF	Fibroblasts	-0.497436146221933	8.44546576410148
Donor01_scHT_GATGAGGAGGAATCGC	17168	3924	2.97064305684995	Donor01	scHT	Donor01_scHT	cHT	Donor01_cHT	Batch01	2	Stroma/CAF	Fibroblasts	0.298207742191973	9.5684668627343
Donor01_scHT_GATGAGGGTGCTGATT	13698	3653	4.92772667542707	Donor01	scHT	Donor01_scHT	cHT	Donor01_cHT	Batch01	2	Stroma/CAF	Fibroblasts	0.494701606251421	10.4780537691674
Donor01_scHT_GATGATCAGACTTGTC	10141	2378	3.76688689478355	Donor01	scHT	Donor01_scHT	cHT	Donor01_cHT	Batch01	2	Stroma/CAF	Fibroblasts	1.50981388709706	8.49546023279045
Donor01_scHT_GATGGAGCACCGTGGT	5773	2162	8.29724579941105	Donor01	scHT	Donor01_scHT	cHT	Donor01_cHT	Batch01	2	Stroma/CAF	Fibroblasts	1.08067391536397	9.82430811792228
Donor01_scHT_GATGGAGCATATCGGT	23174	4322	4.26339863640287	Donor01	scHT	Donor01_scHT	cHT	Donor01_cHT	Batch01	2	Stroma/CAF	Fibroblasts	0.672501903988543	9.89557047754142
Donor01_scHT_GATGTTGAGCATTTCG	11435	2883	2.65850459116747	Donor01	scHT	Donor01_scHT	cHT	Donor01_cHT	Batch01	2	Stroma/CAF	Fibroblasts	0.977098804928484	7.6504056063256
Donor01_scHT_GATGTTGCAGCAGACA	3070	1511	9.31596091205212	Donor01	scHT	Donor01_scHT	cHT	Donor01_cHT	Batch01	24	ENS	Enteric nervous system cells	13.8179520191924	-2.50433854192879
Donor01_scHT_GATGTTGGTTACCTGA	6924	1923	4.44829578278452	Donor01	scHT	Donor01_scHT	cHT	Donor01_cHT	Batch01	2	Stroma/CAF	Fibroblasts	1.95968304298085	9.75536127954338
Donor01_scHT_GATTCTTTCTCATGGA	9927	2707	6.78956381585575	Donor01	scHT	Donor01_scHT	cHT	Donor01_cHT	Batch01	0	Stroma/CAF	Fibroblasts	2.49832592628163	10.4540745821557
Donor01_scHT_GATTGGTAGTATGTAG	7955	2584	5.34255185417976	Donor01	scHT	Donor01_scHT	cHT	Donor01_cHT	Batch01	2	Stroma/CAF	Fibroblasts	-0.0503804264290905	7.29820223718498
Donor01_scHT_GATTGGTTCATTTGGG	15903	3903	3.50877192982456	Donor01	scHT	Donor01_scHT	cHT	Donor01_cHT	Batch01	2	Stroma/CAF	Fibroblasts	0.00372813365620617	7.05770846277092
Donor01_scHT_GCAACATCAAAGGGTC	10226	2675	4.11695677684334	Donor01	scHT	Donor01_scHT	cHT	Donor01_cHT	Batch01	2	Stroma/CAF	Fibroblasts	1.65871344230336	9.06060477166984
Donor01_scHT_GCAACCGGTGTGCTTA	3300	1580	6.51515151515152	Donor01	scHT	Donor01_scHT	cHT	Donor01_cHT	Batch01	24	ENS	Enteric nervous system cells	13.7027243199126	-2.52905634969857
Donor01_scHT_GCACGTGTCCCTAGGG	11621	3238	2.90852766543327	Donor01	scHT	Donor01_scHT	cHT	Donor01_cHT	Batch01	2	Stroma/CAF	Fibroblasts	-0.467795918665705	7.9431998339257
Donor01_scHT_GCACTAAAGAAATCCA	6722	2391	6.798571853615	Donor01	scHT	Donor01_scHT	cHT	Donor01_cHT	Batch01	12	Stroma/CAF	Fibroblasts	-6.86809887268382	8.54877253442619
Donor01_scHT_GCACTAAAGTAAACTG	21939	4061	2.41123114089065	Donor01	scHT	Donor01_scHT	cHT	Donor01_cHT	Batch01	2	Stroma/CAF	Fibroblasts	0.00646613261860851	8.08608885675285
Donor01_scHT_GCACTAAAGTGTAGAT	4312	1147	5.68181818181818	Donor01	scHT	Donor01_scHT	cHT	Donor01_cHT	Batch01	0	Stroma/CAF	Fibroblasts	2.83931646964711	9.78409739404533
Donor01_scHT_GCACTAATCGGCGATC	13594	3147	4.51669854347506	Donor01	scHT	Donor01_scHT	cHT	Donor01_cHT	Batch01	2	Stroma/CAF	Fibroblasts	0.529041987873735	8.67099638849113
Donor01_scHT_GCAGGCTCACAGAGCA	6850	2228	9.22627737226277	Donor01	scHT	Donor01_scHT	cHT	Donor01_cHT	Batch01	12	Stroma/CAF	Fibroblasts	-6.94430937149364	8.30264254480217
Donor01_scHT_GCAGGCTCAGGCGAAT	12212	3289	3.98788077301015	Donor01	scHT	Donor01_scHT	cHT	Donor01_cHT	Batch01	2	Stroma/CAF	Fibroblasts	0.465665561176958	10.3916804400048
Donor01_scHT_GCAGGCTGTATCGCTA	11848	3320	5.56212018906144	Donor01	scHT	Donor01_scHT	cHT	Donor01_cHT	Batch01	2	Stroma/CAF	Fibroblasts	0.793773991085711	10.6352898684106
Donor01_scHT_GCAGGCTGTCGAGCAA	5227	1919	7.55691601300937	Donor01	scHT	Donor01_scHT	cHT	Donor01_cHT	Batch01	2	Stroma/CAF	Fibroblasts	1.05279896876973	8.03816672235344
Donor01_scHT_GCATCGGAGCCTGTGC	17601	3316	17.788762002159	Donor01	scHT	Donor01_scHT	cHT	Donor01_cHT	Batch01	16	ColonEpithelial	Colon epithelial cells	-9.99654402115184	-2.67719248861458
Donor01_scHT_GCATCGGCATTCTGTT	12220	3553	5.84288052373159	Donor01	scHT	Donor01_scHT	cHT	Donor01_cHT	Batch01	2	Stroma/CAF	Fibroblasts	0.79885600230855	10.546734532412
Donor01_scHT_GCATGATAGGTTGAGC	7084	2506	5.53359683794466	Donor01	scHT	Donor01_scHT	cHT	Donor01_cHT	Batch01	2	Stroma/CAF	Fibroblasts	0.887417060352984	8.48036929040764
Donor01_scHT_GCATGATGTGGTCTGC	19939	4148	13.8522493605497	Donor01	scHT	Donor01_scHT	cHT	Donor01_cHT	Batch01	16	ColonEpithelial	Colon epithelial cells	-11.9732686457856	-2.65542677969124
Donor01_scHT_GCATGATTCGTGTGGC	21988	4373	4.7116609059487	Donor01	scHT	Donor01_scHT	cHT	Donor01_cHT	Batch01	2	Stroma/CAF	Fibroblasts	-0.246325689338026	8.36208029657219
Donor01_scHT_GCATTAGCAGCCGTCA	9026	2090	4.97451805894084	Donor01	scHT	Donor01_scHT	cHT	Donor01_cHT	Batch01	2	Stroma/CAF	Fibroblasts	1.63730941436452	8.56738921075676
Donor01_scHT_GCATTAGGTATCATGC	13737	3737	3.71260100458615	Donor01	scHT	Donor01_scHT	cHT	Donor01_cHT	Batch01	2	Stroma/CAF	Fibroblasts	-0.592120035521564	7.70084734826896
Donor01_scHT_GCATTAGTCACTCTTA	9341	3087	3.2758805267102	Donor01	scHT	Donor01_scHT	cHT	Donor01_cHT	Batch01	0	Stroma/CAF	Fibroblasts	2.73749266288442	6.2377931681237
Donor01_scHT_GCCAACGGTACGAAAT	7446	2538	4.08272898200376	Donor01	scHT	Donor01_scHT	cHT	Donor01_cHT	Batch01	0	Stroma/CAF	Fibroblasts	3.39395628593129	6.59186764627311
Donor01_scHT_GCCAACGGTTGTAAAG	22115	4923	3.78023965634185	Donor01	scHT	Donor01_scHT	cHT	Donor01_cHT	Batch01	2	Stroma/CAF	Fibroblasts	-0.760614770434675	7.82123537927482
Donor01_scHT_GCCAACGTCAAACGTC	12164	3333	3.28839197632358	Donor01	scHT	Donor01_scHT	cHT	Donor01_cHT	Batch01	0	Stroma/CAF	Fibroblasts	4.38498960158986	7.13136740594719
Donor01_scHT_GCCAGCACAAGTTTGC	8617	2791	6.45236161076941	Donor01	scHT	Donor01_scHT	cHT	Donor01_cHT	Batch01	2	Stroma/CAF	Fibroblasts	0.238710564591112	8.62856837182853
Donor01_scHT_GCCAGTGCACCAGTAT	6966	2213	5.55555555555556	Donor01	scHT	Donor01_scHT	cHT	Donor01_cHT	Batch01	0	Stroma/CAF	Fibroblasts	2.87088785789174	7.39422245889518
Donor01_scHT_GCCATGGGTCACGACC	12259	3367	4.00522065421323	Donor01	scHT	Donor01_scHT	cHT	Donor01_cHT	Batch01	2	Stroma/CAF	Fibroblasts	-0.346924516342459	8.48612090020988
Donor01_scHT_GCCATGGTCGTAGCTA	10253	2580	5.06193309275334	Donor01	scHT	Donor01_scHT	cHT	Donor01_cHT	Batch01	2	Stroma/CAF	Fibroblasts	1.50606070182485	8.39422293573234
Donor01_scHT_GCCATTCAGCTAAACA	31625	5494	5.80237154150198	Donor01	scHT	Donor01_scHT	cHT	Donor01_cHT	Batch01	2	Stroma/CAF	Fibroblasts	-1.16658307888347	5.65057202249382
Donor01_scHT_GCCATTCTCCACTTTA	5163	2375	7.78617083091226	Donor01	scHT	Donor01_scHT	cHT	Donor01_cHT	Batch01	24	ENS	Enteric nervous system cells	13.99268327377	-2.76991871923592
Donor01_scHT_GCCGATGGTGCCTTCT	6543	1990	2.52177900045851	Donor01	scHT	Donor01_scHT	cHT	Donor01_cHT	Batch01	2	Stroma/CAF	Fibroblasts	-0.156267392419157	7.70605154901359
Donor01_scHT_GCCTGTTAGGGATCTG	8320	2543	7.72836538461539	Donor01	scHT	Donor01_scHT	cHT	Donor01_cHT	Batch01	2	Stroma/CAF	Fibroblasts	0.467237454868975	10.0643860903344
Donor01_scHT_GCCTGTTGTACTCCCT	14948	3205	4.42868611185443	Donor01	scHT	Donor01_scHT	cHT	Donor01_cHT	Batch01	2	Stroma/CAF	Fibroblasts	-0.115311848901091	8.771702488955
Donor01_scHT_GCGAGAACAAACGTGG	14731	3733	2.88507229651755	Donor01	scHT	Donor01_scHT	cHT	Donor01_cHT	Batch01	2	Stroma/CAF	Fibroblasts	0.26681129357976	7.06901570230339
Donor01_scHT_GCGATCGAGATTTGCC	19528	3413	5.19254403932814	Donor01	scHT	Donor01_scHT	cHT	Donor01_cHT	Batch01	2	Stroma/CAF	Fibroblasts	1.33687041423482	8.07430525689933
Donor01_scHT_GCGGAAAAGGGTTGCA	18183	4290	3.25578837375571	Donor01	scHT	Donor01_scHT	cHT	Donor01_cHT	Batch01	2	Stroma/CAF	Fibroblasts	0.419431430317583	9.88839503198478
Donor01_scHT_GCGGAAACACATAACC	12987	2741	7.58450758450758	Donor01	scHT	Donor01_scHT	cHT	Donor01_cHT	Batch01	2	Stroma/CAF	Fibroblasts	1.30070183894795	9.38298197656486
Donor01_scHT_GCGGAAACACTCCGGA	10270	3130	5.09250243427459	Donor01	scHT	Donor01_scHT	cHT	Donor01_cHT	Batch01	2	Stroma/CAF	Fibroblasts	0.501103502728167	10.4728991594872
Donor01_scHT_GCGGAAACATGGGTCC	9746	2884	4.75066694028319	Donor01	scHT	Donor01_scHT	cHT	Donor01_cHT	Batch01	2	Stroma/CAF	Fibroblasts	0.586525422550859	10.4745003786645
Donor01_scHT_GCTACCTGTCTTTCAT	16294	2989	5.27187921934454	Donor01	scHT	Donor01_scHT	cHT	Donor01_cHT	Batch01	2	Stroma/CAF	Fibroblasts	1.37105701587361	8.84805079370353
Donor01_scHT_GCTGAATAGCACCCAC	6824	2234	9.10023446658851	Donor01	scHT	Donor01_scHT	cHT	Donor01_cHT	Batch01	2	Stroma/CAF	Fibroblasts	-0.771256226085005	7.97154494195793
Donor01_scHT_GCTGAATTCTACTCAT	15334	3921	3.97156645363245	Donor01	scHT	Donor01_scHT	cHT	Donor01_cHT	Batch01	2	Stroma/CAF	Fibroblasts	0.11196510217351	10.1582467165551
Donor01_scHT_GCTGCAGGTTATAGCC	8500	2601	5	Donor01	scHT	Donor01_scHT	cHT	Donor01_cHT	Batch01	23	Stroma/CAF	Fibroblasts	-0.95047386267024	5.04507943063591
Donor01_scHT_GCTGGGTGTGCTCTCT	19500	4318	4.69230769230769	Donor01	scHT	Donor01_scHT	cHT	Donor01_cHT	Batch01	2	Stroma/CAF	Fibroblasts	-0.65636254378396	7.40327235132072
Donor01_scHT_GCTTCACAGACATCAA	2716	1085	2.28276877761414	Donor01	scHT	Donor01_scHT	cHT	Donor01_cHT	Batch01	0	Stroma/CAF	Fibroblasts	3.87611995361012	8.85500594049308
Donor01_scHT_GCTTGGGAGTACGAGC	7580	2384	7.26912928759895	Donor01	scHT	Donor01_scHT	cHT	Donor01_cHT	Batch01	2	Stroma/CAF	Fibroblasts	1.49276624343556	10.0697533693871
Donor01_scHT_GCTTGGGGTATCAGCT	5178	1852	8.65198918501352	Donor01	scHT	Donor01_scHT	cHT	Donor01_cHT	Batch01	8	Myofibroblasts	Fibroblasts	-11.0884171900972	8.68277998834465
Donor01_scHT_GCTTTCGCACCAGACC	18164	3735	3.59502312266021	Donor01	scHT	Donor01_scHT	cHT	Donor01_cHT	Batch01	2	Stroma/CAF	Fibroblasts	-0.458623032055674	7.87384863763664
Donor01_scHT_GGAACCCCAGCCATTA	7574	2486	4.73989965672036	Donor01	scHT	Donor01_scHT	cHT	Donor01_cHT	Batch01	14	Endothelium	Endothelium cells	-7.55018820144969	-14.3169300946632
Donor01_scHT_GGAAGTGGTCTAGATC	10353	2924	4.96474451849705	Donor01	scHT	Donor01_scHT	cHT	Donor01_cHT	Batch01	2	Stroma/CAF	Fibroblasts	0.296245378472033	10.3816811647973
Donor01_scHT_GGAATCTGTGTGTCGC	10483	3174	3.71076981780025	Donor01	scHT	Donor01_scHT	cHT	Donor01_cHT	Batch01	2	Stroma/CAF	Fibroblasts	0.855938416935625	10.5595280733666
Donor01_scHT_GGAATCTGTGTTCAGT	6183	2530	4.78732007116287	Donor01	scHT	Donor01_scHT	cHT	Donor01_cHT	Batch01	2	Stroma/CAF	Fibroblasts	0.248967212654772	10.3603818026147
Donor01_scHT_GGAATCTGTTGGGATG	8939	2771	5.04530708132901	Donor01	scHT	Donor01_scHT	cHT	Donor01_cHT	Batch01	2	Stroma/CAF	Fibroblasts	0.323362452007952	9.88110133081291
Donor01_scHT_GGACGTCCATGTTACG	21784	3847	5.57748806463459	Donor01	scHT	Donor01_scHT	cHT	Donor01_cHT	Batch01	2	Stroma/CAF	Fibroblasts	0.901368361927691	9.60299845605705
Donor01_scHT_GGAGAACAGATAACGT	6997	2268	7.8748034872088	Donor01	scHT	Donor01_scHT	cHT	Donor01_cHT	Batch01	8	Myofibroblasts	Fibroblasts	-11.1221639094575	8.90669985681389
Donor01_scHT_GGAGAACGTTCGGACC	3344	1391	5.17344497607655	Donor01	scHT	Donor01_scHT	cHT	Donor01_cHT	Batch01	2	Stroma/CAF	Fibroblasts	-0.727971154235182	7.74563475519035
Donor01_scHT_GGAGATGTCATTTGCT	27978	4915	20.2480520408893	Donor01	scHT	Donor01_scHT	cHT	Donor01_cHT	Batch01	20	Unknown	Unknown	-9.27804293014842	-1.54291478723671
Donor01_scHT_GGAGCAATCTAACGGT	13548	3406	4.42869796279894	Donor01	scHT	Donor01_scHT	cHT	Donor01_cHT	Batch01	2	Stroma/CAF	Fibroblasts	0.883101564861956	7.54673024087761
Donor01_scHT_GGAGGATAGCGCTGCT	10918	2829	3.96592782560909	Donor01	scHT	Donor01_scHT	cHT	Donor01_cHT	Batch01	2	Stroma/CAF	Fibroblasts	-0.4925783825739	8.16193552881096
Donor01_scHT_GGAGGATCAGGCACTC	16099	3468	4.44748121001304	Donor01	scHT	Donor01_scHT	cHT	Donor01_cHT	Batch01	2	Stroma/CAF	Fibroblasts	-0.321990760944662	8.65264769464348
Donor01_scHT_GGAGGTATCCACCTGT	12428	3040	3.63694882523334	Donor01	scHT	Donor01_scHT	cHT	Donor01_cHT	Batch01	2	Stroma/CAF	Fibroblasts	0.904388052441301	7.65204115777824
Donor01_scHT_GGATCTAGTCCGGTCA	8905	2789	6.13138686131387	Donor01	scHT	Donor01_scHT	cHT	Donor01_cHT	Batch01	2	Stroma/CAF	Fibroblasts	0.872312051274004	10.010887822207
Donor01_scHT_GGCACGTCAATGTTGC	3414	1771	6.82483889865261	Donor01	scHT	Donor01_scHT	cHT	Donor01_cHT	Batch01	24	ENS	Enteric nervous system cells	13.966710907437	-2.74360612959053
Donor01_scHT_GGCACGTTCAAACGAA	3490	1636	9.7134670487106	Donor01	scHT	Donor01_scHT	cHT	Donor01_cHT	Batch01	24	ENS	Enteric nervous system cells	13.8171480717437	-2.77183751196053
Donor01_scHT_GGCAGTCGTAAGCGGT	11856	2683	3.23886639676113	Donor01	scHT	Donor01_scHT	cHT	Donor01_cHT	Batch01	2	Stroma/CAF	Fibroblasts	1.2891776385085	8.0857140627465
Donor01_scHT_GGCGTCACAGCGTAGA	14803	3590	7.50523542525164	Donor01	scHT	Donor01_scHT	cHT	Donor01_cHT	Batch01	2	Stroma/CAF	Fibroblasts	1.04156695029897	9.38520117669914
Donor01_scHT_GGCGTCATCGGCATCG	8852	2588	5.03840939900587	Donor01	scHT	Donor01_scHT	cHT	Donor01_cHT	Batch01	23	Stroma/CAF	Fibroblasts	-1.63963260032969	5.08932515054557
Donor01_scHT_GGCTGTGCAGTCAGAG	27351	4221	15.6411100142591	Donor01	scHT	Donor01_scHT	cHT	Donor01_cHT	Batch01	16	ColonEpithelial	Colon epithelial cells	-10.4782754359468	-2.76583866209175
Donor01_scHT_GGCTGTGGTACCTAGT	6132	2508	8.28440965427267	Donor01	scHT	Donor01_scHT	cHT	Donor01_cHT	Batch01	23	Stroma/CAF	Fibroblasts	-1.60485793926555	4.898091992434
Donor01_scHT_GGCTTGGGTCTCAAGT	4115	1331	7.07168894289186	Donor01	scHT	Donor01_scHT	cHT	Donor01_cHT	Batch01	2	Stroma/CAF	Fibroblasts	1.53615794799489	9.36302634149406
Donor01_scHT_GGCTTTCTCTGCTCTG	5916	2321	5.34144692359702	Donor01	scHT	Donor01_scHT	cHT	Donor01_cHT	Batch01	24	ENS	Enteric nervous system cells	13.6947716297881	-2.57626251310494
Donor01_scHT_GGGAAGTAGATGTTAG	26237	4651	3.87239394747875	Donor01	scHT	Donor01_scHT	cHT	Donor01_cHT	Batch01	2	Stroma/CAF	Fibroblasts	-0.381099703691778	7.47813006311271
Donor01_scHT_GGGAAGTTCTTGGATG	10022	2820	5.30832169227699	Donor01	scHT	Donor01_scHT	cHT	Donor01_cHT	Batch01	2	Stroma/CAF	Fibroblasts	0.170508128620806	7.79952784448478
Donor01_scHT_GGGACAAGTTTGGCTA	13146	3602	3.21770880876312	Donor01	scHT	Donor01_scHT	cHT	Donor01_cHT	Batch01	8	Myofibroblasts	Fibroblasts	-11.924511092685	9.25098772912834
Donor01_scHT_GGGACCTCAACAGAGC	13964	3627	3.10799197937554	Donor01	scHT	Donor01_scHT	cHT	Donor01_cHT	Batch01	2	Stroma/CAF	Fibroblasts	0.39571217916173	10.2587496843896
Donor01_scHT_GGGACTCTCTACTATC	12519	3612	3.40282770189312	Donor01	scHT	Donor01_scHT	cHT	Donor01_cHT	Batch01	2	Stroma/CAF	Fibroblasts	0.409745437123003	10.517440518435
Donor01_scHT_GGGAGATCAAGAAATC	9669	2697	5.56417416485676	Donor01	scHT	Donor01_scHT	cHT	Donor01_cHT	Batch01	2	Stroma/CAF	Fibroblasts	0.51458345077199	9.53781195550773
Donor01_scHT_GGGAGATCACTTGTGA	7562	2322	3.43824385083311	Donor01	scHT	Donor01_scHT	cHT	Donor01_cHT	Batch01	0	Stroma/CAF	Fibroblasts	2.87316141746205	7.78720637231682
Donor01_scHT_GGGAGTAGTTCAGCTA	13210	3185	5.39742619227858	Donor01	scHT	Donor01_scHT	cHT	Donor01_cHT	Batch01	2	Stroma/CAF	Fibroblasts	0.0581372799651051	9.09797545343254
Donor01_scHT_GGGATCCTCGCGTAGC	4144	1612	8.71138996138996	Donor01	scHT	Donor01_scHT	cHT	Donor01_cHT	Batch01	8	Myofibroblasts	Fibroblasts	-10.350316184543	8.33770438104484
Donor01_scHT_GGGCCATGTAGTCGGA	6104	2052	7.30668414154653	Donor01	scHT	Donor01_scHT	cHT	Donor01_cHT	Batch01	8	Myofibroblasts	Fibroblasts	-10.2985726771577	8.36686964898918
Donor01_scHT_GGGCGTTAGATGCTAA	8916	2572	7.71646478241364	Donor01	scHT	Donor01_scHT	cHT	Donor01_cHT	Batch01	2	Stroma/CAF	Fibroblasts	0.779813510395708	10.5490128603539
Donor01_scHT_GGGCGTTCACGTTGGC	13948	3540	3.94321766561514	Donor01	scHT	Donor01_scHT	cHT	Donor01_cHT	Batch01	2	Stroma/CAF	Fibroblasts	-0.720537367246923	8.41903849511955
Donor01_scHT_GGGCGTTGTACCCGCA	17042	4171	3.6615420725267	Donor01	scHT	Donor01_scHT	cHT	Donor01_cHT	Batch01	2	Stroma/CAF	Fibroblasts	0.444820624806109	9.7140271273217
Donor01_scHT_GGGCTACAGTCACGCC	11886	3119	5.88928150765607	Donor01	scHT	Donor01_scHT	cHT	Donor01_cHT	Batch01	2	Stroma/CAF	Fibroblasts	0.931014877773943	9.75827380090568
Donor01_scHT_GGGCTACGTGCCTTCT	10836	3019	4.95570321151717	Donor01	scHT	Donor01_scHT	cHT	Donor01_cHT	Batch01	2	Stroma/CAF	Fibroblasts	-0.58093388096231	8.12970705896232
Donor01_scHT_GGGCTCAAGCGTACAG	13523	3765	2.73607927235081	Donor01	scHT	Donor01_scHT	cHT	Donor01_cHT	Batch01	2	Stroma/CAF	Fibroblasts	0.257040959812822	10.4192282763085
Donor01_scHT_GGGCTCAGTCTCACGG	28373	4611	18.5528495400557	Donor01	scHT	Donor01_scHT	cHT	Donor01_cHT	Batch01	16	ColonEpithelial	Colon epithelial cells	-9.85039724685985	-2.32830182642128
Donor01_scHT_GGGTAGAAGGCCCAAA	12022	3303	4.52503743137581	Donor01	scHT	Donor01_scHT	cHT	Donor01_cHT	Batch01	2	Stroma/CAF	Fibroblasts	0.620849949337664	10.5048148241601
Donor01_scHT_GGGTAGACATGGGATG	13671	3401	4.01579986833443	Donor01	scHT	Donor01_scHT	cHT	Donor01_cHT	Batch01	2	Stroma/CAF	Fibroblasts	-0.546970791153488	8.52420397668693
Donor01_scHT_GGGTAGACATTACGGT	17830	3884	4.52047111609647	Donor01	scHT	Donor01_scHT	cHT	Donor01_cHT	Batch01	2	Stroma/CAF	Fibroblasts	-0.66109095790225	8.40116949945305
Donor01_scHT_GGGTATTGTGACATCT	6701	2201	2.55185793165199	Donor01	scHT	Donor01_scHT	cHT	Donor01_cHT	Batch01	0	Stroma/CAF	Fibroblasts	2.71324024818105	7.38818188577507
Donor01_scHT_GGGTCACTCGACATTG	7773	2608	8.36227968609288	Donor01	scHT	Donor01_scHT	cHT	Donor01_cHT	Batch01	2	Stroma/CAF	Fibroblasts	0.0683086337820912	9.8781363573632
Donor01_scHT_GGGTGTCGTACTGAGG	4233	1534	7.512402551382	Donor01	scHT	Donor01_scHT	cHT	Donor01_cHT	Batch01	2	Stroma/CAF	Fibroblasts	1.39010785243672	9.8671090212426
Donor01_scHT_GGGTTATTCAGTCACA	9945	2978	4.77626948215183	Donor01	scHT	Donor01_scHT	cHT	Donor01_cHT	Batch01	23	Stroma/CAF	Fibroblasts	-1.34966685154277	4.90635558038566
Donor01_scHT_GGGTTTAAGGTGAGCT	16231	3780	4.98428932290062	Donor01	scHT	Donor01_scHT	cHT	Donor01_cHT	Batch01	2	Stroma/CAF	Fibroblasts	-0.3139800307973	7.48936577707145
Donor01_scHT_GGTAACTGTATGAGAT	5612	2410	4.72202423378475	Donor01	scHT	Donor01_scHT	cHT	Donor01_cHT	Batch01	0	Stroma/CAF	Fibroblasts	3.39543376586598	6.22681303888176
Donor01_scHT_GGTAATCCAAGCTACT	5520	1995	6.84782608695652	Donor01	scHT	Donor01_scHT	cHT	Donor01_cHT	Batch01	11	Stroma/CAF	Fibroblasts	7.69043431899709	12.6208760347924
Donor01_scHT_GGTAGAGGTATCACCA	6843	1654	16.5424521408739	Donor01	scHT	Donor01_scHT	cHT	Donor01_cHT	Batch01	16	ColonEpithelial	Colon epithelial cells	-12.1036282954438	-2.37685064405587
Donor01_scHT_GGTAGAGTCTCGCCTA	7588	2771	6.58935160780179	Donor01	scHT	Donor01_scHT	cHT	Donor01_cHT	Batch01	24	ENS	Enteric nervous system cells	13.6322163166778	-2.65669278234627
Donor01_scHT_GGTCACGAGCGCTGCT	11235	2482	7.95727636849132	Donor01	scHT	Donor01_scHT	cHT	Donor01_cHT	Batch01	2	Stroma/CAF	Fibroblasts	1.66039095542592	8.83842821985099
Donor01_scHT_GGTCACGGTTCTCAGA	10664	2968	4.44486121530383	Donor01	scHT	Donor01_scHT	cHT	Donor01_cHT	Batch01	2	Stroma/CAF	Fibroblasts	0.767575007893267	9.79133482843254
Donor01_scHT_GGTGAAGCACGAAAGC	25659	1806	1.82392143107682	Donor01	scHT	Donor01_scHT	cHT	Donor01_cHT	Batch01	3	BCell	B cells	12.077852112271	-8.54131535619881
Donor01_scHT_GGTGAAGTCCGGGACT	5817	2069	9.9192023379749	Donor01	scHT	Donor01_scHT	cHT	Donor01_cHT	Batch01	8	Myofibroblasts	Fibroblasts	-9.83803858139354	8.10235854059074
Donor01_scHT_GGTGAAGTCGCAATGT	17742	4345	3.48889640401308	Donor01	scHT	Donor01_scHT	cHT	Donor01_cHT	Batch01	20	Unknown	Unknown	-6.65603508331615	-1.57606832117226
Donor01_scHT_GGTGAAGTCGGACAAG	10856	2685	3.33456153279293	Donor01	scHT	Donor01_scHT	cHT	Donor01_cHT	Batch01	0	Stroma/CAF	Fibroblasts	3.68009219787282	7.35680504709098
Donor01_scHT_GGTGGCTCAGCTGTGC	25133	1516	1.36076075279513	Donor01	scHT	Donor01_scHT	cHT	Donor01_cHT	Batch01	3	BCell	B cells	11.8292797627227	-7.21228913396981
Donor01_scHT_GGTGGCTTCAAGCCTA	10012	2670	3.18617658809429	Donor01	scHT	Donor01_scHT	cHT	Donor01_cHT	Batch01	2	Stroma/CAF	Fibroblasts	0.916742068745317	7.3616191950402
Donor01_scHT_GGTGTCGCACGGCGTT	9301	2895	8.22492205139232	Donor01	scHT	Donor01_scHT	cHT	Donor01_cHT	Batch01	8	Myofibroblasts	Fibroblasts	-10.9037496028169	9.10360499292228
Donor01_scHT_GGTGTCGTCATTTCGT	30997	4901	19.5535051779204	Donor01	scHT	Donor01_scHT	cHT	Donor01_cHT	Batch01	16	ColonEpithelial	Colon epithelial cells	-10.2981254039033	-2.70789174169686
Donor01_scHT_GGTGTCGTCTCATTTG	21683	4429	4.03541945302772	Donor01	scHT	Donor01_scHT	cHT	Donor01_cHT	Batch01	2	Stroma/CAF	Fibroblasts	0.130741578556719	7.69602843194816
Donor01_scHT_GGTGTTAAGAGTCAAT	16842	3663	3.70502315639473	Donor01	scHT	Donor01_scHT	cHT	Donor01_cHT	Batch01	2	Stroma/CAF	Fibroblasts	0.911545855023088	7.46145125299308
Donor01_scHT_GGTTAACCATGACGGA	10937	2686	5.19338026881229	Donor01	scHT	Donor01_scHT	cHT	Donor01_cHT	Batch01	2	Stroma/CAF	Fibroblasts	0.442110163189592	8.59387179284904
Donor01_scHT_GGTTGTAAGATCACCT	4335	1814	6.71280276816609	Donor01	scHT	Donor01_scHT	cHT	Donor01_cHT	Batch01	2	Stroma/CAF	Fibroblasts	-0.749474259994802	7.79222842126701
Donor01_scHT_GGTTGTACAATTTCGG	13650	3803	6.08058608058608	Donor01	scHT	Donor01_scHT	cHT	Donor01_cHT	Batch01	2	Stroma/CAF	Fibroblasts	-0.452810714922724	8.97802134424064
Donor01_scHT_GTAACCATCGTAGAGG	19191	3977	3.72570475743838	Donor01	scHT	Donor01_scHT	cHT	Donor01_cHT	Batch01	2	Stroma/CAF	Fibroblasts	0.720582944370928	9.7827994433007
Donor01_scHT_GTAAGTCCAACGACTT	20963	4299	3.51571817010924	Donor01	scHT	Donor01_scHT	cHT	Donor01_cHT	Batch01	2	Stroma/CAF	Fibroblasts	-0.348231318376837	8.52912207513664
Donor01_scHT_GTAAGTCGTGCCTTTC	18603	4068	5.07982583454282	Donor01	scHT	Donor01_scHT	cHT	Donor01_cHT	Batch01	2	Stroma/CAF	Fibroblasts	-0.730372684977827	7.65760489374015
Donor01_scHT_GTAAGTCTCCTACGAA	13997	3729	4.12231192398371	Donor01	scHT	Donor01_scHT	cHT	Donor01_cHT	Batch01	2	Stroma/CAF	Fibroblasts	1.04691134116811	10.1481606569848
Donor01_scHT_GTAAGTCTCTTCCTAA	6650	2102	9.08270676691729	Donor01	scHT	Donor01_scHT	cHT	Donor01_cHT	Batch01	2	Stroma/CAF	Fibroblasts	-0.034274953387556	8.01436587243889
Donor01_scHT_GTAATCGCAATCACGT	25006	3922	5.40670239142606	Donor01	scHT	Donor01_scHT	cHT	Donor01_cHT	Batch01	2	Stroma/CAF	Fibroblasts	1.50097356460256	8.82752486139152
[truncated: 16,314 more rows]
