# Supplementary material for: Gene expression adaptation of metastases to their host tissue
Source: iScience. 2026 Jul 21;29(8):116744. doi: 10.1016/j.isci.2026.116744 (PMC13392873; doi:10.1016/j.isci.2026.116744)
Supplement: Table S3. DE comparison of liver metastasis vs. primary colon tumor cells (PT & MT specific analysis) — All genes included in the analysis are provided. Log2 FC of the individual donors, the mean log2 FC over all donors and a binary classification if a gene is metastasis- or primary tumor-specific are provided for every gene. Log2 FC of the external scRNA-seq data and log2 FC and adjusted p value of external microarray data analysis is included. [file mmc4.csv]

Table S3: DE comparison of liver metastasis vs. primary colon tumor cells (PT & MT specific analysis). All genes included in the analysis are provided. Log2 FC of the individual donors,the mean log2 FC over all donors and a binary classification if a gene is metastasis or primary tumor specific are provided for every gene. Log2 FC of the external scRNA-seq data and log2 FC and adjusted p-value of…
log2FC_MTPT_D1D1	log2 FC (MT/PT) in donor 1 in our scRNA-seq data
log2FC_MTPT_D5D5	log2 FC of (MT/PT) in donor 5 in our scRNA-seq data
meanlog2FC_MTPT	mean log2 FC (MT/PT) over donors in our scRNA-seq data
MTPT_Candidate	information if gene is classified as primary tumor (PT) or metastasis (MT) specific or non-specific (FALSE)
ExtmArray_log2FC	log2 FC (MT/PT) in external microarray data
ExtmArray_AjdPval	Adjusted p-value of DE analysis in external microarray data
ExtSc_meanlog2FC_MTPT	log2 FC (MT/PT) in external scRNA-seq data
	log2FC_MTPT_D1D1	log2FC_MTPT_D5D5	meanlog2FC_MTPT	MTPT_Candidate	ExtmArray_log2FC	ExtmArray_AjdPval	ExtSc_meanlog2FC_MTPT
LCN2	-1.10727765361136	-1.54493833026317	-1.32610799193726	PT	-0.833699188088376	4.04045658509602E-17	NA
IFITM3	-1.30926717976343	-1.16463946442179	-1.23695332209261	PT	0.00329179307894653	0.957191904049545	0.236479218497689
GPX2	-0.832543060355111	-1.59461123569523	-1.21357714802517	PT	-0.304853779777233	0.000184586415555906	-0.328571135047158
RPL17	-1.23151910904606	-0.707019842868189	-0.969269475957126	PT	-0.142946222542475	0.000558287272046711	NA
ZFP36L1	-0.603542651778588	-1.1514965030151	-0.877519577396844	PT	0.35348747341201	3.52090743449446E-12	0.113780296019235
RPL3	-1.41759982253452	-0.269388765448706	-0.843494293991613	PT	-0.135368054911203	6.87266172218095E-10	-0.388209807402894
NPM1	-0.656882353445118	-0.905738256472082	-0.7813103049586	PT	-0.272576585165043	1.01189132537266E-10	-0.120994579149285
CCL20	-0.20608380003146	-1.327655778259	-0.766869789145231	PT	-0.700492768487592	1.2201961255132E-05	0.252019048974099
RPS9	-0.918372814647118	-0.607826089165435	-0.763099451906276	PT	-0.080220583121518	0.0728272643798772	-0.257334660938107
PMEPA1	-0.291611905829513	-1.22896311248682	-0.760287509158166	PT	0.451042641465773	3.42628797800162E-05	0.0989178692415429
RRBP1	-0.622553342952623	-0.882127314743776	-0.7523403288482	PT	0.0153845296886506	0.801112671143358	-0.0340445696679561
CCND1	-0.755372658958769	-0.705745582645927	-0.730559120802348	PT	0.0871466867855812	0.105140380387199	0.136784942225574
PPA1	-0.328479666823627	-1.12851397077215	-0.728496818797888	PT	-0.358456463309472	1.19133634285766E-08	-0.223453870995058
FAM3D	-0.245428826135895	-1.20830050999815	-0.726864668067022	PT	-0.507863107307691	2.93075456867194E-09	-0.0213554778763914
RPL7	-0.74507527099084	-0.682679361633142	-0.713877316311991	PT	-0.0305931144731699	0.51955298733302	-0.0568850502332703
PIGR	-0.203368460399928	-1.21415334892226	-0.708760904661095	PT	-2.26312310562144	3.82019621405409E-20	NA
COX4I1	-0.456134108608028	-0.956281259274518	-0.706207683941273	PT	-0.0594526663435026	0.0506448951609209	-0.116961734944196
RPS14	-0.733368976856886	-0.667031189436165	-0.700200083146525	PT	0.0073902518565436	0.81280165222963	-0.110102403984238
RPS20	-0.330202266084489	-1.06082973156314	-0.695515998823816	PT	0.0477070396394296	0.229605808395543	0.0973958716262109
RPL36AL	-0.317416400075647	-1.04093727441788	-0.679176837246765	PT	-0.121871041626593	0.00151356239615392	-0.114716193846841
HMGB1	-0.48762395043634	-0.85845337807265	-0.673038664254495	PT	-0.16937714803866	0.00359146330768729	0.0732158383425179
RPS23	-0.799007979127237	-0.541591961146962	-0.670299970137099	PT	-0.12850649917483	0.00103714920835769	-0.0650756522919291
RPL23	-0.349029019447928	-0.9910993983106	-0.670064208879264	PT	-0.138785066613154	0.00137199693160514	-0.0157612356938372
H3F3A	-0.335863418539535	-0.976887409661298	-0.656375414100417	PT	-0.0694622603174427	0.0647059938645466	0.185365780816644
RPL10	-1.0013112722083	-0.309132288818868	-0.655221780513585	PT	0.0478394192989852	0.161017083537077	-0.0829547611067754
MYC	-0.655333498701228	-0.64969916885787	-0.652516333779549	PT	-0.0497917336095365	0.455044569774154	0.0945701796863267
TSPO	-0.517603589944938	-0.785813176141873	-0.651708383043405	PT	0.023571325269938	0.341554328717495	-0.194469405541548
SNRPB	-0.828408508738643	-0.474431017399946	-0.651419763069294	PT	-0.0609792992780643	0.224673254031933	-0.0981909578671527
EPHB2	-1.1109591474053	-0.187845026208367	-0.649402086806834	PT	-0.387491764944096	1.25369760041456E-08	-0.0105811881953584
FERMT1	-0.754533533094651	-0.513072981049944	-0.633803257072298	PT	-0.404880589804449	0.000858714733556172	0.183901172830022
RPL27A	-0.604725719798734	-0.652546560855979	-0.628636140327356	PT	-0.111551418001202	0.000100594712134486	-0.0609746258880435
RPS2	-0.930801635711097	-0.301797748030174	-0.616299691870636	PT	-0.108096226917136	0.00223450972107003	-0.327061083539045
RACK1	-0.686636644794983	-0.545278641897543	-0.615957643346263	PT	NA	NA	-0.267823836132472
SLC25A5	-0.583484429572857	-0.63412714703745	-0.608805788305153	PT	-0.404127011380732	1.57898231440411E-14	-0.239861332029152
HNRNPA2B1	-0.498170510646277	-0.717631166842826	-0.607900838744551	PT	-0.180597526035186	5.17795811235197E-08	0.108106535292596
ATP5IF1	-0.729122621749045	-0.48357199927518	-0.606347310512112	PT	NA	NA	-0.108774602049566
BTF3	-0.250026456371403	-0.953310765549845	-0.601668610960624	PT	-0.149325344959835	3.58639050825838E-05	-0.064342549864751
IFI27	-0.32087945335019	-0.879390336547244	-0.600134894948717	PT	-0.568033208244	3.17700349634851E-07	-0.0688653912375985
EIF4A1	-0.481797498385108	-0.704278897903425	-0.593038198144266	PT	-0.173620142423756	1.01987739151986E-06	-0.0962675871993217
NDUFA13	-0.216275940150948	-0.963460952466088	-0.589868446308518	PT	NA	NA	NA
RPS17	-0.457914680418268	-0.715572136258469	-0.586743408338368	PT	NA	NA	NA
YWHAB	-0.479165845003672	-0.685390632348096	-0.582278238675884	PT	-0.066291572663305	0.233562374596406	0.145964911279358
GSTP1	-0.193224360594022	-0.964352978321083	-0.578788669457552	PT	-0.0479348221550168	0.255827350704697	-0.430702534060293
SLC25A3	-0.506789062400544	-0.648001109113059	-0.577395085756802	PT	-0.327497579381573	2.18110593965714E-19	-0.180879331988572
ENO1	-0.94999881328308	-0.204488297432719	-0.577243555357899	PT	-0.144122692801991	0.0038691147926733	-0.180108560380544
RPS3A	-0.870272769166686	-0.282152998921724	-0.576212884044205	PT	-0.118933660958476	0.000482433187539502	-0.184661181934234
MIF	-0.738281502243967	-0.396257623807294	-0.56726956302563	PT	-0.00473813800934615	0.923952687230068	-0.00293525237419323
RPS27A	-0.582235651489801	-0.539139556198188	-0.560687603843995	PT	-0.110386520933453	5.478425004442E-05	-0.0209925382591285
RPL10A	-0.770140754474848	-0.345833122859322	-0.557986938667085	PT	0.0704057025693974	0.0186395926039184	-0.0537343451542354
RPL22	-0.903352404812469	-0.205209334286954	-0.554280869549711	PT	-0.0698714491461553	0.0113078968294943	-0.229069019147139
EEF1D	-0.360174422821959	-0.73111131917762	-0.54564287099979	PT	-0.036300151735258	0.333854191341436	-0.112799316950444
PRDX5	-0.741893923906941	-0.347561177291935	-0.544727550599438	PT	-0.110559378776513	0.133769339748955	0.0315608859596161
IMPDH2	-0.893225342841327	-0.192144619004683	-0.542684980923005	PT	-0.418518454806235	6.65357883282361E-19	0.00279136071919495
CEACAM5	-0.376859436811402	-0.699289904159505	-0.538074670485454	PT	-0.506151184246251	0.000538562691340166	0.156972199762972
RPLP0	-0.611620436357802	-0.463420030294067	-0.537520233325934	PT	-0.151286473264158	3.38005941637051E-05	-0.211367649143963
ATP5F1A	-0.869565981436442	-0.190091280582469	-0.529828631009456	PT	NA	NA	-0.101958350624208
MYL12B	-0.424510318909157	-0.632948946233238	-0.528729632571198	PT	-0.00328551555888405	0.922108910237739	-0.213362810624798
RBM3	-0.446831583096738	-0.609298613617923	-0.528065098357331	PT	-0.212850979331001	6.63749357582337E-07	-0.0232018727189764
FAU	-0.480469159412291	-0.575162006588301	-0.527815583000296	PT	-0.0803138875172547	0.0025344924816571	-0.0355808346398359
EIF3K	-0.403378328668433	-0.648035431276617	-0.525706879972525	PT	-0.325070875141947	2.17420805967412E-14	-0.0728857414113182
NME2	-0.269765344355917	-0.780840227084362	-0.525302785720139	PT	-0.0101818317538483	0.734891265611601	NA
HINT1	-0.11889639343478	-0.930334511786107	-0.524615452610443	PT	-0.119593619995859	0.000241513200351667	-0.0618124631389434
CTSB	-0.555562015872568	-0.48732358890017	-0.521442802386369	PT	0.553270361936132	1.0766289883445E-23	-0.276200030370755
CALM1	-0.423273689127139	-0.616234441866429	-0.519754065496784	PT	NA	NA	0.0535888045086161
PSME2	-0.720115195856791	-0.313871183022842	-0.516993189439817	PT	-0.496923488638039	8.79087107553823E-19	-0.0155735572854356
RPL9	-0.510294679633182	-0.51842304736757	-0.514358863500376	PT	-0.145324860355803	0.000689062124093067	-0.186832055114794
RTRAF	-0.611505906211931	-0.414201463946595	-0.512853685079263	PT	NA	NA	-0.0526982304110024
WNT11	-0.321744775729667	-0.701932048179625	-0.511838411954646	PT	0.199625483732893	1.99147723486589E-07	NA
RPS6	-0.904565059869116	-0.104736845312916	-0.504650952591016	PT	-0.139376179945571	0.000195571628543802	-0.222078335599202
RPSA	-0.539653132523448	-0.46195899518199	-0.500806063852719	PT	-0.151790731341929	0.000101377210015078	-0.190908932714535
ATP5MC1	-0.815358498240393	-0.1829265350017	-0.499142516621047	PT	NA	NA	-0.149147015002455
PSMA6	-0.640287749554463	-0.351791827392728	-0.496039788473595	PT	-0.3948101461316	4.62170002878936E-18	NA
RPL18	-0.542699781148134	-0.445846255829144	-0.494273018488639	PT	-0.187929407534428	1.28383293909918E-11	-0.296636540824193
RPL15	-0.548069605881664	-0.438894115920284	-0.493481860900974	PT	-0.213030789904685	2.31134670050062E-11	-0.039362913391118
APEX1	-0.814070048755517	-0.172701512770575	-0.493385780763046	PT	0.0916926244111691	0.0941421446632664	-0.0631150891206298
SELENOP	-0.491301058506243	-0.48957976893548	-0.490440413720862	PT	NA	NA	0.0178241876291478
RPL19	-0.572638766581719	-0.402083878103954	-0.487361322342837	PT	-0.164106760917319	2.30154999760895E-05	-0.288540953518099
RPLP2	-0.497165038897086	-0.472934314390906	-0.485049676643996	PT	0.0668471517700268	0.0206001633979528	-0.0913665727516872
LY6G6D	-0.698374038036696	-0.26603729350628	-0.482205665771488	PT	0.313896873806158	0.0217306025785202	NA
RPS26	-0.60642423422887	-0.356545159589353	-0.481484696909112	PT	-0.247888679363678	0.000110703474443503	-0.37011815680699
ID1	-0.398573115482542	-0.562147538882723	-0.480360327182632	PT	-0.232330995712189	0.0263946910231326	-0.308247205700133
SOD3	-0.492500628601423	-0.461598417176799	-0.477049522889111	PT	0.172748942595376	0.020692822559256	NA
RPL7A	-0.729400943895913	-0.220265259122414	-0.474833101509163	PT	-0.112754478702183	0.00052187553961782	-0.246515806589022
RPS16	-0.440659929097257	-0.508466829983587	-0.474563379540422	PT	-0.165618993147423	6.34653315302481E-05	-0.138972862822731
PHPT1	-0.706938262989514	-0.23963001365835	-0.473284138323932	PT	0.0361594545710742	0.123554475031917	-0.0365702549739806
EEF2	-0.365707838307934	-0.580392046046617	-0.473049942177276	PT	-0.154195130760461	2.93957515179156E-05	0.0592156747388022
SYNCRIP	-0.531496533037688	-0.411840507435085	-0.471668520236386	PT	-0.193862160838128	9.8059069445674E-06	0.0458604352169132
NOP56	-0.705369560114658	-0.236790131694243	-0.47107984590445	PT	-0.502628199072108	8.33944072459959E-16	-0.115005459049662
RPL13	-0.585049960283262	-0.351338693830738	-0.468194327057	PT	0.0428084119717845	0.366599981955696	0.0267562186126269
SLC12A2	-0.287887914994337	-0.64814263357952	-0.468015274286929	PT	-0.706540518326604	2.35880620000451E-11	0.098342768518477
SNHG5	-0.275767640343142	-0.660026709617815	-0.467897174980478	PT	NA	NA	NA
APRT	-0.197083650498707	-0.732868099374251	-0.464975874936479	PT	-0.0673774132928166	0.0668459943205908	-0.0213266713064748
RPL28	-0.560308141983169	-0.36843602929552	-0.464372085639345	PT	-0.0424895488841053	0.189643481231912	-0.245370603728602
NCL	-0.335019948879053	-0.581487534049058	-0.458253741464056	PT	-0.29500167044583	8.78712190436953E-14	-0.0483009364098215
DSG2	-0.489612801359452	-0.425599020705169	-0.45760591103231	PT	-0.362250459333647	0.000281971406724149	0.0911908283920702
DAD1	-0.43570470701085	-0.473739851200324	-0.454722279105587	PT	-0.028412660324261	0.506218729527869	-0.0768016190157088
ATP5MC2	-0.325306993183919	-0.581555119685127	-0.453431056434523	PT	NA	NA	-0.12708794438056
PSME1	-0.536921890608298	-0.350203352192847	-0.443562621400573	PT	-0.426975497385927	6.81652164456629E-19	0.0276810188873362
MRPS34	-0.287546590780291	-0.599051251660928	-0.44329892122061	PT	-0.278702932656233	6.73110645374356E-19	-0.0466636523896877
PSMA3	-0.470970863028734	-0.413854624811518	-0.442412743920126	PT	-0.38225232819471	1.03408635719516E-13	-0.00944963039480773
EIF3A	-0.401156868661622	-0.483405612920975	-0.442281240791298	PT	-0.199380761410089	5.06013988767825E-08	-0.0194033917395693
H2AFJ	-0.609845664026635	-0.274464820340383	-0.442155242183509	PT	-0.0723119316529176	0.0705714152647797	-0.0589317939369087
RPL29	-0.590712590266639	-0.293134216022076	-0.441923403144358	PT	-0.0440528897967185	0.19705168462961	-0.277317018875153
RPS11	-0.197625065581853	-0.685921655900422	-0.441773360741137	PT	-0.0960785617892156	0.000187156222161461	-0.0204405642605749
TGFBI	-0.238576470545159	-0.640902343331294	-0.439739406938227	PT	0.222170301426779	0.00723740134737611	-0.10014967161679
H2AFZ	-0.675596311143092	-0.201049974827882	-0.438323142985487	PT	-0.580124233675993	1.90845936612517E-30	-0.102878929385564
SLC26A2	-0.416367069391567	-0.457006296825917	-0.436686683108742	PT	-0.376702027344414	0.00185075606964185	-0.0969457437460552
ATP5F1D	-0.442541592772268	-0.428311838785993	-0.43542671577913	PT	NA	NA	-0.0780085808148305
EEF1G	-0.456933336881324	-0.410732103997262	-0.433832720439293	PT	-0.0790341699279399	0.0198875621592613	NA
PARK7	-0.667615388901235	-0.198709234080778	-0.433162311491006	PT	-0.1622657717138	5.21377773461413E-09	-0.0759135157362536
ATP5MPL	-0.483801611393321	-0.380397724472434	-0.432099667932877	PT	NA	NA	-0.145283640564135
GAS5	-0.385065325654881	-0.478773545574731	-0.431919435614806	PT	-0.325883600640401	5.25856226053999E-09	NA
SNRPD1	-0.628627050199648	-0.230268084188952	-0.4294475671943	PT	-0.54292236756312	3.32911511588937E-20	-0.128178657459286
RPL18A	-0.373630200356004	-0.483844185120914	-0.428737192738459	PT	-0.183813501209132	0.000244167132590244	-0.0881486633238087
CD46	-0.31588984131295	-0.539803827209517	-0.427846834261234	PT	-0.150793972985423	0.0157839974079395	0.369556856078
RPL4	-0.296729831786023	-0.545484943473344	-0.421107387629683	PT	-0.177888249695337	0.000153319754114075	-0.200796141826318
CHCHD10	-0.715410824726453	-0.126369552786662	-0.420890188756558	PT	0.0139102920470529	0.711177974012207	-0.273474445985371
RPL24	-0.375280172824303	-0.464460311120138	-0.419870241972221	PT	-0.399485996727681	4.67957797280906E-29	-0.115731760945206
LSM7	-0.165925093668448	-0.671095380362577	-0.418510237015512	PT	-0.160660662462779	6.58672828251076E-09	-0.0243391070246453
PSMA7	-0.638694862776885	-0.197473115100993	-0.418083988938939	PT	-0.301937312912889	6.11168804396326E-11	-0.0387138755654108
TUFM	-0.562011448414023	-0.273622894567132	-0.417817171490578	PT	-0.370235074825647	2.01123606202393E-21	-0.11610811672412
RPS19	-0.547198495181961	-0.286918160464054	-0.417058327823008	PT	-0.269372448333868	1.32454687128E-09	-0.194160330973146
BANF1	-0.423666126191699	-0.408667126584322	-0.41616662638801	PT	0.107895290355235	0.00151566119800459	-0.0556520962529365
CIRBP	-0.459550100948398	-0.366958413616776	-0.413254257282587	PT	-0.0256525088859133	0.504263942947909	0.192177456104086
SRSF3	-0.495115514339544	-0.330268926642291	-0.412692220490918	PT	-0.292885348879739	1.28205404450633E-15	-0.00926810567705116
DPEP1	-0.43277817069296	-0.391459752548007	-0.412118961620484	PT	0.0909396647684617	0.529482895509049	NA
ACAA2	-0.569601992393608	-0.254320910351113	-0.411961451372361	PT	-0.138218098342003	0.0752346066419789	-0.069076308134622
SCAND1	-0.413283346676653	-0.406172959069645	-0.409728152873149	PT	0.00142144205655671	0.948412995378741	NA
NEDD8	-0.46337786122261	-0.355197471678671	-0.40928766645064	PT	-0.0660059476442905	0.0527329343738691	-0.0133220002365235
HNRNPAB	-0.137371188346906	-0.681043683625711	-0.409207435986308	PT	-0.466694177620222	4.00789566642652E-22	-0.122801029074057
PLCB4	-0.358893720905663	-0.459113719349982	-0.409003720127823	PT	-0.65824716188888	0.000350929606802211	NA
HNRNPU	-0.196146398775731	-0.615904006953694	-0.406025202864713	PT	-0.160222260141495	6.37160434378955E-07	0.135049699928534
TMEM176B	-0.288215564150404	-0.521760240623578	-0.404987902386991	PT	0.298910044799686	1.23180076605179E-11	0.404535606928567
NAP1L1	-0.508281117045627	-0.29583027007109	-0.402055693558359	PT	-0.077717551033529	0.0987596487953645	-0.0117703844746542
SNU13	-0.416986037158259	-0.383960683484424	-0.400473360321342	PT	-0.063457964080881	0.00742201692492358	-0.194189789600333
TST	-0.561671385514428	-0.235860987005406	-0.398766186259917	PT	-0.219354518018767	7.21476272036992E-06	-0.12267024864868
SUCLG1	-0.457164126372124	-0.3388389928751	-0.398001559623612	PT	-0.454431875752789	2.88186933523161E-18	-0.0463395982262618
H2AFY	-0.138851606396499	-0.651594261086793	-0.395222933741646	PT	-0.0131488080056309	0.700655710650614	0.108355758697308
ERH	-0.576436356775084	-0.213941266947643	-0.395188811861364	PT	-0.224410540282993	3.0709133046952E-10	-0.0600786954824484
SFN	-0.17705638071325	-0.612168685987497	-0.394612533350373	PT	-0.054872312516436	0.526758608162778	-0.173195293611789
AC103702.2	-0.68120596366463	-0.105875125024142	-0.393540544344386	PT	NA	NA	NA
ENY2	-0.140055901686399	-0.646043239309779	-0.393049570498089	PT	-0.290657378919615	4.26371434467389E-08	-0.00858492829116808
NACA	-0.231524234295762	-0.553242259382038	-0.3923832468389	PT	-0.102774498634797	0.000291464524378735	-0.228879049016937
PA2G4	-0.462176393138761	-0.320706924858822	-0.391441658998791	PT	-0.373855775784698	8.54143278286976E-15	-0.207559710992756
NDUFV2	-0.48277498931454	-0.300065905529141	-0.39142044742184	PT	-0.239502783159725	3.63419785615678E-08	-0.0276908799457161
SUB1	-0.118348881002101	-0.664310004157916	-0.391329442580008	PT	-0.152744172074753	3.85466190105049E-05	-0.0756660340805473
RPL6	-0.188021717406544	-0.593704949680047	-0.390863333543296	PT	-0.0975537210049668	0.0132034621902028	-0.138694782122165
PRDX2	-0.44464733418694	-0.336976472599479	-0.390811903393209	PT	-0.188478407665211	3.50129502466971E-05	0.0219716100684795
ASCL2	-0.44109093160376	-0.339012579324307	-0.390051755464033	PT	0.0806433421835777	0.0670047799390564	0.207413930466718
MLEC	-0.217819042575524	-0.558382184883992	-0.388100613729758	PT	-0.39879641557257	1.83212760672719E-11	-0.16891709038931
CANX	-0.258157213203397	-0.513272660545409	-0.385714936874403	PT	-0.0423697789472746	0.202187234626306	0.0129174202217408
ETS2	-0.124991432160481	-0.644389312385634	-0.384690372273057	PT	-0.223951069883621	0.000883680499166734	0.0361383745547861
PHGR1	-0.189666211954584	-0.57809299440372	-0.383879603179152	PT	-0.0234602553106109	0.772603844775691	-0.418228360190282
RPS7	-0.431914834026794	-0.333167392587041	-0.382541113306917	PT	-0.141774379676915	3.28640969454399E-05	-0.136965870656022
GADD45GIP1	-0.350375637626759	-0.410138760373812	-0.380257199000286	PT	-0.135917321476989	7.1503360912966E-08	-0.0012895881406596
CST3	-0.497570658767207	-0.259760970670645	-0.378665814718926	PT	0.476824140605395	3.40813825890522E-16	-0.00671289787793183
RPL34	-0.235114896384165	-0.521782090269805	-0.378448493326985	PT	-0.257911832116099	3.18912847915799E-17	0.0208046701056785
SERBP1	-0.409136552124503	-0.34775796132883	-0.378447256726666	PT	-0.303880450912473	2.97915892989391E-11	-0.110054616058251
UQCR10	-0.40975908472179	-0.344367683990297	-0.377063384356043	PT	-0.23031823029197	8.58837126845018E-10	-0.213995866614157
MICOS10	-0.563114539435542	-0.190677486655413	-0.376896013045478	PT	NA	NA	NA
MARCKSL1	-0.14484867886912	-0.60746632993681	-0.376157504402965	PT	-0.0600455954657775	0.0573174296120856	0.076371218328156
CEBPB	-0.322138432431768	-0.428231735765303	-0.375185084098536	PT	0.239932670397042	1.77880589896025E-07	0.0296292332402999
CCT3	-0.286495395051517	-0.46353070096702	-0.375013048009268	PT	-0.161114272387409	0.00117899176853844	-0.0124473595362429
SLPI	-0.141098141009468	-0.605776111673335	-0.373437126341401	PT	-0.340904870285807	0.00960936029819688	NA
RPL13A	-0.395411985270727	-0.350618695467911	-0.373015340369319	PT	-0.379816165735602	9.65194212175002E-12	-0.124098687773856
EIF3G	-0.121892010054475	-0.623501363461412	-0.372696686757944	PT	-0.113146098227407	0.000827189280073183	0.0163615373194708
NUCKS1	-0.531495266501639	-0.213322618074192	-0.372408942287915	PT	-0.16388780815941	5.5809829338415E-06	0.0719465238287764
NDUFB8	-0.374701172229678	-0.369452724776717	-0.372076948503198	PT	-0.0899759223665558	0.000417245435580343	-0.0180746663328952
IFITM2	-0.213736001578473	-0.529745979468649	-0.371740990523561	PT	0.186991577110542	0.00655317649247099	0.193371072635012
CLTA	-0.238645841095348	-0.502710102297078	-0.370677971696213	PT	-0.158744231905647	2.53983154805595E-06	-0.0956918091922163
DYNC1H1	-0.387761120457639	-0.34916754252709	-0.368464331492365	PT	-0.217649090158098	4.0402009817017E-10	-0.0181173823452856
CYBA	-0.244968957875607	-0.490270674547729	-0.367619816211668	PT	0.0338847966226826	0.378256238328799	-0.0108402944262491
PSMB1	-0.191710343003873	-0.540269586943367	-0.36598996497362	PT	-0.252405596371671	4.08583265376571E-14	-0.0558634255292576
SET	-0.485297184719072	-0.24238707646776	-0.363842130593416	PT	-0.151370262392143	6.22865749233418E-06	0.0287894605226526
ST14	-0.127251684039309	-0.599820269694298	-0.363535976866803	PT	-0.0348081230886395	0.562167745032007	-0.0606320157015607
CTSH	-0.528858629588496	-0.196625335301728	-0.362741982445112	PT	0.247366210181148	0.0010698622051861	NA
EDF1	-0.254713683030046	-0.466000133400208	-0.360356908215127	PT	0.0154014888963114	0.523002289635171	-0.118739519428337
RAB2A	-0.135182312521024	-0.582928990513166	-0.359055651517095	PT	-0.0772208616730937	0.0840298840159814	0.0940674618393764
PAPOLA	-0.352879558662316	-0.365213872218975	-0.359046715440646	PT	-0.152795215195725	0.000284783144175015	-0.0462385536055558
RPL5	-0.496893015870026	-0.220410024060451	-0.358651519965238	PT	-0.252932274979126	3.25931814874133E-13	-0.308170532450745
C1QBP	-0.326031367680903	-0.387790911196822	-0.356911139438862	PT	-0.523094481621196	8.61522339139778E-19	-0.0378457408025425
TSPAN6	-0.446503880784773	-0.266051199688852	-0.356277540236813	PT	-0.141783477819963	0.186974941405937	0.0563478841677194
EIF3D	-0.562736145216176	-0.148330082670308	-0.355533113943242	PT	-0.172950761356024	4.8865510378717E-07	-0.147174926280258
HSPA9	-0.312887201043088	-0.397497601296735	-0.355192401169912	PT	-0.293091848895007	2.53635239396845E-10	0.0142006286699408
TOP1	-0.420598489133739	-0.288603264355895	-0.354600876744817	PT	-0.404167288098125	3.24476059924638E-23	-0.0467383500567151
RBCK1	-0.588516980695436	-0.120422919547849	-0.354469950121642	PT	0.0814665266057771	0.0171508366942655	-0.0180106644931355
RPS24	-0.244854886311108	-0.46184292694548	-0.353348906628294	PT	-0.151706493376098	4.36795096430351E-08	-0.25490109264512
MRPL52	-0.439688139458285	-0.266074214604216	-0.352881177031251	PT	-0.00562815335407213	0.876639936964975	-0.155781657397925
KPNB1	-0.477786320591411	-0.227381897156275	-0.352584108873843	PT	-0.389943348004725	6.83136119752194E-22	-0.0547460583655004
SMDT1	-0.42540668300136	-0.277961595644922	-0.351684139323141	PT	-0.12435521256252	0.00236319744471014	-0.0877578072085785
ACTG1	-0.488395881065942	-0.213901096639675	-0.351148488852808	PT	0.0631709298005106	0.0860502087942466	0.0758892587529401
NDUFS6	-0.23840616304026	-0.463771015739612	-0.351088589389936	PT	-0.30869696274123	9.03987242482008E-21	-0.0235024951692395
EIF6	-0.442248770952216	-0.254413764091865	-0.34833126752204	PT	0.0196793521516259	0.800289645159602	-0.135855751704439
ATP5MG	-0.157845048808715	-0.538522758522808	-0.348183903665761	PT	NA	NA	-0.0504942439241269
HNRNPA1	-0.338127985687758	-0.349917989520567	-0.344022987604163	PT	-0.237258307695166	1.18133608915442E-11	-0.122912153194712
KRTCAP2	-0.242936337024624	-0.444895824573956	-0.34391608079929	PT	-0.105806398498541	3.10336692888932E-07	NA
SRSF7	-0.398880027759183	-0.283797315368255	-0.341338671563719	PT	-0.10522379040429	0.00323003416638013	-0.0295087488488655
SNRPF	-0.265462579289497	-0.414866070424046	-0.340164324856772	PT	-0.30895210832019	4.63401852234358E-18	-0.182030875623068
NOP53	-0.36682504963312	-0.313482286453906	-0.340153668043513	PT	NA	NA	-0.0104918789969994
YBX1	-0.142753798196489	-0.537375705380725	-0.340064751788607	PT	-0.0752246727250204	0.0245159776584046	-0.32303662750949
ATP5PO	-0.291566742676378	-0.385608336287469	-0.338587539481924	PT	NA	NA	-0.0705657965214317
DDX3X	-0.264246515815229	-0.4128345881205	-0.338540551967864	PT	-0.0634070916388754	0.0915592616576645	0.04471356348557
ZFAS1	-0.443817036349629	-0.23191422600219	-0.33786563117591	PT	-0.106498352489671	0.0365652646316893	0.0232757511181441
ATP5MC3	-0.303400430780071	-0.372164281420908	-0.337782356100489	PT	NA	NA	-0.181677674802448
COX6B1	-0.129778718575725	-0.5457091864353	-0.337743952505512	PT	-0.121914989553228	0.00274535338126888	-0.151103331009161
NORAD	-0.539745946251172	-0.134128367053093	-0.336937156652133	PT	NA	NA	0.125093016580474
MPST	-0.533082654674206	-0.140489065242676	-0.336785859958441	PT	-0.00499460748857319	0.85318756313287	-0.162382401188099
UQCRC1	-0.369451401070478	-0.303304114118925	-0.336377757594701	PT	-0.241402708760385	1.62352744980831E-14	-0.0454635308763578
PSMB5	-0.564945647255718	-0.105540833183329	-0.335243240219524	PT	-0.408796554920694	7.89876899258483E-18	-0.0366881656539391
GLUL	-0.329591906196717	-0.339599095785533	-0.334595500991125	PT	0.365524101976438	2.25702679339455E-10	0.0425275848379518
SEC11C	-0.469687428389743	-0.198364496456868	-0.334025962423305	PT	-0.247062669165873	3.12917233534472E-07	-0.00528317129739198
RPS15A	-0.438425849639729	-0.229043382564255	-0.333734616101992	PT	-0.0241375668006284	0.467604730601868	-0.110509384152502
RAN	-0.433865730566548	-0.230943498340438	-0.332404614453493	PT	-0.109722859086552	2.53769639715941E-05	-0.128344601897553
TXNL1	-0.411908388680596	-0.252523025567343	-0.33221570712397	PT	-0.341266216400765	7.77998748136257E-12	-0.0307311061482287
SSBP1	-0.203461870028264	-0.460589206696967	-0.332025538362615	PT	-0.252584373610384	4.3343603936928E-12	-0.044322375876479
VIL1	-0.479702917120182	-0.181875399424634	-0.330789158272408	PT	-0.147511358075679	0.165147052393753	-0.131868408772761
COMT	-0.506175792441376	-0.155356914690877	-0.330766353566127	PT	0.239681839372441	1.78506859382658E-13	-0.180690525077576
DDOST	-0.556217659480001	-0.100661077329614	-0.328439368404807	PT	-0.132104773398657	2.07937427304679E-05	-0.0508952083533143
EEF1B2	-0.524744513605164	-0.13182241080715	-0.328283462206157	PT	-0.188879069590465	1.0009654940913E-05	-0.070301209431193
COX5A	-0.15417337701005	-0.498376223652406	-0.326274800331228	PT	-0.329037366850564	2.69623229116558E-10	-0.165339633833292
IFITM1	-0.312376743942109	-0.339781117375642	-0.326078930658876	PT	0.0125624684344316	0.842913607541718	0.0317818485383634
SNRPE	-0.274537955477441	-0.375173039441796	-0.324855497459618	PT	-0.195994031831582	5.03938587054302E-07	0.0729313721009932
TMBIM6	-0.221773095895465	-0.427226929824708	-0.324500012860086	PT	-0.0460705233994861	0.23278233668564	-0.280355004169876
NDUFB7	-0.226768892253964	-0.421041975375827	-0.323905433814896	PT	0.0813518129647163	0.00181051366082878	0.0126666700029459
CAMK2N1	-0.379923036164602	-0.267697937833812	-0.323810486999207	PT	0.12250061715926	0.0401401335214329	-0.0613881710414281
RPN2	-0.41687614947017	-0.230337367483681	-0.323606758476926	PT	-0.137949550398823	0.00740790440247356	-0.0437964066361376
MICOS13	-0.253268458829996	-0.392905630147022	-0.323087044488509	PT	NA	NA	NA
ATP5F1E	-0.432612413101138	-0.209669160691863	-0.3211407868965	PT	NA	NA	-0.0667087367246411
ETFB	-0.415119369635138	-0.226195746161157	-0.320657557898148	PT	-0.0911071366945404	0.00837626073027074	-0.00326560438391432
PGRMC1	-0.409124536767656	-0.231954159314943	-0.3205393480413	PT	-0.0941394058158488	0.0834418200674306	-0.0647409252136368
RPS8	-0.437904296921792	-0.201235117625404	-0.319569707273598	PT	-0.236208982290446	2.93435173693477E-15	-0.360052065508962
TAF1D	-0.273640789428596	-0.365048604525209	-0.319344696976903	PT	-0.207138972582964	4.00279746961798E-05	0.0531048383758081
ID2	-0.328687644839592	-0.308712911354242	-0.318700278096917	PT	0.0780722806718454	0.0872512419732836	-0.153474590885196
EIF3I	-0.482690575874796	-0.154095356875814	-0.318392966375305	PT	-0.195748349275834	4.84777242068622E-07	-0.299727922944112
UBE2V1	-0.146670763143564	-0.488445170331096	-0.31755796673733	PT	0.0353632974350696	0.285978808440071	NA
NDUFC2	-0.137380010907552	-0.495171790980349	-0.316275900943951	PT	-0.103849071746199	0.00283691602060754	-0.0155712351097987
ATP8B1	-0.44287754186292	-0.186656262463165	-0.314766902163042	PT	-0.611260843656912	6.42131495193952E-15	-0.0676425909243152
SLIRP	-0.344423634656488	-0.283864570937852	-0.31414410279717	PT	-0.645450668512876	1.96121116456419E-29	-0.116973963137914
ATP5PB	-0.475367258068509	-0.152397589241973	-0.313882423655241	PT	NA	NA	-0.225020529216597
RCN1	-0.418450091144378	-0.207269853912588	-0.312859972528483	PT	-0.161688536649489	0.000549678504625163	0.0381392359997157
COPE	-0.190626885861282	-0.430726165323547	-0.310676525592415	PT	0.259905616043835	8.03158501014603E-08	-0.0442507002864974
RPS15	-0.35644744694097	-0.263022729971378	-0.309735088456174	PT	-0.0654582916164464	0.161156815758245	-0.057963314416841
UBXN4	-0.24036436228175	-0.376507108394327	-0.308435735338038	PT	-0.203262734464456	4.04292058000279E-10	0.0146530293647236
HSP90B1	-0.201804286076968	-0.414616339884984	-0.308210312980976	PT	-0.213834937250304	1.73489914558622E-07	0.0499621898623865
REEP5	-0.393947751438911	-0.219357434040331	-0.306652592739621	PT	-0.0411784584010187	0.293269184729464	0.108213315629289
RALY	-0.386053617486444	-0.225151161155569	-0.305602389321006	PT	-0.0454468145163792	0.189370882704074	-0.029256976774112
FTX	-0.235480670369739	-0.375380821665286	-0.305430746017512	PT	0.0444916554954649	0.613358832287231	NA
DNPH1	-0.499914195786218	-0.108531805498817	-0.304223000642517	PT	0.00544211310647623	0.909135973447005	-0.0658600857285978
PROX1	-0.275109608738165	-0.331048620866624	-0.303079114802394	PT	0.355014646408607	0.000193318947009485	0.161318549266213
ANP32B	-0.362003256935832	-0.243838167466983	-0.302920712201408	PT	-0.198194584612328	1.40042255388895E-07	-0.0813915358339288
HNRNPM	-0.309132231174054	-0.295629089650758	-0.302380660412406	PT	-0.385115847092482	8.24322045114176E-22	0.125213653330924
GOLGA4	-0.240919317881005	-0.362480483530072	-0.301699900705539	PT	-0.328773357467062	4.62047585407074E-14	-0.00827635589832809
XRN2	-0.342994701633329	-0.259608123041266	-0.301301412337297	PT	-0.0801641559290035	0.206509882620453	0.0489830875602528
CTNNB1	-0.242905678412185	-0.359434801003499	-0.301170239707842	PT	-0.158954493512274	0.000692614399415821	0.135593294291673
ATP1A1	-0.120371728857999	-0.481352814760091	-0.300862271809045	PT	-0.20989178233203	0.00030241904353552	-0.230342633053478
FTL	-0.444569488049	-0.156712445472134	-0.300640966760567	PT	0.366359504911745	2.60088653648374E-20	-0.0748026820529049
NDUFB11	-0.191496621859692	-0.407798969739916	-0.299647795799804	PT	-0.0895514313414503	0.0215773840375087	-0.100926231941858
RASD1	-0.184934386987711	-0.41210651120703	-0.29852044909737	PT	0.13183902395705	0.0873480888752132	NA
HNRNPK	-0.298575185612593	-0.29834131783653	-0.298458251724562	PT	-0.115469346795405	5.34818294479739E-05	0.0888540567116141
TRAPPC5	-0.195493799211384	-0.399757781840718	-0.297625790526051	PT	-0.039414525449463	0.1970395987835	NA
PPIB	-0.32270838436574	-0.270413692324146	-0.296561038344943	PT	-0.0693132473282188	0.0253468625452113	-0.11931688724191
RBX1	-0.357919623485953	-0.235072171124303	-0.296495897305128	PT	NA	NA	-0.0951331734449423
LMAN1	-0.413214905602228	-0.177657263305014	-0.295436084453621	PT	-0.19163993772093	0.00220288537170186	-0.0851831850039304
GMDS	-0.413360272771195	-0.175846718796606	-0.294603495783901	PT	-0.746044382133702	2.01123606202393E-21	-0.137004985676623
SRPK1	-0.343529244557732	-0.244944283143865	-0.294236763850798	PT	-0.341464075073528	2.16185690182288E-05	-0.00134124007269909
PPIA	-0.278197678093131	-0.310148532090901	-0.294173105092016	PT	-0.0127455525461731	0.769477729718237	-0.210932894282804
EIF3E	-0.182016819641678	-0.404711063265367	-0.293363941453523	PT	-0.125137289731159	0.0191179020380257	0.0460197300739278
NME1	-0.387379500143301	-0.198289563563007	-0.292834531853154	PT	-0.218470819131188	4.90827218523202E-08	-0.182763811366127
TOMM20	-0.113844049769509	-0.470866110904726	-0.292355080337117	PT	-0.188762245458068	9.07811824539395E-05	0.0802101331861174
ACTR2	-0.110636890674407	-0.474031203823456	-0.292334047248932	PT	-0.0651564814378135	0.0450221424415743	0.00756982596082123
TIMM13	-0.259690748737454	-0.32282070586421	-0.291255727300832	PT	-0.1514321889054	1.19037026694676E-05	-0.0440044734699399
KTN1	-0.318482169245836	-0.262822511566259	-0.290652340406048	PT	-0.330435646293532	5.12866803942805E-16	-0.0117742307850284
NDUFB10	-0.113442225620322	-0.467842047922948	-0.290642136771635	PT	-0.144686140888849	5.40931156458091E-07	-0.00704725119019067
UBA52	-0.163109105627473	-0.416918084075391	-0.290013594851432	PT	-0.101282743817927	0.00690633733255228	-0.208984121205404
C9orf16	-0.231134365368894	-0.348890385177872	-0.290012375273383	PT	0.0758107266442611	0.00233735560238984	-0.0158524701204701
XBP1	-0.293759948169522	-0.285065046802633	-0.289412497486077	PT	-0.21235795523678	9.79285084811353E-05	-0.04930758377846
RPL26	-0.398707547600059	-0.178190724018608	-0.288449135809334	PT	-0.0287969390463001	0.340062398413023	-0.176229792134476
LARP1	-0.312564285299663	-0.264204295286405	-0.288384290293034	PT	0.0136519877507011	0.677237402006801	-0.0200941944721575
RPS13	-0.465419927328981	-0.11075737438886	-0.28808865085892	PT	-0.182183356860095	0.000268943235605432	-0.00702974648506594
PRKAR2A	-0.295987988919311	-0.273126366281912	-0.284557177600611	PT	-0.379986724863573	7.10193206434609E-12	0.0214980981767312
CSNK2A1	-0.408032135239217	-0.159818769485663	-0.28392545236244	PT	-0.0562989748508905	0.309200203126658	0.0347934403943251
NDUFA4	-0.219904081192681	-0.343135006037675	-0.281519543615178	PT	-0.254420635438087	1.22773924962654E-12	-0.131633224939755
ERP29	-0.253703432991076	-0.306753947800908	-0.280228690395992	PT	-0.121455430710594	1.15474570545527E-05	-0.0971897931347763
RPL32	-0.432912157957449	-0.126310933210712	-0.27961154558408	PT	-0.0894292524348549	0.000608700044428397	-0.155426922069439
CDX1	-0.135028643779732	-0.423903288468719	-0.279465966124226	PT	-0.178944106423614	0.000183841328147917	-0.0914263089450882
EIF1AX	-0.298602123417373	-0.257518331081463	-0.278060227249418	PT	-0.477734561924995	2.595830433462E-12	0.0848676263527066
LDHB	-0.451245562700218	-0.103977191048111	-0.277611376874164	PT	-0.560160732771732	1.32366151379764E-07	NA
NDUFS5	-0.145740521337629	-0.409345607584066	-0.277543064460848	PT	-0.158323900229644	1.26968664965014E-05	-0.191795077228528
NARS	-0.373321938513434	-0.181118462096806	-0.27722020030512	PT	-0.302866675740335	2.83475340052031E-09	-0.086215907628266
ASL	-0.170355331122314	-0.383785547947767	-0.277070439535041	PT	-0.108026061056429	0.00029456616200548	NA
CHD4	-0.140811892910073	-0.411579485970962	-0.276195689440517	PT	-0.118904941264075	0.000174820465240506	0.0111990947629614
STAU1	-0.164816707118738	-0.387535250240173	-0.276175978679456	PT	-0.132160494225969	0.00164120694639748	0.04913492741015
TRMT112	-0.145115456353982	-0.405838901595075	-0.275477178974528	PT	0.0800200873768582	0.00149916883851288	0.0402290745440259
G3BP1	-0.253552075138133	-0.295279399081413	-0.274415737109773	PT	-0.237569678505985	1.55975055835772E-11	0.0386694621826815
SNX6	-0.241796445091773	-0.305350456324244	-0.273573450708008	PT	-0.0750427538225522	0.0795480843232614	-0.00903373465612756
PCBD1	-0.276343420697775	-0.268858331048189	-0.272600875872982	PT	0.283635776619812	2.05935287824432E-10	-0.180716344106747
MTDH	-0.150577189588195	-0.394494421996133	-0.272535805792164	PT	-0.183267191353955	6.87900445903475E-05	0.0650959319433051
SNRPD2	-0.128793775857362	-0.414746464142843	-0.271770120000103	PT	0.0312255169589118	0.342196539945042	-0.116104700820815
ST13	-0.426997255323181	-0.116238873491144	-0.271618064407162	PT	-0.0795076009076183	0.040234915904299	-0.181144172393296
WDR83OS	-0.263178089360329	-0.27616048008819	-0.26966928472426	PT	0.0513460930171438	0.0944771324799296	NA
TALDO1	-0.116426795245685	-0.420804934905425	-0.268615865075555	PT	-0.112826213761101	0.0201285569128618	-0.087705182155748
NAA20	-0.223405368619774	-0.311750015095294	-0.267577691857534	PT	-0.0840546784427121	0.0414746594235404	-0.0216928629980397
MT1X	-0.140795024583779	-0.388939304213414	-0.264867164398597	PT	0.77624240432973	9.75380590761317E-14	NA
REXO2	-0.119653049281008	-0.410056948762152	-0.26485499902158	PT	-0.242333902024549	7.16879702887187E-05	0.0474256236473554
HNRNPA3	-0.319770308263814	-0.209603537313287	-0.26468692278855	PT	-0.221951524177999	5.58670183483701E-09	-0.0624997831948515
DACH1	-0.164563601402454	-0.364277900770573	-0.264420751086514	PT	0.237308172661726	0.0537511643413067	NA
ZKSCAN1	-0.18564811230412	-0.342976758360316	-0.264312435332218	PT	0.0177190417293021	0.784777919735055	0.0913847653044693
CCT6A	-0.317334227917871	-0.210349913918708	-0.263842070918289	PT	-0.234361650484128	3.4599727834212E-06	-0.0742529905625091
CNPY2	-0.31354667923214	-0.212531621226449	-0.263039150229295	PT	-0.27596627300301	6.07762896505317E-19	-0.0157793101397752
ECHS1	-0.387264937035411	-0.138676488306834	-0.262970712671122	PT	-0.0478047212560373	0.297226911127562	-0.124854058211135
PRDX6	-0.231677228292376	-0.293813527318354	-0.262745377805365	PT	-0.0672695491432917	0.126734215745753	0.0359877908254609
MYH9	-0.324159512332327	-0.201221875334648	-0.262690693833488	PT	0.113104296413845	0.0022050981699295	-0.164612472637912
TOMM22	-0.415501430844507	-0.109529837980824	-0.262515634412665	PT	-0.143582331274927	0.000199109335327424	-0.0857606123110763
PDIA3	-0.40159686884435	-0.122926152730529	-0.262261510787439	PT	-0.0924950434685437	0.0348992016183041	-0.145476127243728
TMEM50A	-0.234592812496865	-0.288032329419102	-0.261312570957984	PT	-0.185823909902896	4.49359111992975E-06	0.0356677175762163
CDC42	-0.244940468300078	-0.275596792688471	-0.260268630494274	PT	0.00217195094239867	0.941567865822824	NA
MRPL20	-0.169932268634594	-0.349794159078791	-0.259863213856693	PT	-0.210509483516964	3.03060428480655E-16	-0.0549761681387728
HNRNPC	-0.182748000635687	-0.33535117354447	-0.259049587090079	PT	-0.00879880813165172	0.805757397386226	-0.108169330219161
FRYL	-0.118145360239111	-0.39985118031702	-0.258998270278066	PT	-0.518874029685451	2.5297662808206E-12	0.0188127795420776
CHMP4A	-0.398450465633364	-0.114110937845489	-0.256280701739426	PT	-0.0266162526504581	0.218572900984602	0.0293644066281098
NANS	-0.208307186832329	-0.301857556110284	-0.255082371471306	PT	-0.409298148438638	8.94955491298906E-26	-0.0473502782552491
LGALS3	-0.262495138607707	-0.247611058408302	-0.255053098508005	PT	-0.138578531093248	0.038620125847138	-0.77130308506801
UXT	-0.167216772615831	-0.342383484280422	-0.254800128448126	PT	0.0372296028667361	0.418888665765569	-0.0690255555619472
ATP5F1B	-0.253657151741036	-0.255287595934174	-0.254472373837605	PT	NA	NA	-0.244689037443739
DDX17	-0.341008179694133	-0.167784625799491	-0.254396402746812	PT	0.0532716872139657	0.0490234298500674	0.00465393360571786
SNHG29	-0.307814566328276	-0.196370025911383	-0.252092296119829	PT	NA	NA	NA
NUDC	-0.331459590459274	-0.171576252595593	-0.251517921527433	PT	-0.246589430036533	1.34710991951669E-15	-0.0198976377280651
SSB	-0.234573847467444	-0.268288310549038	-0.251431079008241	PT	-0.324087125728147	1.00149565246862E-13	-0.046258817407514
PSMA4	-0.368480232946826	-0.134093562194335	-0.25128689757058	PT	-0.352969528183708	3.07365736351507E-12	-0.0697604737940964
PHB2	-0.32893945750862	-0.172987486058144	-0.250963471783382	PT	-0.23490690221508	7.88460640425732E-08	-0.119903542434866
RPL14	-0.29959741912159	-0.202100342543881	-0.250848880832736	PT	-0.254077223647612	3.04133460701454E-15	-0.299183329165744
SRRM1	-0.215664731630486	-0.284157769014413	-0.24991125032245	PT	0.0862951400855028	0.00677488084131007	-0.0245288906259864
HNRNPR	-0.390675811678841	-0.107173099204136	-0.248924455441488	PT	-0.289462383198756	6.19441346319079E-14	-0.0297768419036482
PSMB6	-0.227042212405061	-0.270133993864121	-0.248588103134591	PT	-0.169310832245229	5.16123817724069E-06	-0.034493874506913
YY1	-0.218043939446963	-0.27832133894897	-0.248182639197967	PT	-0.0871253764951913	0.000225151490976282	0.0762217529831881
NDUFB2	-0.123529719077677	-0.372387185858959	-0.247958452468318	PT	-0.0464406271476535	0.020275679292663	-0.0651028828802667
ALDH7A1	-0.323328708094612	-0.171576963595929	-0.24745283584527	PT	-0.429085086734082	4.07607156551514E-15	-0.00108337345510701
TKT	-0.227386626195832	-0.267457275216567	-0.2474219507062	PT	-0.162217052365744	0.000234237921712074	-0.150346755664013
CNDP2	-0.386401089330353	-0.108359112557206	-0.247380100943779	PT	-0.0341586615895421	0.53237628902807	-0.0330542684393764
GGH	-0.149749595535124	-0.34430168321549	-0.247025639375307	PT	-0.218998504643689	0.00895045207072585	0.0188112437002863
ATP5PD	-0.112706814047747	-0.380922915854096	-0.246814864950922	PT	NA	NA	-0.19652846814655
TECR	-0.231193701660378	-0.262145730028206	-0.246669715844292	PT	0.0437860044039303	0.462475789283871	-0.0581086101549795
AKAP1	-0.117604990238243	-0.372824974966572	-0.245214982602407	PT	-0.213830033251674	7.62200940780391E-06	-0.0466069125137774
SF3B5	-0.147251534200282	-0.34295198529101	-0.245101759745646	PT	0.0790726881705559	0.00463749610016183	-0.039795904525384
MRPL12	-0.203521104521678	-0.286545021115313	-0.245033062818496	PT	-0.0297536498825364	0.235237857694005	NA
PRDX3	-0.328986185096968	-0.159722302838657	-0.244354243967813	PT	-0.329252642696895	6.09427727708012E-09	-0.131703416057774
NFIA	-0.196387659848802	-0.291976676654409	-0.244182168251606	PT	0.0628313903904729	0.317229464789243	-0.00195148704415193
CCND2	-0.288456034946358	-0.199470322213135	-0.243963178579746	PT	-0.0516275602434246	0.61696895368683	0.0758776787122843
PDIA6	-0.214136212361755	-0.272850545164278	-0.243493378763016	PT	-0.137190818980989	6.48855190904853E-06	-0.0919215737926025
RBM25	-0.26891613556286	-0.216036918084156	-0.242476526823508	PT	-0.241022239925369	3.18468851940125E-12	0.00892688545264408
ATP5PF	-0.125487959063138	-0.357961131535639	-0.241724545299388	PT	NA	NA	-0.0193571287254606
ATP9A	-0.21486360763016	-0.266302334800413	-0.240582971215287	PT	0.0840687915552661	0.422186029899385	0.0516287031933718
NDUFS8	-0.271017485256551	-0.209340777557202	-0.240179131406877	PT	-0.281025055332093	8.81212378597175E-18	-0.0389475481676134
GDI2	-0.326639716175209	-0.151261960520112	-0.23895083834766	PT	-0.122849804262751	0.00270016758881101	0.0534301244024031
PABPC1	-0.209591700404268	-0.268003207284318	-0.238797453844293	PT	-0.0246741941994428	0.586061766791915	0.0711906096648534
GALNT4	-0.113731108044471	-0.362795244839779	-0.238263176442125	PT	NA	NA	NA
ST6GAL1	-0.290947493034423	-0.184749091849848	-0.237848292442136	PT	0.211108585063054	0.000700599830346696	NA
MRPL51	-0.155610475486283	-0.316604705219547	-0.236107590352915	PT	-0.31154661424808	8.96076787475514E-27	-0.0472347798082404
MRPL19	-0.162056393280321	-0.302902187193011	-0.232479290236666	PT	-0.225102422511332	6.38489361406846E-11	-0.0385030228047754
SUCLG2	-0.194976213585046	-0.264534664507798	-0.229755439046422	PT	-0.34986542019758	7.20028731059013E-10	-0.110292772341651
NFIB	-0.149589948014252	-0.30853066044869	-0.229060304231471	PT	-0.0951326146922702	0.202501170376013	NA
NDUFS7	-0.231816000794349	-0.225182776042335	-0.228499388418342	PT	-0.000858952012116686	0.967241839485254	-0.0269319583894567
SNRPB2	-0.206399034842877	-0.250315787795701	-0.228357411319289	PT	-0.232766598588573	0.000314902927855208	-0.0128558628360251
VCP	-0.180403345788697	-0.27543526495468	-0.227919305371689	PT	-0.235880858786108	1.50804376281483E-06	-0.0560018373323921
MYL12A	-0.143926920347463	-0.309927128297568	-0.226927024322515	PT	0.0887068570788549	0.0235896275107762	-0.0517298041741916
CD151	-0.237448317224745	-0.216339490786514	-0.22689390400563	PT	0.232643159015098	8.5651355832155E-07	0.000183449774491695
MYO5B	-0.185797131077886	-0.266672887238598	-0.226235009158242	PT	-0.274661634251906	0.000452443050961508	-0.0577606798605725
PKN2	-0.147876092415738	-0.303526257115172	-0.225701174765455	PT	-0.332045234935461	4.52976278422797E-12	-0.0515359565186382
RSRP1	-0.133850136422088	-0.317330097061497	-0.225590116741792	PT	-0.193511395969203	7.65500246424496E-05	-0.00317390875820212
PSMG2	-0.330643135530322	-0.120342554287613	-0.225492844908967	PT	-0.225024081993198	1.61238348392326E-06	-0.0555861160412341
FKBP3	-0.33966070604566	-0.11003195446761	-0.224846330256635	PT	-0.268371942169787	3.13798866519563E-12	-0.0230694719495061
DKC1	-0.290510622210215	-0.158635529183637	-0.224573075696926	PT	-0.388657062845425	1.12376035755631E-11	-0.00420569577240659
TIMM10	-0.247682271108945	-0.199900084541008	-0.223791177824977	PT	-0.185159096779902	6.40870199683063E-11	-0.0529668696061136
SNRPC	-0.127999988593018	-0.318837449026509	-0.223418718809763	PT	-0.0774007038406556	0.0379092370612574	-0.104794609030606
CCT2	-0.178872845866494	-0.266925739195678	-0.222899292531086	PT	-0.431161043465991	8.90865884285766E-16	-0.0821346505384029
CCL28	-0.104663120598822	-0.340921280272455	-0.222792200435639	PT	-0.46039793408158	1.78847742218621E-09	NA
HADHA	-0.227670259618145	-0.217702916798025	-0.222686588208085	PT	-0.152373890008464	0.000175291117847973	-0.0462467035031722
PGLS	-0.114196673677629	-0.331064487027108	-0.222630580352368	PT	0.00400427835133355	0.914940532509396	0.0121190543451763
COA4	-0.23161169355289	-0.209832082469538	-0.220721888011214	PT	-0.114293089381207	2.39535404372122E-06	-0.0491134708496817
CDK4	-0.30981814862308	-0.129888631719053	-0.219853390171067	PT	-0.37632621418315	4.52605009093611E-13	-0.023668522972105
NOB1	-0.167333728932986	-0.27208797478786	-0.219710851860423	PT	-0.0650764730674298	0.203022245987867	-0.0430320099241071
SKIL	-0.161688920376303	-0.276216689146368	-0.218952804761336	PT	0.165964416553865	0.00730713161870686	0.0933319763300948
LARS	-0.171420117439486	-0.265525780368939	-0.218472948904213	PT	-0.29261222841743	2.48627628376989E-08	0.0765106539579534
EIF2S2	-0.291315249442318	-0.143827254981414	-0.217571252211866	PT	-0.27709202093617	5.98652647867467E-07	-0.0830247917421545
RPL26L1	-0.155025574428469	-0.27988682733919	-0.217456200883829	PT	-0.0657495500681047	0.000139318192205218	-0.0257152015759439
RPL27	-0.207925714440761	-0.226807618797175	-0.217366666618968	PT	-0.102342128849781	0.00170913799955664	-0.23035817948986
SELENOH	-0.145910609645265	-0.286351345965144	-0.216130977805204	PT	NA	NA	NA
SRSF2	-0.236116172281241	-0.195776791343497	-0.215946481812369	PT	-0.257796785726762	6.47080348463365E-14	-0.0150544647914981
SATB2	-0.202402420884918	-0.228912644645441	-0.21565753276518	PT	-0.476267340187121	5.57078716069424E-05	0.0791887205679696
UBE2L3	-0.306047252676355	-0.125069156434153	-0.215558204555254	PT	-0.0658686087150144	0.0589166994393475	-0.168141468950711
MAP3K20	-0.14853148983671	-0.282547145246747	-0.215539317541729	PT	NA	NA	0.106204852506103
MRPL27	-0.189714735176514	-0.237898923907542	-0.213806829542028	PT	-0.211060044009692	6.35509725775806E-21	-0.0892842177821547
TFDP2	-0.163773740577114	-0.259623591260716	-0.211698665918915	PT	-0.183755439964367	7.53214859723549E-06	0.0589097424996061
SRM	-0.313950568310583	-0.106276335839556	-0.210113452075069	PT	-0.0977079610749607	0.0455890237417016	-0.0170538609104305
NFE2L3	-0.21540494817463	-0.204778947743388	-0.210091947959009	PT	-0.347316093741857	4.25357757488796E-05	0.0414484742859462
ECH1	-0.186326176038851	-0.230990316195447	-0.208658246117149	PT	-0.195410604771624	0.00376075650817681	-0.0201390386044744
STOML2	-0.279860443176128	-0.13730178767931	-0.208581115427719	PT	-0.486252789736999	3.36914285312229E-17	-0.0238823029942175
FBXO34	-0.181516575463089	-0.235351626714191	-0.20843410108864	PT	-0.0496253070107282	0.225863453286835	0.0582127488177939
SCO2	-0.255133485504617	-0.159649344851662	-0.20739141517814	PT	0.0166700899314711	0.491152660539416	NA
SDHD	-0.258341885982581	-0.154072513752836	-0.206207199867709	PT	-0.17285654335984	8.45652600716992E-06	0.0240084514122871
TMEM205	-0.118447032448878	-0.293716561416065	-0.206081796932471	PT	0.109519668983364	0.000726047404183591	0.0236077927406833
NT5C	-0.266410078779084	-0.143747506247088	-0.205078792513086	PT	-0.0794347752742391	0.00318065859150357	-0.0326289746007771
PSMA1	-0.191343909865169	-0.21552697253424	-0.203435441199704	PT	-0.228803745088174	1.1783179923078E-07	-0.0175399558947973
CEBPD	-0.122507185980425	-0.2840378483407	-0.203272517160562	PT	0.157763541466029	3.09891949775729E-07	-0.087192391905671
MDH2	-0.124394332170805	-0.278718614463559	-0.201556473317182	PT	-0.143869021816878	0.000743355954373779	-0.0443259661689075
XPO1	-0.125258781475163	-0.275952852990262	-0.200605817232712	PT	-0.173430482237445	8.10979216420905E-06	0.0196996325394987
PSMC1	-0.2052664697806	-0.193541228996102	-0.199403849388351	PT	-0.15859066611203	1.18824091004987E-06	0.00626664567539859
TIMM9	-0.281501995633209	-0.116015435942906	-0.198758715788057	PT	-0.236106308297695	8.69886916226536E-10	-0.00873360066578832
SFPQ	-0.268273933958846	-0.12788350039229	-0.198078717175568	PT	-0.280224277069266	3.35924728330223E-14	-0.00189186804762342
STAT3	-0.128609486924837	-0.266271485053222	-0.19744048598903	PT	-0.0163644645534308	0.73823450979515	-0.0224945151308271
UQCRC2	-0.257222937723103	-0.136675404051157	-0.19694917088713	PT	-0.224718489096976	9.58681982367685E-06	-0.100718293416336
CDH1	-0.101415299525013	-0.292196343245873	-0.196805821385443	PT	-0.194657749001195	0.0369887347626192	0.0261819754906394
SDF2L1	-0.13638943319111	-0.2558983243975	-0.196143878794305	PT	0.0163131623597849	0.562167745032007	-0.0907740304709039
NDUFS3	-0.228718412952331	-0.162917783142636	-0.195818098047484	PT	-0.218840255639544	2.17593955891965E-17	0.00807119928958389
ATIC	-0.246484440397872	-0.144748212575691	-0.195616326486781	PT	-0.213423974555925	0.000514411410799197	-0.00939827191254805
GPSM2	-0.197531729528993	-0.191136511059484	-0.194334120294238	PT	-0.378456352352093	0.00042930220869431	0.0411419653698282
ACADVL	-0.253032411951766	-0.135129181537183	-0.194080796744474	PT	-0.141596729361698	0.000488155023280099	-0.149049311663556
HNRNPD	-0.267550442016641	-0.12034738595829	-0.193948913987465	PT	-0.26077414247973	1.92493886897005E-17	-0.010938757142724
PABPN1	-0.165751435903884	-0.221070696589378	-0.193411066246631	PT	-0.147883088030275	3.6078455676311E-09	0.014148675026473
OCIAD1	-0.180128104355944	-0.205426791158159	-0.192777447757052	PT	-0.110753644313952	9.96780527665898E-05	-0.0484696193265159
UQCC3	-0.19157584739815	-0.191105495424622	-0.191340671411386	PT	-0.0726320955329792	0.00182047224457985	NA
PHF20	-0.172294400887447	-0.208391381611737	-0.190342891249592	PT	-0.134125496478507	2.47390458618187E-05	0.0613087342699459
ABCE1	-0.241651194256852	-0.138440804269549	-0.1900459992632	PT	-0.306631588963883	3.68739516113037E-08	0.0516125008921655
PSMD7	-0.101324008038512	-0.277651188625571	-0.189487598332042	PT	-0.376263559749157	1.00855773697274E-16	0.07030362529673
ECI1	-0.160624253398897	-0.216779544856711	-0.188701899127804	PT	-0.0186347817119835	0.489101538588601	-0.0439119227625335
HIPK2	-0.171815688077659	-0.205480363219083	-0.188648025648371	PT	0.141458659527682	0.0143527210912645	0.157665412907138
UBB	-0.222468385384765	-0.153250532867018	-0.187859459125891	PT	0.0961520642681096	5.78172303452265E-06	-0.0281332587501639
TENT5A	-0.204890753480896	-0.168660323321617	-0.186775538401256	PT	NA	NA	0.0525780309377537
CFTR	-0.171894900454122	-0.201640199406417	-0.186767549930269	PT	-0.718399365908204	4.44879847986817E-06	NA
PCBP1	-0.140659246104396	-0.232823484176599	-0.186741365140498	PT	0.179345595215617	1.91134911895908E-12	-0.00861225354542849
NAMPT	-0.215398293049094	-0.156644944418573	-0.186021618733834	PT	-0.293773564512859	1.22347333279088E-05	0.0634052198375004
ARHGAP5	-0.166255646093463	-0.205439281469374	-0.185847463781418	PT	-0.030351772309071	0.628039544072138	0.0723518577132327
THRA	-0.232704757578815	-0.137952807172534	-0.185328782375675	PT	-0.0743473495054436	0.261514325121806	0.0369364164884196
NDUFA5	-0.222055539141539	-0.145184313084068	-0.183619926112804	PT	-0.3088861217807	5.48034392302008E-29	0.0502740781671829
NDUFA9	-0.257291169041934	-0.109546668723471	-0.183418918882703	PT	-0.589966871157225	1.41071350438771E-22	-0.0429503641125035
HMGA1	-0.119987133036292	-0.246675836135405	-0.183331484585848	PT	0.0490465802786604	0.445708028303205	-0.136057556764363
DDX27	-0.138372910798491	-0.227014035899263	-0.182693473348877	PT	-0.198103002834457	0.000442442029132059	-0.014662799241776
VPS51	-0.251125111655398	-0.112702138008949	-0.181913624832174	PT	-0.054512183605975	0.0626946217023762	0.00667551120835386
FTH1	-0.249315253527994	-0.114319646355115	-0.181817449941555	PT	0.0376345701237688	0.351200998005383	0.0562969470607353
IARS	-0.246998343922339	-0.116062152866134	-0.181530248394236	PT	-0.314634532146175	6.48358844888257E-08	0.000466980063575262
SMIM19	-0.217697070109933	-0.143295490230414	-0.180496280170174	PT	-0.0626304966021469	0.0829979270133994	0.00734320773088126
DECR1	-0.20893739046415	-0.151800511237114	-0.180368950850632	PT	-0.11125223146066	0.00928724858352767	-0.0137115808726478
HDAC2	-0.137248607060268	-0.223466323832026	-0.180357465446147	PT	-0.290878935746911	6.54199009400969E-06	0.0415454326979223
RAD21	-0.225954614621871	-0.134069401657087	-0.180012008139479	PT	-0.137822035624951	0.00353022306292614	0.118654179542642
MRPL11	-0.169152470266029	-0.189114251498306	-0.179133360882168	PT	-0.200526464351763	1.93461196913648E-07	-0.0223121203870695
CMTM4	-0.198613187551467	-0.157614678345342	-0.178113932948404	PT	-0.434067504407902	2.21967161532648E-12	-0.0199136861192772
ZNF703	-0.14924194826943	-0.206459036641928	-0.177850492455679	PT	0.0761752265385665	0.0640962988501985	0.050248063906158
ERGIC3	-0.248944591802905	-0.106655508347559	-0.177800050075232	PT	-0.0345221573341813	0.440662548244652	-0.0644785365939273
PPP2R5E	-0.194880402066877	-0.160547234346482	-0.177713818206679	PT	-0.0989359242555626	0.0254674889528004	0.00542923192120148
ZNF638	-0.156312866799164	-0.195315503729406	-0.175814185264285	PT	-0.110588677531895	0.00356278570864013	0.0189469138919585
HOXB9	-0.157160433067804	-0.188810984345013	-0.172985708706408	PT	-0.024115812716451	0.832277160191351	-0.00104354753721791
SERINC5	-0.116816148269788	-0.228891423148017	-0.172853785708902	PT	-0.0833177689398253	0.120035581345859	-0.00477823064936334
CCDC85B	-0.153248971528888	-0.192357434930406	-0.172803203229647	PT	-0.000298056186007593	0.992673170949022	NA
BOD1	-0.208248971549751	-0.13421266393765	-0.1712308177437	PT	-0.107096643998753	0.000955684256883702	-0.0114064064855743
SRSF8	-0.122747411748734	-0.216897827936636	-0.169822619842685	PT	-0.068055832450093	0.0570822385842459	0.00243187190902971
SPTLC2	-0.142468489236023	-0.194675282178109	-0.168571885707066	PT	-0.318774061611395	1.77748010431247E-10	0.127757437280603
SARAF	-0.204757565696348	-0.130128334276349	-0.167442949986348	PT	-0.0218278262047998	0.705827896745742	0.0640410361940909
PPP1CA	-0.139100632381321	-0.193823835863006	-0.166462234122164	PT	-0.0372592480713306	0.210647495928885	-0.0337330067140804
IMPA2	-0.169204659915989	-0.162971697270215	-0.166088178593102	PT	-0.379280145833471	9.60068527826446E-17	-0.061415294906048
SMARCC1	-0.224832757988898	-0.106195715247248	-0.165514236618073	PT	-0.198789405566564	9.13287843379102E-06	0.0502279730053148
COA8	-0.217707774290717	-0.113301824984977	-0.165504799637847	PT	NA	NA	NA
DRAP1	-0.227057006300513	-0.103882830004198	-0.165469918152355	PT	0.218897847611546	1.70213247080735E-16	0.010177995945662
SATB1	-0.218325845439018	-0.11103717184926	-0.164681508644139	PT	0.0789188943042497	0.216862752059627	0.0811059317751006
NSFL1C	-0.168531429952699	-0.160655445925472	-0.164593437939086	PT	-0.154190988596734	0.00259847732564682	0.00267763849219338
PRKCSH	-0.157750023959187	-0.171091319886521	-0.164420671922854	PT	0.00516751553923118	0.925209506261993	-0.0156459851906721
SSU72	-0.141903072609359	-0.186625722311616	-0.164264397460487	PT	-0.068598405369492	0.00241378204935366	0.0202548727904477
COA3	-0.147604615432158	-0.179093923473955	-0.163349269453056	PT	-0.272090253203975	7.76108711918026E-16	-0.11675120874675
ADM	-0.205135361374602	-0.121046636836792	-0.163090999105697	PT	0.210728116172719	0.000391196024309471	-0.106107603732851
TM4SF5	-0.123008898392275	-0.202056268649987	-0.162532583521131	PT	0.291378242329509	3.28853530884055E-05	-0.0191540379137374
RFK	-0.136084677383296	-0.188003933944574	-0.162044305663935	PT	-0.0873518118077601	0.0412177593348868	0.00916514264249479
TMEM63A	-0.196202068924294	-0.125534158430005	-0.16086811367715	PT	-0.0763351788607966	0.215313979529713	-0.0228602629025276
CENPX	-0.192600546271693	-0.126998657162347	-0.15979960171702	PT	NA	NA	-0.0692910379529543
ASCC3	-0.158612058150765	-0.160277403065347	-0.159444730608056	PT	-0.336483331515938	9.65620401622217E-12	0.0187469583262829
ISCA2	-0.121191390152652	-0.197512691900752	-0.159352041026702	PT	-0.0884079829970385	0.000901664581117857	0.00562970031737198
NOP58	-0.102126550660113	-0.216166890653675	-0.159146720656894	PT	-0.446318757721614	4.71040959304477E-13	0.0347940775811564
NKTR	-0.156351989359105	-0.158912832112209	-0.157632410735657	PT	-0.277737445977155	1.31576335712955E-09	0.034870901738105
COX16	-0.17317541937868	-0.138383561598629	-0.155779490488654	PT	NA	NA	NA
TPI1	-0.15867802078465	-0.150065255986951	-0.154371638385801	PT	-0.163491753725726	0.000165959424136669	-0.229120297359062
PSMB4	-0.104783821667662	-0.203273963175906	-0.154028892421784	PT	-0.231509954555399	1.0231211076734E-17	0.030155065715179
SNHG14	-0.182568451527263	-0.125197726471751	-0.153883088999507	PT	NA	NA	NA
SMIM26	-0.172151858305644	-0.132434151577562	-0.152293004941603	PT	NA	NA	-0.00787091360531766
FBL	-0.183748991378381	-0.119908959961677	-0.151828975670029	PT	-0.301793250761472	1.01098964606076E-10	-0.0488536406335194
BRD7	-0.124009745748868	-0.1754174393267	-0.149713592537784	PT	-0.150242255508493	0.000207588401147041	-0.140618607356819
ALDH1B1	-0.110876227312785	-0.187941763470007	-0.149408995391396	PT	-0.212115192520516	0.00110720206703919	0.0727505916559354
OPA1	-0.106752729953709	-0.192057971243346	-0.149405350598527	PT	-0.326206904778353	3.49990268514389E-14	-0.00146779279508258
PNN	-0.105730911053797	-0.192580436421904	-0.149155673737851	PT	-0.346536097755997	1.19591727002807E-18	0.062842230342719
EPRS	-0.108858374632387	-0.188875606066001	-0.148866990349194	PT	-0.377628081969144	3.30787042319387E-12	0.067892141080188
EIF3M	-0.119610839125597	-0.17544537103504	-0.147528105080319	PT	-0.326671887166787	1.3630030335233E-07	-0.0355624286986778
ZNRD1	-0.133962013497596	-0.159847493446425	-0.146904753472011	PT	-0.0784223549627629	0.00775744298053727	-0.00050550819973072
GAR1	-0.111030423508286	-0.182746602708707	-0.146888513108496	PT	-0.157222338247026	2.02858688027138E-09	0.0618940468947884
HNRNPH3	-0.160257606022877	-0.131334485585571	-0.145796045804224	PT	-0.234016155370106	8.3738063744503E-12	-0.0272402666339613
EIF2A	-0.169626838296554	-0.11881318966795	-0.144220013982252	PT	-0.119695673262033	0.00268691239813429	0.0107712562849622
ESRRA	-0.168903429207229	-0.119251776620316	-0.144077602913773	PT	-0.116350237426945	4.19272392002227E-07	0.0168531437199473
CISD3	-0.103683903427427	-0.179886325909292	-0.14178511466836	PT	0.0892481856557135	0.000898331617791052	-0.00958117517897872
AFDN	-0.12581671613656	-0.157615109503245	-0.141715912819903	PT	NA	NA	0.0604337662872017
TAPBPL	-0.110352325597948	-0.172192304402837	-0.141272315000393	PT	-0.101222337197808	0.00538615869318665	0.0641984670077114
PPP2R5C	-0.175664257787009	-0.106310927567553	-0.140987592677281	PT	-0.0740071916008647	0.0788359642999356	0.0185001484406671
PSMB2	-0.131464363348175	-0.150345606632705	-0.14090498499044	PT	-0.178961829897041	7.52746899384509E-08	-0.140811944603965
RPL35	-0.173891871774192	-0.106474215720304	-0.140183043747248	PT	-0.0186779514433989	0.462781068976744	-0.267950653293321
DHRS4L2	-0.128189933027776	-0.150414368042688	-0.139302150535232	PT	-0.307563024302663	1.5845597038509E-09	NA
PSMC4	-0.104582561769286	-0.172765400524044	-0.138673981146665	PT	-0.270702080394044	1.03626980695418E-08	-0.0293825660404097
CLNS1A	-0.120058654152975	-0.15671585882986	-0.138387256491417	PT	-0.197217379890359	2.9162648570084E-06	0.0736521463127933
ANAPC11	-0.122129651222517	-0.153850624913906	-0.137990138068211	PT	-0.139535871707607	1.31852333441516E-09	-0.0216379606493498
FIS1	-0.156774576976203	-0.118432598994876	-0.13760358798554	PT	0.0317763488579587	0.162686206623832	-0.0155072166705637
GPATCH4	-0.123553937609732	-0.149695837935783	-0.136624887772758	PT	-0.275574349249878	3.89699291714065E-15	0.00319822222052135
TIMM50	-0.12930168913836	-0.143925257619508	-0.136613473378934	PT	-0.301118673434871	5.72688503457721E-14	0.00247267083697844
MRPS25	-0.112864782559415	-0.159851935355124	-0.136358358957269	PT	-0.414550301646873	6.45623017932707E-19	-0.0356567051385657
HOXA9	-0.165623072878587	-0.102935016805732	-0.134279044842159	PT	-0.149844544258839	0.00526820326127141	0.0289582538146949
BDH2	-0.116013181855572	-0.150976169389986	-0.133494675622779	PT	-0.087508786866003	0.104909684753686	NA
KARS	-0.111824481938049	-0.154226094829047	-0.133025288383548	PT	-0.156558413166865	0.000303087143234887	0.00629413571664084
MZT2B	-0.157478369824024	-0.108484353668796	-0.13298136174641	PT	0.0749288295444583	0.000228138995036916	-0.107195394148768
KHDRBS1	-0.114934267917252	-0.145226799482149	-0.1300805336997	PT	-0.135073713421568	2.10654933468484E-07	-0.0354737160926002
HSD17B10	-0.148931315345223	-0.107090554030551	-0.128010934687887	PT	-0.0898696124024947	0.0031918679859674	-0.0263765725881673
SSRP1	-0.12582034112713	-0.129402048376668	-0.127611194751899	PT	-0.22187868760775	3.51473014216933E-07	0.0722042402938001
TMEM45B	-0.11500434247379	-0.139636607294948	-0.127320474884369	PT	-0.302549071725694	0.000325876641435319	-0.117339249625086
HNRNPH1	-0.150797436349456	-0.103247565366462	-0.127022500857959	PT	-0.18339826161099	9.58444604227786E-08	-0.0098491453955738
KCNQ1	-0.136981130957604	-0.114286052636342	-0.125633591796973	PT	-0.0597095681146039	0.34005255131528	-0.0115389213450581
GNPNAT1	-0.118356322190063	-0.131746535994986	-0.125051429092524	PT	-0.327443695284459	1.02713387290369E-12	-0.0606896014083549
PPDPF	-0.129612822387948	-0.117021464976372	-0.12331714368216	PT	0.130649734448338	0.0032055687823963	-0.0289825140300475
BAZ1A	-0.139553575829495	-0.10442998030565	-0.121991778067572	PT	-0.0894593534607647	0.0135873793531995	0.0782993325282946
SLC39A8	-0.101269197047674	-0.142532948964955	-0.121901073006315	PT	-0.815060908331716	3.22684606983366E-13	NA
PTCD3	-0.138157546392143	-0.104813455951477	-0.12148550117181	PT	-0.314789924740719	5.79601718726357E-10	-0.0241856127248892
PSMB7	-0.109472999047996	-0.132693886921708	-0.121083442984852	PT	-0.225657804726211	1.22465137570744E-09	-0.0595778830405407
ARL6IP1	-0.112927262862634	-0.126907182588069	-0.119917222725351	PT	-0.134331863763682	0.00265680210752632	-0.105366828874166
DNAJC19	-0.100281699280432	-0.133428957332745	-0.116855328306588	PT	-0.143372240082478	0.000430936258862255	0.0453141617607409
MALT1	-0.122653113221252	-0.107264202983406	-0.114958658102329	PT	-0.0989424946690321	0.0488219101894748	2.35770992544904E-05
POLR2I	-0.11838181808655	-0.109529249828856	-0.113955533957703	PT	-0.117594386738661	0.000499885343787532	-0.0373737507735261
CDKN1B	-0.127111326650606	-0.100019457381176	-0.113565392015891	PT	-0.218672421928802	9.16182785307543E-07	0.0454996945588579
HIST1H2BG	-0.111354722766047	-0.113568494031987	-0.112461608399017	PT	-0.333886798411352	6.47114233304181E-06	0.136710770688461
FGD5-AS1	-0.102192813017977	-0.108343739459188	-0.105268276238582	PT	0.00742737317453667	0.61699746575237	NA
FABP1	2.13087986110035	1.06009783094215	1.59548884602125	MT	0.525793671204363	0.0431732933356939	NA
HSPH1	0.46486401898433	1.61532430055429	1.04009415976931	MT	0.196231174590289	0.0244465594753619	-0.0236051524386696
KLF2	1.01449693376431	1.01271422662505	1.01360558019468	MT	0.190001097690587	0.00151595928174297	0.125191538280014
ADIRF	0.89549199605052	1.11407284039351	1.00478241822201	MT	-0.0498393298989693	0.390228138153691	-0.103337128385391
S100A4	1.05655621349455	0.597118309884821	0.826837261689685	MT	0.200466588563809	0.000449493158865399	0.0252988527063522
TSC22D1	0.615809882970836	1.00798308124821	0.811896482109526	MT	0.156519857331414	0.000629296587936206	0.166403479424015
ZFAND2A	0.440598714389893	0.988636385832412	0.714617550111152	MT	0.181092482781898	0.00296453667712507	-0.238430474755808
C15orf48	0.577218346324396	0.767023410947768	0.672120878636082	MT	-0.536484274095801	1.77847833525742E-10	NA
BAG3	0.396650399125193	0.896130071181411	0.646390235153302	MT	0.183667274102019	0.00018187684154276	-0.227635996108199
EMP3	0.308468191275714	0.969801737584747	0.639134964430231	MT	0.682362247928168	3.10425891964074E-14	NA
SELENOW	0.595949991112162	0.655396433852005	0.625673212482083	MT	NA	NA	-0.011456662764451
RPS10	0.223712265968069	0.977752669800377	0.600732467884223	MT	-0.126302078625512	0.000536940614888647	0.00249757264321504
DUSP4	0.140885008630697	1.03813344350687	0.589509226068784	MT	-0.0641997146725957	0.37222523630545	-0.067622274461473
DUSP2	0.532681931320026	0.62568953124	0.579185731280013	MT	0.0269446171471376	0.54554715724364	-0.224359402292106
DNAJA1	0.190567646869504	0.953177991852579	0.571872819361041	MT	-0.266271640583112	2.3820509111627E-07	-0.0699559721986311
CRIP1	0.355214656841052	0.7674708442182	0.561342750529626	MT	0.102367729130204	0.00369601035533083	NA
ANKRD37	0.950311333052609	0.162420781551265	0.556366057301937	MT	0.0733850477313883	0.163675766985964	-0.0384744946238078
CREM	0.134036999818975	0.950219811748728	0.542128405783851	MT	0.127966921906132	3.56258140663738E-06	NA
PLIN2	0.395957387175861	0.672982430647948	0.534469908911904	MT	1.19657391932977	1.40408051152356E-37	0.0174576082949272
CES2	0.349783726651925	0.714964469172589	0.532374097912257	MT	-0.145472584762109	0.28622210933543	-0.342601889356407
INSIG1	0.347008918702725	0.695677836548381	0.521343377625553	MT	0.189997757511069	0.00510342487804423	0.164414962584124
BTG3	0.414302570861896	0.61111638414573	0.512709477503813	MT	-0.208075130602167	4.36174811109489E-08	0.0198085901797618
FXYD3	0.722105174296651	0.30049319784043	0.511299186068541	MT	-0.261479146920628	0.0124120025661986	NA
NR4A2	0.319361654310884	0.673895172162827	0.496628413236856	MT	-0.146350601343033	0.0893410409976527	NA
UBE2C	0.345647197907218	0.60154000921563	0.473593603561424	MT	-0.332655374350043	5.03814619710032E-09	NA
NDFIP2	0.296893153461207	0.639511674162929	0.468202413812068	MT	-0.123291697889473	0.0643342688608966	0.0371258545991735
AK1	0.507782261735652	0.387659183830577	0.447720722783114	MT	-0.0227979968668094	0.398262570246117	NA
HIST1H1D	0.18088844370963	0.69294019703339	0.43691432037151	MT	-0.275113586849796	4.17448636680781E-11	NA
TNNC2	0.306925305457199	0.559590842934285	0.433258074195742	MT	0.135284440263516	2.19753237130988E-08	NA
TIMP3	0.651974667278699	0.204303220958751	0.428138944118725	MT	0.439344437214052	1.48187763781217E-07	NA
LGALS1	0.559601015451676	0.276036444972545	0.41781873021211	MT	0.432254078484052	1.24814866258741E-09	NA
PRAP1	0.329175490034249	0.496522194423097	0.412848842228673	MT	0.361580894745703	1.20620121264912E-11	NA
STK17A	0.26758514626211	0.540667665614258	0.404126405938184	MT	-0.00615349305841873	0.902531573836095	NA
P4HA1	0.409164030062741	0.390704797126494	0.399934413594617	MT	0.576992748723271	1.26506877299916E-18	-0.0101117630172798
PGAM1	0.326142270122112	0.464427705231884	0.395284987676998	MT	0.160166279161385	0.000230618215957286	-0.102768260501364
CKS2	0.329102827520424	0.458083266376293	0.393593046948359	MT	-0.545962638242115	1.65945856289095E-09	0.0557371438395879
NDRG1	0.423896877902919	0.346839398291749	0.385368138097334	MT	0.59218976959773	4.10760964323919E-16	-0.0790289455822464
ERRFI1	0.435978309229935	0.322099059434171	0.379038684332053	MT	0.733808412601836	6.40425314866232E-16	0.0930363629227202
DNAJB6	0.614109265004561	0.14028339032196	0.377196327663261	MT	-0.0173658202849284	0.605482937556235	0.0405088427487093
BMP2	0.351207495927786	0.392986032132664	0.372096764030225	MT	-0.0722783353216156	0.144666117726545	0.0757509163733712
BIRC5	0.1389619323797	0.591140933193524	0.365051432786612	MT	-0.374392212039338	2.87147546422924E-21	NA
COL17A1	0.615760108920168	0.11103000728818	0.363395058104174	MT	0.241894848155851	0.0154535588438564	-0.101284819730195
CDK2AP2	0.329048799902777	0.368422710454521	0.348735755178649	MT	0.0497149077934315	0.148794203170013	-0.0699003946829477
HSPA5	0.465967295922937	0.218281822158103	0.34212455904052	MT	-0.0895974185566025	0.0750287373029266	0.0520962652109942
CENPU	0.122134859283745	0.555537514652213	0.338836186967979	MT	-0.696577579073826	2.01227126796643E-22	NA
SLC5A3	0.122607418147065	0.528967595627521	0.325787506887293	MT	-0.0730798696846415	0.0264141347830357	0.00450773976362018
ALDOA	0.165551978056729	0.484751471726842	0.325151724891786	MT	0.148049983921659	5.17318432821283E-06	NA
ANXA5	0.431122633881661	0.217393187148911	0.324257910515286	MT	0.225462971164011	2.41161946766747E-05	0.110946655912116
COTL1	0.230538355972552	0.409840097329888	0.32018922665122	MT	0.215554997471246	5.58968943865111E-05	-0.0381998683305225
ANXA1	0.527842387273547	0.112487322407791	0.320164854840669	MT	0.374997648588986	0.000268470407455413	NA
FYN	0.153249758260424	0.482668306105872	0.317959032183148	MT	0.199191285514752	0.000248801375840518	NA
MAOA	0.103206985919385	0.520032895854003	0.311619940886694	MT	-0.419307097620772	0.000710960701488527	-0.0888423427323768
TRAF4	0.268183636727635	0.352669005864531	0.310426321296083	MT	-0.0200909282169276	0.443320925348884	-0.0155550065638124
ALDH1A1	0.280891771988779	0.330863077000337	0.305877424494558	MT	0.777919606982718	8.66445208439514E-08	NA
CSRNP1	0.257869025873939	0.338728599037533	0.298298812455736	MT	0.181066617395088	2.25083900509331E-08	0.0323584311079574
MUC20	0.178863845335089	0.403124426257163	0.290994135796126	MT	0.229119701363405	0.0281092389976435	NA
KRT23	0.361231707952965	0.218760113477447	0.289995910715206	MT	0.297097903778618	0.00574259104947938	NA
REL	0.236963633136093	0.340400972583236	0.288682302859665	MT	0.225853441447828	9.58755815982116E-15	-0.0134413133365539
ZWINT	0.112793578785791	0.45617635378069	0.28448496628324	MT	-0.552960951926233	5.29997683109739E-23	NA
SKAP1	0.125860648168705	0.442499885255517	0.284180266712111	MT	-0.0301149012822837	0.713046430899629	NA
GNAI2	0.156602075609148	0.406947073433112	0.28177457452113	MT	0.339825773537999	2.24812513045172E-16	0.151812876903996
OPTN	0.198323103721002	0.363736933734742	0.281030018727872	MT	0.110417215896932	0.00614330812404723	0.0429521903567125
MVD	0.123421386140343	0.437085264376321	0.280253325258332	MT	0.0499383421079162	0.204709337097234	NA
ARPP19	0.237536209908124	0.322637709984836	0.28008695994648	MT	0.00725587348970725	0.852264905076243	0.0601348502503045
CLDND1	0.112589865542455	0.447195567839656	0.279892716691055	MT	-0.0409463125893268	0.0414205557573927	0.041202885822371
SAP30	0.155101105872004	0.391779647110519	0.273440376491262	MT	-0.177402833012505	0.000298839539230318	NA
NOP10	0.280192654580087	0.265645605023817	0.272919129801952	MT	0.0270324463907246	0.623712351746391	-0.0884149450725398
TSC22D3	0.14511648251852	0.392346453028907	0.268731467773714	MT	0.169905754027441	2.18188976990203E-08	0.114317438918138
SNHG25	0.230160209159042	0.303549869377202	0.266855039268122	MT	NA	NA	-0.130863339668053
CD99	0.22829305030042	0.301057020704699	0.26467503550256	MT	0.343384402028129	1.80604280081839E-13	-0.20995344929463
PFKP	0.328220093094766	0.200890980830296	0.264555536962531	MT	-0.171065044924023	0.000508104373808645	NA
TDP2	0.192726890594868	0.33347756701385	0.263102228804359	MT	0.061178916646529	0.281990225540371	-0.0415258295887804
AGPAT2	0.277088966393156	0.24332161549513	0.260205290944143	MT	0.0499484769108127	0.125220648690829	-0.0889934827247298
MTMR11	0.189552937573565	0.328842153671337	0.259197545622451	MT	0.0980457944257999	0.311205823263484	0.0388709164821739
SLC16A3	0.339533845194119	0.177908655285579	0.258721250239849	MT	0.129832463137536	2.3156232664992E-05	-0.0355291597439196
BCL10	0.339123120836085	0.175346013924947	0.257234567380516	MT	-0.282626209118229	3.28967640744624E-11	-0.0918016737746796
RIPK2	0.219788772112683	0.291431172129651	0.255609972121167	MT	0.035491970099276	0.635312029329978	-0.0241826900852233
PLEKHA1	0.256536947320988	0.25439625400526	0.255466600663124	MT	0.0227075589417133	0.594432881637415	0.0152505846199271
FRMD4B	0.331009523779674	0.176753943591231	0.253881733685452	MT	0.245675304499754	2.42147099323308E-12	-0.0162766416196121
CKMT1A	0.229401903233548	0.277679454958711	0.253540679096129	MT	-0.706595301979529	7.09293189143E-13	NA
MXD1	0.319247467333461	0.187388934951029	0.253318201142245	MT	-0.0655896156121452	0.350269133559315	0.0246810797457051
CKMT1B	0.213018726477555	0.290773137167009	0.251895931822282	MT	-0.624036421342644	4.03680069813926E-13	NA
CRYL1	0.235000237698669	0.262561848439681	0.248781043069175	MT	0.161426391342087	0.0069598842504294	-0.0431192663313031
ABHD2	0.320352039417624	0.174499760276313	0.247425899846969	MT	0.364406689455622	1.19079821299513E-07	-0.0235927573642616
ANXA6	0.118646705396097	0.376080831043787	0.247363768219942	MT	0.280817505525752	3.80729619394094E-05	NA
RGS10	0.10859792604584	0.385198394415736	0.246898160230788	MT	0.0055707735942444	0.902292136527524	NA
ALKBH5	0.144957529672348	0.348270865670862	0.246614197671605	MT	0.0403818912320217	0.159453732773712	0.0123451353944313
IDS	0.209515539908151	0.279944516071455	0.244730027989803	MT	0.34711268842214	1.3007432628926E-12	0.048796078636421
MAP2K1	0.16220059918557	0.318188547438392	0.240194573311981	MT	-0.0168428356465912	0.628703441096575	-0.0376307091907464
KIAA0040	0.129317747690886	0.350889201040935	0.240103474365911	MT	0.224040232410898	1.9831047107341E-10	NA
B3GNT2	0.126584713892246	0.352603813346325	0.239594263619286	MT	0.0896423748089684	0.0229898025853398	0.0603198741692603
MAP7D1	0.223714440697487	0.254344514419172	0.239029477558329	MT	0.127532563689377	6.84143746473667E-08	-0.110681253131147
ERN1	0.122831089170845	0.353441156322551	0.238136122746698	MT	0.284509356282879	1.21450073115493E-18	0.044306246516463
SEC14L1	0.107000388228662	0.36713578539419	0.237068086811426	MT	0.145459742596788	9.12244926165858E-07	0.0206939361241285
CAPN12	0.242493595142232	0.22709827645582	0.234795935799026	MT	-0.0488773442070983	0.0558853342438145	NA
CASP4	0.104903323672207	0.362529100569286	0.233716212120746	MT	0.171263991208154	0.0010012922234694	-0.0568797327457051
RECQL	0.115157426833788	0.34847615830602	0.231816792569904	MT	-0.120343324652232	0.0258724694842473	0.0669660023273322
EFCAB14	0.234038226570855	0.228813622970996	0.231425924770926	MT	0.205156919304712	9.60513483509854E-06	0.00189164443453049
RAP1B	0.295428448958342	0.166647490977632	0.231037969967987	MT	-0.109617347373243	0.00437905956824142	-0.0200814238168545
STN1	0.14556626845551	0.315187483011265	0.230376875733387	MT	NA	NA	NA
BNIP5	0.317846418216796	0.138892464832777	0.228369441524786	MT	NA	NA	NA
AC058791.1	0.118527387333576	0.334461428605289	0.226494407969432	MT	NA	NA	NA
SPAG9	0.217047701022514	0.235510413358086	0.2262790571903	MT	-0.0318562180710861	0.0103817647590544	0.0258292932263648
SPATS2L	0.264330662791668	0.187471619193028	0.225901140992348	MT	-0.0450407035194552	0.273117527838059	0.0543914319128531
BCL2L11	0.10478784108558	0.346080585262332	0.225434213173956	MT	0.0452432714268113	0.136116477668558	0.0915504077421885
ADIPOR1	0.337528002083773	0.112546683018126	0.22503734255095	MT	0.0601412828299045	0.193245731447079	0.0790868700934466
FAM89A	0.288048530436868	0.160371992671088	0.224210261553978	MT	0.0984493331850122	0.003663520389568	NA
MAPKAPK2	0.161219796500399	0.283507704394196	0.222363750447297	MT	0.0737849067278453	0.00812725855708469	0.0329953087551749
PRMT2	0.13538166437753	0.309285087734024	0.222333376055777	MT	0.0122861222919687	0.690310247808212	0.0526806035440246
CDCP1	0.282780201479513	0.160274580261332	0.221527390870423	MT	-0.181645200775955	0.00159986112168763	0.134089514816731
FRG1	0.29399095981676	0.147100068621865	0.220545514219312	MT	-0.212393975968006	7.18924924784404E-08	0.00644411652612331
GCLM	0.119165470904988	0.320245361036835	0.219705415970912	MT	-0.0919104732359135	0.0758533465362404	0.0231801166922692
FA2H	0.205295933711469	0.233255771670322	0.219275852690896	MT	-0.0183410457239303	0.786489454843871	NA
NT5C3A	0.264712147219906	0.173625877440663	0.219169012330284	MT	-0.389330812404258	3.64545265217854E-12	0.0502967111155259
TMEM238L	0.255965168136878	0.18195161975734	0.218958393947109	MT	NA	NA	NA
SNRNP27	0.290472973960183	0.146054287371923	0.218263630666053	MT	0.116859339930591	0.000209345102565017	0.0100012376565244
C1D	0.275615090522269	0.160801105596462	0.218208098059366	MT	0.213429695745127	7.84783974485999E-28	0.0331627601027658
ABRACL	0.233579513158363	0.197635601793841	0.215607557476102	MT	-0.104542675974016	0.0362105946400158	0.0368871277455918
CTDSPL	0.315265263094487	0.114207048370787	0.214736155732637	MT	0.0328001230110185	0.485082457474002	-0.00221761209874494
CAMK2G	0.167530473855835	0.261739738219699	0.214635106037767	MT	-0.227227662128355	3.33620948118897E-13	-0.044507989914782
WAC	0.139708103592826	0.288386355610285	0.214047229601556	MT	0.111233849282695	0.000620679381526862	0.110192693901596
PELI1	0.255566047909012	0.171103820731721	0.213334934320366	MT	0.0199040795110826	0.698973781053256	0.0496764255007087
NSMF	0.191338269436647	0.234893400338281	0.213115834887464	MT	0.0825087517197384	0.0388394425650823	NA
CARD19	0.2911048474885	0.135055939603883	0.213080393546191	MT	0.0316628777878072	0.118970577914384	NA
FAM102A	0.235018722450008	0.190620415035082	0.212819568742545	MT	0.103486490463997	0.00306593904876789	0.00970767141314077
SLK	0.269585154665734	0.154360382467927	0.21197276856683	MT	-0.284559745889315	2.55887150212421E-08	-0.00657934498173107
GNA13	0.106800861292765	0.314204579808116	0.21050272055044	MT	0.168209421373279	1.54428694520276E-05	0.0311514642943289
DEDD2	0.136592695411434	0.283767407158187	0.210180051284811	MT	0.0703251122745777	0.00402163803140563	-0.0138953025185349
ITSN2	0.107754599415173	0.311279199889845	0.209516899652509	MT	-0.053167297401319	0.0883406117426936	-0.0101023348691358
TSPAN1	0.25281699046102	0.166194306055235	0.209505648258127	MT	-0.790316831824318	1.40928015269194E-11	NA
HILPDA	0.290080992668741	0.125353807628146	0.207717400148443	MT	0.0981595840561898	0.124275773582958	-0.101094287404567
TMEM50B	0.162695974643213	0.251620843265142	0.207158408954177	MT	-0.19868741994022	6.82842367049483E-06	-0.00416373081155741
LMO4	0.117829470609052	0.296053729068253	0.206941599838653	MT	-0.0436497482888282	0.26317601495608	0.0454507060518816
PPP6R1	0.199965397416835	0.213752458331534	0.206858927874184	MT	0.00623784390221227	0.840508941415253	0.0103021600449791
FURIN	0.19326969349261	0.220428843251008	0.206849268371809	MT	0.283797106795388	1.0297589643144E-12	0.0494844328204307
TRIM26	0.146117413147289	0.264282986522026	0.205200199834657	MT	0.0199005359832189	0.439533919694351	-0.00135667373608905
FOXN2	0.133175043630435	0.274074456449129	0.203624750039782	MT	0.0769947977519115	0.0275554509962778	0.0956702039131707
ADAP1	0.28571539919396	0.119345213086341	0.202530306140151	MT	-0.0172915259337059	0.640327054280968	-0.0249967961566326
ANKRD22	0.15262571156394	0.251729403294263	0.202177557429101	MT	-0.467959742467945	1.95135910765355E-07	-0.0551481082671481
MOB1A	0.153400680922096	0.249921342856154	0.201661011889125	MT	0.0263548749731935	0.547844095691256	-0.0357673596922328
NDFIP1	0.241439583495843	0.161233068425266	0.201336325960555	MT	0.115772182363883	0.000421242631448008	-0.00395008919989048
ENGASE	0.181775142224961	0.220389929038755	0.201082535631858	MT	-0.100692205944794	0.072159527472863	-0.00810592712009095
MKNK2	0.228474923539303	0.171686957804095	0.200080940671699	MT	0.10854330561918	0.00103257855795147	0.070770732024277
TMPRSS2	0.273330148646494	0.125579106205841	0.199454627426168	MT	-0.261683529648718	0.000126162478854466	-0.0224452660024275
CHP1	0.292832944262982	0.103320164344512	0.198076554303747	MT	0.0768342458737405	0.132862975747005	-0.0650818630247736
CAP1	0.266153212833626	0.129664347803933	0.197908780318779	MT	0.207849066869161	1.0578291606403E-12	-0.193986386133549
HMGN4	0.153256785986337	0.242082766372985	0.197669776179661	MT	-0.0543203288314511	0.0471768723381862	NA
STIP1	0.147453704655692	0.247337114786162	0.197395409720927	MT	-0.0543820377937868	0.306148203036241	-0.0100644123388709
CTSL	0.226701463774348	0.166512889511646	0.196607176642997	MT	0.712351487778013	6.77336777997166E-19	NA
TSPAN14	0.197355308699313	0.1938754308803	0.195615369789807	MT	0.167682875925653	4.09984786594752E-09	0.00784202783663823
ARHGAP21	0.115284532799423	0.275326940373825	0.195305736586624	MT	-0.0374318884222468	0.417137304492398	0.0509969697461274
STRN	0.141368996603632	0.247283084839154	0.194326040721393	MT	-0.0877105890537823	0.0323895526504187	0.00377673736443462
PALM2-AKAP2	0.196588662516669	0.19165398582817	0.194121324172419	MT	NA	NA	NA
RPF1	0.212593553409814	0.174844915505749	0.193719234457782	MT	-0.221779608902771	6.59959155216608E-06	-0.0506363418629849
JUN	0.104898697764924	0.28112249544782	0.193010596606372	MT	0.118905389075148	0.0464680268863292	0.261921531479519
TRIM38	0.184625096888275	0.198134489094103	0.191379792991189	MT	-0.0359222441217688	0.407004261941707	0.00648773820861881
EEF1AKMT1	0.104481105497856	0.276955276356902	0.190718190927379	MT	NA	NA	NA
HECA	0.142814119720861	0.236187474264014	0.189500796992438	MT	0.188328906950663	8.26025473390571E-09	0.0226154097867168
MICU1	0.14612853292603	0.229664676532479	0.187896604729255	MT	0.0538495127571625	0.0912278352513027	-0.0171784485217108
TOR4A	0.128170699900343	0.246587421939055	0.187379060919699	MT	0.0487764227549982	0.079666413172734	-0.0310183063235283
PLK3	0.270259611434435	0.103584525707448	0.186922068570942	MT	0.154880975245398	4.27977737543835E-05	NA
TMEM265	0.231977343032904	0.140406347076088	0.186191845054496	MT	NA	NA	NA
ODF2L	0.175765204336982	0.194507583716297	0.185136394026639	MT	-0.1899111107798	8.87822426477755E-05	-0.003479256341963
GABARAPL1	0.143104722897396	0.224682474932073	0.183893598914734	MT	0.448622910303244	5.25718739257967E-17	0.120060952392398
SERTAD2	0.179120893855147	0.186143995866816	0.182632444860982	MT	0.28240438547964	7.74618032936043E-18	-0.05908039957772
OTUD7B	0.14110938947769	0.220535108541938	0.180822249009814	MT	0.0461936144427028	0.152549221466431	0.00911248668255404
ADIPOR2	0.138361580053453	0.223249374653371	0.180805477353412	MT	0.0270414785972732	0.602903233140446	-0.00641625445300131
USP53	0.192383048174069	0.169058712076821	0.180720880125445	MT	-0.302177993143263	3.17883654285172E-07	0.0334227047058511
STK17B	0.164196364213727	0.195552437489736	0.179874400851732	MT	0.010567347179318	0.854736006579844	0.111868538414156
TSPAN13	0.150526559428465	0.207170019149502	0.178848289288984	MT	-0.426805481616667	1.04280935112999E-06	-0.0498127630368135
PIGZ	0.144719553142019	0.211979784365116	0.178349668753568	MT	-0.0120882503462096	0.781809779302157	NA
MSMO1	0.140728860740793	0.215083254232174	0.177906057486484	MT	-0.0633367801465397	0.487793643008822	-0.042767516633563
RNF145	0.175729679257652	0.179825305733911	0.177777492495782	MT	-0.158536224985623	0.00151065354675643	-0.00466460979955285
KDM3A	0.198135261176416	0.156581013992022	0.177358137584219	MT	0.222385105012097	1.85055239229641E-07	0.00334330685643169
CSRP1	0.22619710820566	0.127813644204804	0.177005376205232	MT	0.24543535389186	0.000132239157548961	0.00533021179671067
SNRNP48	0.146303880509967	0.206726123828951	0.176515002169459	MT	-0.225102951743845	4.17467400136143E-08	-0.0194415272616482
NTAN1	0.174001403242207	0.178815507522053	0.17640845538213	MT	0.216534811482465	7.62904697928211E-06	NA
INSIG2	0.244904373738625	0.10751181405678	0.176208093897703	MT	0.157408596391606	0.000101454328667494	0.000483182528555615
RESF1	0.138555209676239	0.21385124403886	0.17620322685755	MT	NA	NA	NA
DNAJB2	0.115963262672016	0.23626745570292	0.176115359187468	MT	0.142172984898959	4.43399929145567E-13	-0.00353884194140264
PPTC7	0.180570943000894	0.169616697081695	0.175093820041294	MT	-0.0680842621563071	0.00881448284565127	0.0500654696450227
CTSC	0.131608438551819	0.217079784730824	0.174344111641322	MT	-0.126275764426533	0.0536174450697066	-0.0150819372781748
TRAM1	0.188510567016192	0.15934310143298	0.173926834224586	MT	0.132185658866523	0.00270202147412177	0.049312056699901
COQ10B	0.199628800627631	0.143732387559848	0.171680594093739	MT	0.0660323535081638	0.0526231565022518	0.0198727836415804
TWF2	0.172560032714832	0.170160175592118	0.171360104153475	MT	0.0736066594654766	0.0056871216045327	NA
P4HA2	0.144330865480513	0.19758115902197	0.170956012251242	MT	0.13266388979545	8.88597750918527E-06	-0.00683658943766874
TRIM16	0.204775313520857	0.134526326237968	0.169650819879413	MT	-0.14576335855963	0.000546068544917065	NA
MPZL3	0.113659058896884	0.224843207967654	0.169251133432269	MT	0.238395835142164	5.59836793980437E-06	-0.0142913841981893
MKLN1	0.110719914644134	0.227544072621324	0.169131993632729	MT	-0.00870456230468672	0.851142778169263	0.0387222973388426
USP12	0.180074395093684	0.157814535974227	0.168944465533956	MT	0.021521724832711	0.739481251487374	0.0418599412027347
LAMB3	0.148238686153128	0.189311854660373	0.16877527040675	MT	0.115853791095363	0.08049951781835	0.00130798672612542
B4GALT3	0.108959910412419	0.227709930077214	0.168334920244816	MT	0.0512178991865743	0.026955775933803	0.0822591709295266
FOSL2	0.177070217339065	0.158979832044504	0.168025024691784	MT	0.188252477612982	4.54187664696739E-07	-0.0189782826586327
SEZ6L2	0.221829161092179	0.109835241229512	0.165832201160846	MT	0.0760593536012854	0.160392528001751	0.0931769365287147
CAPS	0.110219844040606	0.221086185111319	0.165653014575963	MT	0.0789907613164865	0.00105647160104333	NA
CYTH1	0.15998392271935	0.170827224079295	0.165405573399323	MT	0.0855798703557933	0.0015983849803136	0.0013624214850072
SARNP	0.203933727580027	0.125681794787642	0.164807761183834	MT	-0.298621708582667	1.89835252565316E-18	NA
MORC3	0.139884276484387	0.189226465737622	0.164555371111005	MT	0.0768903813367149	0.0329987711042692	0.039391197101498
BLOC1S6	0.132383955819091	0.196252209474711	0.164318082646901	MT	-0.0246312868653634	0.518708321048761	0.0110076342603906
ING2	0.16984732216091	0.15712438696441	0.16348585456266	MT	-0.0332556430098216	0.151201794801078	NA
TERF2IP	0.118487435539	0.208341109395727	0.163414272467364	MT	0.0633043374562846	0.0164047733957844	0.126459955289747
REEP3	0.18224205767559	0.144259992458062	0.163251025066826	MT	0.120031747438796	0.00682118470140829	-0.0180549659102154
ITGAE	0.196720497023114	0.128974132263464	0.162847314643289	MT	-0.170883747425146	2.41369266221965E-05	0.0232561545546688
RNF6	0.203436616574816	0.121171475537834	0.162304046056325	MT	-0.0504916135530529	0.298670293467477	0.0240311346472915
TES	0.114114872463177	0.209577041262894	0.161845956863035	MT	-0.0964101275364778	0.0849193887499348	0.0945356862957722
ARID5A	0.160170008716436	0.163347466595908	0.161758737656172	MT	0.0943335582945437	0.00173078225780335	NA
RSBN1	0.11418791070974	0.208618557125569	0.161403233917654	MT	-0.160949695076763	6.79999734554342E-06	-0.00888022054140492
VBP1	0.13594559840104	0.185879421567986	0.160912509984513	MT	-0.298912982262367	2.78234279968227E-11	-0.0297724685875591
AC016831.5	0.185421931659592	0.135580274972231	0.160501103315911	MT	NA	NA	NA
CREB3L2	0.170804114614333	0.148160548531204	0.159482331572768	MT	0.266990119979173	3.23959216999567E-09	0.00251110505013763
EML2	0.212735733015639	0.104947050509759	0.158841391762699	MT	-0.134147710504278	0.000160045795912167	-0.0555037331226866
LRIF1	0.193364054052394	0.122834042755008	0.158099048403701	MT	0.013796448961873	0.865124669561194	-0.00787118523736829
SH3GLB1	0.163104181182707	0.15206823075092	0.157586205966814	MT	-0.00829604411788032	0.8708441470382	-0.0954411442507237
GDI1	0.131953668948837	0.182401546560444	0.15717760775464	MT	0.268257010277043	5.9783573863965E-19	0.0505051175642643
PFDN1	0.210587210865526	0.103006604952733	0.15679690790913	MT	-0.018699117012503	0.586521873381845	-0.0122578154014927
PLOD3	0.121073050568534	0.192242766666335	0.156657908617435	MT	0.0975819998145867	0.00677328571149305	0.0757881580169046
RBBP6	0.109592071872568	0.203413696062693	0.156502883967631	MT	-0.103657992309645	0.00777830149357157	0.0979878982663804
SH3KBP1	0.177500218207694	0.134789083231106	0.1561446507194	MT	0.0609565578537611	0.122517630372121	-0.0426754304122781
TRA2A	0.169783083038425	0.140428196266934	0.15510563965268	MT	-0.0963177878783601	0.0100921198724536	0.150944339829772
UBE2M	0.175962417806906	0.133934623852521	0.154948520829714	MT	-0.177213574616726	1.16151827037466E-05	0.0463703571399621
CSNK1D	0.148475549014224	0.160512330672841	0.154493939843533	MT	0.120828548556229	1.14013473411835E-09	0.00533721156791556
SVIL	0.135178212821793	0.173349605854182	0.154263909337988	MT	0.0375407188261467	0.525638523481718	-0.0416704502964815
ETFA	0.101996468635078	0.206463843744122	0.1542301561896	MT	-0.273194497585976	4.9437042140434E-08	-0.0789834651787986
DNAJB9	0.194430557704963	0.11318628626089	0.153808421982927	MT	0.159273623263256	4.29327640426574E-13	0.0964479158120022
TMCC1	0.122244956488076	0.185079399097663	0.153662177792869	MT	0.310615787104643	3.87607516338286E-18	0.043407201318169
SMAD3	0.118100014523285	0.187742446546824	0.152921230535054	MT	0.366785794557522	4.7604575967084E-11	-0.0176406337076447
FKBP8	0.201639306240783	0.102590117116567	0.152114711678675	MT	0.182716948895662	2.18981355452224E-11	0.000181010558540029
YAF2	0.12244181765118	0.181782336224782	0.152112076937981	MT	-0.15827775384905	1.25453785129337E-09	0.00679286468698681
DAB2	0.179874449924742	0.123790698304536	0.151832574114639	MT	0.671282742886602	1.89894820180364E-15	NA
PRR15L	0.181346971578047	0.119120340448044	0.150233656013045	MT	-0.591467748645203	3.09487445255371E-09	-0.0256368502101796
EIF4E2	0.150905308608792	0.146588729292193	0.148747018950493	MT	-0.0969125882632956	2.21647585976786E-10	-0.0472063063865762
PPFIBP2	0.127781280899872	0.169435244342037	0.148608262620954	MT	0.0764856586923398	0.0280911374983482	-0.0254177092773524
SRPK2	0.159966236398693	0.135135841151406	0.14755103877505	MT	-0.119166214902488	0.000160000133421748	0.068330251164576
MEAF6	0.111274214678385	0.1831179856643	0.147196100171343	MT	-0.0659236548460627	0.0378557696208762	-0.0431383784445225
FKBP9	0.158862387173928	0.134617837624597	0.146740112399262	MT	0.034669989570824	0.497765437002525	0.123712270021784
IQGAP1	0.124265604808957	0.169190213705834	0.146727909257396	MT	-0.00947695687698463	0.865619224471166	-0.0124162064195383
ECHDC2	0.178487023703503	0.113459966899381	0.145973495301442	MT	0.0696743624231593	0.00530848618484853	0.0114354243597328
RREB1	0.116243642996056	0.175650381058499	0.145947012027278	MT	0.124238679876601	4.23307159275879E-10	0.0042385065248538
NGRN	0.165591311362194	0.126295782402229	0.145943546882212	MT	0.074455328262579	0.0976452853290397	NA
FAM222B	0.103454323902368	0.188118767225578	0.145786545563973	MT	0.164012799871101	1.0412425141598E-07	-0.0064277028761266
RNF149	0.123953763308022	0.1665380295447	0.145245896426361	MT	0.0737683728709603	0.0629388383802565	-0.050831382124837
TGS1	0.11557760771131	0.174886896356647	0.145232252033979	MT	-0.346833682487583	4.28488275796266E-11	0.055815279083737
TIMM17A	0.145141315222736	0.144397163885482	0.144769239554109	MT	-0.29678009636728	1.44939579738094E-10	-0.0155400301717454
RAB5C	0.111125334767613	0.177194680875799	0.144160007821706	MT	0.200421410556005	4.3885883476118E-10	-0.0605509519779175
MIER1	0.152770853948864	0.135440516438791	0.144105685193827	MT	-0.152575067899728	7.83292300445835E-06	-0.0352769236233808
TEN1	0.14722008540285	0.14076986817366	0.143994976788255	MT	0.128814029908886	6.2014117866484E-11	NA
DYNLT3	0.155967357987177	0.131968912285509	0.143968135136343	MT	0.190730407392348	1.98634923421368E-05	-0.00776434454916597
ITFG1	0.108775694402544	0.178616332600279	0.143696013501412	MT	0.0112573282669279	0.788270512717916	-0.0268492169688153
TPT1	0.113074372046484	0.173747865659718	0.143411118853101	MT	0.0575103315857051	0.0586502700363846	0.102272543911631
RAB18	0.135364214579683	0.151011980822063	0.143188097700873	MT	0.146359220663932	0.00122091505001307	0.024829240679789
MPZL2	0.109343553206888	0.176858296038209	0.143100924622548	MT	-0.0611367542720761	0.404105008533237	0.0248890827743891
SNRPN	0.118398051676825	0.167369212019427	0.142883631848126	MT	0.141610945288874	0.000179744746297278	NA
PSME4	0.130659159894182	0.154981586481489	0.142820373187836	MT	-0.110412735902718	0.00972886921069413	-0.0217935464716392
NFKB2	0.128982165059177	0.152993815750996	0.140987990405086	MT	0.0845673777885861	0.00643913212578007	NA
C9orf152	0.160387221445366	0.120789645758657	0.140588433602012	MT	-0.25078195194322	9.30667899153775E-09	-0.0948352964470354
RAP1A	0.141768069069254	0.138793351585115	0.140280710327184	MT	-0.0872270330608405	0.0298933220242682	-0.05886306324107
MYO1E	0.164867947871648	0.115026069037854	0.139947008454751	MT	0.0128668768424269	0.791450496351741	-0.0791367204056577
MINCR	0.13505442495994	0.144759946356289	0.139907185658114	MT	-0.00561172588320058	0.899090135392916	NA
USP8	0.161962734877111	0.117717069043265	0.139839901960188	MT	-0.0495565089398186	0.228278242542728	0.0469079416806044
SNHG15	0.144789656445283	0.134791128824124	0.139790392634703	MT	NA	NA	0.0114589127953568
IFNAR2	0.109244614004053	0.168336388347487	0.13879050117577	MT	0.188470913685411	1.75814493338652E-06	NA
AMACR	0.114929123897092	0.161252326311852	0.138090725104472	MT	-0.0895802047612761	0.383795786739474	NA
TDRD3	0.123745431076262	0.149187163961502	0.136466297518882	MT	0.0716634759681894	0.152464490257526	0.0365864556136937
TMEM126B	0.153382299595749	0.116575123661189	0.134978711628469	MT	-0.25045397597235	9.66790360168763E-09	0.0148623332592468
SLC35E1	0.157825622305013	0.111817755550366	0.134821688927689	MT	-0.0195151431567423	0.502550994582609	0.0630959329182712
NECTIN4	0.139255552949114	0.12990056941649	0.134578061182802	MT	NA	NA	NA
SUN1	0.128131380388421	0.135481356805428	0.131806368596924	MT	-0.124026559150908	7.24789417996479E-05	-0.00123743780226748
SNHG17	0.112381959994499	0.151160735660311	0.131771347827405	MT	-0.184901417516832	0.000253954736382028	NA
RILPL2	0.110254913552812	0.151743038494935	0.130998976023874	MT	-0.068324578146245	0.110343667168267	NA
PMAIP1	0.100981666936844	0.160373160015563	0.130677413476203	MT	-0.132360575522159	0.0241222560375002	0.0247213351549147
FBXL15	0.13982692711686	0.120934150573287	0.130380538845074	MT	0.0479390036060234	0.0217990076142385	NA
CWC25	0.130290014114335	0.130403000533743	0.130346507324039	MT	-0.106878099259258	0.00422480307856213	0.00519372344491043
C16orf87	0.111362849877976	0.145645899110989	0.128504374494482	MT	-0.111671764882828	4.54768077668391E-06	NA
SURF4	0.128737963031101	0.127510664354374	0.128124313692737	MT	-0.0476639740074585	0.0976368213411486	-0.0252036529753368
TLE4	0.150037763762399	0.105950330269786	0.127994047016093	MT	0.0559006369932295	0.182827612733478	NA
NFKBIB	0.120757385532927	0.13445891405895	0.127608149795938	MT	-0.062737681054775	0.0661792749364968	0.026705076647257
SUCLA2	0.138600882502316	0.11653662880918	0.127568755655748	MT	-0.182046182365454	0.00273907610388191	0.0479423358291429
ATN1	0.138206031904168	0.115425342278725	0.126815687091446	MT	0.0782294981141549	0.00205779325214797	-0.00683238916596496
AOAH	0.115909326716915	0.137048606399642	0.126478966558278	MT	0.40068901441189	1.38183014328706E-05	NA
DCAF6	0.138897128295631	0.113915638315112	0.126406383305372	MT	-0.0623243825145475	0.0509166958403062	0.0435084020535226
SPRYD7	0.137223437331855	0.115076935226557	0.126150186279206	MT	-0.0498094281211223	0.0573431149769038	0.00667442936757401
IL13RA1	0.100763600218229	0.150452738071569	0.125608169144899	MT	-0.0301765774219159	0.568520821033936	-0.0297588883966808
MANSC1	0.125073805727043	0.12502992408863	0.125051864907837	MT	-0.0267255925784683	0.776107478459348	-0.0791122032611022
SP100	0.105765701107247	0.143779532439168	0.124772616773208	MT	0.0299716531040028	0.608011441073157	-0.00830587073769573
ALAD	0.126784859926256	0.121723597551483	0.12425422873887	MT	0.230210215640623	2.46919622203919E-17	0.0839615507239069
JAK1	0.132754578904129	0.115281103954102	0.124017841429116	MT	-0.00869383721065926	0.819327176466984	-0.0657286319103287
TTC1	0.115476575103747	0.131251744524255	0.123364159814001	MT	-0.126064004223518	0.000468570898809449	-0.0134391478909031
TMEM30A	0.137343079217718	0.106793903696974	0.122068491457346	MT	-0.00913463659268399	0.834285208267556	0.0563201944885803
CERS2	0.106110092081651	0.137078841429966	0.121594466755809	MT	0.166540232643127	1.13014767832794E-08	0.0206227963153482
C4orf33	0.111940183210389	0.127778070138842	0.119859126674615	MT	-0.293567893619777	1.24654925738401E-17	NA
CBLB	0.11056496167172	0.128774913036471	0.119669937354096	MT	0.292835233246175	9.19664690026223E-12	0.060498765344839
UBE2E3	0.125364993320175	0.113661061039659	0.119513027179917	MT	-0.0283698160085906	0.124886980069082	0.00742298300755517
C12orf73	0.134473664740347	0.103313429433982	0.118893547087165	MT	-0.151315131241417	2.612340453456E-11	NA
BIRC2	0.127278411482114	0.107037263264223	0.117157837373168	MT	-0.0240052698987494	0.535441018734215	0.0528091270474587
SELENOF	0.117809670565144	0.113601964551062	0.115705817558103	MT	NA	NA	-0.103596465459791
SH3RF1	0.117210042621494	0.109511734924665	0.11336088877308	MT	-0.205714078683796	1.21622940032851E-05	NA
HERPUD2	0.116480820863023	0.109720005403169	0.113100413133096	MT	0.161711913362372	2.73214797566252E-07	0.0558538439625114
PRPF18	0.105431414627676	0.119858021730442	0.112644718179059	MT	-0.0836599051875991	0.00265767066985483	0.019507795465258
ANKRD36C	0.108186069284533	0.112725616598229	0.110455842941381	MT	-0.479500726770264	2.78684938935065E-10	0.0636738020167782
DCTD	0.113621623267969	0.10554708713272	0.109584355200344	MT	-0.114107936625742	4.69040051611406E-05	-0.0432231336187583
TAF13	0.103799166342202	0.108158950211367	0.105979058276784	MT	-0.234940959704842	1.92339377767491E-10	-0.000111254194633537
OCLN	0.104464595107219	0.104036827043268	0.104250711075243	MT	-0.281759822781652	0.00634268959703943	0.0544388277627033
KANSL3	0.100538585997244	0.107630415762185	0.104084500879714	MT	-0.0425750431476185	0.0204111929947144	0.024692426323075
GNPAT	0.104652325783876	0.103183457461946	0.103917891622911	MT	-0.183830448748019	0.000127927438670594	0.0125379765686826
HYOU1	0.103387205061755	0.103405141221144	0.10339617314145	MT	-0.0468672986469794	0.366853579739528	-0.0012806557631031
HSPA1A	-0.240846514479759	2.90798574589414	1.33356961570719	FALSE	0.432876360105137	6.40256960023066E-08	-0.120814668399099
SNORC	2.02620019527029	-0.176594888910403	0.924802653179941	FALSE	NA	NA	NA
HSPA1B	-0.15956410721832	1.99202122701336	0.916228559897518	FALSE	0.452004824661491	6.49281915960444E-08	-0.306390624451577
DNAJB1	-0.241880749618302	2.0515666540361	0.904842952208899	FALSE	0.367559936637984	3.57936043323786E-06	0.0024316544092633
AGR2	-0.0874285466668434	-1.7006637185114	-0.89404613258912	FALSE	-0.824366548714921	1.55975055835772E-11	-0.565610221456962
TFF3	1.84807851384763	-0.232639510947748	0.80771950144994	FALSE	0.177472492381564	0.0129938620077746	-0.219092431924856
CXCL3	-0.0983218247664834	-1.42261080199031	-0.760466313378396	FALSE	-0.635324612286244	1.05819329181999E-24	-0.0449992832049508
PCK1	-0.156085606261152	1.66004159958338	0.751977996661112	FALSE	0.523185790186858	0.000873776932275874	-0.238570278852796
HSPB1	0.0812432542181005	1.35031763841465	0.715780446316373	FALSE	0.617889843699019	2.12209645193667E-24	-0.342723131654589
RPL11	-1.24792476754776	0.0636250662718894	-0.592149850637935	FALSE	-0.140415820803155	1.24582018843428E-06	-0.117842194672777
SOX4	-0.0118882965027765	-1.16317231935955	-0.587530307931164	FALSE	0.200319055965252	0.0215766370017609	0.134976081825236
EEF1A1	-1.27947378572469	0.145745475152379	-0.566864155286157	FALSE	0.0271433818823862	0.0931912058579274	-0.0538058541714799
AREG	1.43041897408656	-0.30870138323388	0.560858795426339	FALSE	-0.435741201558272	0.00378953199700919	-0.0787275098462397
KRT8	0.287619561695247	-1.40023291683731	-0.556306677571029	FALSE	-0.03625519013598	0.644399963757591	-0.35590890122173
TSPYL2	-0.323212193275113	1.3876113135048	0.532199560114842	FALSE	0.034887126958257	0.511704374987139	0.156869571869015
FKBP5	0.0376628851411207	0.975450924981624	0.506556905061372	FALSE	0.129129150982446	0.0940220977151908	NA
SOD2	-0.0162093800469256	-0.981638209797274	-0.4989237949221	FALSE	0.0125136473755392	0.86429767366964	0.0573411792677414
JUND	1.13636429374236	-0.141157225372645	0.497603534184856	FALSE	0.274816247552319	1.36885380599548E-12	0.718572878363097
CFL1	-0.0930795700856373	-0.882193498138621	-0.487636534112129	FALSE	0.0983353062676866	0.00169280143563132	-0.202756416444815
CXCL1	0.435701568643287	-1.39068429762586	-0.477491364491288	FALSE	-0.964005300088951	1.348937789736E-22	NA
PPP1R14B	0.0702907206176389	-1.00340236019215	-0.466555819787255	FALSE	0.0417873746240796	0.0304395306640275	0.141147190060415
EIF1	0.0593970709047116	-0.990480648987323	-0.465541789041306	FALSE	-0.023021848736304	0.499703144943551	0.0544107954549444
DNAJA4	-0.038561641144961	0.969075827671388	0.465257093263213	FALSE	0.0532404393405916	0.322842073872538	0.024257751033451
RNF43	-0.0975818281308003	-0.831852249040929	-0.464717038585864	FALSE	-0.0251938968497092	0.854887409722221	0.0558196344734385
KLF6	1.32915127441366	-0.40310453103578	0.463023371688938	FALSE	0.118006462013874	0.0505719546492008	0.598814570296032
DHFR	-0.0122233172063879	0.936637989857552	0.462207336325582	FALSE	-0.519091582727114	1.48913428192885E-21	NA
TXNIP	1.0301454847192	-0.114863665699361	0.457640909509919	FALSE	0.388777257034342	9.56281939123323E-06	0.0934001434973561
DDT	-1.00442629858593	0.100140865663226	-0.452142716461353	FALSE	-0.0064075041123448	0.800979032263328	NA
QPRT	-0.807802585825997	-0.0963144580946933	-0.452058521960345	FALSE	0.106499036909145	0.0463388077874419	0.0203360524252336
RPS12	-0.927005679513634	0.0343593089908332	-0.4463231852614	FALSE	0.155485227528197	2.26762671301335E-06	-0.175166524292143
RPL12	-0.860786280013533	-0.0314114966067951	-0.446098888310164	FALSE	-0.152447637314254	1.39713027206533E-05	-0.339585344414475
FOS	1.03001290162239	-0.139967333596489	0.445022784012953	FALSE	-0.159354353977008	0.0780218950320656	0.46338042366741
HERPUD1	0.786056532122699	0.0797592429912555	0.432907887556977	FALSE	0.237762615183013	3.0091906900446E-05	0.0644013313015899
C12orf75	1.08300484294598	-0.22277521909751	0.430114811924235	FALSE	-0.467681862888766	8.86224210037503E-10	-0.117082712524856
PHLDA2	1.42032210874674	-0.561337866344539	0.429492121201099	FALSE	-0.0187927863867103	0.676514577784787	-0.106970376022544
RPS3	-0.832410667913602	-0.0256695190871827	-0.429040093500392	FALSE	-0.139147231115553	0.000156290730961264	-0.0432457341045898
HIST1H2AG	-0.0188647560752513	0.876675642460041	0.428905443192395	FALSE	-0.531882490615036	7.02537503671292E-17	NA
RAC2	-0.000680151770777515	0.836397288613257	0.41785856842124	FALSE	0.109920773010958	0.0185265567128592	NA
HMGN2	-0.798534849452928	-0.0281269972856557	-0.413330923369292	FALSE	-0.241731499748984	8.86956878806328E-08	-0.16384226607594
KRT18	0.320897805259305	-1.1386066289325	-0.4088544118366	FALSE	-0.16560623835751	0.0270136986382708	-0.215420147980141
SELENBP1	-0.731574226411549	-0.0805366449005502	-0.40605543565605	FALSE	-0.35629392528772	2.54152686732917E-05	-0.126445028423994
HES1	-0.0893811543528797	-0.722135485294197	-0.405758319823538	FALSE	-0.0809637211412434	0.188235261515855	0.225006585283934
FUS	-0.0529274595422122	-0.754043019983478	-0.403485239762845	FALSE	-0.188534672486927	1.23453672208601E-08	0.265706666272816
CTNNAL1	-0.0426720786430028	0.846261094972611	0.401794508164804	FALSE	-0.387994436291607	4.18920963773005E-10	0.0101799617665519
MYL6	-0.0638558105688807	-0.736926937158828	-0.400391373863854	FALSE	0.0394268731377188	0.243717073185788	-0.0898607559618956
TPM1	-0.0484580025536663	-0.749685705142347	-0.399071853848006	FALSE	-0.103664469264276	0.02459946920266	-0.00603381916736989
UBC	0.728607795788454	0.0628634983482907	0.395735647068372	FALSE	NA	NA	0.102122507816052
MUC12	0.212674864757427	-1.00239708197303	-0.394861108607803	FALSE	-0.626506362060679	0.00254268745685825	-0.126145708202957
CLDN4	1.16051171878234	-0.373676616164215	0.393417551309062	FALSE	0.058828006318856	0.26580596875108	-0.0339705033977342
DUSP1	1.11104861894174	-0.324671052703804	0.393188783118968	FALSE	0.245907098517927	0.00188712227611268	-0.0544324486012155
DYNLL1	-0.0538825913980201	-0.728891453258838	-0.391387022328429	FALSE	-0.0521342468568346	0.025655726278256	-0.151962280371663
GLRX	0.754527937600528	0.0226800376858454	0.388603987643187	FALSE	-0.0475589251465892	0.283516743255295	NA
PFDN5	-0.034811264842598	-0.721187462982448	-0.377999363912523	FALSE	0.0604117525878273	0.0154831461307701	-0.0290271227704837
RAB11FIP1	0.328325751676866	-1.0808162577506	-0.37624525303687	FALSE	-0.252371657620276	2.42722159279426E-05	0.014142449067525
CCNB2	-0.0777806754680093	0.815858844345856	0.369039084438923	FALSE	-0.695087388523072	9.12874962578678E-14	NA
NQO1	0.883341230867718	-0.148231592709681	0.367554819079019	FALSE	-0.282554832060802	0.0142464748340374	-0.168125505955168
SOX9	0.0583685817518251	-0.792921172029747	-0.367276295138961	FALSE	0.0863694920806706	0.329846939278546	0.00976075235596019
MT2A	-0.0282853360464654	-0.704017474625962	-0.366151405336214	FALSE	0.820524642307713	1.67041345669203E-14	-0.158249429488802
RPS29	-0.931627895792619	0.209994736850071	-0.360816579471274	FALSE	-0.256862216776616	1.07286290174155E-13	-0.1860661120201
NCOA7	-0.0809987517893234	-0.634121081270212	-0.357559916529768	FALSE	-0.143217143920801	0.00252635414365334	0.0266750515897849
RPL8	-0.673368060109898	-0.0389701393948041	-0.356169099752351	FALSE	-0.139006474391791	0.00265677709970584	-0.0451521622656603
TMEM230	-0.745257769597552	0.0356624251903896	-0.354797672203581	FALSE	-0.0512663900876779	0.342922808457005	-0.0290144721469128
ARPC1B	0.614277249298622	0.0861858946658152	0.350231571982219	FALSE	0.101090959801964	0.000848700411977217	0.0398528332474171
ATF3	1.54158103529263	-0.847595400159788	0.346992817566423	FALSE	0.229527724495208	0.000147653235339844	0.44186976077828
TUBA1B	-0.595053863825187	-0.0987123239495356	-0.346883093887361	FALSE	-0.196092563334479	1.36796173036671E-05	-0.243776527858857
EHF	0.109055746413279	-0.802405159627655	-0.346674706607188	FALSE	-0.791817046941989	4.73236479793739E-14	0.100062467194987
ITPA	-0.590248671327325	-0.0945257094414313	-0.342387190384378	FALSE	-0.0595312246266677	0.101616998958813	-0.00754720419301869
CXCL2	0.12720305646128	-0.81056978058115	-0.341683362059935	FALSE	-0.550794826639266	1.62505518575802E-13	-0.04486533728313
S100A6	0.475822508850071	-1.15623436993137	-0.34020593054065	FALSE	-0.0760051360145395	0.0259016625062883	-0.66445059378144
MARCKS	0.0316119049136718	-0.709373343003608	-0.338880719044968	FALSE	0.371661023624012	7.81440061427185E-16	0.0421773404033694
RNASET2	0.655677727401895	0.0179147343784887	0.336796230890192	FALSE	0.163075760903339	6.72582080151604E-07	-0.0844498176025226
NEDD9	0.575066195974052	0.0972818820020767	0.336174038988065	FALSE	0.109892624903282	0.0189386163815733	NA
COX7B	-0.0758058607570478	-0.594400859008181	-0.335103359882615	FALSE	-0.310431922302876	5.65215113390773E-14	-0.132652905905647
TMED10	-0.583030146356653	-0.0758086725195011	-0.329419409438077	FALSE	-0.0268702496195546	0.491128281134881	-0.0577304078953049
SELENOK	0.66727825314772	-0.0107026964832779	0.328287778332221	FALSE	NA	NA	0.0538774150086732
COX6A1	0.000951919807916646	-0.650606101309749	-0.324827090750916	FALSE	-0.447443905487268	3.20548802102835E-21	-0.215468694587264
RPS21	-0.938404647239961	0.291379313193747	-0.323512667023107	FALSE	-0.264869008038266	2.49639552995178E-08	-0.15305841096452
GEM	-0.00643270262332596	0.651521605903956	0.322544451640315	FALSE	0.738499820690184	1.11485209496335E-17	-0.0172952229675103
FANCI	0.0184931635816397	0.622220272966496	0.320356718274068	FALSE	-0.671130976527547	1.53209216588318E-15	NA
HBEGF	1.18527371732251	-0.544794495864739	0.320239610728886	FALSE	0.0477952463409537	0.541995257014167	0.0236835657532879
SKP1	0.0162678587789316	-0.651765145170974	-0.317748643196021	FALSE	-0.0759165810839427	0.00468498528753381	-0.00911773304763508
STK26	0.0795622287487914	0.552318452137509	0.31594034044315	FALSE	-0.388499319985162	9.51155367633816E-09	0.00655340593196585
SSR4	0.0864201356855268	-0.710103858957079	-0.311841861635776	FALSE	-0.0284152215680024	0.585661318195687	-0.0758819459749893
RSL1D1	-0.0509162240310026	-0.572501596962101	-0.311708910496552	FALSE	-0.217357900298328	1.34241957157169E-05	-0.0475056687781374
CENPF	-0.0131270147567095	0.635946584953486	0.311409785098388	FALSE	-0.917888880121561	3.9425449130868E-21	0.188342397433878
DDX5	0.132313152458027	-0.754930996895721	-0.311308922218847	FALSE	-0.132158407939879	0.000130923420934748	0.0419054914189849
IER3	0.8447509566771	-1.46708923923358	-0.311169141278238	FALSE	-0.0340762396846405	0.383267504025086	-0.179037865974525
TMEM176A	-0.0895921389663026	-0.532638586043365	-0.311115362504834	FALSE	0.332703035945927	1.20580488529745E-15	0.240851967285783
FGFR1OP2	0.00917212303326664	0.611503468729338	0.310337795881302	FALSE	0.00530013586918682	0.903274425485289	0.00506444090919111
RPS5	-0.596551679925561	-0.0234461482965465	-0.309998914111054	FALSE	-0.0643531194698417	0.235349579886789	-0.0299089255518616
ITM2C	1.05686182890622	-0.440947209856568	0.307957309524826	FALSE	-0.34570018532114	4.67763431338668E-06	NA
H3F3B	0.265056194153739	-0.872902193099818	-0.30392299947304	FALSE	-0.178896013844575	1.52132577250015E-06	0.15922149944744
ID3	-0.699745470056752	0.0967731571921275	-0.301486156432312	FALSE	0.220966088234793	5.79879675017821E-05	-0.16815919376789
YWHAZ	0.347760358358914	-0.945723191257545	-0.298981416449315	FALSE	-0.0918999759672195	0.0860502087942466	0.0433802779753356
KLF5	0.22009409071146	-0.816499175415123	-0.298202542351832	FALSE	-0.436228149513056	1.78270171222952E-06	0.0923754408372055
MGST2	-0.0853520325237775	-0.509941738854797	-0.297646885689287	FALSE	-0.198435845373091	6.14131125628555E-08	-0.146757931701752
LPIN2	0.00589062586005951	0.587701990241946	0.296796308051003	FALSE	0.343409648088253	1.62144890770688E-11	-0.0512957404616343
DCK	0.0332324078165989	0.557526670037163	0.295379538926881	FALSE	-0.194955430331085	2.03479086738172E-08	0.0233874472916609
CYLD	0.0524293939254072	0.537396805175441	0.294913099550424	FALSE	-0.0804337427327691	0.0733288521347289	0.0458282882904963
RPLP1	-0.635677917883932	0.0475870911976113	-0.29404541334316	FALSE	-0.0171222474252545	0.662288729225447	-0.227739905033898
EIF3L	-0.552482282542157	-0.0343458011919682	-0.293414041867063	FALSE	-0.0635658390480792	0.120249255499605	-0.114035469556918
EREG	0.271450851327677	-0.855255545393214	-0.291902347032769	FALSE	-0.353367177110696	0.060088380787464	NA
SERPINH1	-0.0817727158404211	0.664630963576163	0.291429123867871	FALSE	0.122436171175248	0.00739220462096841	-0.0429359981990185
AHCY	-0.563076814671786	-0.0194238294533631	-0.291250322062575	FALSE	-0.100901935556353	0.0663852462815252	-0.104093722714714
CEACAM6	0.492680426509155	0.0838722532560765	0.288276339882616	FALSE	-0.375302579857894	0.00527894714929959	-0.145494419856012
ZFP36	1.13562122805729	-0.55968955891393	0.28796583457168	FALSE	0.345208569091081	0.000524780213228884	0.0428298367503275
RPS18	-0.554754783471754	-0.0195480094822669	-0.28715139647701	FALSE	-0.094641494513442	0.00139904455389133	-0.113738668687551
TM9SF3	0.0223530721085616	-0.594555926648849	-0.286101427270144	FALSE	-0.254536970020567	7.5932680559671E-08	-0.168972126532335
RBM39	0.0318517748860807	-0.602946372844323	-0.285547298979121	FALSE	-0.211500939726913	4.49194817128373E-05	0.112674775004964
ARL2	-0.567041166246785	-0.00376470575392296	-0.285402936000354	FALSE	0.106046204662239	0.00506718600253717	-0.0102891863429029
XRCC6	-0.525785453048049	-0.0443620645585188	-0.285073758803284	FALSE	-0.291897090344091	4.4754831962838E-15	-0.104194941867254
SPTBN1	-0.0360445016004616	-0.531381379150344	-0.283712940375403	FALSE	-0.0971279574704202	0.0201258674928785	-0.122607359016012
DDRGK1	-0.643231697387386	0.0828851109901994	-0.280173293198593	FALSE	0.0325280912831271	0.376711290150753	-0.0516145921795919
ITM2B	0.831185385645722	-0.270937380369713	0.280124002638004	FALSE	0.269791136113744	1.9355097666892E-10	0.27041928045125
CNOT6L	-0.0235637738265098	0.58304814756927	0.27974218687138	FALSE	-0.055554859234051	0.104284181158119	0.00230499150850272
PVT1	-0.0559809503866742	-0.503071695668962	-0.279526323027818	FALSE	-0.153781777956072	0.0203446662922967	NA
SEPTIN6	0.0774803151897294	0.48063649068662	0.279058402938175	FALSE	NA	NA	NA
SPRY1	0.0914790447600458	0.465749308030838	0.278614176395442	FALSE	0.112828053784834	0.0113020309066423	0.10116280916165
MRPS26	-0.521035401427577	-0.0350536723882737	-0.278044536907925	FALSE	-0.069384846823614	0.000966960472646168	-0.0346402540582649
PTMA	0.0448088439834855	-0.600057794528694	-0.277624475272604	FALSE	-0.135139695997269	4.5522891100418E-06	0.166827090006727
CYTOR	0.000907113312537788	0.554140388647482	0.27752375098001	FALSE	NA	NA	NA
RAC1	0.218120178784487	-0.77265377736158	-0.277266799288547	FALSE	-0.0335921325769338	0.377955162934308	-0.0668254738923935
CD59	0.568165366178506	-0.0141149494688402	0.277025208354833	FALSE	0.157660964292032	2.42405074084416E-05	0.0639396240630556
ITGA1	0.0720426885946308	0.480733097660899	0.276387893127765	FALSE	0.182362735656654	0.0108019495039395	NA
GSPT1	-0.09026849195735	-0.462047488212224	-0.276157990084787	FALSE	-0.244476528278283	4.48395218089357E-07	-0.0114563835083181
WDR45B	0.510415087360553	0.0397941472062158	0.275104617283384	FALSE	-0.114044730816052	0.0373108002064827	-0.0244720853218108
EIF4G2	0.065750853395151	-0.614776465013894	-0.274512805809371	FALSE	0.0919617693866423	0.00237485793784968	0.0227077884773017
HMGCS1	-0.0484939946493941	0.597206991291244	0.274356498320925	FALSE	-0.283300323837256	0.00160883868405444	0.0360784543607877
APOBR	0.0982631307306714	0.44593071756737	0.272096924149021	FALSE	0.139215450966504	7.67729506101052E-07	NA
SDC4	0.928086243053649	-0.384917638441291	0.271584302306179	FALSE	0.325566558227879	5.50182212310115E-06	-0.0595559143628135
ATRAID	-0.551990955396139	0.00961868837465274	-0.271186133510743	FALSE	-0.0213006982662876	0.551027641464904	-0.0192967700164979
COX7C	0.024004333412095	-0.565352854814871	-0.270674260701388	FALSE	-0.372701465356447	1.09606095164647E-19	-0.147683919507032
FAM177A1	-0.468723447156387	-0.0726219448195986	-0.270672695987993	FALSE	-0.124343068913416	7.09644716966021E-05	-0.0883351567463118
AGR3	0.66183045213696	-0.121720413178733	0.270055019479114	FALSE	-0.74119593283294	1.22300321208998E-05	NA
TMSB10	0.295804913029762	-0.834620785168793	-0.269407936069515	FALSE	-0.00854993405799325	0.854372172208305	-0.157813651874933
CEBPA	0.0869554572411884	0.44731239904429	0.267133928142739	FALSE	0.138780536598523	2.99378731846599E-07	0.0454885918500865
YBX3	0.212224767678999	-0.743398422375169	-0.265586827348085	FALSE	-0.241630569995359	6.05379326165461E-07	-0.0489066812611274
HMGCS2	0.812565291891201	-0.281860507728868	0.265352392081166	FALSE	0.486156325004413	0.0105351904454724	NA
SDCBP	0.475788345906128	0.0533711627406117	0.26457975432337	FALSE	0.308334927645888	2.66613236090017E-11	0.0925463843135697
CSTB	0.664855331206617	-0.136777515701037	0.26403890775279	FALSE	0.301348933032337	1.07877503877202E-12	-0.304136230269559
MDM2	0.0701613984165108	0.457855915854453	0.264008657135482	FALSE	-0.291209869866092	3.63759503550583E-07	-0.135021643665681
UQCRQ	-0.0969977958840187	-0.430645563958857	-0.263821679921438	FALSE	-0.1408945722275	2.85745436103864E-11	-0.296094809666035
POLR2L	-0.0767621664310416	-0.449668382058392	-0.263215274244717	FALSE	-0.0459929528781324	0.193591386458878	-0.0841161805392556
NDUFA11	-0.0578508754089468	-0.468566283606996	-0.263208579507972	FALSE	0.0181172347549981	0.49232926757912	0.0196448864874674
PFN1	-0.0160368931978718	-0.509566990551257	-0.262801941874564	FALSE	0.144596580455848	4.61489406757342E-05	-0.178942723025589
MAP3K4	-0.00405481054667134	0.52737699907818	0.261661094265754	FALSE	-0.200206228353538	8.69226460232382E-12	NA
CEP152	0.0323632586732483	0.48863248699582	0.260497872834534	FALSE	-0.560364222089538	6.82622925418451E-18	NA
ITGA6	0.181411246564717	-0.701920529957178	-0.26025464169623	FALSE	-0.386999462832772	2.05236637025916E-07	-0.167262289815625
BTG1	0.420438824127618	0.0994801270696946	0.259959475598656	FALSE	0.198296074150395	7.90770580098742E-05	0.134153897831626
GNAS	-0.0485134699512315	-0.470885554432936	-0.259699512192084	FALSE	0.0228930291011937	0.63616397182043	0.219074880767363
DGUOK	0.429574876056719	0.0889057125422748	0.259240294299497	FALSE	-0.0184369008788079	0.598833542592383	0.0411253866552979
SMAP2	0.0308898082664935	0.486421323879099	0.258655566072796	FALSE	0.181577417954152	0.000999078483457802	-0.0345199165878107
EZH2	-0.0758206369862968	0.590665077182277	0.25742222009799	FALSE	-0.521312952019787	2.74302327106216E-18	-0.0232898130964139
PDE4DIP	-0.035213003231291	0.54895154495536	0.256869270862035	FALSE	0.0877946415967632	0.00465637863810343	0.0164175359018204
JUNB	1.09964476906806	-0.585937232650714	0.256853768208671	FALSE	0.23035499594057	0.000685484052259769	0.223696138248278
TRIM59	0.0065415419980539	0.506219315617333	0.256380428807694	FALSE	-0.275429682546681	2.27735183508164E-14	NA
TSTA3	-0.0643295602189751	-0.447478682492751	-0.255904121355863	FALSE	-0.155525460414905	0.00775770300990261	-0.0322149487107328
CALM2	0.0164206844060235	-0.527982171649529	-0.255780743621753	FALSE	-0.0811133301204059	0.00828054648159214	0.153955019617277
CGAS	-0.0226320973808194	0.533666835907036	0.255517369263109	FALSE	NA	NA	NA
EIF3F	-0.0986880585159282	-0.41177681743064	-0.255232437973284	FALSE	0.020051804733846	0.63577104593596	0.0041875080031657
MAT2B	0.0739873160827773	0.43592187834814	0.254954597215459	FALSE	-0.193146944115416	9.36443639629019E-10	0.0516683987114488
CCNI	-0.0376394363184143	-0.471431413923555	-0.254535425120984	FALSE	0.115434063440629	0.000476098665455156	-0.0972208872283447
RNFT1	0.00248727531685144	0.505942660002889	0.25421496765987	FALSE	-0.108377866969637	0.0577660668028608	NA
RALB	0.0818637229851855	0.426462019802809	0.254162871393997	FALSE	0.0350126792516334	0.0913305336261542	-0.0340128519088332
APMAP	-0.434902002476926	-0.0727375131352221	-0.253819757806074	FALSE	0.0652596908166319	0.244140597289357	0.0296026685521491
SNRK	0.0411096857604327	0.466306998744865	0.253708342252649	FALSE	-0.0265960378129754	0.358243930488226	NA
ANXA3	-0.0935772937326202	-0.41356438515813	-0.253570839445375	FALSE	-0.272565681813288	0.00191011563479926	-0.0764710761080454
FGGY	0.0685913610195072	0.437627682514371	0.253109521766939	FALSE	-0.0356515876729652	0.65966403357451	NA
NUCB2	0.0403183092710582	0.464841021283783	0.252579665277421	FALSE	-0.478995620470918	2.56051749627998E-13	0.0110571728598932
DCXR	-0.473423425021747	-0.0316761131657104	-0.252549769093729	FALSE	0.3534844221448	8.67528791079522E-10	-0.0846652542399982
LRRFIP1	0.570689114217769	-0.0656281875680118	0.252530463324878	FALSE	-0.0260705027529003	0.404072804170176	-0.0779484529615879
SDHB	-0.410759434711499	-0.0941596503609188	-0.252459542536209	FALSE	-0.254449954706888	1.03212493825377E-11	-0.0509151308588636
AXIN2	-0.61710577897938	0.113917547695235	-0.251594115642073	FALSE	0.27866822943197	0.00723740134737611	-0.00751669546030187
STARD3NL	0.0445007198275706	0.45699533025715	0.25074802504236	FALSE	-0.0806476697166437	0.00333615207399664	-0.0188625836359908
GALE	-0.453367458360416	-0.0477458617335567	-0.250556660046986	FALSE	-0.0281905875789743	0.178326306927278	-0.0396660587620548
ARHGEF1	0.0844050781644008	0.415612297253426	0.250008687708913	FALSE	0.0710378375328848	0.0031597711738248	-0.0188965135673875
ERBB3	0.0424421663295287	-0.541263301608903	-0.249410567639687	FALSE	-0.276193161252197	0.000464818019754507	-0.0477039154286287
TMX4	-0.0168583313581891	0.515509914769721	0.249325791705766	FALSE	-0.0595623463686919	0.327134810583432	0.0997721190282026
GTPBP2	0.0951455286392504	0.403056224527137	0.249100876583194	FALSE	0.272254852495368	2.02498405187944E-13	-0.00691653774950129
SEM1	-0.00298677724894247	-0.494492655914593	-0.248739716581768	FALSE	NA	NA	-0.048339639020353
ACTN1	-0.394261342767494	-0.0998014925491679	-0.247031417658331	FALSE	0.179053340468062	5.35319731987731E-05	-0.0554520662080156
LGALS3BP	-0.0831576216329291	-0.410868971096104	-0.247013296364517	FALSE	-0.00653468454456522	0.922640039820653	-0.16769201077285
PERP	0.454350435378514	-0.947837036425827	-0.246743300523656	FALSE	-0.0515131132293746	0.539693365447562	-0.0148261196570871
KIF21A	-0.165312213372258	0.658596146471135	0.246641966549439	FALSE	-0.387040715341101	6.28140109243837E-11	0.0505176733340831
EZR	1.20130937009641	-0.709646635951515	0.245831367072448	FALSE	0.0462751606509186	0.433084114601922	-0.121469333643589
EIF4EBP1	-0.521782756403067	0.0305460681902801	-0.245618344106393	FALSE	-0.0109785704295767	0.684540593383846	-0.104099855188023
STARD10	0.00430653674591097	-0.495322426149446	-0.245507944701768	FALSE	-0.0421020755626677	0.259057175512832	0.009020316663505
CYC1	-0.503814577735494	0.01320392373983	-0.245305326997832	FALSE	-0.174116917438716	0.000350121981478192	-0.0521960964415749
MSRB2	-0.0811474145651101	-0.408809662337338	-0.244978538451224	FALSE	-0.0037025697677657	0.936599709612304	0.0560328584945717
TTC14	0.0303287485197612	0.459614116298481	0.244971432409121	FALSE	-0.0493464308491126	0.358469656895998	0.112751268700944
PTK6	0.0119557638201986	0.477826598657146	0.244891181238672	FALSE	-0.048035933306963	0.261955165445644	-0.0123102820751526
SQSTM1	0.562867259207731	-1.05244413406408	-0.244788437428177	FALSE	0.189830365042804	2.9262860511662E-12	-0.0548137884985636
SUPT20H	0.0453830308988641	0.44165319901939	0.243518114959127	FALSE	0.0716334633101337	0.201550867137613	0.0657298161594559
ARL4C	0.0977245479055138	0.387909800969731	0.242817174437623	FALSE	0.740406113859172	1.20352929255017E-23	NA
RANBP1	-0.578188296251616	0.0937756630917561	-0.24220631657993	FALSE	-0.0871205817645166	1.94849850271673E-05	-0.195027148252495
UBALD2	0.391812477188353	0.0921858918049616	0.241999184496657	FALSE	-0.0117928093432133	0.797354469329176	0.0243310586722798
KCNQ1OT1	0.0262840841577465	-0.508566352512589	-0.241141134177421	FALSE	0.0891690748766645	0.29890338918528	-0.0204332386331347
MSL2	-0.0205973323172051	0.500489691370814	0.239946179526804	FALSE	-0.0893677061957966	0.000159824621223283	0.00235489966201441
CDC42EP3	-0.0113743372069619	0.490364933243012	0.239495298018025	FALSE	0.124409715471647	0.00159413667562259	-0.0208795383285423
UQCRH	0.0917169799404607	-0.570396258615661	-0.2393396393376	FALSE	-0.392268920178069	3.76421976375281E-18	-0.379807794366733
PCBP2	-0.0653649058383241	-0.41284229120169	-0.239103598520007	FALSE	-0.0301840889672842	0.368889482743825	-0.0890141781588842
ATP1B1	0.282677798310032	-0.760356355581615	-0.238839278635791	FALSE	-0.31858294527361	8.75252012201017E-06	-0.403853044049122
COX17	0.61769860820895	-0.141054085207222	0.238322261500864	FALSE	-0.187528571553369	2.00133779351511E-14	-0.0109551255763367
LINC01578	0.399024377717388	0.0775240223688347	0.238274200043112	FALSE	0.139562650840995	0.000902430773440002	NA
YEATS4	-0.0017789639286907	0.476864947323451	0.23754299169738	FALSE	-0.529428772270304	1.28529471617958E-20	0.0148377597547416
SMIM27	0.0741012306358204	0.399827423538612	0.236964327087216	FALSE	NA	NA	0.032133724696354
SUSD6	0.0178384038915078	0.45561906367233	0.236728733781919	FALSE	0.187846722591514	2.9270396433573E-07	0.0255420128094053
CDC25B	-0.180245936649166	0.651699956968048	0.235727010159441	FALSE	-0.207668785269299	9.59398515122436E-05	-0.0265450240224099
CD24	0.422207989156925	-0.892788061936807	-0.235290036389941	FALSE	-0.227553091610802	0.0234387304259309	-0.0325836824188079
GABARAP	0.138280676387363	-0.60604845799182	-0.233883890802228	FALSE	0.302920357884802	5.51471076083917E-15	NA
HIST1H1E	0.0614749445705087	0.405898529458353	0.233686737014431	FALSE	-0.283691272047443	1.85409987320537E-05	NA
HIST1H2AC	0.407146227741837	0.0573002410111985	0.232223234376517	FALSE	0.170275996173428	0.00442814381896024	0.0905695987600263
TNFAIP8	0.0426819267333844	0.421656937370444	0.232169432051914	FALSE	0.00507507671865593	0.909185907353307	NA
ARFGAP3	0.0910940628149328	0.372704617271251	0.231899340043092	FALSE	0.0142723591370666	0.708650624371903	-0.0906959892868635
COX8A	0.0176554776100861	-0.480871226066498	-0.231607874228206	FALSE	-0.43130250657421	9.2634170990995E-11	-0.131972336859776
UQCRB	-0.0885465496984308	-0.371851155420172	-0.230198852559302	FALSE	-0.16864637469517	6.86784060887271E-06	-0.0565857622274519
SLC25A6	-0.513912702379169	0.0536146307818401	-0.230149035798664	FALSE	-0.125036631863054	0.0241214946241435	-0.181003010079154
SPCS2	-0.0949698474582354	-0.365066064295921	-0.230017955877078	FALSE	-0.0967175076811569	0.0222711089927756	0.0700465320984758
PSMF1	-0.49839166755813	0.0387772837063665	-0.229807191925882	FALSE	0.00213440488239011	0.97035255062533	0.00745378842402045
ZC3H15	-0.0324100323168039	-0.427116207745958	-0.229763120031381	FALSE	-0.264595285003055	7.74214671750294E-09	-0.0452091626216893
TXNRD1	0.373304889489714	0.0851529477113575	0.229228918600536	FALSE	-0.176462528953304	8.58682171033625E-07	-0.0570730296787014
ELOB	0.303627308437492	-0.76203474654557	-0.229203719054039	FALSE	NA	NA	-0.130182744761468
PDE4A	0.013131836856807	0.444813211167098	0.228972524011953	FALSE	0.14721532563948	3.46166689592383E-05	NA
CDKN2D	0.0530404499068131	0.404886278035163	0.228963363970988	FALSE	0.0867783273505362	0.00286516480843538	NA
NR4A1	1.15945362378994	-0.702225879429755	0.228613872180095	FALSE	0.105228120321625	0.136481899819476	-0.157526244569778
ATAD2	-0.0803151006126492	0.536634105808429	0.22815950259789	FALSE	-0.616782529260913	2.96707909659481E-13	0.0414552756843976
TRIB1	0.728384253911715	-0.272617136682699	0.227883558614508	FALSE	0.169601743086847	0.00735237787879574	0.110926037916872
NPC2	-0.48385156796604	0.0292052651665813	-0.227323151399729	FALSE	0.31020959671952	5.07718954229687E-12	-0.0430150104392599
ELOVL5	-0.0397460170622661	0.494093128789082	0.227173555863408	FALSE	0.147503104895297	0.00739332982502113	NA
LBR	-0.376417989561447	-0.0778534764296477	-0.227135732995547	FALSE	-0.323270167026224	7.98830019579987E-09	0.0546026888129811
CAPN2	0.36126522181006	0.0926868640815108	0.226976042945786	FALSE	-0.177369829671598	0.000362820468183723	NA
HERC1	-0.0278306460189381	0.479681759261714	0.225925556621388	FALSE	-0.0758975899985832	0.0506640794322754	0.0652530477054756
DBI	-0.0978123347639874	-0.353970803421592	-0.22589156909279	FALSE	-0.056745616362915	0.0462628885242317	-0.156139726245823
SAT1	0.292424889640495	-0.743967722216009	-0.225771416287757	FALSE	0.108376297998144	0.100520035214299	-0.0261280014290053
TATDN1	-0.075128953436377	-0.374327274429907	-0.224728113933142	FALSE	-0.181423411475831	0.00962241970781384	0.02565053169499
TAB2	0.0106678489258165	0.436654446257372	0.223661147591594	FALSE	0.102554007856689	3.24256284250614E-06	0.0265582585535853
FAM13A	0.40351565863732	0.0436032011097971	0.223559429873559	FALSE	-0.08403956989932	0.219846556305019	NA
TXN	0.0236473607875007	-0.470684863904304	-0.223518751558402	FALSE	-0.287811462623742	2.76662831059995E-07	-0.330426244599978
RPS25	-0.442180636168148	-0.00471718172076407	-0.223448908944456	FALSE	-0.082761963787416	0.00757854211094048	0.00726439427889103
B2M	0.169520200567118	-0.615722911525441	-0.223101355479162	FALSE	-0.0285542635902857	0.519991379806763	0.568932951833908
RNF213	0.0131071968285974	0.43258094680688	0.222844071817739	FALSE	-0.22193990297588	7.94308744989464E-05	-0.0184242354113084
RNF4	-0.0125590320897631	0.458098085535135	0.222769526722686	FALSE	-0.141709164580981	3.98991471976426E-08	NA
LSR	0.518901367046253	-0.0741545973144977	0.222373384865878	FALSE	0.152584218782071	0.00283132347315192	-0.000950727225585313
PRPS1	0.0658249057464653	0.378036236298634	0.22193057102255	FALSE	-0.190946704523075	0.000467694500381959	0.016713008757677
CLDN7	0.0319854816792122	-0.474285106896661	-0.221149812608724	FALSE	-0.52853888013072	2.05914597483015E-11	-0.200556380670605
COX5B	-0.00290660690391098	-0.438983432392828	-0.22094501964837	FALSE	-0.270693519153651	2.05331195137713E-16	-0.0973496099354112
TXN2	-0.35355089866687	-0.0861027310963036	-0.219826814881587	FALSE	-0.0869092258777748	0.00408820213520107	-0.0746354211867608
RPL23A	-0.558197546527754	0.118684660617571	-0.219756442955092	FALSE	-0.165156856290724	9.04122658734613E-08	-0.169100510974969
FHL2	0.665418812106005	-0.226597030383452	0.219410890861276	FALSE	-0.133822482440025	0.00092231668869256	-0.134188584339108
BHLHE40	0.484233072719903	-0.0476718586860654	0.218280607016919	FALSE	0.422581528091806	9.28553013872176E-12	-0.0695552004283226
CYB5A	-0.374110309170617	-0.0624413444925385	-0.218275826831578	FALSE	0.00107235926537853	0.989094760776293	0.0119849906708349
IRF2BP2	0.0450037154176319	-0.481360670783699	-0.218178477683033	FALSE	0.113583105622481	0.00443714873450904	0.317215111689995
YWHAG	0.353905289020813	0.0823045778653657	0.218104933443089	FALSE	0.0646140770785472	0.066565952219535	0.0692437348613619
PPP1R10	-0.02059064909285	-0.415521906424986	-0.218056277758918	FALSE	-0.17812448292137	3.01865426106146E-06	0.0219682072190417
CCDC88C	-0.0443192495242917	0.479624837829726	0.217652794152717	FALSE	-0.199517807420789	8.69561673177236E-12	0.0148770584779887
PYCARD	0.747103226995428	-0.311825273410995	0.217638976792217	FALSE	-0.0719437451727955	0.0110862884631639	-0.0121098214289066
CERS6	0.465224636891445	-0.0301606078421779	0.217532014524634	FALSE	-0.167855438613086	0.0109589948547313	0.0912619984908787
NFKB1	0.0534138572803959	0.38137875629627	0.217396306788333	FALSE	-0.195461445450998	1.22643064408714E-07	-0.0200763177791292
TINAGL1	0.358430566209995	0.0761528837868224	0.217291724998409	FALSE	0.187609247115008	6.79680436697719E-06	-0.0220971219531074
TUBA1A	0.451017905169468	-0.0166655960310258	0.217176154569221	FALSE	0.0980696993198235	0.00248962623286766	NA
HK1	0.00677434288763257	0.427309579780908	0.21704196133427	FALSE	-0.0796991842619655	0.0191463264423424	NA
ORC2	-0.0363390201309775	0.469942137774715	0.216801558821869	FALSE	-0.249599779372889	1.24142341623198E-05	0.0739543546752235
HMGB3	-0.335057036800497	-0.0982560644803041	-0.216656550640401	FALSE	-0.549057461661133	5.09583095533617E-11	-0.0696197760754367
TXNDC17	0.059181437844412	-0.492104740213714	-0.216461651184651	FALSE	-0.227617778939684	3.52979224966201E-10	-0.113513641047541
TMC5	0.123268067427594	-0.55583519088454	-0.216283561728473	FALSE	-0.631239073722666	1.77996675286873E-09	-0.206874547216986
CDC37L1	0.0687588271216402	0.363632627415276	0.216195727268458	FALSE	0.0503137406959494	0.244040729501638	0.0182015578440708
HSH2D	0.0849617153112033	0.347212101696703	0.216086908503953	FALSE	-0.14067874409524	1.05931130071641E-07	NA
RCAN1	-0.0246109963671259	0.455409758483966	0.21539938105842	FALSE	-0.0352291304116891	0.335630243555545	NA
IDI1	0.0131580309905799	0.415143461175	0.21415074608279	FALSE	-0.273800450276697	1.31752578590803E-08	0.0416569992020086
THOC1	-0.0156019402447196	0.442458315997264	0.213428187876272	FALSE	-0.189250043501504	0.000608105880743075	-0.00801427186586312
EGLN3	0.342165636648359	0.0845854446549053	0.213375540651632	FALSE	0.234676000237133	0.00565406782961515	NA
CCDC47	-0.0900082861152838	-0.335713827191106	-0.212861056653195	FALSE	-0.341592774579252	5.3682646727806E-12	0.0484802111048559
SPCS1	-0.0956651303144693	-0.329194142162737	-0.212429636238603	FALSE	-0.233893946581001	7.47389664887692E-16	-0.0724548574931201
RFC3	-0.0207718155098406	0.445593116520839	0.212410650505499	FALSE	-0.544222885164837	9.94132586195757E-13	NA
SBDS	0.133512946182301	-0.558289417099104	-0.212388235458402	FALSE	-0.0765184010484747	0.0739521599634599	0.143252666410852
SMIM3	0.412890527629398	0.0113530389977687	0.212121783313583	FALSE	0.220369803703524	1.50233124643204E-09	0.118374430538848
FLNA	0.0679387625941581	0.355983177189253	0.211960969891706	FALSE	0.263857781395666	0.000520055229071332	0.0346937107093945
SUPT4H1	0.356815750645621	0.066742224894754	0.211778987770187	FALSE	-0.126106815246981	0.0129233432627246	NA
RETREG1	0.395027323847502	0.0283079048235508	0.211667614335526	FALSE	NA	NA	NA
CD63	0.175648220413146	-0.598913087483441	-0.211632433535148	FALSE	0.10416164938601	7.52550458897195E-05	-0.166834217174072
SF3B2	-0.334347467128999	-0.0883501384930334	-0.211348802811016	FALSE	0.0228169678508044	0.444765305420407	0.0475947318837227
ATP10B	-0.0190093566226797	-0.403520449863874	-0.211264903243277	FALSE	-0.469159951529412	3.55171733694992E-06	NA
TFRC	0.0215364669507039	-0.443500753046028	-0.210982143047662	FALSE	-0.518640883291678	6.65113923067628E-12	-0.0603823109477364
VDAC3	-0.379643058869734	-0.0422799889159773	-0.210961523892855	FALSE	-0.172804762209594	0.000412673366534852	-0.0524168971337684
AP1S1	0.332372227878011	0.0894813670986869	0.210926797488349	FALSE	0.0386344209126334	0.346051925424169	-0.00649038714624517
CIB1	0.500755593603292	-0.078964185461454	0.210895704070919	FALSE	0.0845052822546862	0.0291196818779161	-0.131864267581254
SRRM2	-0.069852529858808	-0.351198141288302	-0.210525335573555	FALSE	0.000794345072159399	0.979490935571897	-0.0541438670748948
OMA1	-0.0314920609441725	0.452515960617751	0.210511949836789	FALSE	-0.23189832396984	5.06813689108427E-13	-0.0214679598926764
EGR1	0.635011293332107	-0.21407426754649	0.210468512892809	FALSE	0.237241577679601	0.0410620272029546	0.499610754047774
KIF1C	-0.091347074329909	0.5116571478588	0.210155036764446	FALSE	0.00174126786704145	0.967164886322277	-0.0445018348971906
TP53	0.0646192520699176	0.355450257713182	0.21003475489155	FALSE	-0.283167468345446	0.0046822152209083	-0.0612302343658206
VAPA	-0.348842308699229	-0.0709375686096734	-0.209889938654451	FALSE	-0.0327777660608337	0.450060937606816	-0.0297556826902594
CDKN3	-0.174230868551436	0.593469209265326	0.209619170356945	FALSE	-0.701949105170234	1.4689476733338E-16	NA
S100A10	0.72840439126781	-0.310229117199121	0.209087637034345	FALSE	0.180085371626619	0.00128090274845429	-0.237491012221989
PGK1	0.534727767149379	-0.11686845106412	0.208929658042629	FALSE	-0.00213847236754483	0.974180486211898	0.00318452605307629
CALR	-0.39335259366406	-0.0241429308852967	-0.208747762274678	FALSE	-0.0499172361833782	0.179069886004668	0.0495796431113775
WHAMM	0.0919482417334054	0.325519513798709	0.208733877766057	FALSE	0.0481986777299552	0.0956092007928309	0.0884328594367743
GPT2	-0.0798604848097075	0.496939930589688	0.20853972288999	FALSE	0.026274127412509	0.570469662817793	NA
HCP5	0.0678738232486067	0.34860280664321	0.208238314945908	FALSE	-0.140420707917092	0.0476188444037452	NA
ATP2B4	0.09673282214243	0.319740535073049	0.208236678607739	FALSE	0.182865118299346	0.00483873864660744	NA
MRTO4	-0.327666333344548	-0.0883636570704067	-0.208014995207477	FALSE	-0.207518555680121	3.66885426665981E-11	-0.0583622802160193
OSTC	-0.082169388548851	-0.333075008235263	-0.207622198392057	FALSE	-0.291219608079654	3.69231449400076E-13	-0.0289307998086983
RANGAP1	-0.0381757141569483	0.453278568923469	0.20755142738326	FALSE	-0.108546350236257	0.000314803843966271	-0.0484667621809285
H1FX	0.336899267665072	0.0773387302546071	0.20711899895984	FALSE	-0.0117916623175845	0.718286795846214	0.0511556389946057
MAPRE2	-0.00969867129174928	0.423329168737687	0.206815248722969	FALSE	0.285114496961697	7.1825172517454E-11	-0.0189926147521153
ZNHIT1	-0.0625021320692309	-0.349992108235337	-0.206247120152284	FALSE	0.044857385508156	0.151003144871211	-0.0625477689300524
SFXN1	0.0455516113616539	0.366152796501042	0.205852203931348	FALSE	-0.15157588022386	0.000112910712991507	-0.0131973794480533
CPNE1	-0.438790821707404	0.027622828646114	-0.205583996530645	FALSE	0.12669711185121	0.08915078979686	-0.0317843583932464
HACD3	-0.311932546325109	-0.0989158126134291	-0.205424179469269	FALSE	-0.30496140000537	0.000254177694509539	-0.0371338889606041
PHB	-0.348328389573668	-0.0623617815125055	-0.205345085543087	FALSE	-0.267350388342229	4.67283816036822E-09	-0.139186463603934
FAM214A	0.0380083637680249	0.371950856806305	0.204979610287165	FALSE	-0.032080376064481	0.5270948257189	NA
STAT1	0.00606550337253187	0.403226639298863	0.204646071335697	FALSE	-0.248629435767627	0.00117150390188734	0.175674411348322
ITGB1	0.408208824519283	0.000988949654831206	0.204598887087057	FALSE	0.21362974780512	4.73689191450164E-09	0.225467617400889
BTBD1	-0.0144927504984651	0.422763111861363	0.204135180681449	FALSE	-0.0553149708694368	0.301578417221638	0.00585384239720343
ROMO1	-0.384114516233277	-0.023500741292223	-0.20380762876275	FALSE	0.00900912331749213	0.777682709257944	-0.0603662703864696
DDX39B	-0.328366667418159	-0.0791309863771388	-0.203748826897649	FALSE	-0.0336202284399913	0.384446840064729	-0.0296302273438354
LLGL2	0.0969210938004088	-0.504044350663911	-0.203561628431751	FALSE	-0.113923764358856	0.00350191412079875	-0.0302126009935975
RPL21	0.0517677428246675	0.355329580204929	0.203548661514798	FALSE	0.0199766629496932	0.736024478284176	0.169549134924257
MRPS16	-0.310349282605904	-0.0960489800138293	-0.203199131309867	FALSE	NA	NA	-0.0336963759441953
MSH2	-0.0180791473637805	0.423678875586206	0.202799864111213	FALSE	-0.473956249605325	1.80797063943266E-12	-0.00485157901708511
NEDD1	-0.0270224570806123	0.431963210749624	0.202470376834506	FALSE	-0.396496342747088	6.34343505279502E-14	0.0001537785021406
CCT4	-0.306276186909753	-0.098299603053462	-0.202287894981607	FALSE	-0.289474162014571	6.87258861697868E-09	-0.0291754641919779
S100A11	0.327771088485463	-0.731611669813753	-0.201920290664145	FALSE	0.313323433360199	9.88837590784044E-11	-0.185699690957847
STT3B	-0.453000941093027	0.0492039370560864	-0.20189850201847	FALSE	-0.140281284347946	0.0101719727899508	0.0426823782001369
EGLN2	0.0160437608332409	0.387333074388871	0.201688417611056	FALSE	-0.0279732660694755	0.0646021115909069	NA
USP15	0.081311351886435	0.321793904293259	0.201552628089847	FALSE	-0.166502303089714	3.42111393203062E-05	0.046742744650353
SLC16A1	-0.0491573272128121	0.451971810790007	0.201407241788598	FALSE	-0.236838110594128	1.11577340224582E-05	-0.0204152701688363
PPIP5K2	0.000744253568190523	0.401421690141289	0.20108297185474	FALSE	-0.206567739607331	3.57686484337296E-07	0.0966554061806151
UTRN	0.0367222392005293	0.365374894078315	0.201048566639422	FALSE	0.0417987402247696	0.577188668019269	0.0614576247473786
CHORDC1	-0.2080477379197	0.60989415009196	0.20092320608613	FALSE	-0.0845731907832028	0.168850305240263	0.0314243858953522
ODF2	-0.00533963246204339	0.406341130666456	0.200500749102206	FALSE	-0.151524930422685	3.11605020135703E-08	0.0254628563544737
SLC4A7	0.0709610083202838	0.328686920038161	0.199823964179222	FALSE	-0.22183915953444	1.1188041440026E-05	0.0189422705966082
COMMD6	0.732038335654217	-0.332921726582272	0.199558304535973	FALSE	-0.0569804374110568	0.0712780364608208	0.190808793278544
AKR1A1	-0.376622036589396	-0.0220487805220966	-0.199335408555746	FALSE	-0.0137044751649615	0.656377162271582	-0.158805614802318
PHLDA1	0.446017901080539	-0.0479462087979947	0.199035846141272	FALSE	0.1452377388668	0.0597152255246994	-0.062611269709306
HNRNPA0	-0.080378100303288	-0.317288240954593	-0.198833170628941	FALSE	-0.0413847669549357	0.166506406623941	0.038512760573332
HIST1H4C	0.475906729442489	-0.0810299154538141	0.197438406994338	FALSE	-0.384441028642724	4.5262474548283E-11	-0.0917033927991988
TXNDC9	0.076441417733109	0.318032905170354	0.197237161451732	FALSE	-0.0701430566660364	0.0745793173293127	0.0180128034108671
AAK1	0.0797659577203307	0.31428566651554	0.197025812117935	FALSE	0.246324890097695	2.88040983660954E-12	0.0647547534305675
SMC1A	-0.0720027956794516	0.465984272790234	0.196990738555391	FALSE	-0.399574815237935	2.95573922363427E-14	-0.0280360183116595
LRRC75A	-0.0667427678551482	0.460636651179498	0.196946941662175	FALSE	0.0186292999154465	0.544179426613173	0.0421232206956379
LAMTOR1	-0.0465333159840937	-0.34714870123574	-0.196841008609917	FALSE	0.160402570500352	5.06814294561991E-13	0.014948613429016
AP3S1	0.296462510165878	0.0971693827046918	0.196815946435285	FALSE	-0.0601361612503968	0.0503663497269054	-0.00343421080069972
C10orf99	-0.308332946908714	-0.0843952896894871	-0.1963641182991	FALSE	-0.790114121939164	1.00216402841126E-06	NA
CTBS	0.0850910531510183	0.30740405163607	0.196247552393544	FALSE	0.118224785067177	0.0360833037951706	0.00378999077275033
SORL1	0.0423220099145727	-0.434803036367547	-0.196240513226487	FALSE	0.387224499573207	2.40451247006717E-09	0.0293402233874647
PRRC2C	-0.0212057510370629	-0.370715711726656	-0.195960731381859	FALSE	-0.021404140437419	0.51915197240347	0.122311534402333
GAPDH	-0.0863768190106988	-0.305500650638271	-0.195938734824485	FALSE	-0.0445642600254517	0.252001357980404	-0.352308329746561
PTPN4	0.0145416393124627	0.376269201943631	0.195405420628047	FALSE	-0.123129201724592	0.00121031550687721	NA
CLIC1	0.0721457195846025	-0.4627745693794	-0.195314424897399	FALSE	0.0409432262048779	0.325793082980679	-0.1889964237073
CENPK	-0.056344143090965	0.44693776390905	0.195296810409042	FALSE	-0.867320552387683	2.69448704804456E-33	NA
GPBP1	0.323245024998331	0.0666322781395199	0.194938651568926	FALSE	-0.124963774756116	7.13680087910699E-05	0.052551030833407
PTPRO	-0.113194566929755	0.502473868050851	0.194639650560548	FALSE	-0.165723387434024	0.0989892616266953	NA
CAPZB	-0.299645186160127	-0.0895041437598172	-0.194574664959972	FALSE	0.0534839096128472	0.2520521962947	-0.169310981285826
CHURC1	-0.363182046222532	-0.0258849524872711	-0.194533499354901	FALSE	-0.0965269718730962	0.1016111367865	-0.0404983912395924
PDLIM1	0.0839384193566901	-0.471982619980111	-0.194022100311711	FALSE	-0.0769662443394879	0.119207861706196	-0.158851380436376
HLA-F	0.326634958804984	0.0607981435507987	0.193716551177891	FALSE	0.0204724016993653	0.685358007906694	NA
CCN2	-0.468474553041609	0.0811760474499597	-0.193649252795825	FALSE	NA	NA	NA
DPY19L1	0.0328251634700645	0.35328829812196	0.193056730796012	FALSE	-0.136712254018315	0.011964840946221	-0.0210428521063781
PCM1	-0.393410389081096	0.0081810444729753	-0.19261467230406	FALSE	-0.357705913075786	2.21610592579952E-10	-0.0209573268703855
EPB41L2	0.0177119537028256	-0.402816983913645	-0.19255251510541	FALSE	-0.148167970974798	0.0341142233502431	-0.0646035795789226
SF3A1	0.0200554434296416	0.364950915961972	0.192503179695807	FALSE	0.110536449261955	0.000520837654998243	-0.000841378004429405
MRPL40	-0.476374470486695	0.091506219289045	-0.192434125598825	FALSE	-0.0661613525222905	0.0303403466980536	NA
RNF11	0.0976606221374794	0.286969045228614	0.192314833683047	FALSE	0.14510307486666	7.70556949668799E-10	0.0214508891295433
KDELR1	-0.0234153688516656	-0.360275612152954	-0.19184549050231	FALSE	0.196093470566825	4.60322420782036E-06	-0.110561740453688
ATOX1	-0.0930416020932028	-0.290574139611365	-0.191807870852284	FALSE	0.063577305916136	0.000942337064852066	-0.0131236237107757
ARID1B	0.0201620446569297	-0.403381022342918	-0.191609488842994	FALSE	-0.023355292734317	0.278617615489692	-0.0188460014305272
SLC30A7	0.0242187525123441	0.358874324239052	0.191546538375698	FALSE	-0.213447725254624	9.10258177163718E-07	-0.0138783195783769
HSP90AA1	-1.18548068883124	1.56827794849181	0.191398629830284	FALSE	-0.252139545623529	6.3446304068023E-11	0.0128559041661216
CKAP2	0.0888109283400798	0.293943591240996	0.191377259790538	FALSE	-0.494234722838167	4.78895430325645E-08	0.081747636960972
PAWR	-0.052116229352219	-0.328163931830412	-0.190140080591316	FALSE	-0.288156235818025	3.61553148194034E-09	-0.00957032616551157
TCEA3	0.0237853168971165	-0.404064864100577	-0.19013977360173	FALSE	-0.338386160663035	7.32724748357026E-08	NA
TOMM6	-0.0252865832946516	-0.354365962695815	-0.189826272995233	FALSE	0.0215299175435232	0.336379017521258	NA
NRBP1	-0.0458092873646854	0.425251406278369	0.189721059456842	FALSE	0.115177932354037	1.04116595152152E-06	-0.023753678897557
NUP42	-0.00293787211500796	0.382159335376972	0.189610731630982	FALSE	NA	NA	NA
PTGER4	-0.0660361781309113	0.445228407006346	0.189596114437717	FALSE	-0.008760770923817	0.905172750611372	NA
NDUFA3	0.317979523468407	0.0609747066366317	0.18947711505252	FALSE	0.0234514110647811	0.175800966305185	-0.0329486980695539
THUMPD1	-0.0434386001945333	-0.335052361118321	-0.189245480656427	FALSE	-0.159090218049535	1.15607732395769E-06	0.0317296017650204
IL32	0.363236641751621	0.0147960565783087	0.189016349164965	FALSE	0.0899473755427637	0.0306297786429923	0.0874218593603935
PCK2	-0.375000167757832	-0.00200182139554395	-0.188500994576688	FALSE	0.0451105933783583	0.242436866214335	-0.0791848265407396
CAPN1	0.466646990298691	-0.0903484172810283	0.188149286508831	FALSE	0.0883025071875551	0.0293362862249934	-0.0372392269956567
TIPARP	0.344628505828018	0.0315261147176187	0.188077310272818	FALSE	0.109955162056017	0.00244323295830886	0.0516930348714753
CDC42SE1	0.075868741597481	0.299986842293294	0.187927791945388	FALSE	0.210119213811793	3.54971424928256E-14	0.0748708972535188
PHF14	-0.093511105345822	-0.282338504607858	-0.18792480497684	FALSE	-0.296309418036804	6.71418860450593E-09	0.0388458046098421
SMARCA2	0.0473156858980079	0.328437597739974	0.187876641818991	FALSE	0.0682013138598299	0.0835614166667534	0.0515561053895133
TRAK2	0.0515163694291503	0.324235102478069	0.187875735953609	FALSE	0.0295928575236166	0.45522501543052	-0.00318231259889457
PRKDC	-0.491439481437334	0.117418288879167	-0.187010596279084	FALSE	-0.364605859779744	1.16597152214631E-06	0.00371029972479975
ZBTB38	-0.0198210115009005	-0.354198794805599	-0.18700990315325	FALSE	0.035743469796562	0.573397294754424	-0.0166506600794794
AP2B1	0.281186227079674	0.0922049356062997	0.186695581342987	FALSE	-0.19582953056044	0.000285607515817197	-0.104648349711786
TK1	0.0132363209772388	0.360150511691433	0.186693416334336	FALSE	-0.40398447563357	3.16434109343194E-19	NA
CNIH1	-0.316535904940373	-0.0567559090244392	-0.186645906982406	FALSE	-0.0297299994500749	0.457999000923084	-0.0909123165887749
ALDH2	0.0967488444094555	-0.469797487243013	-0.186524321416779	FALSE	-0.0850451532199407	0.14825792235155	-0.23224678074744
DDI2	-0.0198814778358996	0.392728739828151	0.186423630996126	FALSE	NA	NA	-0.00897405664020456
UFM1	0.454872593028037	-0.0831987912169363	0.18583690090555	FALSE	-0.065906877035972	0.327654355977243	0.133646650921724
ZNF768	-0.0134054046168552	0.384629709064019	0.185612152223582	FALSE	0.00784359680646938	0.780835444412304	-0.0148289112020816
IFT57	-0.089228366966537	-0.281900370926487	-0.185564368946512	FALSE	-0.30558989442817	1.26390594115526E-12	0.0903843334014798
DMXL1	-0.049937372358815	0.420856313200854	0.185459470421019	FALSE	-0.105101558192058	0.00437994674702466	NA
EEFSEC	0.0281665838763564	0.342662637610655	0.185414610743506	FALSE	-0.0838000332657561	0.00105299322593868	NA
CFAP97	0.35101499128716	0.0188442662586399	0.1849296287729	FALSE	-0.0676832184321535	0.00550655930593431	0.0201570936193436
HSBP1	0.0419102291715934	-0.411627431233369	-0.184858601030888	FALSE	-0.077616889439853	0.0390820516251005	0.0233014163014229
CERS5	-0.0278021426854707	0.397295908109605	0.184746882712067	FALSE	0.00862500130021023	0.767747366626821	-0.0179961721144997
CKB	-0.986943107597145	1.3559230983728	0.184489995387825	FALSE	-0.0731404266613238	0.577968618687452	NA
SF3B6	0.0266111910447613	-0.395506903510036	-0.184447856232637	FALSE	-0.0546049730607798	0.286295865890943	-0.0283897430602078
SLC25A4	0.301872364458778	0.0666000755526712	0.184236220005724	FALSE	-0.373612597325421	4.03130504196282E-17	NA
RAB40C	0.0479114099793478	0.320307911510232	0.18410966074479	FALSE	0.0444788877097926	0.0163153514803629	NA
NIPAL3	-0.0782128071245733	0.446098607818724	0.183942900347075	FALSE	-0.290495326542567	2.07396996574248E-16	NA
KIAA1217	-0.00216503478896657	0.369361784411563	0.183598374811298	FALSE	0.141640483882467	0.000884209413406326	-0.0173041078955705
CDV3	-0.067667212141536	-0.299107268418497	-0.183387240280017	FALSE	-0.0922734322644706	0.00148937355683392	-0.00709750422569022
C1orf35	0.0445944399990648	0.322156593632143	0.183375516815604	FALSE	-0.00817790551766286	0.713046430899629	0.00484245603989231
PAXIP1	0.0413897073587186	0.325255258626912	0.183322482992815	FALSE	-0.289460991436693	8.50342151731738E-12	0.0418408738394009
GFPT1	0.54908096044004	-0.182957138414509	0.183061911012765	FALSE	-0.243664239226262	0.000833975946893054	0.0881087088312893
TCEAL8	0.385415669382076	-0.0193569907343445	0.183029339323866	FALSE	-0.264382086760329	3.84100750161515E-06	0.0213907102130961
GOLIM4	-0.416925988305926	0.0511248854743342	-0.182900551415796	FALSE	-0.38715645312561	1.4831043439232E-08	0.125464160744282
CMAS	0.323192629410136	0.0424884018607699	0.182840515635453	FALSE	-0.410153995318579	6.88229348100901E-10	0.0756421654552832
C11orf49	0.0903242275066791	0.275026364516031	0.182675296011355	FALSE	0.0645278291811048	0.118637304171936	-0.022297800505229
ARHGAP45	0.0977301708799643	0.266575839120619	0.182153005000292	FALSE	NA	NA	NA
RALBP1	-0.0306395237640165	-0.333087337960893	-0.181863430862454	FALSE	-0.167171749995304	0.000155120569103692	-0.023508877726333
CLK1	-0.0137954268467522	0.377374586180288	0.181789579666768	FALSE	-0.0543157754614392	0.302790264438503	0.0429940077792748
RNPS1	0.114010568055361	-0.477094278276481	-0.18154185511056	FALSE	0.0760786256047849	0.0136414712031784	0.00588920634445977
SNHG16	-0.0711362775164006	-0.291485729588043	-0.181311003552222	FALSE	-0.223041687674947	4.39064327129345E-05	NA
TGIF1	-0.0455482482836163	-0.31688589830509	-0.181217073294353	FALSE	0.0198655090231605	0.38558575922996	0.101859769980178
PFKFB3	0.0926621500328191	0.269323367627003	0.180992758829911	FALSE	0.358038683583421	2.55428047302619E-08	NA
SEC61B	0.184272517650073	-0.545667122051741	-0.180697302200834	FALSE	-0.0428975692118643	0.202865332711736	-0.0643955479665956
TRIM28	-0.265086423819063	-0.0962092750121408	-0.180647849415602	FALSE	-0.129257050751544	0.00358504180922671	-0.0487198900505281
ZNF207	0.278639803272188	0.0813308885508561	0.179985345911522	FALSE	-0.0431444472673888	0.197880990373312	0.0203326574642493
NFATC3	0.0759536173922701	0.283970703734724	0.179962160563497	FALSE	0.00927959222119675	0.807456189278092	0.054618035123019
TRAPPC2B	0.0536650652328483	0.30596707805526	0.179816071644054	FALSE	-0.0826801832106946	0.0129875387205514	NA
NIPSNAP2	-0.260246131512105	-0.0991525195186829	-0.179699325515394	FALSE	NA	NA	0.0532417579618432
STAT5A	0.0548830256651121	0.304390117569257	0.179636571617184	FALSE	0.0470323641908279	0.132136982298539	0.0138747195872968
NUP54	0.0389758188579858	0.319544010473758	0.179259914665872	FALSE	-0.342655618770996	1.76834744755689E-15	-0.0622399521604122
INTS6	0.139178026503032	-0.497472460746459	-0.179147217121714	FALSE	-0.0477427619859447	0.236121998715244	0.0913758538729026
ZNF593	-0.30053828150468	-0.0576896725348164	-0.179113977019748	FALSE	-0.0525671212758033	0.0470837988437211	-0.021383374760084
ACBD3	0.279561775278654	0.0785284044427388	0.179045089860697	FALSE	-0.0632474199540997	0.121179371991255	0.0088081029393523
APP	0.0185077411276167	-0.376572549857082	-0.179032404364733	FALSE	-0.0506266177072603	0.285175045793206	0.306674631248534
CCM2	0.0634994076312927	0.294374877766041	0.178937142698667	FALSE	0.0626851556537111	0.0409221295313499	NA
SUPT5H	0.0965651983293132	0.26067726181716	0.178621230073237	FALSE	0.00371619274862914	0.892419420188496	0.0472713591960772
UBE2L6	0.0775552999360392	0.279607959402941	0.17858162966949	FALSE	-0.0187163667264199	0.734338505655261	0.0843578614225535
KRT19	0.131183414811536	-0.488322228891797	-0.17856940704013	FALSE	-0.153582454104331	0.0855030485800903	-0.250679002292343
HIST1H1C	0.281222300905045	0.0753330512805428	0.178277676092794	FALSE	-0.421525101649573	5.96348438767291E-16	0.0685205077940807
FBXW2	0.034220013651495	0.322205924983366	0.17821296931743	FALSE	-0.134461067533471	5.19939169280507E-09	-0.00985853395922254
AKAP9	0.0129787016093454	-0.369315832519256	-0.178168565454956	FALSE	-0.265604874839475	1.12895759932218E-08	0.137642750933861
EAF1	0.076986340012585	0.279118973310273	0.178052656661429	FALSE	-0.0436213350176543	0.157352598059387	-0.00258810121347519
TFDP1	0.05449709515848	0.301597536879969	0.178047316019224	FALSE	-0.417482419724912	2.59544243032524E-11	-0.00958092567128621
VEGFA	0.695556869894186	-0.339932514978484	0.177812177457851	FALSE	0.474854721299904	4.15057312543837E-13	-0.123946983848391
PKM	0.375450440835704	-0.0200530720112746	0.177698684412215	FALSE	0.00105812588326007	0.989472912694265	-0.268264472045652
RPA1	-0.0317441558382265	0.386779156561864	0.177517500361819	FALSE	-0.215990870714064	4.88675744256565E-09	0.0328564954585797
KATNBL1	0.0383607757023643	0.316547600418864	0.177454188060614	FALSE	-0.135073279289425	0.000677359449253212	0.00262815506123748
METRN	0.0747320786873742	0.280171441338632	0.177451760013003	FALSE	0.0480673962861431	0.036897207150829	NA
ANKS4B	0.0315777116805211	0.322719449140972	0.177148580410746	FALSE	-0.301568369806063	0.000305707913164075	0.0367071631240654
DDIT3	0.0886647545963217	0.26545979059651	0.177062272596416	FALSE	0.239583932454105	4.05723003159092E-08	0.0458461422273209
NDUFB6	0.00479178170420846	0.348638044147041	0.176714912925625	FALSE	-0.268175503933147	3.98414620066172E-08	-0.019797988985794
EIF2S3	-0.0554944095568188	-0.297838620473226	-0.176666515015023	FALSE	-0.209330832448	0.000115485157441437	-0.0615159450761205
YWHAE	-0.0340298497265445	-0.31930165052575	-0.176665750126147	FALSE	-0.128815210685318	0.000880855375546347	-0.0215333385615404
UQCRFS1	-0.0811411805874043	-0.271355597218006	-0.176248388902705	FALSE	-0.234326445166729	1.01386545496108E-10	-0.0102808801604795
NDUFV1	-0.409586038621982	0.0573594175681253	-0.176113310526928	FALSE	-0.207419185318646	3.74264914252126E-10	-0.00702542693493768
FLVCR1	0.0287305761472976	0.323429515870639	0.176080046008968	FALSE	-0.412399931324882	1.32874368336864E-10	NA
CCND3	0.0804547208843516	0.27150957115446	0.175982146019406	FALSE	0.0918688037036155	0.0013222407747119	0.0207655234626096
NFKBIZ	-0.0674192767475246	-0.284124630805978	-0.175771953776751	FALSE	-0.583088762856869	7.37107881943875E-19	-0.0706743515225241
ISOC2	-0.0943575104754848	-0.256648723623405	-0.175503117049445	FALSE	-0.0702948260193929	0.00533944810155081	-0.0249301557900377
PTMS	0.0778616041534512	-0.428542966344769	-0.175340681095659	FALSE	0.19855324709567	2.59069316531632E-08	-0.0647032385048338
RASA2	0.0519354420831386	0.298740203654037	0.175337822868588	FALSE	-0.055518470360157	0.347488126541953	0.00647061892547773
UBXN1	0.0649158528258458	-0.415204231495267	-0.17514418933471	FALSE	0.0233935065219005	0.235845328316813	0.024693165498803
TUFT1	0.0754550541704848	0.27474379373542	0.175099423952952	FALSE	0.100054081145516	0.104328922685137	0.108510890037748
ZNF706	0.12304526489426	-0.473087495177574	-0.175021115141657	FALSE	0.0477912899176192	0.129281657622903	-0.0444253008730606
EIF4B	-0.0317709665918313	-0.318034109536463	-0.174902538064147	FALSE	-0.11102409454449	0.0064962351125516	-0.144398004439125
KLF4	0.399426809976781	-0.0496363299167837	0.174895240029999	FALSE	-0.0386268345973141	0.198812727404347	0.11754761096862
DNAJC9	-0.0622633098202281	0.411517564072462	0.174627127126117	FALSE	-0.311113231264847	2.06435778488226E-15	0.00928593030593627
EPCAM	-0.0148114977750646	-0.334089842446049	-0.174450670110557	FALSE	-0.370570869147071	0.000792014035637745	-0.0887319288964434
RPS19BP1	-0.256730893595399	-0.0921656512755797	-0.174448272435489	FALSE	-0.0486505733742273	0.000839211032460931	-0.0062483055211533
RPP30	0.00521886323007181	0.343009034138912	0.174113948684492	FALSE	-0.188834106178635	7.93402770704561E-07	0.0221674786555697
KDM1A	-0.327422222248559	-0.0207375139951846	-0.174079868121872	FALSE	-0.188838928304994	9.68990188320034E-05	0.00309404372539168
ALDH18A1	0.0359861613162218	0.312022648576837	0.174004404946529	FALSE	-0.209872422514864	0.000106881745631671	-0.00428296734302691
ESYT2	0.0743150420271306	0.273525390827948	0.173920216427539	FALSE	0.0822625307770033	0.0140238901390669	0.0189277737539277
RAB27A	-0.0129316589410093	0.360648645484551	0.173858493271771	FALSE	-0.287763211600086	3.46517051086382E-08	NA
ALKBH7	0.0292331096174978	-0.376602051118832	-0.173684470750667	FALSE	0.114214385295892	4.61301163356243E-06	0.0455120017243817
CCT5	-0.268477353019712	-0.0787581850352874	-0.1736177690275	FALSE	-0.150824814806145	0.00376075650817681	-0.0218236378959151
CD320	-0.421939210715602	0.0750982492841361	-0.173420480715733	FALSE	-0.16840201770718	2.70436246999852E-06	-0.00484762487075252
KAT6B	0.00872242630609721	0.338112247419879	0.173417336862988	FALSE	-0.00227682642392941	0.957469928981963	0.0720650813430734
TENT2	0.00561285513313137	0.341144651945781	0.173378753539456	FALSE	NA	NA	0.0231265434233163
HUS1	0.0854930716147697	0.260745698608343	0.173119385111556	FALSE	-0.0677283701496485	0.112029526560768	-0.0115336356364606
PSMB3	-0.0935953155220997	-0.252452219728496	-0.173023767625298	FALSE	-0.259696483509562	3.71290342741088E-06	-0.128634609532785
CHD7	-0.0780826384040099	-0.267952939523598	-0.173017788963804	FALSE	-0.277463709245354	7.13502543304516E-05	0.081726618605531
RHBDD2	0.0584477562982866	0.287478029923196	0.172962893110741	FALSE	0.220523683452586	3.71364469666078E-08	0.0709983276343793
ANKRD36B	0.0369572159286415	0.308571556814025	0.172764386371334	FALSE	-0.441130273212244	3.54350858361807E-10	NA
ZG16B	-0.0227941783984122	-0.322552533528194	-0.172673355963303	FALSE	-0.163465806978372	9.65816088551996E-05	0.0768952672762098
ZFYVE19	-0.0341921356379815	0.379301536873748	0.172554700617883	FALSE	0.0707980489980641	0.000532492163447919	NA
MRPL41	-0.0906498245769336	-0.254123118621995	-0.172386471599464	FALSE	0.00882940617264045	0.731196228987097	-0.0281952702081905
RCCD1	-0.0500817042188928	0.39458441115093	0.172251353466019	FALSE	0.00550487930066832	0.816583987090991	NA
VMP1	0.180389796775263	-0.524544617817087	-0.172077410520912	FALSE	-0.149626009796733	0.000120064758083992	0.0665385329985422
PSMB8	0.0351717201735382	-0.379085835588332	-0.171957057707397	FALSE	-0.472187466867629	9.85783782040402E-25	0.020586545040312
ILF2	-0.297112677610903	-0.0464488336841462	-0.171780755647524	FALSE	-0.203141261552783	4.30578442746669E-06	-0.00305888739677984
RNF114	-0.0446945232915721	-0.298850991579666	-0.171772757435619	FALSE	-0.265556869051406	1.16842416811396E-06	-0.00985382407050728
ARID3A	-0.279757378040089	-0.0637370026033801	-0.171747190321735	FALSE	0.000655094744620365	0.972378184816895	0.019458381642983
SVIP	0.0795433767315148	0.263382016158216	0.171462696444866	FALSE	-0.502161629121964	2.70381379004757E-22	0.0562226435825417
GOLGA8B	-0.0984482056884768	0.440858062228901	0.171204928270212	FALSE	-0.269318754185237	0.000117814731622815	NA
KLF10	0.26699716033682	-0.609340382557955	-0.171171611110568	FALSE	0.204587632521839	1.13370492677183E-08	0.161588957901138
ITGB3BP	0.011154605381311	0.331013567272279	0.171084086326795	FALSE	-0.412679434831699	3.1595784094081E-27	-0.0435416164228317
LINC00668	0.0400831836801949	0.301946277159092	0.171014730419643	FALSE	-0.253993381923464	0.000109556626211123	NA
CLPTM1	0.041705673524556	0.300302677379794	0.171004175452175	FALSE	0.0336756774976051	0.498947230177642	0.00224775940044331
LIMA1	0.448276016723045	-0.106273301789864	0.171001357466591	FALSE	-0.260713909142078	1.42636073194044E-06	-0.153566853814299
DEGS2	-0.381060147220737	0.0393114652779625	-0.170874340971387	FALSE	-0.0833647123538347	0.000623805469862895	0.0177967055329677
RILP	0.00580434395495466	0.335916647495137	0.170860495725046	FALSE	0.104526158246078	1.19766138414319E-07	NA
GPCPD1	-0.459358266304285	0.118300171739826	-0.17052904728223	FALSE	-0.14759807278787	0.120889857394943	-0.0115280600700129
ACD	0.0538284554967032	0.286846235969489	0.170337345733096	FALSE	0.041774868038998	0.119938247877396	NA
RNF2	0.059352331823652	0.28126483174902	0.170308581786336	FALSE	0.0346158864826263	0.327776791228104	-0.0106421176402336
PWWP2A	0.0673643230458125	0.272994777701835	0.170179550373824	FALSE	0.00273007759755421	0.933394185178286	0.0820661488090737
GUK1	0.476327532844232	-0.1362698534549	0.170028839694666	FALSE	0.0225526641296317	0.369568345757119	0.00838937549437779
LSM5	-0.250972381531726	-0.0884450797756278	-0.169708730653677	FALSE	-0.326689286494403	2.13363215321264E-14	-0.0182175755016936
DSTN	0.0794057975617317	-0.418132467523787	-0.169363334981028	FALSE	-0.0578133489425831	0.246237022960041	-0.0301743122965332
TIFA	-0.0388973120489464	0.377412594756834	0.169257641353944	FALSE	-0.251687814818957	4.03467163131903E-08	NA
SUN2	-0.0644574214677358	0.402710074127326	0.169126326329795	FALSE	0.144144988960639	1.85246936117557E-09	-0.0184115087364198
MOB4	0.244120364396971	0.0941087721489968	0.169114568272984	FALSE	-0.158950082168103	2.8244127441953E-05	0.0290010895036996
PIK3CB	0.0263907470753597	0.311814301310024	0.169102524192692	FALSE	-0.157277040532924	0.000538433747026758	0.0135131985307004
TMEM159	0.24661934252482	0.0913703215916792	0.16899483205825	FALSE	-0.0297790060540881	0.364320939390828	-0.0491295823600859
CD44	-0.0879589928798805	-0.249992526541723	-0.168975759710802	FALSE	-0.0475582093197159	0.494359776381308	-0.0400548293769096
SMNDC1	0.0991575151948372	0.238707987850257	0.168932751522547	FALSE	-0.0668723832961405	0.0309014465388133	0.0130019276276609
SERP1	-0.0504137574872789	-0.287300762106982	-0.168857259797131	FALSE	-0.066935249479608	0.00657530395212668	0.0168429852476351
SRP9	-0.0591235892004445	-0.278511657448932	-0.168817623324688	FALSE	-0.339341359054046	4.44752181171356E-15	0.0815998013158161
CPOX	0.0585055293757517	0.278897406189472	0.168701467782612	FALSE	-0.136881567430226	1.60811949509684E-08	NA
CUTA	-0.0595582315359164	-0.277805401857443	-0.16868181669668	FALSE	NA	NA	0.0252288188288525
ARPC5L	0.352074636752309	-0.0148144729036648	0.168630081924322	FALSE	-0.0771605073744827	0.00338407472757943	0.0220955308720021
ACTN4	0.273985900298761	-0.611169617427566	-0.168591858564402	FALSE	0.0365694974927269	0.472262237403333	-0.299407352158593
TMEM214	0.0137231398383579	0.323043773162265	0.168383456500312	FALSE	0.21319081559076	1.27892009414834E-08	-0.0454261770899411
DDX21	-0.00793308861475817	-0.328617529451819	-0.168275309033289	FALSE	-0.258425512545526	1.69227051624201E-05	-0.0934959816537844
NUDT14	-0.507597804570646	0.172074999091843	-0.167761402739401	FALSE	-0.0229048008523763	0.43006302009908	-0.0286748026956603
VPS37B	0.411707025809641	-0.076917965591073	0.167394530109284	FALSE	0.0529857952973533	0.0713663189650377	-0.0818518986191303
GADD45A	0.335754219843935	-0.0012313538049018	0.167261433019517	FALSE	0.0833675240337518	0.057436083029498	0.149410088231522
NEK7	0.0586689257143695	0.275824172517777	0.167246549116073	FALSE	0.177385767407154	5.66781564045882E-06	0.0332884784335914
NIPBL	-0.0589967483610003	-0.275353073890057	-0.167174911125529	FALSE	-0.0817477712257784	0.0498469236439499	0.0814413153547533
IL2RG	0.0685374026821661	0.2656365606167	0.167086981649433	FALSE	0.581324210565308	1.55182660481976E-08	0.22321941508804
TSC22D2	0.320147227547029	0.0139183975842971	0.167032812565663	FALSE	0.215218861677673	1.82410083146592E-11	-0.0182091895562486
GTF2B	0.0986227722326383	0.235293890235484	0.166958331234061	FALSE	-0.210185842977215	4.96839036513016E-10	0.0267089169429287
NDUFA2	0.0208744506457392	-0.354738154463019	-0.16693185190864	FALSE	-0.140079480982395	3.25845481681533E-08	-0.0659486244840926
SMIM8	-0.00908594542194474	0.342662637610655	0.166788346094355	FALSE	-0.120255221917362	0.000389505663890136	NA
PLAUR	0.621853523967744	-0.288537348316001	0.166658087825872	FALSE	0.36500871952814	4.75866425919442E-07	-0.00331111551428931
C12orf45	-0.0979726674067609	-0.235275386749167	-0.166624027077964	FALSE	-0.272886065066163	1.05077717813758E-11	-0.0216713461158407
RRM2	-0.0313728947374781	0.364013717082776	0.166320411172649	FALSE	-0.629825847485761	1.05362890451923E-18	-0.0171231887713259
KLF3	0.419109060201873	-0.751672712514259	-0.166281826156193	FALSE	0.0144041232491894	0.725457764041557	0.0320819431827983
C1orf52	0.0735843707562254	0.258611208698893	0.166097789727559	FALSE	-0.0886362632319209	0.000663557648436155	-0.0161435174619244
BOLA2B	0.0610817566765838	0.271004960637893	0.166043358657238	FALSE	NA	NA	-0.0843253961407429
ANXA4	0.0144048785754483	-0.346086980559249	-0.1658410509919	FALSE	-0.166436657036497	0.000518099856032983	0.0497219046873454
LRATD1	0.00608832866385511	-0.337518215623587	-0.165714943479866	FALSE	NA	NA	NA
SLC30A9	0.0273151531417752	0.303815952230773	0.165565552686274	FALSE	-0.360089813493202	3.15860729234567E-12	-0.0300436082690692
POF1B	0.0574665601883029	-0.388424968891398	-0.165479204351548	FALSE	-0.609033862779936	2.59083670163344E-06	-0.179311288970468
IGSF8	0.232372165035609	0.0985607716088568	0.165466468322233	FALSE	0.137968542758458	7.35925666441815E-09	0.0743070727942512
POC1B	0.034736008746733	0.295577745588673	0.165156877167703	FALSE	-0.287125916720262	1.06908771366794E-06	0.0227537307138692
RAB29	-0.0722099279463277	0.402201804420639	0.164995938237155	FALSE	-0.04663164088459	0.491265721069386	NA
PCSK9	0.0114207046857517	0.318382921266178	0.164901812975965	FALSE	-0.0906837334392804	0.00153852422353934	NA
UBAP2	0.0868052764459106	-0.416484900334537	-0.164839811944313	FALSE	-0.0325179540923665	0.487028650281467	0.015844759029207
ZFAND3	0.0971473766619708	0.231886081864669	0.16451672926332	FALSE	0.16408076789373	2.9992506807574E-18	-0.0088388988320236
SNRNP25	0.0327509484799262	0.296165534554365	0.164458241517146	FALSE	-0.233708744309568	9.42107135130427E-20	NA
C1GALT1	0.254936878984086	0.0736323193335759	0.164284599158831	FALSE	-0.0237027201187813	0.619289729902165	0.0511673957333827
ATP5ME	0.105535690760903	-0.433796228620464	-0.16413026892978	FALSE	NA	NA	-0.213258520571547
C8orf33	0.0875753983292482	0.240616691512853	0.164096044921051	FALSE	0.0548818060693465	0.194516208173594	0.0124922360413018
RHBDF1	0.066087129305866	0.262050261836492	0.164068695571179	FALSE	0.0843670848614497	0.00200050439747286	-0.00824817845289028
CHEK1	-0.145528731712772	0.473324936349882	0.163898102318555	FALSE	-0.520009543629233	5.47548631913777E-16	NA
GTF2I	-0.0835695312603204	-0.244031200437356	-0.163800365848838	FALSE	-0.103867023999841	0.00762645518160041	0.247816856390522
SOWAHC	0.0258175451631151	-0.353368365652391	-0.163775410244638	FALSE	0.0775101193725643	0.198126873536938	0.0150964545952452
MAD2L2	0.00100231403648565	0.32654571797012	0.163774016003303	FALSE	0.0107386004620646	0.683960967181917	NA
RND3	-0.306075909212165	-0.0211161697800124	-0.163596039496089	FALSE	0.203077090713769	3.88683885499797E-05	0.0553152908487005
WDR83	0.00747779283521055	0.319398452441284	0.163438122638247	FALSE	-0.0172989970044901	0.358587359699729	NA
MFAP1	0.0342574563636229	0.29254593185034	0.163401694106981	FALSE	-0.143609294296578	2.93907483238155E-05	0.0155009215775703
NDUFB9	-0.0290087620158475	-0.297722928084633	-0.16336584505024	FALSE	-0.255627456201263	5.66920201760103E-09	-0.0198207875204188
MYADM	0.649827471838083	-0.323230160834391	0.163298655501846	FALSE	0.427384501095803	1.39045780877392E-13	0.0913036613387286
HPRT1	-0.01291815173962	0.339418059759898	0.163249954010139	FALSE	-0.308499382968662	1.29476526093016E-07	-0.0314499701148647
MALAT1	1.0253705428592	-1.35181854838959	-0.163224002765195	FALSE	-0.136158560565845	0.00231596687839643	-0.251065270356089
B4GALT5	0.0731876659280211	0.252655614129704	0.162921640028862	FALSE	0.0148322909875883	0.754302657646499	-0.0479086250515302
FUCA1	-0.258577926943254	-0.0671123207725168	-0.162845123857885	FALSE	0.180430163454208	0.00235593106203134	-0.0351411691559345
TMBIM1	0.36466973446523	-0.0392574579516247	0.162706138256802	FALSE	0.415716558949715	1.81643165278327E-20	-0.0941639364833375
MCMBP	0.0308764238515449	0.294064407074737	0.162470415463141	FALSE	-0.178224837933203	1.15404581195063E-06	0.0145317280870665
HMGN1	0.110312815712965	-0.435016877538091	-0.162352030912563	FALSE	-0.143007126549548	0.000171462076346939	-0.0287570158342652
SERF2	0.366981144757137	-0.691207089840126	-0.162112972541495	FALSE	0.0402865171950204	0.234417343358684	-0.252594637847528
GCSH	-0.0880494578361564	-0.236129869817686	-0.162089663826921	FALSE	-0.171219675699391	8.77216804638006E-07	-0.0184343319313851
ABHD17A	0.0466197122630891	0.277034885512531	0.16182729888781	FALSE	0.0858526923623259	9.23256750054446E-05	NA
DENND2D	0.0834802713815221	0.240133347081634	0.161806809231578	FALSE	-0.091741225715027	0.0154807138503126	NA
TYK2	0.0794001966682898	0.244167749298545	0.161783972983417	FALSE	-0.0530308212069248	0.00802519531230005	-0.016344480113671
BTN2A1	0.0530970226293448	0.270421049697914	0.16175903616363	FALSE	-0.0339330352985689	0.239981660045323	0.006468242837949
GADD45G	-0.48333664843878	0.159905984726958	-0.161715331855911	FALSE	0.0995387886571155	0.000623260249112628	-0.0012895881406596
CA12	0.351094963560897	-0.0282512049412713	0.161421879309813	FALSE	-0.434214760486896	8.30160330951516E-05	NA
SURF1	-0.088600096427266	-0.233797214325207	-0.161198655376237	FALSE	0.0486956298650195	0.0133331989067816	0.0101194290918505
EEF2K	-0.00454983542546983	0.326644103327228	0.161047133950879	FALSE	0.0234956974900149	0.452892267632572	0.0417627535144329
S100A13	0.408663740235824	-0.0866389010523498	0.161012419591737	FALSE	0.000831590428863908	0.979367160689207	0.0321306943260571
CNOT8	0.0476332034794322	0.274060954798546	0.160847079138989	FALSE	-0.0894264501930704	0.00596605922541586	-0.00341005606936884
MRPL14	0.0821095923633619	-0.403775726187603	-0.160833066912121	FALSE	-0.0339475858784816	0.408185887488667	-0.0680712879665051
CORO2A	0.0126485101549469	0.308659109466042	0.160653809810495	FALSE	-0.250130555522508	2.01039802749096E-06	-0.147547168095638
PTPRA	-0.261952075688691	-0.0593475547348394	-0.160649815211765	FALSE	-0.160177725917906	0.000252742396440955	0.0354665684074302
NDUFB1	-0.22310392148937	-0.098139343911168	-0.160621632700269	FALSE	-0.0459712670548313	0.00439044307393701	-0.0886495326388614
HMOX2	0.0786557550878719	0.242481969063181	0.160568862075527	FALSE	-0.0371833142643289	0.00894292495005196	-0.034716295562222
PACS1	0.0562397085959174	0.264744692399594	0.160492200497756	FALSE	0.360158774086592	4.55164759945656E-24	0.0291059404613878
RWDD4	0.226288357788716	0.0946291096594254	0.160458733724071	FALSE	-0.377205021118991	4.1160225986576E-18	-0.00583798202567221
FXYD5	0.0750721867926436	0.24543289997851	0.160252543385577	FALSE	0.423800802384342	6.65615645120027E-09	-0.0801845873505489
EPHA2	0.196163606039298	-0.51636068782861	-0.160098540894656	FALSE	0.0751067681868667	0.180663788327007	-0.00178831595805429
HIGD2A	-0.0174370740227245	-0.302536321203249	-0.159986697612987	FALSE	0.0154500944283225	0.728494519004237	-0.0802945657781511
ZDHHC4	0.0643958399442135	0.255338832893337	0.159867336418775	FALSE	0.00895759457766623	0.718249584855517	-0.0158971741379748
CTSS	0.0913960481116833	-0.410773152165007	-0.159688552026662	FALSE	-0.0469006419917022	0.481930486535108	0.148548570495333
CRLS1	-0.362180465715388	0.0429550908372442	-0.159612687439072	FALSE	-0.182324276281497	0.00210022597325098	0.00125870666116423
GATAD2B	0.0484561400629511	0.270709701729773	0.159582920896362	FALSE	0.240977676224797	4.89285878765317E-10	0.0279837273434891
LIME1	-0.223072843429932	0.54184859445306	0.159387875511564	FALSE	0.0600785545761778	0.00224606325003887	NA
TENT4B	0.0777051086542402	0.241051237795054	0.159378173224647	FALSE	NA	NA	-0.0435957825539217
SLF1	-0.00552501335606359	0.323932745445241	0.159203866044589	FALSE	-0.470949577729824	2.4038086890435E-21	NA
TMEM238	-0.330356715648917	0.0122541033585848	-0.159051306145166	FALSE	-0.159137672957247	0.019628439279626	-0.0406733933058447
SEC61G	0.566878974212636	-0.249130405224548	0.158874284494044	FALSE	-0.117231168160773	0.000306811191407269	-0.0547324201015273
ARRDC3	-0.00802374584753629	0.325565995301188	0.158771124726826	FALSE	0.261889359097621	2.09375631449852E-06	-0.0425839158376018
CTNND1	0.0375491043973593	-0.355068473889327	-0.158759684745984	FALSE	0.0589792423435558	0.0726869197338135	0.0762805491745795
RASGEF1B	-0.00306091828312716	0.320228261068519	0.158583671392696	FALSE	0.394505732059209	1.87674277893763E-09	NA
FNBP1	0.0458592961934488	0.271146806040593	0.158503051117021	FALSE	0.0629591252454949	0.269885190785422	-0.0144274860473834
MZT1	0.0702338725524243	0.246681920570913	0.158457896561668	FALSE	-0.329404225851584	1.16642110502216E-08	0.059641592998146
REV1	0.0262210946719295	0.290295014622627	0.158258054647278	FALSE	-0.16895286691041	3.42899725131097E-08	0.0175972038140804
SRP68	0.0480985584658171	0.268262530510438	0.158180544488127	FALSE	-0.251509999959201	8.27216184522959E-09	0.0137623310786814
CDK11A	0.0507793450390173	0.265272830078247	0.158026087558632	FALSE	-0.146241429875213	2.80475797750119E-08	NA
UQCC2	-0.456253715994158	0.140380326527828	-0.157936694733165	FALSE	-0.114588863868616	0.000404643862712289	-0.00927486111010012
SPIN1	-0.0312664813036367	0.346867413145121	0.157800465920742	FALSE	0.0429115755046902	0.182642780490346	0.0263208575081932
PSD4	-0.0024725393457683	0.317793647591392	0.157660554122812	FALSE	0.0958349268222284	2.8545189462767E-05	0.00964549265492054
EIF5	-0.267603950934273	-0.0475388912893069	-0.15757142111179	FALSE	-0.130327322117551	0.00103181706317861	0.10916684981956
GNG5	0.092858175566612	-0.407973901291941	-0.157557862862664	FALSE	-0.0543073002977536	0.113488826339728	-0.228383761155503
STK32C	0.0930598991444711	0.222014692734182	0.157537295939327	FALSE	0.0327821920584444	0.142219268829956	NA
MAP1LC3B	0.715402735528612	-0.4005365381732	0.157433098677706	FALSE	0.120619036296965	0.000154997716201942	0.201690829815923
RPL7L1	-0.22246411707369	-0.0921293269654344	-0.157296722019562	FALSE	-0.0410679897974548	0.369328476823645	-0.0556537901801277
BAG1	0.23788147094823	-0.552412956647505	-0.157265742849637	FALSE	-0.205115805559815	5.2350170496139E-09	0.001717991280342
PCLAF	-0.11774499440603	0.432265547148594	0.157260276371282	FALSE	NA	NA	NA
ATP6V0E1	0.186393574993739	-0.500890570997046	-0.157248498001654	FALSE	0.0728630115680748	0.0404009443626284	-0.186324345234356
NECTIN3	-0.00739309436211011	-0.306620948108687	-0.157007021235399	FALSE	NA	NA	0.0175824694091307
TUBB2A	0.412638257866376	-0.0987118577856247	0.156963200040376	FALSE	0.0957237878712257	0.00528487720213583	NA
GBP3	-0.00548104357949719	0.319346143838503	0.156932550129503	FALSE	-0.24646866546575	0.00704968340920722	NA
ILF3	-0.2341549698841	-0.0796789699297573	-0.156916969906928	FALSE	-0.208611864263956	3.81723310414417E-11	0.000507089397802751
STBD1	0.0728924636978228	0.240786719513628	0.156839591605726	FALSE	NA	NA	NA
PARP14	0.0560077788891831	0.257403579873708	0.156705679381446	FALSE	-0.192589887392745	0.00871354471504489	0.0451960985551212
JMJD6	0.0933838978909813	0.219943508588124	0.156663703239553	FALSE	0.00673235124070936	0.794828847548176	NA
RPL30	-0.455816355885943	0.142500931173525	-0.156657712356209	FALSE	0.0280212588431289	0.552850160244883	0.0583734790269697
POLR3A	-0.0293555818126401	0.342461190863001	0.156552804525181	FALSE	-0.185469717209554	2.50234717170756E-07	0.0444919777035706
PCNA	-0.515314524633063	0.828292573316582	0.156489024341759	FALSE	-0.596600647646869	6.50417310334013E-14	-0.0532128706236892
NFKBIE	0.0285485925438935	0.284417522426207	0.15648305748505	FALSE	0.180770388622463	5.24490051860323E-08	NA
GSKIP	-0.0956779636086424	-0.21721721950577	-0.156447591557206	FALSE	-0.421012418532781	1.35379986978646E-12	-0.0721458292008155
RAB21	0.0896720481599504	0.222788677086805	0.156230362623378	FALSE	-0.123725409784802	0.00462173264356205	0.0273879775452694
ZUP1	0.0369140921128921	0.275323265010766	0.156118678561829	FALSE	NA	NA	NA
LRP10	-0.0804663453388357	-0.23164260779908	-0.156054476568958	FALSE	0.0550233449775052	0.227857519299829	-0.0865807665665448
GOLT1A	-0.0393833128506811	0.351403386838164	0.156010036993742	FALSE	0.185933732412806	6.8267789241541E-07	NA
CDKN1A	0.0993429325622159	0.212608684854062	0.155975808708139	FALSE	0.185433906847929	8.41492567839722E-09	-0.201168821723695
EIF2S1	-0.224048906097533	-0.0877791920759921	-0.155914049086763	FALSE	-0.353095087702316	7.85166371258487E-14	-0.0269343027127664
DDX39A	-0.084581016455022	0.396060499864735	0.155739741704857	FALSE	-0.529787414081595	5.98413809392322E-27	0.00734930882747364
RARA	0.0380883915004777	0.272841999335484	0.155465195417981	FALSE	0.162767629543864	9.67366548730019E-09	0.00669371180322909
ZC3H12A	0.262472373200581	0.0483909754700571	0.155431674335319	FALSE	-0.147204485904785	1.31303107949852E-05	-0.191566067184258
ZDHHC24	-0.00273117300636949	0.313455826691699	0.155362326842665	FALSE	-0.0361101988139804	0.0538675341608056	NA
DDX24	-0.372566810175395	0.0621337982790346	-0.15521650594818	FALSE	-0.14614234621707	1.7467023155785E-05	-0.0260118314340918
CHCHD2	0.19496223687908	-0.505236166882963	-0.155136965001941	FALSE	-0.0654476712050865	0.0966257769540042	-0.116814465160233
CD164	0.00861477062965799	-0.318725114436687	-0.155055171903514	FALSE	0.0657440378503152	0.124275773582958	-0.0678932643142272
BMP4	-0.25607801522973	-0.0539302821813019	-0.155004148705516	FALSE	0.0963186037865308	0.288480702224585	-0.0398946579426802
NDUFC1	0.0868347630853874	-0.396792407230571	-0.154978822072592	FALSE	-0.346099988061516	7.73346670978027E-29	-0.116155291421983
TRAP1	-0.297386592231797	-0.0124146632070568	-0.154900627719427	FALSE	-0.397488002577559	7.61684590515296E-14	-0.0103989877407336
ETFDH	0.0928944795100018	0.216616039797997	0.154755259654	FALSE	-0.211984251468442	0.000260401558159521	NA
TOR1AIP1	0.0140090971719484	0.295084269147114	0.154546683159531	FALSE	0.11930888441948	0.00776762815794879	0.0922123142195042
KDELR2	0.0343995434873521	-0.342929372048139	-0.154264914280393	FALSE	-0.151645784013577	0.000261071244405099	-0.116676888409192
CXADR	0.535589302357937	-0.227591255534598	0.153999023411669	FALSE	-0.0868586766707174	0.391016143024874	0.128687902430708
ODC1	0.308979564893038	-0.616744640770405	-0.153882537938683	FALSE	-0.605944401573273	1.32258071205972E-16	-0.0479081141934943
SYNE2	-0.427867914165024	0.120447799913922	-0.153710057125551	FALSE	-0.348235197171746	1.70957577277566E-09	0.0230788285493029
EEPD1	0.244583715976423	0.0627381930731015	0.153660954524762	FALSE	0.193293523844886	7.89745179799855E-08	NA
PDZK1IP1	0.216644852905441	0.0906432231836012	0.153644038044521	FALSE	-0.231332841497827	7.21940758988499E-05	-0.211838417902096
CAST	0.104980237587229	-0.412266186130628	-0.153642974271699	FALSE	-0.129914901749268	0.00415332799376851	-0.0934534496261112
MYSM1	-0.0346502547630589	0.341779418786332	0.153564582011637	FALSE	-0.297168990456265	1.61914448616153E-10	0.00662882476709759
ABLIM1	0.293346372303089	0.0132249599254677	0.153285666114278	FALSE	-0.11578392341715	0.0302007918166795	-0.036155697893639
AMD1	-0.0646803159609672	-0.241709546993235	-0.153194931477101	FALSE	-0.202726403002889	0.000200239347243443	0.00586617143398893
WDR60	0.0605405035918229	0.24582387411417	0.153182188852997	FALSE	-0.162243405476732	7.12244385729164E-06	-0.0104744112898607
PIK3R1	-0.328067641214507	0.634299796901372	0.153116077843433	FALSE	0.0590704507302589	0.308433654941038	0.00136457650931887
CYP3A5	0.440688587395642	-0.134552438231359	0.153068074582141	FALSE	0.109535645999055	0.385667144739063	-0.0872191955603296
DAP	0.236519800686617	0.0695838213008961	0.153051810993756	FALSE	0.0685119435996557	0.027883696667503	0.0425575890226042
OSBPL9	0.0331221305485252	0.272717867752311	0.152919999150418	FALSE	-0.0614988911464739	0.277531073292074	0.00920266181198914
NR1H2	0.241284357032395	0.0644315847249095	0.152857970878652	FALSE	0.134370572304159	1.37725865539993E-09	NA
ANKRD11	-0.0089212114141346	-0.296435126445203	-0.152678168929669	FALSE	-0.0640360837202795	0.00102675594639776	0.0558309754732322
AOC1	0.22464805750181	0.0801998894425062	0.152423973472158	FALSE	-0.0124245041209033	0.821185607232434	-0.0247975240338991
VDAC1	0.198245432750528	-0.502706638044768	-0.15223060264712	FALSE	-0.234700488498416	3.40691664174821E-06	-0.0932759145977102
SSR2	-0.0945858623643283	-0.209718334386632	-0.15215209837548	FALSE	-0.101411622046688	0.000407479792346183	0.039248690350989
YPEL5	0.229463389580581	0.0747956927682136	0.152129541174397	FALSE	0.14445774317284	0.000259681635813689	0.119188482363439
SEMA3B	0.0485144288464858	0.255704704717885	0.152109566782186	FALSE	0.0223213580646256	0.531059640676162	NA
MUC1	0.588163354664123	-0.891810067728138	-0.151823356532007	FALSE	-0.415052275344453	0.000110694000580062	NA
AK3	0.0985227440389349	0.204920614334223	0.151721679186579	FALSE	-0.0769900212545995	0.0625167359281527	-0.0487267704846925
FAM102B	0.012538950166586	0.290815118476563	0.151677034321575	FALSE	-0.161399667790564	0.00180540317581472	-0.0340193335370258
NDRG2	-0.0348398427645518	-0.268508665160461	-0.151674253962506	FALSE	0.140338160215428	3.37105242311894E-05	0.0480166705100651
SERPINB6	0.56756758911665	-0.264618171898091	0.15147470860928	FALSE	-0.0887377882771508	0.0719220719815913	-0.273687345283304
MAP3K8	0.212126804890184	0.0907084222248271	0.151417613557505	FALSE	0.288076123987925	9.75891740402229E-12	0.0211720721856343
TCEA1	0.00751344169629453	0.295113736854006	0.15131358927515	FALSE	-0.182628053978658	8.40877888142094E-06	0.0696131031350109
ATP2A3	-0.0452776085757562	0.347795129016782	0.151258760220513	FALSE	-0.184164977783417	0.000468282376242077	NA
CENPJ	0.0506441798773614	0.251739558799468	0.151191869338415	FALSE	-0.485032874049937	5.44483135863293E-16	NA
TAOK3	0.25620317673899	0.0459609930805887	0.151082084909789	FALSE	-0.092785769624148	0.0127149423774853	0.0256253471609114
ESD	-0.0587490503391215	-0.243351867257865	-0.151050458798493	FALSE	-0.0460180980957798	0.411135376330342	-0.0547870085793321
CABIN1	0.0130759369857629	0.288844106327233	0.150960021656498	FALSE	-0.0836899995883019	8.50392856915103E-05	NA
SNHG7	-0.0719587244627007	-0.229762702839166	-0.150860713650933	FALSE	-0.117545754691044	0.00535374888169005	-0.069027344692242
GSR	-0.0298970435095305	-0.271556799383682	-0.150726921446606	FALSE	-0.434792062121478	3.01179843675901E-17	-0.0525930902564882
TOP1MT	-0.0441119863071651	-0.257154462973999	-0.150633224640582	FALSE	-0.0158177262271077	0.689163309003027	0.0147151339771008
NDUFB5	-0.218368245230082	-0.0828903014966971	-0.150629273363389	FALSE	-0.298783126808907	2.04917928335581E-11	0.02396085778548
MITD1	0.0879482898458799	0.213167412369689	0.150557851107785	FALSE	-0.0856407836324218	0.00296329848694792	0.0219338153796249
SPAG1	0.049068781747051	0.251767652170215	0.150418216958633	FALSE	-0.463340895219677	3.59741560084493E-07	0.103003868156506
ZC3HAV1	0.0723044307021128	0.22817001207429	0.150237221388202	FALSE	-0.0842658640114081	0.0171143020871827	0.095450771302025
RALA	0.0758297197168742	-0.375967851734084	-0.150069066008605	FALSE	-0.0514591832240941	0.15840823293263	0.0738308620244019
RPS28	-0.374392111150808	0.074584226927759	-0.149903942111524	FALSE	-0.1168369241763	0.0112832041117564	0.0927529567447438
ATP5MF	0.0584823811005752	-0.358236651150745	-0.149877135025085	FALSE	NA	NA	-0.161376287844621
IDH3B	-0.390550124642487	0.0912922610185465	-0.14962893181197	FALSE	-0.270299250094057	1.73082356692509E-06	-0.0229401977269417
SOD1	0.272660018969245	0.0265647537816691	0.149612386375457	FALSE	-0.238782016398125	5.68488127802696E-07	-0.0987592813569291
ZBTB1	-0.0252666612016683	0.324451869108726	0.149592603953529	FALSE	-0.0486327303732179	0.0661413455282257	-0.00161312249331536
THOC7	-0.0422350275603058	-0.256596155304196	-0.149415591432251	FALSE	-0.273529780714986	1.64585877715679E-13	-0.00699559660229054
CKLF	0.0449542237117695	0.253788810071084	0.149371516891427	FALSE	-0.0843153391648185	0.00489095714141425	NA
ZNF326	0.0710113479317387	0.22768225890984	0.149346803420789	FALSE	-0.493621540123822	8.81449232733948E-27	0.00485471601631904
FKBP1A	-0.366274322505896	0.0676547362682127	-0.149309793118842	FALSE	0.151086852820661	0.000304554185238466	-0.0203757236549158
PPP5C	0.00575742452789085	0.292645626565098	0.149201525546494	FALSE	-0.133662421093843	4.67417832805863E-09	NA
MACF1	0.0750517085886908	0.223149999154164	0.149100853871427	FALSE	0.0874608747327438	0.0327830947171623	0.00338542352212134
CARHSP1	0.0657226476218455	-0.363909636361498	-0.149093494369826	FALSE	0.126072831190965	0.00126646066712525	-0.0154047354529059
TSKU	0.0926783099014319	0.205283090637634	0.148980700269533	FALSE	0.266034812978305	1.46541965500232E-18	0.0382749974508747
RPS27L	0.198383095375193	-0.496270614229385	-0.148943759427096	FALSE	-0.166954972177343	2.47758663922114E-06	-0.220588581507273
LIPA	0.0666931259362245	0.231072895788047	0.148883010862136	FALSE	0.371610743395794	1.18268215106181E-19	0.0711078797758289
TP53BP2	0.0853714358815609	0.212240502444526	0.148805969163043	FALSE	0.120698231491029	0.000295921211450764	0.0595495608034811
TRAPPC2L	-0.0859457153475449	-0.211519409249777	-0.148732562298661	FALSE	0.00138882546151546	0.958863230200701	-0.010074521692276
MAZ	-0.217685117573278	-0.079723349170115	-0.148704233371696	FALSE	-0.00121899372789385	0.973534427195955	-0.0713976246785868
NDUFAF8	-0.198204528385167	-0.0991949947625927	-0.14869976157388	FALSE	NA	NA	-0.0293207252685836
MAFG	0.227692565360463	0.0695441860117796	0.148618375686121	FALSE	-0.0167481499133348	0.464265000059159	0.0251411640014703
ZMYM5	0.0598789837946201	0.237212302396276	0.148545643095448	FALSE	0.0356589140438943	0.456166127485922	0.0545260208852312
MAPK6	0.0986211780589989	0.197984548650827	0.148302863354913	FALSE	-0.0953256180423874	0.0630923018445219	-0.0220540599783419
PRDX1	-0.0208566426324572	-0.275576400244263	-0.14821652143836	FALSE	-0.216364705875791	3.94580464352908E-10	-0.301967628308079
SECISBP2L	0.0909067607281482	0.205081423992916	0.147994092360532	FALSE	0.144588351964796	0.00133766273373637	0.00990717395900909
CELF1	-0.023801553718541	-0.272109429243663	-0.147955491481102	FALSE	0.0380708658361309	0.23209375176906	0.0430865868599239
UBE2Q2	0.0549024024457496	0.240989471870583	0.147945937158167	FALSE	-0.000796652286074054	0.989899875487727	NA
GSK3A	0.0683525571056711	0.227484288663958	0.147918422884814	FALSE	0.0218749577702361	0.592439217892738	-0.00506075958929841
NIFK	-0.0972644949748016	-0.198480376236286	-0.147872435605544	FALSE	-0.26651859379297	6.67964957671119E-08	-0.00973936667944764
APIP	0.566277912728735	-0.270613891988009	0.147832010370363	FALSE	-0.143478493442678	0.00112630107397812	0.089868734449037
NVL	-0.00231943771284815	0.29776805992367	0.147724311105411	FALSE	-0.180086313043684	7.73794540742645E-08	0.01037479411347
GTF3A	0.461959707488036	-0.1665770904685	0.147691308509768	FALSE	-0.104405813833165	0.153155959608473	0.152739686745751
ATP1B3	-0.0786280613314185	-0.216554944590458	-0.147591502960938	FALSE	-0.223179531449112	4.55419094338069E-07	-0.00131247485535502
PPP1CB	0.220291399564759	0.0746689921446144	0.147480195854687	FALSE	0.0531577911245801	0.0681772379471842	-0.0489554765406217
ZNF428	0.0190961891854002	0.275568290197875	0.147332239691638	FALSE	0.115320633552765	2.3977347101883E-09	0.0207849945529441
MTPN	0.441437254914949	-0.146911663761671	0.147262795576639	FALSE	0.0437895330276931	0.42663433327841	0.166320753187789
PDAP1	-0.0704108037780813	-0.22393699788726	-0.147173900832671	FALSE	-0.140067403153633	3.99844656047752E-09	-0.00799868782640401
RNASE4	-0.237006136571845	-0.0569422013313792	-0.146974168951612	FALSE	NA	NA	NA
HIP1R	0.0406115814476338	0.253236695578973	0.146924138513303	FALSE	-0.0458500517277523	0.0466142134381376	NA
CCDC93	0.0195271738945983	0.274266714854005	0.146896944374302	FALSE	-0.0558591229722693	0.169639275500279	0.041576438888957
CTSZ	-0.194317252243172	-0.0993117879191963	-0.146814520081184	FALSE	0.46265163028258	3.00652058324653E-29	-0.020983416046275
GCC2	-0.0530748549268385	-0.240547455967646	-0.146811155447242	FALSE	-0.0457929103709049	0.421224414618018	0.0336808095526053
CSNK1A1	0.231084931305806	-0.524329597140257	-0.146622332917226	FALSE	-0.11862160268738	0.000893914769390871	0.0200244919922885
BCLAF1	-0.0497301609037981	-0.243427495006724	-0.146578827955261	FALSE	-0.185122044654675	3.81057175947052E-06	0.0832790748982455
C11orf24	0.0330667983894875	0.259973906157378	0.146520352273433	FALSE	0.0737983693183223	0.0409515519398369	-0.0563025950487153
CMTM6	-0.0107529968990039	-0.282164390771912	-0.146458693835458	FALSE	-0.101374850392042	0.011029281009963	0.0251489731976469
MANF	0.0164641394899272	-0.30916898792783	-0.146352424218951	FALSE	-0.0213825418481099	0.442253671953804	-0.0829333287630458
HSPA4	0.0142510484328946	0.278259738212223	0.146255393322559	FALSE	-0.303112443273757	7.7564379529598E-11	-0.00425631858138087
LIG1	-0.0618461286436935	0.354280619949795	0.146217245653051	FALSE	-0.229043869655576	1.69091486991302E-18	-0.0475779354404742
PDK2	0.0809573967794852	0.211245011126267	0.146101203952876	FALSE	0.0584329266323035	0.0694506528903392	0.0063771622956259
MRPL4	-0.0568697198335497	-0.234919164930755	-0.145894442382153	FALSE	-0.116468632410015	2.66018735097066E-05	-0.0331332008129759
SUZ12	-0.146820201884224	0.438605775588222	0.145892786851999	FALSE	-0.368531591518511	4.91952951506596E-16	-0.00872745256014085
ZC3H14	-0.0717316282498164	-0.219879813295119	-0.145805720772467	FALSE	-0.174652266114519	7.63932470471716E-09	-0.0208796340739039
COL9A3	-0.298884891515522	0.00756056836863839	-0.145662161573442	FALSE	0.180527227631924	7.87236917500238E-05	NA
CASP6	-0.243096038869134	-0.0482152705330678	-0.145655654701101	FALSE	-0.416874090441819	8.42815682108817E-14	-0.00473429305357986
ZNF503	0.232679204553612	0.0583144230695065	0.145496813811559	FALSE	0.10454713523249	0.000173213391600077	0.0595036749354425
MPDU1	-0.091546759519969	-0.199297643235402	-0.145422201377685	FALSE	-0.140644930861977	0.00277644583117128	-0.0279358368228133
MED15	0.0137327713763964	0.276462991074877	0.145097881225637	FALSE	0.266130616301606	7.24609722959741E-13	NA
PPP2CA	0.0518398866063043	0.238244074819152	0.145041980712728	FALSE	-0.218529418026511	4.87431374918749E-11	-0.0175134242878445
ARPC3	0.244212178143402	-0.534078961423064	-0.144933391639831	FALSE	-0.00858368569999994	0.812252542179028	-0.119770385370197
C4orf3	0.275311818760444	0.0144986691817766	0.14490524397111	FALSE	0.243025913776577	2.49303696351935E-14	0.0370530349559275
BRD2	0.365062503354276	-0.0753225568538241	0.144869973250226	FALSE	0.235957853302259	3.22413742707021E-13	0.0707425238389645
COMMD8	-0.0576407498304052	0.347294080620518	0.144826665395056	FALSE	-0.29893369824179	9.89589208756042E-14	NA
SCCPDH	-0.294334405014494	0.00522731635974871	-0.144553544327373	FALSE	-0.115410000176744	0.0390403356280623	-0.045491495298305
JADE1	-0.0224907345272045	0.311551921353628	0.144530593413212	FALSE	0.0585488000922064	0.0241121543366531	NA
RHOB	0.577836446002245	-0.288952010370349	0.144442217815948	FALSE	0.460546905018739	9.71395568027727E-12	0.206633155068165
SMIM29	0.0332456701275341	0.255487651342925	0.144366660735229	FALSE	NA	NA	NA
FABP5	-0.162713094940111	0.451275123249453	0.144281014154671	FALSE	-0.277295690959963	7.80788521961884E-07	-0.186105998022342
ARIH1	0.290970215721752	-0.0024384175285741	0.144265899096589	FALSE	0.157144169882801	4.39686498944871E-06	0.00664317792645064
PSIP1	-0.102150595861251	0.39064175613143	0.144245580135089	FALSE	-0.530662936522257	2.47388751575741E-22	-0.0940137038411846
CD9	0.631631826846641	-0.343158710587357	0.144236558129642	FALSE	0.102753058132506	0.0571704715136723	-0.083131680171018
SARS	-0.240136021444574	-0.0482130582548521	-0.144174539849713	FALSE	-0.152612070939873	0.000240021453532783	-0.0844405028259771
CDKN2AIP	0.0925193805670188	0.195707484706736	0.144113432636878	FALSE	-0.0524341596809682	0.140702136999051	-0.00777108922418224
RIDA	-0.0756404711677043	-0.212571245834115	-0.14410585850091	FALSE	NA	NA	NA
NDUFA10	-0.212553780386625	-0.0754799577550089	-0.144016869070817	FALSE	-0.159317557726807	1.83238605988417E-09	-0.0665067741166723
CTR9	-0.0106740015555835	0.298581311479896	0.143953654962156	FALSE	-0.149505255165046	0.00150328033218434	0.0420783999672338
FAF1	-0.05074193422851	0.338067568320644	0.143662817046067	FALSE	-0.207905490435228	5.04619062187192E-08	0.0228211993219707
BICRAL	0.0134948423398324	0.273752725916643	0.143623784128238	FALSE	NA	NA	0.0136179304211241
JAG1	-0.0945351633029925	0.38163534035538	0.143550088526194	FALSE	0.124427041805126	0.0418797189336531	0.0677228756096755
R3HDM1	-0.0452259453651476	0.332319758694858	0.143546906664855	FALSE	-0.120593417958518	0.00388721401664256	0.0624325013114555
NDUFA1	0.153017204548309	-0.439901166507473	-0.143441980979582	FALSE	-0.331147608734829	1.05573662652815E-16	-0.0977836002718213
NAALADL2	0.0126538186994984	0.274196437495878	0.143425128097688	FALSE	0.0224996245648504	0.766874693746029	NA
POLR2G	-0.31753160741173	0.0311126831193582	-0.143209462146186	FALSE	-0.0452566412173827	0.118443040888329	-0.0042418119633032
HECTD1	-0.310013582110065	0.0236437853118401	-0.143184898399112	FALSE	-0.272424392280843	1.31175701024089E-10	0.00921538278314293
MISP	0.122801202720894	-0.409001397813591	-0.143100097546349	FALSE	-0.0223428823472914	0.730989934586608	-0.0156007082238194
ST6GALNAC1	0.0393199179947377	-0.325314624582834	-0.142997353294048	FALSE	-0.873550324046682	3.54440008344103E-11	NA
RNF139	0.0664500308946869	0.219392730418085	0.142921380656386	FALSE	0.0257742015869198	0.231046054096024	0.00939416282670624
EWSR1	-0.223975689466222	-0.0618559012760924	-0.142915795371157	FALSE	-0.120859047753763	6.27568838451954E-06	-0.154752990904697
PLSCR1	0.120501278461503	-0.406327602269499	-0.142913161903998	FALSE	-0.177164467473038	0.000455321141244685	0.00892147816364419
SEPHS2	-0.220871588221161	-0.0648816253758815	-0.142876606798521	FALSE	0.0143858663871805	0.70024608192048	-0.0113652372238624
PTAR1	-0.100208027955746	0.38580403615325	0.142798004098752	FALSE	-0.115380332649354	0.0144123915483269	0.101768240197666
RNF115	0.0527806346081383	0.232153827719486	0.142467231163812	FALSE	0.051251597793048	0.0723731555716945	0.032778061136068
NDUFAB1	0.0518746259437188	-0.336711529285797	-0.142418451671039	FALSE	-0.273461710028808	5.55694521685315E-10	-0.0377288088637597
LY6E	-0.0819259978135867	0.366746060891212	0.142410031538813	FALSE	0.262937314146022	4.44932183787641E-06	0.0357969879672491
SIVA1	-0.290787597416795	0.00667609794621749	-0.142055749735289	FALSE	-0.078520152783833	0.000156453270328804	0.00355673072266405
IGFBP4	-0.371469651150733	0.0874549334981654	-0.142007358826284	FALSE	0.236624061402827	1.35276259388468E-06	0.0357429805702383
NAAA	0.0440394003954121	0.239909876352585	0.141974638373999	FALSE	-0.029991342477539	0.58990148612373	NA
LENG8	0.217562625944747	0.0663802615805433	0.141971443762645	FALSE	0.0976409784220337	0.00807842443517894	-0.0108728178631807
CDCA7	-0.376463611352359	0.0927540406324907	-0.141854785359934	FALSE	-0.479697850056765	1.38711571347975E-05	0.0677490404358652
SMCHD1	-0.223060894908533	0.506614046697951	0.141776575894709	FALSE	-0.217759708444072	0.000333147297187464	0.0343098765130303
MYO6	0.286801671391066	-0.00331388273112543	0.14174389432997	FALSE	-0.161727577233061	0.0263593317876519	-0.0467952535657092
OXNAD1	0.0670568337490165	0.216418611451122	0.141737722600069	FALSE	-0.390174247686364	1.08892948155191E-16	NA
NOP16	-0.0705441635074355	-0.212857307380951	-0.141700735444193	FALSE	-0.160981990939366	9.88291241182719E-06	-0.0516346640044165
CCT7	-0.263716667849176	-0.0196672707900074	-0.141691969319592	FALSE	-0.319932035127041	2.77782138635791E-11	-0.0592887950292036
AAGAB	0.0432675867748711	0.24007333055891	0.141670458666891	FALSE	-0.288450463929047	4.67835790512672E-12	0.0125934576907583
ACLY	0.0866208938346777	0.196685905456398	0.141653399645538	FALSE	-0.227223379836146	5.36196436290838E-06	-0.0536233910774122
EMD	0.0802691170966117	0.202712906777331	0.141491011936971	FALSE	-0.0300902520062571	0.352104673644292	0.0042805380434161
PRPF4	0.0396063008754586	0.243338930189847	0.141472615532653	FALSE	-0.279072341117544	9.07022221412871E-10	0.0112738999426019
NMI	0.0601070843671494	0.222664794239413	0.141385939303281	FALSE	-0.315064131552079	2.99364948699404E-09	0.0182604646519295
MGST1	-0.0827440379457558	0.365406957255353	0.141331459654799	FALSE	-0.207518720898777	0.0456998282865599	-0.216750928442139
TCEAL4	0.0448737297571384	-0.327205195404738	-0.1411657328238	FALSE	0.0584373389491084	0.0422340925219108	0.0538222033265243
THAP9-AS1	0.0949630830004735	0.187216879566952	0.141089981283713	FALSE	-0.377205320015746	2.52224743605783E-11	NA
TOB1	0.843176157780447	-0.561134297132578	0.141020930323935	FALSE	0.00393242298436821	0.955463819942757	0.0561561099370658
RPP25	0.271425956850724	0.010552624915144	0.140989290882934	FALSE	-0.10913018700804	9.87853788342252E-05	-0.00182171665630726
EXOSC9	0.0173572132604742	0.264589359376169	0.140973286318322	FALSE	-0.543638028346169	5.29881416935289E-38	0.0514374748740907
LSM6	-0.0318365258670086	-0.250073794718322	-0.140955160292666	FALSE	-0.289631103863608	1.82863169732778E-19	-0.024891061363812
PNPLA2	0.26835133759211	0.013492358121862	0.140921847856986	FALSE	0.166553954791146	1.13050740954312E-05	0.0592457778745514
PGGHG	0.0308679172798207	0.250830231483001	0.140849074381411	FALSE	NA	NA	-0.0454012982473455
LIPH	0.217871102312379	0.0635738846490523	0.140722493480716	FALSE	-0.647919562778589	4.03438484158732E-07	-0.031236105080191
CAB39L	0.0980056195985124	0.183383819654411	0.140694719626462	FALSE	0.499159984784655	7.54834078664128E-07	NA
AKAP11	0.020100894484248	0.261228023263183	0.140664458873715	FALSE	-0.0274690474564708	0.667049465144672	0.108502729295368
FUT3	0.203582299445531	0.0777036152257109	0.140642957335621	FALSE	-0.275338468538522	0.00495220738846406	NA
MAST4	-0.0202251729680156	0.301373575621755	0.14057420132687	FALSE	0.121691981700544	0.00025400942951218	0.00902933369838665
GRINA	-0.0564137712741175	-0.224634586268543	-0.14052417877133	FALSE	0.288292833852976	1.16161470585573E-15	-0.0222681768202382
MRPS6	0.26564708254684	0.0153711737418416	0.140509128144341	FALSE	NA	NA	0.0426866826755374
USP7	-0.0128692651968192	-0.268144744362955	-0.140507004779887	FALSE	-0.170521058350592	0.000350650125270029	0.0181170628928216
IPO7	-0.248090507687392	-0.0324624569616407	-0.140276482324517	FALSE	-0.217485164310746	0.000196546620342946	-0.02148804985397
MBP	-0.0952367371279175	0.375739669803133	0.140251466337608	FALSE	0.035587123342567	0.0683860103972693	0.0260908011607226
LAPTM4A	-0.031571536451966	-0.248891907951391	-0.140231722201679	FALSE	0.0543358873578833	0.0779193783801131	-0.0130650099945719
AZGP1	-0.0357714489539322	0.315723471802575	0.139976011424322	FALSE	0.331354269429225	5.56707264508062E-07	0.481841539194966
UBLCP1	-0.0180857220487789	0.297506908172598	0.139710593061909	FALSE	0.148860723847438	0.00105713710894064	0.017590972373337
MAP7	-0.180103055511414	-0.099249219756161	-0.139676137633787	FALSE	-0.27828942301941	0.000741604887253156	0.0476381303811622
POMP	0.32120653750472	-0.600449501568311	-0.139621482031796	FALSE	-0.0371339624743229	0.455895711952161	-0.054597062979866
CRTC3	0.00197295707857692	0.277125506301007	0.139549231689792	FALSE	0.286247157036914	4.71534438381988E-14	-0.0320554762073055
PBXIP1	0.0908650147231782	0.188073262493247	0.139469138608212	FALSE	0.177909427638569	1.18244496018107E-06	0.32834967457771
TPR	-0.0448372253414235	0.323460972756807	0.139311873707692	FALSE	-0.260246131384687	5.44504150817126E-10	0.0847837334847801
CBX8	0.0526779662838142	0.225894595385066	0.13928628083444	FALSE	0.0177368981048673	0.387101771464648	0.0221940886992806
FAM126B	0.0928498703229641	0.185691702846849	0.139270786584907	FALSE	0.0293816299733059	0.280927412781699	0.0251426849994143
DNMT1	-0.1626496159464	0.440830346803638	0.139090365428619	FALSE	-0.423639733271065	8.66331603823175E-24	0.0104683705563682
RPL36	-0.254397107303576	-0.0237322367939043	-0.13906467204874	FALSE	-0.0887596120053874	0.03752474356181	-0.0701794435938985
LPIN1	0.180041703300022	0.098061968113327	0.139051835706674	FALSE	-0.12686906617504	0.000410463054993087	NA
TIGAR	0.0317647270004981	0.246276000166288	0.139020363583393	FALSE	-0.116170494158083	0.064751516221799	NA
FUT4	-0.0813927889642796	-0.196396210912294	-0.138894499938287	FALSE	-0.0167032829924867	0.791390583842797	-0.00954178304280218
VPS26A	-0.0726743462250743	-0.205106686773462	-0.138890516499268	FALSE	-0.109546887446358	0.00454778638821905	-0.0140650209381727
PHKG1	-0.0607283895331971	0.338469323563846	0.138870467015325	FALSE	-0.0267620520731417	0.170186424762091	NA
TCF7	-0.0981628792900382	-0.179439622332901	-0.13880125081147	FALSE	0.247438930041958	3.97625251254343E-08	0.00807501794219601
SNHG8	-0.0737937488385669	-0.203797596442021	-0.138795672640294	FALSE	-0.466101351252225	1.03124697339804E-15	0.0200984403358424
SUPT7L	0.00431507060740732	0.273096017862454	0.138705544234931	FALSE	-0.0589944406899688	0.0230999074964436	-0.00405948979557946
ESRP1	0.0697417210808542	-0.347104498100755	-0.138681388509951	FALSE	-0.20847843618984	0.0380715052415394	0.0823741432295064
C14orf119	-0.213493704185533	-0.0635500222957386	-0.138521863240636	FALSE	-0.126663560529303	0.000627101181467381	-0.0304177326845738
MAL2	0.193283852684781	-0.470282470876394	-0.138499309095806	FALSE	0.00623410522493713	0.930660676710091	-0.119678777900656
CYB561D2	0.0365329869639002	0.240305901348379	0.13841944415614	FALSE	-0.139896550457218	9.22321454586314E-08	0.0283247277486589
NR2F2	-0.0318942522986183	-0.244616242912788	-0.138255247605703	FALSE	0.332785483205491	2.08975401829466E-13	-0.000853657154262555
GLRX5	-0.259962897572076	-0.0164035729696903	-0.138183235270883	FALSE	-0.111945960005312	1.72261596881653E-06	-0.0214314943129246
POLR2F	-0.41536822139653	0.139099395243408	-0.138134413076561	FALSE	0.0139368610968069	0.343110969438446	-0.0926006769200178
NMNAT3	-0.0223887400971474	0.298638065341584	0.138124662622218	FALSE	0.023099856491366	0.613851510042773	NA
SAYSD1	0.0544822801316993	0.221709144922226	0.138095712526963	FALSE	-0.128635530138206	0.000809350980374624	NA
MRPL54	0.118327587724049	-0.394426559226482	-0.138049485751217	FALSE	-0.0662891043838942	0.0216134932729159	-0.0220802545510135
C19orf53	0.0222934732988178	-0.298346731476996	-0.138026629089089	FALSE	0.0281320112638537	0.522753581821847	-0.080758905232384
CD55	0.456328331399257	-0.732351327662971	-0.138011498131857	FALSE	-0.446698733255292	8.78649741435336E-10	-0.366811520089717
NMD3	0.0396306863561133	0.236311655247666	0.13797117080189	FALSE	-0.123865251382771	0.000890135286907719	-0.0151805060102546
IHH	0.0974536457519166	0.178485741225939	0.137969693488928	FALSE	0.0136525304754482	0.778762847213534	0.0340541008483159
GMCL1	0.181344199865812	0.0942209546575585	0.137782577261685	FALSE	-0.351429398845141	4.61831803879443E-12	0.0278322813237888
ITPRIPL2	-0.00363764599350103	-0.271760049524935	-0.137698847759218	FALSE	0.122578476716363	1.03575673039626E-07	0.00553690563075393
C15orf61	0.0932259280511583	0.182128275735786	0.137677101893472	FALSE	0.0374746732430048	0.0568401808929593	-0.0202409825467462
PHF2	0.03977977645061	0.23544061579358	0.137610196122095	FALSE	0.149310429534599	1.43764097300031E-08	0.0247505555184993
PRPF40A	-0.0470510437216372	-0.227834044458245	-0.137442544089941	FALSE	-0.184298298518128	5.85079749243869E-05	0.0495902851581642
MTCH2	-0.266208526410587	-0.00861941590040693	-0.137413971155497	FALSE	-0.322475913959515	1.50414208152297E-07	0.00799031179132181
ICAM3	0.0402985148130992	0.234519964396777	0.137409239604938	FALSE	-0.0197207283324248	0.515668611112114	NA
PKDCC	0.196079397052046	0.0786739834790575	0.137376690265552	FALSE	0.0698357403558474	0.107174515061591	-0.00518267505206604
CORO1A	-0.00678642520570172	0.281430418347044	0.137321996570671	FALSE	0.0630320448583006	0.0502247118220776	NA
PDZD8	-0.195895883067131	-0.0787349318628974	-0.137315407465014	FALSE	-0.227022269837177	0.000561820267728867	0.0347947705403215
AAAS	0.0160836004422724	0.25849326265884	0.137288431550556	FALSE	-0.102113339564888	0.00388721401664256	0.0277095344859337
HLTF	-0.111530242262183	0.385685365054566	0.137077561396191	FALSE	-0.180505185480833	0.0876233130029913	NA
DDB2	-0.000299274642802105	0.274072360190664	0.136886542773931	FALSE	-0.120430480737049	0.000870951034862382	-0.00793666315576536
PDE8A	0.0135772368348475	0.260085581408425	0.136831409121636	FALSE	-0.0435851441306507	0.31492433854745	0.0193877886229388
PLEKHH3	0.0932329104767773	0.180288140759737	0.136760525618257	FALSE	0.0452065097400721	0.0247846119333638	NA
MRPS18A	-0.0944742275921078	-0.179004619402487	-0.136739423497297	FALSE	0.0404266000440236	0.401466521189287	-0.0459998750594819
CCDC25	-0.335168636284561	0.0616988413787718	-0.136734897452895	FALSE	-0.53175356409963	8.11276445192257E-24	-0.0137223264561097
B3GALT6	0.000605142191006269	0.27265583791406	0.136630490052533	FALSE	-0.0157620460664392	0.64878780227398	NA
SRP14	0.0827297940270952	-0.355846725297033	-0.136558465634969	FALSE	-0.0587388452101202	0.0843280005596788	-0.103262590119084
DDA1	0.178792002566164	0.0941235984733533	0.136457800519759	FALSE	0.167414028481772	1.58383396763677E-06	-0.0427587148467881
CHD9	0.250416007607002	0.0224640153028042	0.136440011454903	FALSE	-0.0208058762879974	0.688703128925499	0.0424212427920145
GPD1L	-0.00312579204766861	0.27582131221884	0.136347760085586	FALSE	-0.415311106987385	7.67051226701574E-21	NA
C17orf49	0.0165808577461064	0.256006642585803	0.136293750165955	FALSE	NA	NA	NA
TSEN34	0.273098215010178	-0.000537413593983072	0.136280400708097	FALSE	0.0549316629799751	0.00298677819824958	0.028735172799331
PRC1	0.0948876846758837	0.17744266202645	0.136165173351167	FALSE	-0.649904701165804	2.69396290714918E-14	NA
BCAS2	0.0719203671928836	0.20033082800479	0.136125597598837	FALSE	-0.540735728794538	4.36209887476831E-23	0.0150541841945036
SNX5	-0.290039917979593	0.0180067004023705	-0.136016608788611	FALSE	-0.175618802784655	0.00192227348736641	-0.019594705012717
ENPP4	0.0853892474256774	0.186234301262259	0.135811774343968	FALSE	-0.046280432002387	0.436104796059215	0.0770356040508002
TOPORS	0.0607813904746848	0.210769380833674	0.135775385654179	FALSE	-0.143062002038438	7.50265094452848E-08	0.0269361371780832
RAB9A	0.201973831130347	0.0694847697388241	0.135729300434586	FALSE	0.0170774675100089	0.609166391668426	-0.0459621193596542
PTOV1	0.0830074847974915	0.188278132442774	0.135642808620133	FALSE	0.0413854880114923	0.0909901769401935	0.0114333494097298
ZFP36L2	0.117807548415207	-0.388940597822949	-0.135566524703871	FALSE	0.115107541150476	0.00895314128670891	-0.127868997261489
EI24	-0.192905663655013	-0.0782271273616131	-0.135566395508313	FALSE	-0.278535083852561	4.28364843490318E-10	0.00291221239685635
ZNF622	0.238423737357071	0.0326855023606465	0.135554619858859	FALSE	-0.252111798041552	2.55146474604923E-08	0.0606628198943009
CNBP	-0.179601488126585	-0.0914685309574121	-0.135535009541998	FALSE	-0.123328050389815	0.000157330202840571	0.0120135427170345
PHF20L1	-0.0323888745719003	-0.238644057997221	-0.13551646628456	FALSE	-0.12292112135474	0.00502381387084332	0.0732253648618402
SGK2	-0.0542892707820426	0.325143021935375	0.135426875576666	FALSE	0.0506057343757523	0.478107783313014	NA
SAMM50	-0.243712333639074	-0.0271393049438919	-0.135425819291483	FALSE	-0.478275295596508	9.50403093870225E-33	NA
KIAA0355	0.0659178297338325	0.204408900067994	0.135163364900913	FALSE	0.1872712008805	2.70751645980567E-09	0.0178908338950914
DESI2	0.0558185228348334	0.214263096197534	0.135040809516184	FALSE	-0.0381622016501577	0.176382672576479	0.0328321916534555
FUBP1	-0.0492989186509747	0.319374031176703	0.135037556262864	FALSE	-0.217083325419979	7.38704724903324E-09	-0.00794964781114826
DUSP8	0.252132968944455	0.0176427807340576	0.134887874839256	FALSE	0.109802603532157	4.15961896188431E-05	0.115580608051066
SRSF10	-0.351218446281786	0.0815917602061853	-0.134813343037801	FALSE	-0.239442115832519	1.58675825781327E-10	0.0286722033174167
POFUT1	-0.312179188995087	0.0425538462738835	-0.134812671360602	FALSE	-0.133145624487644	0.103637154958514	-0.0214596980349151
PRKAR1A	0.0527642533235997	0.216738635754109	0.134751444538854	FALSE	0.0124170461154049	0.733948390494205	0.00193051415623735
METTL26	-0.0896516895841126	-0.179850289992509	-0.134750989788311	FALSE	NA	NA	-0.0620393143251834
CANT1	0.350641341822606	-0.0811601751514688	0.134740583335569	FALSE	-0.100973944319851	0.0560593311947775	-0.114203312439493
PRKD3	0.0298550581683559	0.239555473733547	0.134705265950951	FALSE	-0.122924273520525	0.0395403819697743	0.0383020118595714
PIGT	-0.305141088344352	0.0359407157069456	-0.134600186318703	FALSE	0.0314411969073665	0.5791555827847	-0.044258882800432
FASN	-0.0420310462499673	0.311157441313141	0.134563197531587	FALSE	-0.0337725630809006	0.500594050743839	-0.0151653575037678
CENPH	0.0107984718029974	0.258059996403758	0.134429234103378	FALSE	-0.61093348088673	3.97016840720773E-27	NA
SEMA4D	0.0693375299783139	0.199452207604853	0.134394868791583	FALSE	0.0233181906015785	0.417260264787934	0.0413876782216704
STK24	0.353272795582482	-0.084506885102549	0.134382955239967	FALSE	-0.0688425636328593	0.141007059429131	0.0305145149455368
NMRAL1	-0.00862372004250167	0.277062834155454	0.134219557056476	FALSE	-0.168777249639682	5.51976825732122E-12	-0.00716740931351501
ABCA2	-0.0538721939074445	0.322168838722311	0.134148322407433	FALSE	0.0913197448185488	0.00302800662089408	NA
MARVELD3	0.0352258798949956	-0.303336387233222	-0.134055253669113	FALSE	-0.19706548932092	5.97463184196584E-06	-0.0212537909675306
IDH2	-0.408756180329515	0.140833125409453	-0.133961527460031	FALSE	-0.219623024701785	0.000187258840478866	-0.0939875248831179
PTPN3	0.0509080135774787	0.216889101712055	0.133898557644767	FALSE	-0.0923323030546433	0.260460679789739	0.0259589519969814
IK	0.0139990234149676	-0.281393994996869	-0.133697485790951	FALSE	-0.133575089084097	1.48682149078053E-07	0.0558254816026129
CCDC117	-0.054937311330493	0.322246032910501	0.133654360790004	FALSE	0.00618053055534173	0.863456758176473	-0.00834750039728838
RGS3	0.035033839934647	0.231895512502896	0.133464676218772	FALSE	0.0100046802119903	0.580755761194267	NA
MGST3	0.352204196738565	-0.619124409803604	-0.13346010653252	FALSE	-0.0265367292708218	0.373564165740942	-0.0605987102121586
ACAA1	-0.24916321946788	-0.0177488953325113	-0.133456057400196	FALSE	0.0355004281449537	0.438324565313905	-0.0199944318490308
N4BP2L2	0.304223630356265	-0.570882408406866	-0.133329389025301	FALSE	-0.0107856040405928	0.865707598062619	0.143672226808336
PPFIA3	0.0716743435555967	0.194302597164053	0.132988470359825	FALSE	-0.00940268551195922	0.693731512350534	NA
CENPN	0.0229535487549202	0.242682050535433	0.132817799645176	FALSE	-0.561490528967962	1.40826272166138E-17	NA
CENPQ	0.0912219873037881	0.174218706324262	0.132720346814025	FALSE	-0.364252187361641	8.21015944049793E-10	NA
FARP1	-0.0654308158133698	-0.199582790568274	-0.132506803190822	FALSE	0.198367826937587	0.00563256961129547	-0.00610893515482624
SLC6A6	0.323668146080074	-0.0587758970992258	0.132446124490424	FALSE	0.331913003623298	3.93259220307802E-06	-0.0297243485796006
SLC5A6	-0.42538160235669	0.160609391262328	-0.132386105547181	FALSE	-0.0142192619328338	0.871743157190232	-0.0281046706013313
MRPL16	-0.206011001613496	-0.058639166071986	-0.132325083842741	FALSE	-0.30740571309261	2.59098850050546E-12	-0.0354762334799905
YTHDF3	0.0366343958785289	0.227768904187376	0.132201650032952	FALSE	0.0552542029083551	0.140761740468231	0.0365095222433305
CETN3	0.0676206881112884	0.19672561529681	0.132173151704049	FALSE	-0.697362037620302	1.27011495437234E-33	0.0447209648412668
CIAO2B	0.521504195202991	-0.257590722588604	0.131956736307193	FALSE	NA	NA	-0.0680959410704005
C1orf210	0.0164243668568638	0.247376478902386	0.131900422879625	FALSE	-0.0587756126421621	0.200589788929727	0.0210584452540759
BIRC3	0.0151964678704501	0.24845551923801	0.13182599355423	FALSE	-0.327696326066434	0.000254118536609526	NA
REX1BD	0.00102580830916921	-0.264673053541792	-0.131823622616312	FALSE	NA	NA	0.0386036826862584
ANKZF1	0.0766759583076062	0.186876354906315	0.131776156606961	FALSE	-0.149038184229938	2.01521907568588E-05	0.0294030600070163
RPAIN	0.292708854356355	-0.0294503632189718	0.131629245568692	FALSE	-0.353657798118178	3.32911511588937E-20	-0.0226784532068924
FZD5	0.16490134312474	0.0981906908660588	0.1315460169954	FALSE	-0.0903146269521121	0.0506972542105513	0.0284215021507188
ZNF141	-0.00238251038778414	0.265420167758398	0.131518828685307	FALSE	-0.0349444003809388	0.605240481549501	NA
TNIP1	0.193945007299654	0.0690275615974341	0.131486284448544	FALSE	0.0881659851100194	0.000824207585596923	-0.0307168113746727
SKI	0.0252904023736586	0.23760580141254	0.131448101893099	FALSE	0.199321531423978	4.11760857490923E-15	0.0423513522103802
PIK3IP1	0.0265106987381749	0.236209237141854	0.131359967940014	FALSE	0.259903937405059	5.47176570382012E-13	-0.019373008247582
CHMP2B	0.11448908884707	-0.376953878548112	-0.131232394850521	FALSE	-0.247155805899349	1.12273614502892E-07	-0.0425276343585086
MTHFD1	-0.238399535534161	0.500862575697459	0.131231520081649	FALSE	-0.236456903288802	0.00015653851945333	-0.0356666521859519
CASP3	0.0892333653409922	0.173177401637521	0.131205383489257	FALSE	-0.335308917808836	2.36707594300134E-16	0.013159167685749
VAMP2	0.175191307867665	0.0872091717452379	0.131200239806451	FALSE	0.238154763110896	2.26753871833065E-17	0.135167831621971
CYCS	-0.201432412072875	-0.0607147481064092	-0.131073580089642	FALSE	-0.459696066889559	8.30943951088725E-14	0.109035924585376
RPA3	-0.0997536970067094	0.361857991144671	0.131052147068981	FALSE	-0.183150139642228	1.88489747894419E-18	-0.0672772430749671
SMURF2	0.0227980232939724	0.239277512183142	0.131037767738557	FALSE	0.00522600443676284	0.911106118749944	0.000800185377763496
ETHE1	0.0216394278583247	-0.283603220648777	-0.130981896395226	FALSE	-0.342706333313929	9.91347621877941E-09	-0.054922640360902
DSC2	-0.0356559489859978	-0.226218770499945	-0.130937359742971	FALSE	0.00347578794708086	0.969947889488862	-0.0860917002912416
PLEKHF2	0.088599574700293	0.173183022662819	0.130891298681556	FALSE	0.0248503465337835	0.477523394653219	0.0330610512314191
CBWD3	0.0243865991480476	0.23730735526204	0.130846977205044	FALSE	NA	NA	NA
ARAF	0.0552963530202271	0.206352353464531	0.130824353242379	FALSE	0.0741140951145196	0.064813177111728	-0.0319557089989884
ESYT1	0.0594362108211082	0.202032916158482	0.130734563489795	FALSE	-0.0521509745968392	0.192057068216808	0.00589096533833278
FAM168B	0.0403300475612942	0.220778005967813	0.130554026764554	FALSE	0.174829345977316	4.09737055303555E-09	0.00530184180951254
SENP6	-0.0356191603315952	-0.225358951087481	-0.130489055709538	FALSE	-0.107050834657721	0.0063348181901439	0.0436766350527313
SH3BGRL3	-0.00850692724681146	0.269350875899918	0.130421974326553	FALSE	0.15354299017597	8.39970526160972E-05	-0.360977271592533
HTATIP2	-0.0356592258349255	-0.225092359252356	-0.130375792543641	FALSE	-0.066320363707462	0.10218450788625	-0.00676475468035642
UFC1	0.353708119377381	-0.0931629235634053	0.130272597906988	FALSE	-0.0845934229557612	0.0516568168434787	0.0706295830111627
NPLOC4	0.0861183698219103	0.174119371238953	0.130118870530432	FALSE	-0.111496203347164	3.37332005237221E-05	0.0433723806739903
ESF1	-0.291279621672794	0.0311818890130586	-0.130048866329868	FALSE	-0.367086070482826	2.57588727821354E-07	0.0795193122895674
BUB3	0.001370411915391	0.258721332718955	0.130045872317173	FALSE	-0.264618824528443	1.69635270024541E-08	0.0324240738555082
MAPK8	0.0291664574790937	0.230722980566152	0.129944719022623	FALSE	-0.0759732827076383	0.00875540629577593	-0.0144856671069631
FBXO11	0.0762559728407102	0.183607022996719	0.129931497918715	FALSE	-0.0426409648429493	0.163003249807782	0.00745382802884365
C19orf48	-0.247852439654442	-0.0116573282393244	-0.129754883946883	FALSE	-0.210585705073123	1.04614788441745E-06	-0.0791995461757247
FDFT1	-0.202556874043239	-0.0568307874312073	-0.129693830737223	FALSE	-0.49089482940273	2.54631829465698E-13	-0.218022482663559
HNRNPUL2	-0.0951695639031953	-0.164207067234257	-0.129688315568726	FALSE	-0.195946243281945	1.48705489059606E-09	0.00290911167441998
RIT1	0.0683390659155036	0.190980548783132	0.129659807349318	FALSE	0.274436344273328	1.51912250444937E-14	0.0129274356619358
NDEL1	0.08659106385203	0.172433893992374	0.129512478922202	FALSE	0.147124219450822	4.07136160947823E-07	0.0149890315403873
MIS12	0.0566877899864173	0.202149896647162	0.12941884331679	FALSE	-0.253091387394719	5.37596742792534E-11	NA
ENC1	-0.239481940017708	-0.0193511936073665	-0.129416566812537	FALSE	-0.232734391440053	6.13288789913319E-05	-0.0171324959255539
FOPNL	0.0157426259322644	0.243049005779771	0.129395815856018	FALSE	-0.339409321416372	5.18265155833899E-08	0.0127422562194612
ZNF506	0.00195053553935165	0.256633385740247	0.1292919606398	FALSE	-0.0774631483567333	0.14206378715977	NA
AURKAIP1	-0.202491024036564	-0.0560589941079406	-0.129275009072252	FALSE	-0.135516034120477	6.33225205128847E-08	-0.0668940389737052
YIPF5	0.0478441291484877	0.210578829178124	0.129211479163306	FALSE	0.0279167340141668	0.451547864125488	0.0342164989997651
IARS2	0.0688116997205297	0.189516173501884	0.129163936611207	FALSE	-0.374335697773541	2.82133280639357E-15	-0.0024253514211614
UHRF2	0.0322681967072977	0.225867635307863	0.12906791600758	FALSE	-0.156467477319622	1.86134910393925E-05	0.0101947569473191
POLG	0.0162879565337293	0.241788925999841	0.129038441266785	FALSE	-0.0153119405770638	0.548085411923101	NA
PRRG1	-0.0180468912824492	0.275945781271744	0.128949444994648	FALSE	0.237374356934193	4.0125356854531E-06	NA
GPN1	0.00354949319525177	0.254017103526417	0.128783298360835	FALSE	-0.13474061612298	0.00397885040425804	0.00599971938472854
C1orf116	-0.0177296030979797	-0.239659449376718	-0.128694526237349	FALSE	0.00688192967142711	0.940930913729202	-0.0261181376703969
CEP170B	0.00934978635238681	0.248019190456189	0.128684488404288	FALSE	0.0270042578178549	0.350242819080135	-0.0326538632953945
NR1D2	0.0921087727153145	0.165161959879254	0.128635366297284	FALSE	-0.016133664582164	0.76352899378285	0.025102236772232
MNX1	0.0692697569693781	0.187691838147499	0.128480797558439	FALSE	-0.0262988274656962	0.237391132292453	0.101185510473991
TSTD1	0.337993024611864	-0.0811428922442916	0.128425066183786	FALSE	0.0835357081748435	0.0619413366833671	0.045615639419728
FLII	0.017662712666985	0.239099205133239	0.128380958900112	FALSE	0.0780803434628747	0.0071022148790102	-0.0158690774087284
MAN1B1	0.00743075597323095	0.249268559610294	0.128349657791762	FALSE	-0.00818498941489157	0.746024026129533	-0.00727139078242067
CAPN5	0.091790957374507	0.164768055097254	0.12827950623588	FALSE	-0.229139751581314	6.23594954664234E-05	-0.0487192392211673
JOSD1	-0.0276699699099088	0.28416359269527	0.12824681139268	FALSE	-0.0323806586931712	0.230001760067123	-0.00942457793097118
AFF1	0.00440958543361125	0.252044276657299	0.128226931045455	FALSE	0.24212270737791	1.55684570440035E-07	0.00031646318782852
EIF3H	0.137216851737728	-0.393592302013467	-0.128187725137869	FALSE	-0.0754548222333414	0.1315701165748	-0.0298962885698097
MTX1	-0.0766614400606633	-0.17936757808688	-0.128014509073772	FALSE	-0.0733983928195459	0.058682402344788	0.00542145656282855
MSANTD3	0.077582479555514	0.178314353843877	0.127948416699696	FALSE	0.030064551053338	0.114330826078772	-0.0257400208483791
CSE1L	-0.250191740093185	-0.00558572744481256	-0.127888733768999	FALSE	-0.324567940228266	1.61185914419774E-05	-0.0462425856741457
GLS	0.0307175995170963	0.224947880222724	0.12783273986991	FALSE	0.149832390849125	9.69380146275669E-13	-0.0394354177254399
SACM1L	-0.0427850574151127	0.298426323608874	0.127820633096881	FALSE	-0.214129262202024	1.5398274260358E-09	0.00166259951883241
BIK	-0.167456837772134	-0.0880750825298673	-0.127765960151001	FALSE	-0.147265254253663	1.19856439650689E-07	NA
BTN3A2	0.0512744501725069	0.204234214664165	0.127754332418336	FALSE	-0.144038636163296	0.0104674203216543	0.013416926474811
CRTAP	0.0737847196663131	0.181445950270883	0.127615334968598	FALSE	0.0184060085241296	0.740652057911253	-1.76996373530969E-05
BCL2L15	0.173423841571364	-0.428584661129731	-0.127580409779184	FALSE	-0.788397892908312	7.49846315524777E-10	-0.0557195000314301
SEPTIN9	0.0253670327177455	0.229668930458748	0.127517981588247	FALSE	NA	NA	NA
RIN1	0.042340549202478	0.212668199021276	0.127504374111877	FALSE	0.0264397175309662	0.206112891415922	NA
GTF3C6	-0.308157353685765	0.563039842121396	0.127441244217815	FALSE	-0.253970226709786	3.71800992626571E-05	-0.0278185184887969
BACE2	-5.21852191126548E-06	-0.254851481220229	-0.12742834987107	FALSE	-0.151623077674209	0.0746202656573557	-0.0925028744617302
RFC1	-0.0451401470967352	0.29991777915991	0.127388816031587	FALSE	-0.313772954537802	2.96953818472596E-14	0.0239363128608769
LCMT1	0.0587306961850143	0.195831308906086	0.12728100254555	FALSE	-0.244271068117329	7.57422579753287E-12	NA
ZFAND5	0.358925306899758	-0.104516217798907	0.127204544550425	FALSE	0.164621697125066	7.63396972330419E-05	0.0696160749408752
TMEM42	0.0462561948373139	0.207747975777015	0.127002085307165	FALSE	0.00856652870790204	0.734891265611601	NA
STX5	0.0883289557696756	0.165615629276624	0.12697229252315	FALSE	0.22118072168229	4.84514433355967E-18	0.0178711575741077
ASS1	0.0470859322718566	-0.300770032672685	-0.126842050200414	FALSE	-0.435375420379502	1.18249670036227E-06	-0.0202946504586528
UBE2D2	0.0630543419552694	-0.316675979153822	-0.126810818599276	FALSE	0.018407043250116	0.508928867273779	0.0430527563846692
SERINC3	-0.0644447803842336	-0.188989490662172	-0.126717135523203	FALSE	0.0371862566869278	0.521411791735143	0.145781964642183
LPGAT1	0.223623730138832	0.0297595478973764	0.126691639018104	FALSE	0.0246622870019461	0.623703006119216	0.104379395702792
MRPL15	-0.0947834137303665	-0.158557988911136	-0.126670701320751	FALSE	-0.230529797262937	2.11688162704481E-05	0.0283401307622846
SPRYD4	-0.0255583568117825	0.278897406189472	0.126669524688845	FALSE	0.0590894418525166	0.042569706116572	0.0210948526011709
TCAIM	0.0436630768084616	0.209443484790326	0.126553280799394	FALSE	-0.16394533268662	7.10664284883484E-05	0.0302426676357188
CASP2	0.00579179415770947	0.247064015849684	0.126427905003696	FALSE	-0.108084820519282	0.00857211285850751	0.081946441812341
MICA	0.049222515275954	0.203351278868549	0.126286897072251	FALSE	0.0236865762034301	0.410043131015434	0.00854651355410474
SUMO2	0.0337086169367122	-0.286220774710224	-0.126256078886756	FALSE	-0.10339751175573	0.00190276775270328	-0.00772471416595621
AKAP13	0.235521075152741	0.016855713198547	0.126188394175644	FALSE	0.218301032791375	8.87799240461847E-08	-0.0480343993632057
ARID4B	0.169100795779714	0.0831814955622763	0.126141145670995	FALSE	-0.0778889249159033	0.0229366203172094	0.145830320860972
TMBIM4	-0.205906494978973	-0.0463494444049126	-0.126127969691943	FALSE	-0.0690694827520781	0.0723731555716945	-0.0176795156388063
DNAJC3	0.343734601660239	-0.0914976874942557	0.126118457082992	FALSE	-0.200718773320849	0.000196303104156073	0.0433717216257639
U2SURP	-0.260460327427984	0.00824139515581868	-0.126109466136083	FALSE	-0.295813926292108	4.30653672052437E-11	0.0112923250272365
RALGAPA2	-0.177647461631591	-0.0744067810446531	-0.126027121338122	FALSE	-0.340156264909925	3.12228109267549E-06	0.00407857567979453
TTC39C	-0.127450527689329	0.379480850170064	0.126015161240368	FALSE	0.163057394078061	0.00229577482413441	NA
FBXO38	0.032939677707875	0.218987251953063	0.125963464830469	FALSE	-0.056753465991782	0.0516568168434787	-0.0133469629091472
ENDOG	-0.255213492368026	0.00335078397665245	-0.125931354195687	FALSE	-0.0731279182903573	0.00687671118008203	-0.0163504153937064
RPL31	-0.262832332769388	0.0112544139081932	-0.125788959430597	FALSE	-0.0679661807342266	0.0320980708312828	-0.174934635942184
TADA2A	-0.0329745079870984	0.284518156490012	0.125771824251457	FALSE	-0.278421027375143	5.28182284508976E-10	NA
NKIRAS2	0.0324060396706525	0.218987251953063	0.125696645811858	FALSE	0.113502414425198	2.10870254449477E-06	0.00860061627605102
FBH1	0.0473101432692029	0.203837638065516	0.12557389066736	FALSE	NA	NA	-0.00505786814075981
ABCF1	0.0704833524684603	0.180624141685448	0.125553747076954	FALSE	-0.0201909653514538	0.55778474953278	-0.0613138931160744
COPS3	-0.102596049776637	0.353659596729827	0.125531773476595	FALSE	-0.343341977232804	2.31900793700867E-18	0.0416941120539609
LYRM4	-0.0994711856252757	-0.151533131354635	-0.125502158489955	FALSE	-0.0387481533060225	0.0383085670547648	-0.0242227826032968
APTR	0.0384631956386483	0.212530942107267	0.125497068872957	FALSE	-0.0447966694585677	0.24013623642215	0.0445250196146496
TMEM38B	-0.0175140886614651	0.268362677391977	0.125424294365256	FALSE	-0.240679335748968	0.000238949465928682	NA
ZCCHC8	-0.0501257862524185	0.300887970530817	0.125381092139199	FALSE	-0.0858675140136378	0.0162063527517253	0.0390183897713361
EMC9	-0.0663090000409647	0.317027312181135	0.125359156070085	FALSE	-0.0466391166971676	0.031519143710403	NA
UPF2	0.0420116783118676	0.208523631497041	0.125267654904454	FALSE	-0.259690620685021	1.4613783151633E-10	0.0429718676718875
SLF2	-0.0333274236043202	0.283557845470954	0.125115210933317	FALSE	-0.08852453973131	0.0390463826776963	-0.0204414495931022
CAAP1	-0.0592267178521808	0.309319699590393	0.125046490869106	FALSE	-0.347208215347512	4.82749268684578E-11	-0.023285309065747
MGAT4B	-0.0249296139376152	-0.225149539683214	-0.125039576810415	FALSE	0.0509903975080444	0.114325919258721	0.0304231265614905
GABPB1-AS1	-0.0741927525601069	-0.175832026383703	-0.125012389471905	FALSE	-0.134569361714011	0.0019060700328694	NA
EFNB1	0.178444209514242	0.0714474456341245	0.124945827574183	FALSE	-0.0246463381832867	0.659094156419855	NA
NCBP2AS2	0.222507685552716	0.0271774641863887	0.124842574869552	FALSE	NA	NA	NA
TUBB	-0.469361741867907	0.219755023474844	-0.124803359196532	FALSE	0.0729824755914868	0.0596394723395154	-0.148949462856374
STK4	-0.00293467569847383	-0.246515294908594	-0.124724985303534	FALSE	-0.0347109663574372	0.565874508433539	0.0197180540574868
PRELID1	0.0146331709717478	-0.26383616214758	-0.124601495587916	FALSE	-0.277711183973171	2.49440736916901E-12	-0.0324055186363081
MTSS1	-0.0417913685696494	0.290931956014079	0.124570293722215	FALSE	0.409494884441201	8.44236472107721E-13	NA
STAT5B	-0.0264545749912382	0.275525729058947	0.124535577033854	FALSE	0.0149651143926931	0.599254744193121	0.0515492665017097
ZNF143	0.0691439013411921	0.179889890964211	0.124516896152702	FALSE	-0.0761849272254035	0.00710721310901432	-0.0181227366973997
CAPG	0.196519772143609	0.0524859204058861	0.124502846274748	FALSE	0.384348308342199	7.02464794018157E-29	-0.187798862094173
BRD9	0.16361127698975	0.0851612989730794	0.124386287981415	FALSE	-0.0649178667829591	0.0926118528306357	-0.000816465986287263
RAF1	0.0269568779633693	0.22164524307811	0.12430106052074	FALSE	-0.168488044884302	1.98551404083227E-10	0.0116768413191193
NUP58	0.0575664531475146	0.191009269640299	0.124287861393907	FALSE	-0.127270988678537	0.00867307712804423	0.0547866900112151
TTC39B	0.0149787822180902	0.233169245584237	0.124074013901164	FALSE	-0.313765841228432	3.8413929611975E-11	-0.00368732298930796
GNPTG	0.0250444305188173	0.223075062268338	0.124059746393577	FALSE	0.180971475202328	1.31667976001371E-11	-0.00160653226428908
CARMIL1	0.0682607069502288	0.179655910527105	0.123958308738667	FALSE	NA	NA	-0.0489295670413201
POLE3	0.0344632792011279	0.213389116208347	0.123926197704737	FALSE	-0.021040014755	0.348321512824939	0.0312248402648254
CLTC	-0.0933090098512315	-0.154506391906334	-0.123907700878783	FALSE	-0.180969372195843	1.32762329362076E-05	-0.0145385652729482
GADD45B	-0.157723582337746	-0.0900174424298539	-0.1238705123838	FALSE	0.678435352505674	2.38153485578084E-20	-0.0775142136163289
C6orf226	0.0308823484271739	0.216811094196345	0.12384672131176	FALSE	0.0618467408789414	0.0099727215450559	NA
ANXA11	0.148944195653497	-0.396563314787506	-0.123809559567005	FALSE	0.0538426223542454	0.113329033377935	-0.120216487487999
EAPP	-0.16547738358971	-0.0820300173508712	-0.123753700470291	FALSE	-0.219767290181037	5.40217389121745E-08	0.0293278267670054
GLCE	-0.0634247450074594	0.310878088093366	0.123726671542953	FALSE	-0.162306847272048	0.0185277068012754	-0.0267840064454647
KPNA4	-0.162341695087744	-0.0849055003033119	-0.123623597695528	FALSE	0.0158771820782435	0.711089527381252	0.0719108370259085
NFIX	0.158557114300155	0.0885985267301563	0.123577820515155	FALSE	0.172184150202479	0.00103920057818926	0.155540270574323
KIF9	0.278816834919251	-0.031662410974993	0.123577211972129	FALSE	-0.102345383531697	3.37928328166991E-06	-0.0187830368199824
CCDC107	0.207012090620985	0.0399956898349949	0.12350389022799	FALSE	0.0635616023282981	0.00467709228405494	-0.0116527070694936
DNTTIP2	0.0971198575580436	0.149441046205509	0.123280451881776	FALSE	-0.263957704180609	3.46189289025373E-17	-0.0376939595960113
AFMID	0.0278129409122552	0.218620735535614	0.123216838223935	FALSE	0.0660699676171514	0.0399077187594452	0.00747533015719304
ANKRD9	-0.0829908027732826	0.329391457104616	0.123200327165667	FALSE	-0.181752665655472	6.53277606091722E-10	NA
POLR2J	0.224366651529642	0.0220183543198145	0.123192502924728	FALSE	0.0324803363042461	0.266104679292349	-0.00128987123435165
SF3A2	0.0744125023221294	0.171802186277744	0.123107344299937	FALSE	0.144134504421555	6.46197137553092E-05	-0.0048007173236515
CCDC28A	0.048547271315881	0.197578852661575	0.123063061988728	FALSE	-0.00945899244250474	0.775489158472718	0.0198018041170429
COX7A2L	-0.053856670644657	-0.192189747061331	-0.123023208852994	FALSE	-0.0368460721568713	0.248282161250359	-0.0842093504020167
TM2D3	0.037520720687295	0.208067355345494	0.122794038016395	FALSE	-0.0138432552698982	0.662333911938678	0.0140845767143072
RTCB	-0.225860700550797	-0.0197209441667421	-0.12279082235877	FALSE	-0.214993454196327	1.05353352137735E-09	-0.028261487523306
ATG9A	0.00866923332988234	0.236872108481121	0.122770670905502	FALSE	0.16765718771759	5.25856226053999E-09	NA
C1orf56	0.0347085036408277	0.210804465771405	0.122756484706116	FALSE	0.0602573923965632	0.000359984052678197	NA
MOSPD1	-0.0322852059356822	0.277773523027519	0.122744158545919	FALSE	0.140094359453266	0.0356577315210565	-0.00284385450091151
RHOC	0.292623350550183	-0.0472000666715555	0.122711641939314	FALSE	0.0210988388200731	0.353012024696287	-0.0867557962273051
SLC44A4	0.0668400521359129	-0.31215027639693	-0.122655112130509	FALSE	0.0229778062996908	0.0383108493565258	NA
MED10	0.195158702622118	0.0501032063624152	0.122630954492267	FALSE	-0.0704213252764221	0.0391073208706427	0.0142591303708799
CAPZA1	0.0982142047506631	0.147008802177398	0.12261150346403	FALSE	0.122462446086382	0.010742952794625	-0.231924148894952
PGGT1B	0.0533710145659614	0.191829206610338	0.12260011058815	FALSE	-0.30282834718433	1.46493639438605E-13	0.00380187457545711
MBTPS1	-0.0241699703045195	-0.220814143596665	-0.122492056950592	FALSE	-0.0892701194252368	0.00739981396010918	0.0471517049462409
CKS1B	0.089525640613104	0.155401785129624	0.122463712871364	FALSE	-0.323720464024656	6.63891170183459E-08	-0.000449025501505718
TRMT11	0.071885051783309	0.172849400938066	0.122367226360688	FALSE	-0.269297897343365	3.12587461087406E-08	0.0402290745440259
ANKRD39	0.0736239208825071	0.170966912548617	0.122295416715562	FALSE	0.0108358293858547	0.559501711376261	NA
RAB5IF	0.0149682406096971	-0.259557476372474	-0.122294617881388	FALSE	NA	NA	-0.048485406766775
GYG1	-0.0465967594933496	0.291177326829198	0.122290283667924	FALSE	-0.0129188517973911	0.635587864276688	-0.00556883919120499
STAG2	0.029070218482798	0.21543493898516	0.122252578733979	FALSE	-0.18411124749422	0.000151700609109246	-0.00841425738350021
DDR1	0.157471532519817	0.0870178583851411	0.122244695452479	FALSE	0.111843534857166	0.00530741824755345	-0.0768009418924882
KLK1	-0.0517476806585018	0.29611157758722	0.122181948464359	FALSE	-0.14791541822404	0.00159743784972219	0.0292149915299422
SERPINB1	0.671688354262352	-0.427447961429773	0.12212019641629	FALSE	-0.285062516930277	7.45239202676085E-06	-0.430845805193978
ATXN1	-0.0591377637285375	0.303376237174636	0.122119236723049	FALSE	0.378738601494991	1.73945176926768E-16	0.0198913677266366
TOPBP1	-0.0367029302040711	0.280718868024366	0.122007968910148	FALSE	-0.510676667868191	5.09592783070054E-20	0.0370804412796795
RAPGEF6	0.0286920831257893	0.215295472539461	0.121993777832625	FALSE	-0.12927583423525	0.000106906934904596	NA
TMED9	-0.0815809235506877	-0.162339808432712	-0.1219603659917	FALSE	-0.0401517417149431	0.144169970117344	-0.164542846035084
FDPS	-0.243709456649494	-0.000176246433304605	-0.121942851541399	FALSE	-0.171828026007648	7.68058094742976E-07	-0.0728636485065177
DDX19B	0.0368358340135497	0.207048028141516	0.121941931077533	FALSE	-0.0474385567406922	0.161923206053196	0.00160826978219797
RAB11B	0.0964023718278015	0.147456283788628	0.121929327808215	FALSE	0.197502181122868	3.39484520015625E-10	0.11174751722034
CSNK1E	-0.168489018261594	-0.0753145490674845	-0.121901783664539	FALSE	0.0388747989314836	0.0690475225476788	-0.00551695422548115
ERBIN	0.0492579099608637	0.194409232408008	0.121833571184436	FALSE	NA	NA	0.085058465214223
SNAP23	0.0785214664035232	0.165107657166194	0.121814561784858	FALSE	-0.066437999663616	0.0936985678476371	-0.0332267948937026
REV3L	-0.077024723549084	0.320637925829709	0.121806601140312	FALSE	-0.21779870969135	6.95758262356183E-08	0.0126267259531634
WBP2	0.178669539088686	0.0641816562147526	0.121425597651719	FALSE	0.414580711309787	2.56570770933871E-27	0.0332606312308665
STX18	0.0693990527605439	0.173304298661112	0.121351675710828	FALSE	-0.179201675738956	6.1152526665306E-11	NA
ZRSR2	0.0212589261901299	0.221386620657805	0.121322773423967	FALSE	-0.161204360727124	2.61536818762875E-06	0.0375833625054758
SNHG3	-0.259085149382625	0.0165529572854533	-0.121266096048586	FALSE	NA	NA	NA
ANAPC16	0.0216974042284055	-0.264150574329535	-0.121226585050565	FALSE	-0.0790090596166714	0.00442814381896024	-0.0475831470446917
PSMA5	-0.0753423831207893	-0.167005495135822	-0.121173939128306	FALSE	-0.347796615306853	8.48874492377593E-17	-0.150832958872133
SNAP47	0.030988745914432	0.211359048407485	0.121173897160958	FALSE	-4.41930107582141E-05	0.998358993686242	NA
CD47	-0.0853170120845399	-0.156970898226116	-0.121143955155328	FALSE	-0.235624707352052	3.30648402280243E-06	0.00446376061249021
RAP2B	0.257043242095862	-0.0148888797090116	0.121077181193425	FALSE	0.138515773240025	0.000204007069337355	0.050977436783892
FAM3A	-0.00264853828357281	0.244763452844481	0.121057457280454	FALSE	-0.0177384059884631	0.637977569985438	-0.0187500493432251
HGSNAT	-0.0377086475415656	0.279810735719161	0.121051044088798	FALSE	0.145470080041862	0.00104783577650618	0.0190787027573744
UBAC1	0.174117953166667	0.0679743196950622	0.121046136430865	FALSE	-0.100421807200398	2.57447208517402E-06	0.0808353721891286
FAM131A	-0.0124714120865428	0.254554049955755	0.121041318934606	FALSE	0.0861583443821525	3.11558603299254E-06	NA
EPAS1	0.0458184791374223	0.196156553432451	0.120987516284936	FALSE	0.277390311409709	3.10666373183724E-07	NA
SOCS5	0.0235066945294815	0.218402773315383	0.120954733922432	FALSE	0.168575421155014	1.92764611610053E-06	NA
GSTO1	0.155651153042806	-0.397527697151258	-0.120938272054226	FALSE	0.206092391421123	2.50275251458961E-12	-0.0392980515134624
CDC42BPB	-0.142802521318083	-0.098940258976886	-0.120871390147484	FALSE	-0.0728343137926261	0.0281726217214653	-0.0404462909889058
NOL7	0.0389131336298865	-0.280608778009635	-0.120847822189874	FALSE	-0.0690614353451228	0.0635417488316257	-0.0576384323829886
PLAGL2	-0.17977630447882	-0.0617981559274381	-0.120787230203129	FALSE	0.125066894835787	0.135302735324066	0.0275683557348816
RHBDF2	-0.00384512035368978	0.245378226364388	0.120766553005349	FALSE	0.131402994149145	7.86129496661073E-08	0.0905116020964694
ITGA2	0.229029910109204	0.0124544732049723	0.120742191657088	FALSE	-0.140635818152657	0.11933311082146	0.0280223651210085
PRDX4	-0.0152399949552646	-0.225856658618554	-0.120548326786909	FALSE	-0.0545838691407779	0.264014409567456	0.0281896127971688
ACADS	-0.00976195400456259	0.250710743555763	0.1204743947756	FALSE	0.00814219501135173	0.769650543530158	-0.0583945964117292
TBX3	-0.239928115797833	-0.000790654889982756	-0.120359385343908	FALSE	0.202930397287554	0.0386258074744922	-0.107151890483636
RPL22L1	0.17376487113417	-0.413983093028029	-0.12010911094693	FALSE	-0.293015268652727	3.81744187244569E-08	-0.16399593692137
DYNLRB1	0.264886869465533	-0.0247489370697935	0.12006896619787	FALSE	0.178563581353487	0.000163415877540248	-0.00956994226393437
HOXB3	0.257630001221464	-0.0175309796234719	0.120049510798996	FALSE	0.0787961626091904	0.190490118264994	0.0557742992175752
SFXN3	0.155849843697814	0.0841836988154845	0.120016771256649	FALSE	0.33189552643415	8.80303984545129E-18	NA
URGCP	0.077964775757787	0.162063035842136	0.120013905799962	FALSE	0.0583471509879185	0.0421663058282347	0.00899001355006646
POLR2K	-0.00579565051745679	-0.233907488837447	-0.119851569677452	FALSE	-0.309725853418681	1.68906571547203E-08	0.0281057580689075
CBR3-AS1	-0.0169452691076315	0.256593107440267	0.119823919166318	FALSE	-0.110157183993698	0.000241216013693796	NA
CCNG2	-0.00122291129150409	-0.23839718294409	-0.119810047117797	FALSE	-0.172713702466357	0.00268681878858369	0.0046220517193778
PLPP5	-0.147815181617885	-0.0917936430275437	-0.119804412322714	FALSE	-0.253515170899346	1.08088148493402E-08	-0.0318601197707857
AP2S1	-0.0617067943722831	-0.177865198964714	-0.119785996668499	FALSE	0.0737593308785896	0.012435162706882	-0.0395981382281072
TIAL1	0.0243647257439696	0.215147633571072	0.119756179657521	FALSE	-0.129424973233957	0.000464678865926695	-0.012985794090935
CLIP2	0.191068773048011	0.0483772142311729	0.119722993639592	FALSE	0.0353882467802651	0.168024053553515	0.0222427815724855
HSPD1	-0.591803925956533	0.352564663542185	-0.119619631207174	FALSE	-0.346832015682582	1.17318284029011E-09	-0.160546879300798
EXOC1	0.0956960509848412	0.143315111614104	0.119505581299473	FALSE	-0.156902171843673	5.19233832440575E-05	-0.00729353649063835
MAP3K21	0.00740739543995717	0.231564524934488	0.119485960187223	FALSE	NA	NA	0.0414603728629603
SNRNP35	0.0176337037813654	0.22133089138929	0.119482297585328	FALSE	-0.0280450993942192	0.0686911057146179	0.0153684612694414
CAPN15	0.0254169102628266	0.213522055906324	0.119469483084576	FALSE	0.0150728105808526	0.526805994020531	-0.0169820748448803
SEC22B	0.0719631347809344	0.166859082131544	0.119411108456239	FALSE	-0.00447823441942511	0.912221713713342	-0.058143444907975
POLR1E	0.00567808700924299	0.232991446223876	0.11933476661656	FALSE	-0.325794970854579	4.05959648404505E-13	NA
IRF6	0.15326538521213	0.0853107523955645	0.119288068803847	FALSE	0.0882981342788562	0.218955078182863	0.103170084886827
NIN	0.0304200947302167	0.207846012503377	0.119133053616797	FALSE	-0.0218114163956131	0.679849797400705	0.0294291629454118
ACSL6	-0.0149609292876134	-0.223298808848344	-0.119129869067979	FALSE	0.0183494258454907	0.61293613459375	NA
ANXA2	0.288921241766796	-0.527112190246982	-0.119095474240093	FALSE	0.0564881134526327	0.318017761640527	-0.515213155269731
WDR33	0.0426245672929197	0.195518057017388	0.119071312155154	FALSE	-0.201324222607081	4.93470121587701E-08	0.0148263379724436
ISCA1	0.179093619889409	0.0589234936970502	0.11900855679323	FALSE	-0.0789853436676548	0.00370065584775044	0.024844359064716
HSD17B12	-0.040256250258059	-0.197730297373003	-0.118993273815531	FALSE	-0.256461867171368	2.26697265191904E-06	-0.022344990530045
DLD	0.00759515273023914	-0.245534126115345	-0.118969486692553	FALSE	-0.457985464278481	1.02738706688504E-16	0.0459047704446172
[truncated: 4,881 more rows]
