# Supplementary material for: Gene expression adaptation of metastases to their host tissue
Source: iScience. 2026 Jul 21;29(8):116744. doi: 10.1016/j.isci.2026.116744 (PMC13392873; doi:10.1016/j.isci.2026.116744)
Supplement: Table S4. Overview of ‘tissue-exclusive’ genes — Percent of cells in which the gene is expressed per cell type is provided, and a binary classification if a gene is metastasis vs. primary tumor specific or metastasis vs. primary tumor AND liver vs. colon epithelial specific is provided for every gene. Log2 FC and adjusted p value of external microarray data analysis are included. [file mmc5.csv]

Table S4: Overview over ‘tissue-exclusive’ genes. Percent of cells in which gene is expressed per cell type is provided and a binary classification if a gene is metastasis vs primary tumor specific or metastasis vs. primary tumor AND liver vs. colon epithelial specific provided for every gene. Log2 FC and adjusted p-value of external microarray data analysis are included.
CE	Percent of colon epithelial cells in which gene is expressed.
LE	Percent of colon epithelial cells in which gene is expressed.
PT	Percent of primary tumor cells in which gene is expressed.
MT	Percent of metastasis cells in which gene is expressed.
MTPT_Candidate	Information if gene is classified as primary tumor (PT) or metastasis (MT) specific or non-specific (FALSE)
LECE_MTPT_Candidate	Information if gene is classified as primary tumor and colon epithelial (PTCE) or metastasis and liver epithelial (MTLE) specific or non-specific (FALSE)
ExtmArray_log2FC	log2 FC (MT/PT) in external microarray data
ExtmArray_AjdPval	Adjusted p-value of DE analysis in external microarray data
ExtSc_meanlog2FC_MTPT	log2 FC (MT/PT) in external scRNA-seq data
	CE	LE	PT	MT	MTPT_Candidate	LECE_MTPT_Candidate	mArray_logFC	mArray_AjdPval
FAM43A	24.0588350035355	0	20.4953984829702	9.93210914263546	PT	PTCE	-0.284591297338252	3.63582314567189E-06
MUC4	80.5735376587911	0	24.8490674398896	4.41223520170889	PT	PTCE	-1.04769363136791	8.66182811431636E-08
JCHAIN	28.7820325262722	2.42718446601942	22.275641025641	0.45045045045045	PT	PTCE	-0.990311807089232	1.53637146104505E-07
PDE3B	21.1996805890815	0	23.08988016445	7.33609207293418	PT	PTCE	-0.244634309876272	0.000785540459117199
CRACR2A	21.4913563991905	0.970873786407767	20.9402730793744	8.4505318715845	PT	PTCE	-0.323648212017445	1.04682527255222E-08
PRAC1	63.0223953380635	0	44.2131283311972	0	PT	PTCE	-0.377825136845232	0.020275679292663
AIFM3	24.8375515080584	0.970873786407767	24.1757804018798	9.99027735869841	PT	PTCE	-0.177856992226012	5.6004418305105E-05
GCAT	21.0722819593787	5.05386354568427	20.2288589358379	9.20178551757499	PT	PTCE	-0.0798165707964857	0.000213867521663684
TM4SF4	0	100	0.76849536696573	22.297536771221	MT	MTLE	1.72780512700489	4.00626603430916E-36
DCDC2	6.70366712993441	71.8513100146296	1.66135250982287	20.3003721424774	MT	MTLE	0.547347700699387	1.33731000908426E-08
ABCB1	5.7381196206081	61.7169836414417	8.7318513226735	32.5549951865741	MT	MTLE	0.311280107545289	0.0344512706713224
AC093673.1	5.94902835686246	20.0093097486368	9.96203048067293	21.5987997566945	MT	MTLE	NA	NA
CRYAB	4.12552117621242	36.0553265061843	8.93448091105835	20.0541450541451	MT	MTLE	0.177799629974046	5.91977664404145E-07
GATM	1.84331797235023	75.7348051602607	7.10214737461391	21.2343922870239	MT	MTLE	1.76048716031673	4.59561877585001E-35
WDR72	1.44832126398947	20.4681473600213	4.04046638511266	23.5393527498791	MT	MTLE	0.363244088331392	5.73742737131834E-17
L1TD1	13.5834979152952	0.684931506849315	34.3477507196436	2.71608929503666	PT	FALSE	-0.409299632918934	6.67812520270222E-05
MEX3A	3.5196157315973	0	20.9372964511588	8.53647906279485	PT	FALSE	0.0546127219159343	0.0897857186032503
DNAH14	11.1604856996562	12.8474531187658	25.887297851925	9.16191310928153	PT	FALSE	-0.26904949566653	0.00017224943298708
LBH	20.8747836051984	31.2541561377843	22.0092328003418	6.3044144623092	PT	FALSE	0.298456245351403	2.49447362184145E-11
IGKC	69.4712652085924	57.7337411889879	62.337905084081	1.3483579273053	PT	FALSE	-0.275742808223787	0.157008663174209
PARD3B	12.1458440006827	15.9861683734539	22.5203811484882	9.63429937114148	PT	FALSE	0.0196239881422512	0.670898667294946
SRGAP3	8.49882963938263	3.31161058651416	21.2634561104924	8.89466021044968	PT	FALSE	-0.014829307319532	0.585303177886239
CEP70	29.0289054689976	22.0375049873653	22.2093234999545	8.05877647982911	PT	FALSE	-0.381383595754617	3.27381265759417E-12
FAIM	19.0009874917709	41.308684665514	21.2311071656196	8.61078782131414	PT	FALSE	-0.106393210924145	2.33497747847499E-06
RBP1	3.12035208348572	66.5115041893869	30.46132484469	4.82434587697746	PT	FALSE	0.73218277701516	1.62698935361649E-12
NKD2	0	2.82617369331028	20.3600056731032	8.16620448199395	PT	FALSE	0.15912465016106	3.19769000768935E-08
OXCT1	19.5602613805379	6.05133661391142	21.3721468143074	4.46274025221394	PT	FALSE	-0.745260478025905	2.42577057105397E-19
STC2	1.75980786579865	0	22.6937697420489	4.24553740343214	PT	FALSE	0.0998260867942517	0.0513670308587436
HIST1H2BN	11.7289030307463	4.56842665248038	23.7412364563416	9.67261519893099	PT	FALSE	-0.1566726230324	0.00443759094000049
RARRES2	53.0459854192573	81.4736002127943	24.2231438096639	8.74724006302954	PT	FALSE	0.393897801994635	7.871216725362E-13
LONRF1	14.9611098919855	17.7550206144434	20.9896063146541	9.2473095104674	PT	FALSE	-0.212602908937258	1.94271885079291E-05
FOCAD	10.3287372296589	4.0829897592765	20.8135037365439	9.84484484484484	PT	FALSE	-0.345789102304474	5.21707081021641E-08
H2AFY2	18.0043522785458	12.5615108392073	22.0147045433852	8.06751727804359	PT	FALSE	-0.0503444545971935	0.482832533388131
MUC5B	59.3433789286324	18.1872589440085	38.42822648989	4.33579512526881	PT	FALSE	-0.989691526327321	1.46252703325452E-06
IGF2	0	0	26.7085845957739	0	PT	FALSE	NA	NA
NAV2	10.7938336624973	7.70714190716851	20.4154234866472	9.85248406301038	PT	FALSE	-0.00138405487079457	0.980996549319894
GAL	0.616572793992149	0	20.5390411054847	5.42841884947148	PT	FALSE	-0.0665968324865969	0.00763573214562983
WNT11	14.4938799892717	0	25.1727757583398	8.34343913291282	PT	FALSE	0.199625483732893	1.99147723486589E-07
APOLD1	6.26051495867164	4.76792126612581	36.0581738210801	9.45553208711103	PT	FALSE	-0.283724968569034	0.000355404003823704
HIST4H4	8.79690585911784	2.3407368001064	20.6026884205661	4.99712631291579	PT	FALSE	-0.14858939387237	4.97477086351494E-06
AC087239.1	6.10903859751786	6.4237265593829	20.4918965674224	8.62973020867758	PT	FALSE	NA	NA
GZMB	0.153609831029186	0	24.5067114211474	4.33991407675618	PT	FALSE	-0.300265290763663	1.16477488092096E-06
DDHD1	9.74264257674396	6.22423194573746	23.1881088955659	9.98074629653577	PT	FALSE	-0.148234526043025	0.000203395645497816
GPHN	15.4764952576012	11.9896262800904	29.9926372225607	6.27062469167732	PT	FALSE	-0.276952413736184	3.76137813803076E-06
IGHA1	58.3942896154878	34.4660194174757	53.0677655677656	0.900900900900901	PT	FALSE	-0.506355602587745	0.00836769785598166
DUOX2	9.02335844732158	4.56842665248038	22.1142464928316	3.07017543859649	PT	FALSE	-0.698347116732757	1.63212831666517E-06
MT1E	87.0598956428449	75.2227689852374	39.0908764594233	6.46876541613384	PT	FALSE	0.463306295051466	2.13753600041672E-06
MT1G	85.6115743788555	12.1026732278228	30.4497685233823	4.5703837809101	PT	FALSE	0.674212055128052	1.51085301072995E-06
CCDC144A	15.4856386999244	10.4202686527464	22.6267956071971	5.08594719121035	PT	FALSE	-0.0415166684151416	0.632328125202664
LDLRAD4	10.5396459659132	1.85529990690251	26.0044369269991	7.46612641349483	PT	FALSE	0.118300948531289	0.000123058103723177
DMKN	19.2637090678565	62.0029259210001	45.8736491360774	8.2588329956751	PT	FALSE	0.0254420907741504	0.790061260881055
SYNE4	12.8629946602297	9.44939486633861	21.3165976789304	6.41660799555536	PT	FALSE	-0.0052972195056822	0.837733267678505
SLC17A9	11.23698583376	3.99654209336348	21.0379327492138	2.24437356016303	PT	FALSE	-0.0632343997704167	0.217095313845911
IGLC1	12.3512666715432	7.76699029126214	21.5430402930403	0	PT	FALSE	-0.115464170739536	0.00175148798512503
IGLC2	32.1416380172141	23.3009708737864	35.989010989011	0.606060606060606	PT	FALSE	NA	NA
RTL8C	21.6754443712969	35.4235935629738	20.4555641936139	4.30358588253325	PT	FALSE	NA	NA
CDA	11.3204959403116	0	9.53282695634512	32.2098174729754	MT	FALSE	0.237167464487999	0.000252276016298311
LINC01748	0.833881939872723	0	3.61240098333789	25.321206373838	MT	FALSE	NA	NA
ECM1	2.59155633579597	0.970873786407767	9.87991056107691	55.5316321105795	MT	FALSE	0.400464427557245	6.38461626838737E-16
DUSP27	0.153609831029186	0	2.37105946952983	30.8647882332093	MT	FALSE	0.130016671775097	0.0684164031012465
PTPN7	1.75980786579865	1.1703684000532	8.06171600865674	34.1040083145346	MT	FALSE	-0.00124698092464202	0.982616038599423
LEMD1	0	0	7.97027223891469	37.8108970214233	MT	FALSE	0.260817419416215	0.00011214163230814
C4BPB	5.70550800965548	6.53677350711531	5.71298125074416	23.4316852737905	MT	FALSE	0.188070774090437	0.0162460362972671
C1orf115	17.0918367346939	13.3594892937891	8.78525553477752	20.8565024354498	MT	FALSE	0.0635149779959528	0.0401801665382446
SLC3A1	11.7529807621974	31.0613113445937	5.42468605327114	31.3763284815916	MT	FALSE	0.0199714947292415	0.869987895377358
DPP4	13.7209543315534	10.7062109323048	4.7334954720232	32.540554908976	MT	FALSE	0.300400855781114	0.0211823944178888
AP1S3	7.58143759295833	17.555526000798	9.14971739541529	21.9946262051525	MT	FALSE	-0.132553430434206	0.00179766807813765
C3orf85	6.12884938921805	0	9.12853080635107	36.5329444276813	MT	FALSE	NA	NA
MTTP	0	0	0.641025641025641	29.0988835725678	MT	FALSE	1.09740482494159	1.57184931221263E-13
TMEM154	7.39948309072733	1.1703684000532	9.20710503645494	28.5779080515923	MT	FALSE	-0.0977678695869081	0.132376204316446
TRAPPC13	12.3015873015873	6.82271578667376	8.72222105491704	22.5684775684776	MT	FALSE	-0.154557285518692	8.72210848799683E-05
TMEM171	35.9867602955161	16.7841468280356	8.58345765133528	31.7009114377535	MT	FALSE	-0.167933884722218	0.0757236184229256
LHFPL2	14.1668495355131	1.85529990690251	9.87737167230475	22.4192613666298	MT	FALSE	0.187163496767626	2.29089998128311E-09
NR2F1	0	0	6.25704760503996	24.1228070175439	MT	FALSE	0.484358920567655	1.4915508767542E-05
NUDT12	22.5071928412942	14.9886953052268	9.80628278668432	23.8760530865794	MT	FALSE	-0.276574744601345	0.000731615006899197
BTNL3	13.4731670445956	0	2.08460277771941	21.5923818555397	MT	FALSE	-0.392652682311067	6.26678515059396E-06
AC091729.3	6.8133884378124	0.485436893203883	9.81350548750166	22.2787380682118	MT	FALSE	NA	NA
ELFN1-AS1	3.21026259966352	0.485436893203883	9.82860749830157	27.3514902462271	MT	FALSE	-0.21646842079008	0.00139852800258686
AC000061.1	0	0	0.320512820512821	20.3234095339358	MT	FALSE	NA	NA
GIMAP2	3.07433009045912	2.14124218646097	6.95616127021481	21.4842593789962	MT	FALSE	-0.0634913021799279	0.196443935472208
NOS3	0.462962962962963	0	5.63948479818461	23.6226417805365	MT	FALSE	0.0854335719127572	5.9322158569364E-05
PIP4P2	3.82683539365567	13.8715254688123	9.80982847617647	22.5519778151357	MT	FALSE	NA	NA
EGFL7	0.462962962962963	1.36986301369863	1.98129626905918	25.6241169399064	MT	FALSE	0.0525984510963696	0.0186456307643619
CLIC3	6.22729378489747	1.85529990690251	9.01730121376393	23.3893462840831	MT	FALSE	0.109654450610807	0.00111936067701212
SLC22A18AS	29.3410016336284	1.94174757281553	7.77044418296808	27.8246428246428	MT	FALSE	0.0833845321879179	0.00277829494153983
TRIM22	6.78504376661059	15.2147892006916	9.65692608857045	21.6758864127285	MT	FALSE	0.02679342002891	0.527316494117421
FOLR1	0.462962962962963	19.0982843463227	5.58945117979535	20.8444090023037	MT	FALSE	0.224727663391564	0.000435693534724372
SLCO2B1	9.88131811864531	0	4.54356032749914	22.4692395745027	MT	FALSE	0.696041896650549	1.21689777967684E-23
CACNA2D4	2.00119474313023	0	3.42671191141554	26.750530434741	MT	FALSE	0.054723645385293	0.00627809975438024
MIR200CHG	16.8723941189379	2.14124218646097	8.55745592839283	30.9412283096494	MT	FALSE	NA	NA
APOBEC1	1.07740228707971	0	4.53239797169052	23.9394178867863	MT	FALSE	-0.174058327609628	0.088309796879288
MAP3K12	16.3457318411235	10.2473733209203	8.71346626604753	27.4850688008583	MT	FALSE	0.0696385035827686	0.0211135617629754
NDUFA4L2	0.462962962962963	0	1.21463940775604	20.6503632819422	MT	FALSE	0.153153347870994	8.84575202984173E-07
AC020656.1	12.5579084680467	27.1778161989626	3.80601313918714	37.2434875066454	MT	FALSE	NA	NA
PTPRR	2.06702752785702	0	3.23550732250541	23.7224305645358	MT	FALSE	-0.03491151098473	0.781675559790221
PDX1	2.06276058810621	5.93828966617901	8.73876760588042	21.0744716007874	MT	FALSE	-0.0311364904693571	0.440729180211008
SMIM2-AS1	5.13709067856533	4.36893203883495	6.71295323541977	20.5711932027722	MT	FALSE	0.0279980306266249	0.809219893390789
MESP1	14.6630336722503	6.9956111184998	6.36346206374887	27.7064863906969	MT	FALSE	-0.0152885371118256	0.52213220957226
ANPEP	14.2701704337649	80.9017156536773	3.00162313785641	21.8607123870282	MT	FALSE	0.949260341972071	6.07482628002468E-14
HBA2	2.1505376344086	0.970873786407767	1.91204588910134	20.7562586509955	MT	FALSE	0.479237490151484	2.61724165320517E-09
MSLN	16.1000780240412	6.25083122755686	5.59426631367358	26.8864079390395	MT	FALSE	0.238939186554671	0.000352699958231634
TPSG1	5.61986443322849	0	2.85493665034774	22.4242424242424	MT	FALSE	0.0245192885741121	0.406367586719572
LAT	2.92712066905615	0.970873786407767	5.96848976390085	24.2643840012261	MT	FALSE	0.0769129457033806	0.000263435751313925
GDPD3	9.10900202374857	0	6.87688665700138	20.6578109209688	MT	FALSE	-0.0393079899518732	0.385940718293979
AC007906.2	15.2811303732963	31.7728421332624	9.16004804628132	32.9526416368522	MT	FALSE	NA	NA
CRNDE	3.27396191451491	1.94174757281553	9.00233052479706	24.9942765732239	MT	FALSE	-0.00964808951296019	0.916431969661739
PLLP	29.2178699436764	66.3452586780157	9.2418615482669	23.8197767145136	MT	FALSE	-0.10935720211222	0.0854050418265477
LINC00920	1.1411016019311	3.79704747971805	3.88782664117272	20.0381003012582	MT	FALSE	-0.288844414346266	0.00233532227980194
TPPP3	11.576817106771	47.2137252294188	8.79628656875311	26.6137668769248	MT	FALSE	0.146761191288163	0.017021883665692
AC004148.1	8.35375368785507	3.22516292060114	7.86766611336401	23.3688952110005	MT	FALSE	NA	NA
XAF1	8.73808304683881	8.76446335948929	9.69225166165893	24.1553754711649	MT	FALSE	-0.00953017202537686	0.919156648955137
MYH4	0.153609831029186	0	0.318674314850223	21.1607301080985	MT	FALSE	-0.0373229336517877	0.00938045745795798
ALDH3A1	10.2848487065077	0.970873786407767	3.59502272743191	21.0827573985469	MT	FALSE	0.031709197608486	0.189197140660361
ALDOC	5.36293370394753	4.19603670700891	9.81661343755034	28.0302311881259	MT	FALSE	0.254492714700059	2.5630154657392E-05
TMEM92	24.3462438738936	2.9126213592233	9.72009189026397	41.1598919493656	MT	FALSE	0.0561525190284644	0.100384187345922
DSG3	0.833881939872723	0.485436893203883	0.425088773559137	24.7776005670743	MT	FALSE	0.163067418697917	0.415442771051966
REEP6	5.91794065296369	13.8183269051736	8.35635842806015	33.196042932885	MT	FALSE	0.321861024450478	7.91457039764026E-08
AC092069.1	8.76429424816522	4.88096821385823	9.21712926971053	20.3470695575959	MT	FALSE	NA	NA
CYP4F3	9.40281130373296	9.05040563904775	8.04700796335596	29.8614643351485	MT	FALSE	0.349555038660082	4.25063736909025E-08
MIA	0.833881939872723	0.485436893203883	1.29632158790859	21.2936381357434	MT	FALSE	0.146657563114775	4.22618115983895E-07
KLK6	0	0	2.20966493672039	22.2115895800106	MT	FALSE	0.374270684350754	0.00141857356211673
TLDC2	14.5243581303489	1.94174757281553	7.41530617247634	22.2501448817238	MT	FALSE	-0.0909203040026093	0.0770845969644226
SLCO4A1-AS1	3.58118157657328	5.93828966617901	6.93015954727236	27.7256203571993	MT	FALSE	0.11021909414012	0.0363827627765831
LINC00659	0	0.684931506849315	1.51225845537509	22.5367712209817	MT	FALSE	0.0310022113845047	0.621615892153042
PLAC4	4.58848413917538	2.3407368001064	5.37959889059315	21.7659525554262	MT	FALSE	-0.0565830635614311	0.172881604706421
PDXP	13.8971179869797	2.42718446601942	9.98746314233886	25.3134713661029	MT	FALSE	-0.072289125431843	0.00442814381896024
ASB9	2.52785702094458	2.62667907966485	5.69827320544338	20.1527364685259	MT	FALSE	-0.0794465250948057	0.0251183257370533
TSPAN7	25.1051495867164	3.22516292060114	5.2192111585037	21.0047846889952	MT	FALSE	-0.100235987222955	0.130364289218113
CITED1	1.23101211810889	0	1.87728937728938	20.4997341839447	MT	FALSE	0.00337082571602207	0.899492494355804
NXT2	11.9264013849267	6.62322117302833	8.89407756042555	21.5365604839289	MT	FALSE	-0.181086231063462	2.20669017462529E-05
XPNPEP2	0.925925925925926	0	1.23442523060114	22.5146198830409	MT	FALSE	0.332731856808432	6.96768709659091E-05
