# Supplementary material for: Gene expression adaptation of metastases to their host tissue
Source: iScience. 2026 Jul 21;29(8):116744. doi: 10.1016/j.isci.2026.116744 (PMC13392873; doi:10.1016/j.isci.2026.116744)
Supplement: Table S5. Pathway enrichment analysis compares liver metastasis vs. primary colon tumor or liver vs. colon epithelial cells (PT & MT, CE & LE specific analysis) — Normalized enrichment scores and adjusted p values of the individual donors as well as the mean over all donors and a binary classification if a gene is metastasis vs. primary tumor specific or liver vs. colon epithelial specific are provided for every pathway. [file mmc6.csv]

Table S5: Pathway enrichment analysis comparing liver metastasis vs. primary colon tumor or liver vs. colon epithelial cells (PT & MT, CE & LE specific analysis)
LECE_D1D1_NES	normalized enrichment score (liver epithelial(LE)/colon epithelial(CE)) in donor 1 in our scRNA-seq data
LECE_D3D5_NES	normalized enrichment score (LE/CE) in donor 3 (LE) and donor 5 (CE) in our scRNA-seq data
LECE_D1D1_Padj	adjusted p-values (liver epithelial(LE)/colon epithelial(CE)) in donor 1 in our scRNA-seq data
LECE_D3D5_Padj	adjusted p-values (LE/CE) in donor 3 (LE) and donor 5 (CE) in our scRNA-seq data
LECE_Candidate	information if pathway is classified as colon epithelial (CE) or liver epithelial (LE) specific or non-specific (FALSE)
meanNES	mean normalized enrichment score (MT/PT & LE/CE) over donors in our scRNA-seq data
meanPadj	adjusted p-values (MT/PT & LE/CE) over donors in our scRNA-seq data
	LECE_D1D1_NES	LECE_D3D5_NES	LECE_D1D1_Padj	LECE_D3D5_Padj	CELE_specific	meanNES	meanPadj
BIOCARTA_AGR_PATHWAY	1.01080769006839	1.96694038861941	0.722759990071978	0.0262822891828808	LE	1.4888740393439	0.374521139627429
BIOCARTA_AKT_PATHWAY	-1.17968793950127	1.7010393577858	0.630125659576783	0.104167335679556	FALSE	0.260675709142267	0.36714649762817
BIOCARTA_ALK_PATHWAY	1.35837786713382	1.41697160275442	0.403141361256544	0.311244423159327	LE	1.38767473494412	0.357192892207936
BIOCARTA_ARENRF2_PATHWAY	1.79973847629765	1.86288560640357	0.0922032113937775	0.0464841647121315	LE	1.83131204135061	0.0693436880529545
BIOCARTA_AT1R_PATHWAY	-0.829455978187449	1.52649552401778	0.879241306638567	0.182916024049703	FALSE	0.348519772915166	0.531078665344135
BIOCARTA_ATM_PATHWAY	1.22607181018486	1.95944743142107	0.516161616161616	0.0156947657197075	LE	1.59275962080297	0.265928190940662
BIOCARTA_BAD_PATHWAY	-0.553739134706793	0.913465102470858	0.978527140744887	0.746183646002959	FALSE	0.179862983882032	0.862355393373923
BIOCARTA_BCELLSURVIVAL_PATHWAY	1.71264525533236	1.98421290672247	0.0836701953194015	0.0151095344676184	LE	1.84842908102741	0.04938986489351
BIOCARTA_BCR_PATHWAY	1.04364979211856	1.72385138055398	0.700845691675248	0.0999656514190034	LE	1.38375058633627	0.400405671547126
BIOCARTA_BIOPEPTIDES_PATHWAY	-0.796588443457228	0.821216451329567	0.904069942719325	0.852787251664611	FALSE	0.0123140039361692	0.878428597191968
BIOCARTA_CALCINEURIN_PATHWAY	-1.4003318341409	-0.891541873532684	0.403141361256544	0.789593455932099	CE	-1.14593685383679	0.596367408594322
BIOCARTA_CARM_ER_PATHWAY	-0.467842285386966	0.651259956347112	0.995815180708106	0.984309476770123	FALSE	0.0917088354800733	0.990062328739114
BIOCARTA_CASPASE_PATHWAY	0.966386348735528	0.844539380480596	0.766623207301173	0.824301591241279	LE	0.905462864608062	0.795462399271226
BIOCARTA_CCR3_PATHWAY	-0.950839908224754	0.424288820785829	0.804914004914005	1	FALSE	-0.263275543719463	0.902457002457002
BIOCARTA_CDMAC_PATHWAY	1.6261375218703	1.90194318236177	0.205645041168856	0.0422404357928862	LE	1.76404035211603	0.123942738480871
BIOCARTA_CERAMIDE_PATHWAY	0.630874440197535	0.769411668518122	0.968434522963174	0.89530162412993	LE	0.700143054357829	0.931868073546552
BIOCARTA_CHEMICAL_PATHWAY	0.677556329389647	1.10674518786276	0.966690053090673	0.599716312056738	LE	0.892150758626203	0.783203182573705
BIOCARTA_CREB_PATHWAY	-0.665099496993796	1.03432233047506	0.952447066990628	0.654967087926259	FALSE	0.184611416740634	0.803707077458444
BIOCARTA_CTCF_PATHWAY	1.1069554957766	1.14882690092489	0.65157132264872	0.579833333333333	LE	1.12789119835074	0.615702327991026
BIOCARTA_CXCR4_PATHWAY	0.931509121554975	1.17674086057542	0.82404877023334	0.546868936972228	LE	1.0541249910652	0.685458853602784
BIOCARTA_DEATH_PATHWAY	1.18745089591894	1.39483706190043	0.556136641815956	0.326712969525159	LE	1.29114397890969	0.441424805670558
BIOCARTA_ECM_PATHWAY	-0.830634937647627	1.17798220338382	0.874194690265487	0.507052663997536	FALSE	0.173673632868096	0.690623677131512
BIOCARTA_EGF_PATHWAY	1.576042310695	1.86818160158232	0.228268905297444	0.0485691707361355	LE	1.72211195613866	0.13841903801679
BIOCARTA_EIF4_PATHWAY	-1.42265145759485	-1.05317165826855	0.352402745995423	0.654967087926259	CE	-1.2379115579317	0.503684916960841
BIOCARTA_EIF_PATHWAY	-1.7864796245474	-1.20315070268209	0.0359757210172075	0.525077108362953	CE	-1.49481516361474	0.28052641469008
BIOCARTA_EPO_PATHWAY	1.55411118196506	1.85596387609336	0.283116720576794	0.0581360484538709	LE	1.70503752902921	0.170626384515332
BIOCARTA_ERAD_PATHWAY	0.593028958440343	0.822629832989744	0.978201834862385	0.84953560371517	LE	0.707829395715043	0.913868719288778
BIOCARTA_ERK_PATHWAY	0.643944330510706	1.42989415643873	0.978527140744887	0.274372562743726	LE	1.03691924347472	0.626449851744306
BIOCARTA_ETS_PATHWAY	1.70234325537489	1.60097779241207	0.155377236361979	0.24492030619936	LE	1.65166052389348	0.20014877128067
BIOCARTA_FAS_PATHWAY	1.35911996612425	1.47891605159468	0.403141361256544	0.250838193634394	LE	1.41901800885947	0.326989777445469
BIOCARTA_FCER1_PATHWAY	1.18716972639947	1.68797153677994	0.561899378179763	0.0835523683844908	LE	1.4375706315897	0.322725873282127
BIOCARTA_FMLP_PATHWAY	-1.1468144363861	1.33867105328056	0.630125659576783	0.356016011302096	FALSE	0.0959283084472299	0.493070835439439
BIOCARTA_G1_PATHWAY	0.99462241953864	0.923562387694577	0.749181649983396	0.738879876400155	LE	0.959092403616608	0.744030763191775
BIOCARTA_G2_PATHWAY	0.696028458043415	1.62245764572451	0.960015718636408	0.18506134412015	LE	1.15924305188396	0.572538531378279
BIOCARTA_GH_PATHWAY	1.13139202035624	0.870658544180441	0.619086021505376	0.787560801216528	LE	1.00102528226834	0.703323411360952
BIOCARTA_GLEEVEC_PATHWAY	1.59826053454213	1.78520343984557	0.227625141383749	0.0740119505571576	LE	1.69173198719385	0.150818545970453
BIOCARTA_GPCR_PATHWAY	1.1270807271954	1.70419675801933	0.619086021505376	0.100635096561901	LE	1.41563874260737	0.359860559033639
BIOCARTA_GSK3_PATHWAY	0.835485319298589	1.42917498935425	0.887204823787672	0.30787442802832	LE	1.13233015432642	0.597539625907996
BIOCARTA_HCMV_PATHWAY	0.718276071229359	1.02414229115297	0.952447066990628	0.667176350662589	LE	0.871209181191163	0.809811708826609
BIOCARTA_HDAC_PATHWAY	-0.916157787007026	0.981937255729349	0.821197689072192	0.691668747399084	FALSE	0.0328897343611613	0.756433218235638
BIOCARTA_HER2_PATHWAY	1.06494065719101	1.25684049109716	0.688840218000306	0.460682806841734	LE	1.16089057414408	0.57476151242102
BIOCARTA_HIF_PATHWAY	-1.40095118183731	1.28174367612992	0.403141361256544	0.442769211244368	FALSE	-0.0596037528536961	0.422955286250456
BIOCARTA_HIVNEF_PATHWAY	0.802860254998304	1.42209263606775	0.903986524424481	0.235103402825788	LE	1.11247644553302	0.569544963625134
BIOCARTA_HSWI_SNF_PATHWAY	-1.12687602344244	1.04632284507126	0.670995039393055	0.652514106583072	FALSE	-0.0402765891855881	0.661754572988064
BIOCARTA_IGF1MTOR_PATHWAY	0.449059607267855	-0.59345977832034	1	0.986836159893966	FALSE	-0.0722000855262428	0.993418079946983
BIOCARTA_IGF1R_PATHWAY	0.870506444659902	1.13754462540615	0.867017164063708	0.557034754982189	LE	1.00402553503303	0.712025959522949
BIOCARTA_IGF1_PATHWAY	1.52163993456382	1.85268045924155	0.314354450681636	0.0485691707361355	LE	1.68716019690269	0.181461810708886
BIOCARTA_IL2RB_PATHWAY	1.17452498192876	0.976761125561866	0.566785170137125	0.710593593887746	LE	1.07564305374531	0.638689382012436
BIOCARTA_IL2_PATHWAY	1.54680562615894	1.82600141964823	0.294861457985094	0.0477410959058449	LE	1.68640352290358	0.171301276945469
BIOCARTA_IL6_PATHWAY	1.69439336774346	1.9871806374846	0.109037954654231	0.0152017520996682	LE	1.84078700261403	0.0621198533769494
BIOCARTA_INSULIN_PATHWAY	1.51497040434281	1.83252001773216	0.238004249807863	0.0431955139242232	LE	1.67374521103748	0.140599881866043
BIOCARTA_INTEGRIN_PATHWAY	0.774307969915495	1.77562600640736	0.917560217560218	0.0626027374302516	LE	1.27496698816143	0.490081477495235
BIOCARTA_KERATINOCYTE_PATHWAY	1.68578725353688	1.7401560620135	0.120828511007773	0.0912645660574833	LE	1.71297165777519	0.106046538532628
BIOCARTA_MAL_PATHWAY	-1.03558989512263	1.0405448332813	0.741994847258005	0.662836363636364	FALSE	0.00247746907933599	0.702415605447184
BIOCARTA_MAPK_PATHWAY	1.24434367197348	1.93615359285207	0.462887989203779	0.00622036739532761	LE	1.59024863241277	0.234554178299553
BIOCARTA_MCALPAIN_PATHWAY	0.934933323307308	1.57304007222317	0.80570521005263	0.284631627409066	LE	1.25398669776524	0.545168418730848
BIOCARTA_MEF2D_PATHWAY	-1.39324261634507	-0.804504180371151	0.403141361256544	0.852787251664611	CE	-1.09887339835811	0.627964306460578
BIOCARTA_MET_PATHWAY	1.30856034769904	1.88112595191767	0.483364720652856	0.0435937824170422	LE	1.59484314980836	0.263479251534949
BIOCARTA_MHC_PATHWAY	1.62388960352822	1.51055528804298	0.205645041168856	0.248530259365994	LE	1.5672224457856	0.227087650267425
BIOCARTA_MTOR_PATHWAY	-1.31474703889804	-0.778174831285719	0.47495525265042	0.876296296296296	CE	-1.04646093509188	0.675625774473358
BIOCARTA_NDKDYNAMIN_PATHWAY	-1.39317258660396	-1.41268921444784	0.399814012089214	0.303416370106762	CE	-1.4029309005259	0.351615191097988
BIOCARTA_NFAT_PATHWAY	-1.1572818249998	-0.82740247630403	0.620271682340648	0.862963073643527	CE	-0.992342150651913	0.741617377992087
BIOCARTA_NGF_PATHWAY	1.51640134370097	1.83265567140883	0.346122613285123	0.0859965736487072	LE	1.6745285075549	0.216059593466915
BIOCARTA_NTHI_PATHWAY	1.6397042075222	1.71870792893014	0.192228816557006	0.145641483290607	LE	1.67920606822617	0.168935149923807
BIOCARTA_P38MAPK_PATHWAY	-1.21461021689814	1.71727039297593	0.561899378179763	0.0986773214829899	FALSE	0.251330088038895	0.330288349831376
BIOCARTA_P53HYPOXIA_PATHWAY	-1.81497079464243	1.84060358694461	0.0222862659386362	0.0850422895806901	FALSE	0.0128163961510922	0.0536642777596632
BIOCARTA_PCAF_PATHWAY	1.03126062520112	1.78028782271274	0.688840218000306	0.0835523683844908	LE	1.40577422395693	0.386196293192398
BIOCARTA_PDGF_PATHWAY	1.59342759218557	1.85161082140722	0.206302390172105	0.0522032915813814	LE	1.7225192067964	0.129252840876743
BIOCARTA_PITX2_PATHWAY	0.723640590042942	-0.334291773849502	0.953366491971826	1	FALSE	0.19467440809672	0.976683245985913
BIOCARTA_PPARA_PATHWAY	-0.959343669060797	1.96758269625351	0.794039894256188	0.00830519519019794	FALSE	0.504119513596355	0.401172544723193
BIOCARTA_PRC2_PATHWAY	-0.54684360920571	-0.583003955130097	0.979106565259201	0.980305729150942	CE	-0.564923782167904	0.979706147205072
BIOCARTA_PROTEASOME_PATHWAY	-1.74767900151198	-1.96090550239453	0.0456249655103773	0.00279178428687971	CE	-1.85429225195325	0.0242083748986285
BIOCARTA_PTDINS_PATHWAY	-0.942973026796395	0.788292379728109	0.791708324331928	0.876296296296296	FALSE	-0.0773403235341429	0.834002310314112
BIOCARTA_PTEN_PATHWAY	1.16604997768732	1.6106004220636	0.568121781496366	0.133062686633909	LE	1.38832519987546	0.350592234065138
BIOCARTA_PYK2_PATHWAY	-0.829691639343557	1.39439107501118	0.876275322208211	0.303416370106762	FALSE	0.282349717833813	0.589845846157486
BIOCARTA_RACCYCD_PATHWAY	-0.723476531557863	1.50440837440214	0.947518117176674	0.171170826789179	FALSE	0.390465921422137	0.559344471982926
BIOCARTA_RAS_PATHWAY	-0.762002156020964	1.38782171938179	0.908702795884286	0.314636201891563	FALSE	0.312909781680415	0.611669498887924
BIOCARTA_RHO_PATHWAY	-1.06505753105161	-1.0905463176839	0.703009991760087	0.6315533488702	CE	-1.07780192436775	0.667281670315143
BIOCARTA_SM_PATHWAY	-1.66688459246259	-1.76776641868736	0.120828511007773	0.0287258500409838	CE	-1.71732550557497	0.0747771805243782
BIOCARTA_SPRY_PATHWAY	0.886069008463679	1.21372790750407	0.841475095785441	0.498339286833365	LE	1.04989845798388	0.669907191309403
BIOCARTA_STRESS_PATHWAY	1.333208863249	1.77440193992831	0.455225806451613	0.111855495765978	LE	1.55380540158866	0.283540651108795
BIOCARTA_TCR_PATHWAY	1.03517048954627	1.89949835870504	0.698091636619471	0.031178415387991	LE	1.46733442412566	0.364635026003731
BIOCARTA_TEL_PATHWAY	-1.19874683409147	1.35165700007627	0.606123698714023	0.396538553354022	FALSE	0.0764550829923992	0.501331126034023
BIOCARTA_TFF_PATHWAY	1.17171539590436	0.994478313250097	0.566785170137125	0.677501516070346	LE	1.08309685457723	0.622143343103736
BIOCARTA_TGFB_PATHWAY	1.10793426246686	1.08218235352017	0.65157132264872	0.630274509803922	LE	1.09505830799352	0.640922916226321
BIOCARTA_TID_PATHWAY	-1.32502743460325	1.73125554999754	0.511996904024768	0.139173768283265	FALSE	0.203114057697146	0.325585336154016
BIOCARTA_TNFR1_PATHWAY	1.31513135138473	1.51220280911572	0.459202523090786	0.231555196049215	LE	1.41366708025022	0.34537885957
BIOCARTA_TOLL_PATHWAY	1.74828746551118	1.84491089363169	0.0755796703740482	0.0621630910122298	LE	1.79659917957143	0.068871380693139
BIOCARTA_TPO_PATHWAY	1.73765616938732	1.84095137376611	0.116405639586951	0.0522032915813814	LE	1.78930377157672	0.0843044655841663
BIOCARTA_VDR_PATHWAY	-0.558495203233338	-0.413509283661025	0.989917303387416	1	CE	-0.486002243447181	0.994958651693708
BIOCARTA_VEGF_PATHWAY	0.557866660310618	1.3140940873401	0.989917303387416	0.385755581524079	LE	0.93598037382536	0.687836442455748
BIOCARTA_VIP_PATHWAY	-1.04230145604761	1.30547309339774	0.72816091954023	0.432424481991506	FALSE	0.131585818675066	0.580292700765868
BIOCARTA_WNT_PATHWAY	0.780814042640552	0.890601622014269	0.908056800632792	0.762397718819737	LE	0.835707832327411	0.835227259726265
KEGG_ACUTE_MYELOID_LEUKEMIA	0.967079055529957	0.844925427996336	0.760085459343974	0.847417782490403	LE	0.906002241763147	0.803751620917189
KEGG_ADHERENS_JUNCTION	-1.14165566694816	1.40300364096186	0.619086021505376	0.194150769159999	FALSE	0.130673987006848	0.406618395332688
KEGG_ADIPOCYTOKINE_SIGNALING_PATHWAY	1.35163955923997	1.12847465957673	0.442782992227631	0.579833333333333	LE	1.24005710940835	0.511308162780482
KEGG_ALDOSTERONE_REGULATED_SODIUM_REABSORPTION	1.52050072474178	1.2277739704107	0.234228399636186	0.458373769031293	LE	1.37413734757624	0.34630108433374
KEGG_ALLOGRAFT_REJECTION	1.30220846634007	1.93195448432752	0.459202523090786	0.0283742158570078	LE	1.6170814753338	0.243788369473897
KEGG_ALZHEIMERS_DISEASE	-2.5769488817498	-2.65482944157218	1.52297773769448E-23	2.09031056301635E-19	CE	-2.61588916166099	1.04523143039506E-19
KEGG_AMINO_SUGAR_AND_NUCLEOTIDE_SUGAR_METABOLISM	-1.14069356978853	-1.20636280041309	0.633289415898112	0.50269837029121	CE	-1.17352818510081	0.567993893094661
KEGG_AMYOTROPHIC_LATERAL_SCLEROSIS_ALS	-1.30383538073708	-0.594379140031194	0.479063204790632	0.986826132724137	CE	-0.949107260384139	0.732944668757385
KEGG_ANTIGEN_PROCESSING_AND_PRESENTATION	-1.60568921320527	1.73583306874971	0.116405639586951	0.0592067288619513	FALSE	0.0650719277722224	0.0878061842244512
KEGG_APOPTOSIS	0.894701199183978	1.28917829573177	0.844086021505376	0.300859598853868	LE	1.09193974745788	0.572472810179622
KEGG_ARGININE_AND_PROLINE_METABOLISM	-1.38759657759119	-0.995932161299774	0.39646017699115	0.70104624741894	CE	-1.19176436944548	0.548753212205045
KEGG_ARRHYTHMOGENIC_RIGHT_VENTRICULAR_CARDIOMYOPATHY_ARVC	-1.49555131150922	1.13452150144347	0.274758712763886	0.573418779604347	FALSE	-0.180514905032877	0.424088746184116
KEGG_AUTOIMMUNE_THYROID_DISEASE	1.30220846634007	1.93195448432752	0.459202523090786	0.0283742158570078	LE	1.6170814753338	0.243788369473897
KEGG_AXON_GUIDANCE	1.0276719775063	1.35873303956248	0.725837640620249	0.223093831967727	LE	1.19320250853439	0.474465736293988
KEGG_BASAL_TRANSCRIPTION_FACTORS	0.851661329567411	1.10107900196219	0.884591509592422	0.590815939278937	LE	0.976370165764803	0.73770372443568
KEGG_BASE_EXCISION_REPAIR	-0.762113489368471	-1.3872629356606	0.908702795884286	0.340822993131373	CE	-1.07468821251453	0.62476289450783
KEGG_BETA_ALANINE_METABOLISM	-1.39655213244298	-0.963194949306696	0.403141361256544	0.733691109307425	CE	-1.17987354087484	0.568416235281985
KEGG_BLADDER_CANCER	1.36349125573523	1.66202688504589	0.403141361256544	0.0913278729235031	LE	1.51275907039056	0.247234617090024
KEGG_BUTANOATE_METABOLISM	-1.62251595205851	-0.946017822682619	0.121519363903492	0.736637454719512	CE	-1.28426688737056	0.429078409311502
KEGG_B_CELL_RECEPTOR_SIGNALING_PATHWAY	1.39395286917575	1.6661542582347	0.378743961352657	0.0689902081623132	LE	1.53005356370523	0.223867084757485
KEGG_CALCIUM_SIGNALING_PATHWAY	-1.44065305663069	-1.27773023695228	0.297447855939889	0.411966920069931	CE	-1.35919164679148	0.35470738800491
KEGG_CARDIAC_MUSCLE_CONTRACTION	-2.30556707808446	-2.2271085649205	8.18432121094112E-10	4.32825618933409E-06	CE	-2.26633782150248	2.16453731072759E-06
KEGG_CELL_ADHESION_MOLECULES_CAMS	-0.991544392226504	1.75820537180134	0.76020942408377	0.0477410959058449	FALSE	0.383330489787417	0.403975259994807
KEGG_CELL_CYCLE	0.873853648107077	1.39170460340199	0.871860159153128	0.208202186401475	LE	1.13277912575453	0.540031172777301
KEGG_CHEMOKINE_SIGNALING_PATHWAY	0.72416451752965	1.99195951089469	0.978527140744887	0.00405840754554688	LE	1.35806201421217	0.491292774145217
KEGG_CHRONIC_MYELOID_LEUKEMIA	1.25879245224368	1.3617851907538	0.459202523090786	0.217977552860905	LE	1.31028882149874	0.338590037975846
KEGG_CITRATE_CYCLE_TCA_CYCLE	-1.88667524466114	-1.80360236872306	0.00822595434966221	0.0263184319390516	CE	-1.8451388066921	0.0172721931443569
KEGG_COLORECTAL_CANCER	0.922215267438313	1.52393580059599	0.801768933112217	0.149883774186168	LE	1.22307553401715	0.475826353649192
KEGG_CYSTEINE_AND_METHIONINE_METABOLISM	-0.980775519389055	0.756103399546178	0.783103704314825	0.911133913645011	FALSE	-0.112336059921438	0.847118808979918
KEGG_CYTOKINE_CYTOKINE_RECEPTOR_INTERACTION	1.54403440551306	2.22299021406849	0.228268905297444	0.000260436209414069	LE	1.88351230979078	0.114264670753429
KEGG_CYTOSOLIC_DNA_SENSING_PATHWAY	-1.02877059348059	1.12953571902039	0.743163693563122	0.568392656425628	FALSE	0.0503825627699021	0.655778174994375
KEGG_DILATED_CARDIOMYOPATHY	-1.31318438362117	1.73943070236334	0.46986301369863	0.0648262747078089	FALSE	0.213123159371087	0.26734464420322
KEGG_DNA_REPLICATION	0.95067982023615	-0.994006850692678	0.79576	0.697242237312736	FALSE	-0.0216635152282636	0.746501118656368
KEGG_DORSO_VENTRAL_AXIS_FORMATION	0.495820800030609	-0.817405950598622	0.998544395924308	0.855839137174421	FALSE	-0.160792575284007	0.927191766549365
KEGG_DRUG_METABOLISM_CYTOCHROME_P450	-0.927099344677629	0.96833624477138	0.820166262013717	0.701888091822095	FALSE	0.0206184500468752	0.761027176917906
KEGG_DRUG_METABOLISM_OTHER_ENZYMES	0.811561210012316	0.905116764394971	0.899529458545961	0.750585064889015	LE	0.858338987203643	0.825057261717488
KEGG_ECM_RECEPTOR_INTERACTION	0.997630777296107	1.82567521316342	0.741971268511842	0.0585565115376956	LE	1.41165299522977	0.400263890024769
KEGG_ENDOCYTOSIS	-1.15346266344152	1.02766875216179	0.581798091411351	0.628682540264886	FALSE	-0.0628969556398613	0.605240315838119
KEGG_ENDOMETRIAL_CANCER	1.09513168521716	1.02683157393938	0.636670226239849	0.646241830065359	LE	1.06098162957827	0.641456028152604
KEGG_EPITHELIAL_CELL_SIGNALING_IN_HELICOBACTER_PYLORI_INFECTION	-0.620204062570127	1.50958193246968	0.978527140744887	0.170545131743422	FALSE	0.444688934949775	0.574536136244155
KEGG_ERBB_SIGNALING_PATHWAY	1.30917701691992	0.9139028803932	0.411537266789962	0.780723269823205	LE	1.11153994865656	0.596130268306583
KEGG_FATTY_ACID_METABOLISM	-1.91835024265984	-0.916946651673246	0.0072101376835838	0.773072778216826	CE	-1.41764844716654	0.390141457950205
KEGG_FC_EPSILON_RI_SIGNALING_PATHWAY	-0.524896034985741	-0.628578026856082	0.997911329733284	0.986836159893966	CE	-0.576737030920911	0.992373744813625
KEGG_FC_GAMMA_R_MEDIATED_PHAGOCYTOSIS	-1.26026688386934	-1.15000912136011	0.494368340943683	0.5488381137579	CE	-1.20513800261472	0.521603227350792
KEGG_FOCAL_ADHESION	-0.71564294186156	2.18633728303409	0.964782883452198	8.14177979872821E-06	FALSE	0.735347170586263	0.482395512615998
KEGG_GAP_JUNCTION	-0.692168575950329	1.38030312613546	0.95872	0.269968320044076	FALSE	0.344067275092567	0.614344160022038
KEGG_GLIOMA	-0.504519148922512	0.985551703768272	1	0.688787185354691	FALSE	0.24051627742288	0.844393592677346
KEGG_GLUTATHIONE_METABOLISM	-1.0875840342579	-1.56794628068771	0.683853459972863	0.187669820707625	CE	-1.3277651574728	0.435761640340244
KEGG_GLYCEROLIPID_METABOLISM	-0.662758522016165	1.00848387383394	0.955456171735241	0.676551251807321	FALSE	0.172862675908887	0.816003711771281
KEGG_GLYCEROPHOSPHOLIPID_METABOLISM	0.889096355270459	0.786106557407514	0.831527216757428	0.876296296296296	LE	0.837601456338987	0.853911756526862
KEGG_GLYCOLYSIS_GLUCONEOGENESIS	-1.83297263966906	-1.53598441267154	0.0194768396022306	0.22397023651342	CE	-1.6844785261703	0.121723538057825
KEGG_GLYCOSYLPHOSPHATIDYLINOSITOL_GPI_ANCHOR_BIOSYNTHESIS	1.08465514196351	-0.723656962054395	0.661019727853981	0.901870979795553	FALSE	0.180499089954559	0.781445353824767
KEGG_GLYOXYLATE_AND_DICARBOXYLATE_METABOLISM	-1.2575357688834	-1.24183097660825	0.522663065198517	0.480600500417014	CE	-1.24968337274583	0.501631782807766
KEGG_GNRH_SIGNALING_PATHWAY	-0.62938074422216	1.3698401675281	0.978527140744887	0.213197969543147	FALSE	0.370229711652969	0.595862555144017
KEGG_GRAFT_VERSUS_HOST_DISEASE	1.30220846634007	1.93195448432752	0.459202523090786	0.0283742158570078	LE	1.6170814753338	0.243788369473897
KEGG_HEDGEHOG_SIGNALING_PATHWAY	1.08945771246679	1.26168149501286	0.662760302170351	0.462910216718266	LE	1.17556960373982	0.562835259444308
KEGG_HEMATOPOIETIC_CELL_LINEAGE	1.23436504410275	1.3847146181862	0.515547671840355	0.342709120345386	LE	1.30953983114448	0.42912839609287
KEGG_HISTIDINE_METABOLISM	-1.00569267178389	0.770114221815375	0.752451433857539	0.876296296296296	FALSE	-0.117789224984256	0.814373865076918
KEGG_HOMOLOGOUS_RECOMBINATION	0.627535871633503	-1.58900111264289	0.978635682158921	0.156639551041361	FALSE	-0.480732620504696	0.567637616600141
KEGG_HUNTINGTONS_DISEASE	-2.57156759410246	-2.71880693266471	6.04818696013485E-25	6.24528631484779E-24	CE	-2.64518726338359	3.42505250543064E-24
KEGG_HYPERTROPHIC_CARDIOMYOPATHY_HCM	-1.34516175815226	1.72748823454511	0.425438422341341	0.0689902081623132	FALSE	0.191163238196427	0.247214315251827
KEGG_INOSITOL_PHOSPHATE_METABOLISM	-0.899269809889781	-1.30025675350227	0.82404877023334	0.418209718670077	CE	-1.09976328169603	0.621129244451708
KEGG_INSULIN_SIGNALING_PATHWAY	-0.798634624074502	0.617654598065407	0.915326194631822	1	FALSE	-0.0904900130045473	0.957663097315911
KEGG_JAK_STAT_SIGNALING_PATHWAY	1.65158386246132	1.78384240192171	0.158357157780814	0.0364052679461935	LE	1.71771313219151	0.0973812128635036
KEGG_LEISHMANIA_INFECTION	1.86882938588253	1.98532686725664	0.0559045233369137	0.0155226827371456	LE	1.92707812656959	0.0357136030370297
KEGG_LEUKOCYTE_TRANSENDOTHELIAL_MIGRATION	-1.55105077349055	1.26562153167736	0.149548760971107	0.348599377501112	FALSE	-0.142714620906594	0.249074069236109
KEGG_LONG_TERM_DEPRESSION	-0.627429587922003	0.748848320353003	0.973518765479139	0.903708257537201	FALSE	0.0607093662154998	0.93861351150817
KEGG_LONG_TERM_POTENTIATION	-0.86466385622597	0.69120028520829	0.870844640434193	0.986836159893966	FALSE	-0.08673178550884	0.92884040016408
KEGG_LYSINE_DEGRADATION	-1.38893557622837	-0.799563452201942	0.400835623969214	0.885229968842009	CE	-1.09424951421516	0.643032796405611
KEGG_LYSOSOME	-0.698104713781095	-0.887216868783423	0.966690053090673	0.832189198841316	CE	-0.792660791282259	0.899439625965994
KEGG_MAPK_SIGNALING_PATHWAY	-0.864792481926579	1.94837803362724	0.888155838744401	0.000494621796771803	FALSE	0.541792775850331	0.444325230270586
KEGG_MELANOGENESIS	-1.05922882696908	-0.79948597818116	0.703009991760087	0.876296296296296	CE	-0.929357402575119	0.789653144028192
KEGG_MELANOMA	0.928323794765216	1.36435942570174	0.801056441030699	0.333087860420325	LE	1.14634161023348	0.567072150725512
KEGG_METABOLISM_OF_XENOBIOTICS_BY_CYTOCHROME_P450	1.03557300166999	1.01135383231412	0.711920739427703	0.659352704937397	LE	1.02346341699205	0.68563672218255
KEGG_MISMATCH_REPAIR	0.771917906497518	-1.08424423538199	0.917462647498114	0.6315533488702	FALSE	-0.156163164442236	0.774507998184157
KEGG_MTOR_SIGNALING_PATHWAY	-0.916975479511908	1.25260328886549	0.820223189983669	0.449392101849338	FALSE	0.167813904676789	0.634807645916503
KEGG_NATURAL_KILLER_CELL_MEDIATED_CYTOTOXICITY	-0.702927796432545	1.29077852267253	0.952447066990628	0.357773045330088	FALSE	0.293925363119991	0.655110056160358
KEGG_NEUROTROPHIN_SIGNALING_PATHWAY	-0.696678137573779	1.30101115871011	0.968434522963174	0.232625365856166	FALSE	0.302166510568164	0.60052994440967
KEGG_NOD_LIKE_RECEPTOR_SIGNALING_PATHWAY	-1.2652622389301	1.5615465106212	0.516161616161616	0.170422077351747	FALSE	0.148142135845553	0.343291846756682
KEGG_NON_SMALL_CELL_LUNG_CANCER	1.53878308426555	0.691935075698817	0.259748277210702	0.982596651812598	LE	1.11535907998218	0.62117246451165
KEGG_NOTCH_SIGNALING_PATHWAY	-0.587444677870836	0.917925032425316	0.979139023517503	0.750585064889015	FALSE	0.16524017727724	0.864862044203259
KEGG_NUCLEOTIDE_EXCISION_REPAIR	1.26325108120134	-0.600518427592919	0.513144976546307	0.986836159893966	FALSE	0.331366326804211	0.749990568220137
KEGG_N_GLYCAN_BIOSYNTHESIS	0.630000535779168	-0.852735510083388	0.98527397260274	0.83745771764287	FALSE	-0.11136748715211	0.911365845122805
KEGG_OOCYTE_MEIOSIS	-0.92534061875596	0.770388834019985	0.818509615384615	0.958631181195099	FALSE	-0.0774758923679872	0.888570398289857
KEGG_OXIDATIVE_PHOSPHORYLATION	-2.6212056980335	-2.77702412087222	9.86700975292537E-26	1.84868044049644E-25	CE	-2.69911490945286	1.41769070789449E-25
KEGG_P53_SIGNALING_PATHWAY	-1.10691160799512	1.21935755491016	0.662760302170351	0.483689215506519	FALSE	0.05622297345752	0.573224758838435
KEGG_PANCREATIC_CANCER	1.20567331058802	1.68277633187483	0.516161616161616	0.0445531974818323	LE	1.44422482123142	0.280357406821724
KEGG_PARKINSONS_DISEASE	-2.64891020281699	-2.77660433784534	7.69333222577592E-26	1.6410182770551E-24	CE	-2.71275727033116	8.58975799656432E-25
KEGG_PATHOGENIC_ESCHERICHIA_COLI_INFECTION	-1.60674238313951	1.61380924505649	0.11103920409825	0.101412769130305	FALSE	0.00353343095849146	0.106225986614277
KEGG_PATHWAYS_IN_CANCER	-0.664312843709286	1.75634264327278	0.991983564133462	0.00587618588251614	FALSE	0.546014899781747	0.498929875007989
KEGG_PENTOSE_PHOSPHATE_PATHWAY	-1.05857747719308	-1.30210403898613	0.709604001284816	0.424895402024757	CE	-1.18034075808961	0.567249701654786
KEGG_PEROXISOME	-1.6470874108516	-1.08183116244115	0.0762673977573153	0.6315533488702	CE	-1.36445928664638	0.353910373313757
KEGG_PHOSPHATIDYLINOSITOL_SIGNALING_SYSTEM	0.794395932454871	-0.697418310912251	0.89682259141432	0.92940496405217	FALSE	0.0484888107713101	0.913113777733245
KEGG_PORPHYRIN_AND_CHLOROPHYLL_METABOLISM	-1.03489016870376	-0.687265353605458	0.743163693563122	0.915566494723888	CE	-0.861077761154607	0.829365094143505
KEGG_PPAR_SIGNALING_PATHWAY	-0.684992859627292	-0.801711905588884	0.952447066990628	0.869236011206178	CE	-0.743352382608088	0.910841539098403
KEGG_PRION_DISEASES	-1.24391843889761	1.18397441255827	0.556136641815956	0.503101604278075	FALSE	-0.0299720131696722	0.529619123047016
KEGG_PROGESTERONE_MEDIATED_OOCYTE_MATURATION	-0.994003803634949	1.53034699759746	0.771825544245486	0.156639551041361	FALSE	0.268171596981255	0.464232547643424
KEGG_PROPANOATE_METABOLISM	-1.71088021440277	-1.33327018307312	0.0646862271147541	0.369283471310305	CE	-1.52207519873795	0.21698484921253
KEGG_PROSTATE_CANCER	-0.858590952216311	1.43571999498447	0.865188577971803	0.121852449573864	FALSE	0.288564521384079	0.493520513772833
KEGG_PROTEASOME	-1.82687508389203	-1.7857644906171	0.0109202691031067	0.0155226827371456	CE	-1.80631978725457	0.0132214759201262
KEGG_PROTEIN_EXPORT	-1.04918291931249	-0.644770320621055	0.720409237311328	0.96832766164317	CE	-0.846976619966772	0.844368449477249
KEGG_PURINE_METABOLISM	-0.987508735796063	-1.28198458779711	0.772773784247013	0.338251558845786	CE	-1.13474666179659	0.5555126715464
KEGG_PYRIMIDINE_METABOLISM	-0.794086720762532	-1.21313469894631	0.912150232106734	0.442769211244368	CE	-1.00361070985442	0.677459721675551
KEGG_PYRUVATE_METABOLISM	-1.5212756373025	-1.01527244965125	0.274758712763886	0.679385860313649	CE	-1.26827404347687	0.477072286538767
KEGG_REGULATION_OF_ACTIN_CYTOSKELETON	-1.17745777582552	1.631325528296	0.561899378179763	0.0422404357928862	FALSE	0.22693387623524	0.302069906986324
KEGG_RENAL_CELL_CARCINOMA	0.774456327732324	1.65543388374954	0.938938938938939	0.0829334727124554	LE	1.21494510574093	0.510936205825697
KEGG_RIBOSOME	-2.82462043060335	-2.94364892005905	7.84019825966502E-42	1.14267433988957E-34	CE	-2.8841346753312	5.71337209145775E-35
KEGG_RIG_I_LIKE_RECEPTOR_SIGNALING_PATHWAY	1.017235202546	1.59747461077606	0.725837640620249	0.164502893828374	LE	1.30735490666103	0.445170267224311
KEGG_RNA_DEGRADATION	-1.24407594831672	-0.983454804205073	0.505856660710741	0.7001323001323	CE	-1.11376537626089	0.60299448042152
KEGG_RNA_POLYMERASE	-0.373434576332099	-0.799885726494383	1	0.868168219896576	CE	-0.586660151413241	0.934084109948288
KEGG_SELENOAMINO_ACID_METABOLISM	-0.679112686386405	0.652767586422913	0.952447066990628	0.968756252793802	FALSE	-0.0131725499817461	0.960601659892215
KEGG_SMALL_CELL_LUNG_CANCER	0.929008004824754	1.59958074716321	0.794238080619642	0.10819359023362	LE	1.26429437599398	0.451215835426631
KEGG_SNARE_INTERACTIONS_IN_VESICULAR_TRANSPORT	1.35457112800139	0.977956456211391	0.438410320432792	0.7001323001323	LE	1.16626379210639	0.569271310282546
KEGG_SPHINGOLIPID_METABOLISM	1.52625556915829	1.57286966189661	0.227625141383749	0.16548013521005	LE	1.54956261552745	0.1965526382969
KEGG_SPLICEOSOME	-1.54128625364834	-1.26121328483678	0.0835345127386992	0.309240397594797	CE	-1.40124976924256	0.196387455166748
KEGG_SYSTEMIC_LUPUS_ERYTHEMATOSUS	1.44790097831063	1.50523862952463	0.341176470588235	0.262294431943219	LE	1.47656980391763	0.301735451265727
KEGG_TGF_BETA_SIGNALING_PATHWAY	-0.708850260242661	0.831178775657758	0.952447066990628	0.878784229139522	FALSE	0.0611642577075487	0.915615648065075
KEGG_THYROID_CANCER	-0.631994098848982	0.670074448586388	0.97723609991942	0.942272265874657	FALSE	0.0190401748687027	0.959754182897038
KEGG_TIGHT_JUNCTION	-1.08819522495106	1.39213230754892	0.679539250282975	0.186635774411221	FALSE	0.15196854129893	0.433087512347098
KEGG_TOLL_LIKE_RECEPTOR_SIGNALING_PATHWAY	1.25631263197258	1.9184087157688	0.505856660710741	0.0140220055108736	LE	1.58736067387069	0.259939333110807
KEGG_TRYPTOPHAN_METABOLISM	-1.64656115306396	-1.16340640736798	0.139518706725527	0.565295626539389	CE	-1.40498378021597	0.352407166632458
KEGG_TYPE_II_DIABETES_MELLITUS	1.0055035857936	-0.480355481861775	0.764603223488348	1	FALSE	0.262574051965914	0.882301611744174
KEGG_TYPE_I_DIABETES_MELLITUS	-0.949212247025291	1.74209082344947	0.801931344450235	0.133323763994637	FALSE	0.396439288212087	0.467627554222436
KEGG_TYROSINE_METABOLISM	-1.40719254159964	-0.96023764915207	0.397112827656072	0.736637454719512	CE	-1.18371509537586	0.566875141187792
KEGG_T_CELL_RECEPTOR_SIGNALING_PATHWAY	1.34113592025821	1.74625417941063	0.438410320432792	0.0400093050490458	LE	1.54369504983442	0.239209812740919
KEGG_UBIQUITIN_MEDIATED_PROTEOLYSIS	1.36927119196529	0.625798726973544	0.307900006442969	1	LE	0.997534959469417	0.653950003221484
KEGG_VALINE_LEUCINE_AND_ISOLEUCINE_DEGRADATION	-1.39472422533314	-0.780691095131405	0.379585326953748	0.898392909138157	CE	-1.08770766023227	0.638989118045953
KEGG_VASCULAR_SMOOTH_MUSCLE_CONTRACTION	-1.18997865467814	0.912881875864096	0.570769230769231	0.772897721514322	FALSE	-0.138548389407023	0.671833476141777
KEGG_VASOPRESSIN_REGULATED_WATER_REABSORPTION	0.528039549782873	0.841261796929431	1	0.821358787384945	LE	0.684650673356152	0.910679393692473
KEGG_VEGF_SIGNALING_PATHWAY	-1.08757826684361	1.10060082083245	0.679539250282975	0.585001865439622	FALSE	0.00651127699441933	0.632270557861298
KEGG_VIBRIO_CHOLERAE_INFECTION	-1.37391346880161	0.891795274931418	0.375638185902572	0.808916039416748	FALSE	-0.241059096935098	0.59227711265966
KEGG_VIRAL_MYOCARDITIS	-1.25587051075136	1.55091716761676	0.516161616161616	0.16548013521005	FALSE	0.147523328432698	0.340820875685833
KEGG_WNT_SIGNALING_PATHWAY	-0.599686652206993	1.21134400975126	0.989396696528555	0.39633542423242	FALSE	0.305828678772135	0.692866060380488
PID_A6B1_A6B4_INTEGRIN_PATHWAY	-1.37499006654612	0.930423687495389	0.403141361256544	0.73988603988604	FALSE	-0.222283189525364	0.571513700571292
PID_AJDISS_2PATHWAY	-1.19813635299817	-0.713206667982491	0.567747717470453	0.934384608359463	CE	-0.955671510490331	0.751066162914958
PID_ALK1_PATHWAY	-0.812634119272992	-1.08115233006649	0.881786832192689	0.636681659170415	CE	-0.946893224669741	0.759234245681552
PID_ALPHA_SYNUCLEIN_PATHWAY	-0.843773329372077	-1.13772113358696	0.867595092352517	0.588189166365062	CE	-0.990747231479518	0.727892129358789
PID_AMB2_NEUTROPHILS_PATHWAY	-1.04419136400058	1.33772410860911	0.72816091954023	0.396467236467236	FALSE	0.146766372304265	0.562314078003733
PID_ANGIOPOIETIN_RECEPTOR_PATHWAY	0.66963531312034	1.75817676994772	0.968434522963174	0.0648262747078089	LE	1.21390604153403	0.516630398835491
PID_AP1_PATHWAY	1.72749917748772	1.90129797724922	0.0926324581600507	0.0283742158570078	LE	1.81439857736847	0.0605033370085293
PID_ARF6_DOWNSTREAM_PATHWAY	-1.19580713206713	-0.66182617423163	0.608477476644159	0.942272265874657	CE	-0.92881665314938	0.775374871259408
PID_ARF6_PATHWAY	1.07128790797846	1.34460647593433	0.683853459972863	0.361761255507182	LE	1.2079471919564	0.522807357740023
PID_ARF6_TRAFFICKING_PATHWAY	0.821005864782646	1.02515456119544	0.889449736091731	0.654967087926259	LE	0.923080212989043	0.772208412008995
PID_ARF_3PATHWAY	-1.46730823498527	-0.934387424160407	0.306862008833675	0.744192972007147	CE	-1.20084782957284	0.525527490420411
PID_AR_NONGENOMIC_PATHWAY	0.864978393411666	1.23414479817131	0.844086021505376	0.483689215506519	LE	1.04956159579149	0.663887618505948
PID_AR_PATHWAY	-0.870102328559811	0.870374994602767	0.872663030223719	0.825586696085046	FALSE	0.000136333021477919	0.849124863154382
PID_AR_TF_PATHWAY	-1.14847736236644	1.43740411573975	0.630125659576783	0.22552881988511	FALSE	0.144463376686656	0.427827239730947
PID_ATF2_PATHWAY	2.03772258444317	2.31702119423505	0.0174356832573986	3.21365424258374E-05	LE	2.17737188933911	0.0087339098999122
PID_ATM_PATHWAY	0.620122539876644	0.91756068437612	0.979106565259201	0.744192972007147	LE	0.768841612126382	0.861649768633174
PID_ATR_PATHWAY	-0.771471073398156	-0.939567894318786	0.897440900981267	0.744192972007147	CE	-0.855519483858471	0.820816936494207
PID_AURORA_A_PATHWAY	-0.908585317125148	1.351645197828	0.8232	0.361761255507182	FALSE	0.221529940351428	0.592480627753591
PID_AURORA_B_PATHWAY	0.948325938567982	1.29380416062965	0.801931344450235	0.401255629862154	LE	1.12106504959882	0.601593487156194
PID_AVB3_INTEGRIN_PATHWAY	-1.08349813817886	1.66601284282413	0.68483050085424	0.114340237733615	FALSE	0.291257352322635	0.399585369293928
PID_AVB3_OPN_PATHWAY	1.16005959475433	2.09781019686314	0.582683017465626	0.0038078194304245	LE	1.62893489580874	0.293245418448025
PID_BARD1_PATHWAY	-0.632204991869816	-0.735522554772282	0.965830941679753	0.900303854583394	CE	-0.683863773321049	0.933067398131574
PID_BCR_5PATHWAY	1.09693751502857	1.66379403793108	0.621632597806958	0.0786584764860222	LE	1.38036577647983	0.35014553714649
PID_BETA_CATENIN_DEG_PATHWAY	0.702557517855499	0.938018229511342	0.952447066990628	0.730948005621014	LE	0.820287873683421	0.841697536305821
PID_BETA_CATENIN_NUC_PATHWAY	-0.616031123707448	1.54237192438312	0.978527140744887	0.156639551041361	FALSE	0.463170400337835	0.567583345893124
PID_BMP_PATHWAY	-0.710357014388923	0.915479108303237	0.952447066990628	0.744192972007147	FALSE	0.102561046957157	0.848320019498888
PID_CASPASE_PATHWAY	-0.651678635796419	1.21130473449239	0.966690053090673	0.493419672452134	FALSE	0.279813049347987	0.730054862771403
PID_CD40_PATHWAY	1.5447716614018	1.60201227271694	0.325591521396457	0.22397023651342	LE	1.57339196705937	0.274780878954939
PID_CD8_TCR_DOWNSTREAM_PATHWAY	1.67525333519602	1.96568977410822	0.227625141383749	0.0216255691765254	LE	1.82047155465212	0.124625355280137
PID_CD8_TCR_PATHWAY	-0.662939016202832	0.802674567542315	0.952447066990628	0.873947200792696	FALSE	0.0698677756697414	0.913197133891662
PID_CDC42_PATHWAY	-1.05164494240579	1.35120742357068	0.704377986098536	0.244811507273702	FALSE	0.149781240582443	0.474594746686119
PID_CDC42_REG_PATHWAY	-0.64572475798855	-0.581754158158105	0.95872	0.980305729150942	CE	-0.613739458073327	0.969512864575471
PID_CERAMIDE_PATHWAY	-0.6370802733426	1.0977925796776	0.969070027778929	0.588140033341272	FALSE	0.2303561531675	0.778605030560101
PID_CMYB_PATHWAY	-0.883345602200832	1.20803206326725	0.86045671339789	0.434183655809768	FALSE	0.162343230533207	0.647320184603829
PID_CXCR3_PATHWAY	0.868731729429337	1.02251602487588	0.827314697377099	0.685613983763622	LE	0.945623877152608	0.75646434057036
PID_CXCR4_PATHWAY	-0.923405798326425	1.27431721299749	0.8232	0.351855301708808	FALSE	0.175455707335534	0.587527650854404
PID_DELTA_NP63_PATHWAY	-1.08376216051576	0.994481913783952	0.679539250282975	0.697242237312736	FALSE	-0.0446401233659013	0.688390743797856
PID_E2F_PATHWAY	-0.643404195555631	-0.841559803142485	0.966690053090673	0.851256576464064	CE	-0.742481999349058	0.908973314777369
PID_ECADHERIN_KERATINOCYTE_PATHWAY	-0.943342662507034	1.07645123235084	0.805918718962197	0.6315533488702	FALSE	0.066554284921902	0.718736033916198
PID_ECADHERIN_NASCENT_AJ_PATHWAY	-1.17437961024342	1.20577903041057	0.596448725145508	0.469127359763889	FALSE	0.0156997100835751	0.532788042454698
PID_ECADHERIN_STABILIZATION_PATHWAY	-0.729539419416164	1.46672740356565	0.942924680109645	0.208820575861499	FALSE	0.368593992074741	0.575872627985572
PID_ENDOTHELIN_PATHWAY	0.93265403070751	1.49699434058189	0.801056441030699	0.231555196049215	LE	1.2148241856447	0.516305818539957
PID_EPHA2_FWD_PATHWAY	-0.859741965958945	1.32757736887156	0.859129650507328	0.369283471310305	FALSE	0.233917701456305	0.614206560908817
PID_EPHB_FWD_PATHWAY	0.743923580751294	1.27509306675224	0.952447066990628	0.430354865017461	LE	1.00950832375176	0.691400966004045
PID_EPO_PATHWAY	1.34849355547396	0.966383114345331	0.432941176470588	0.706891836455627	LE	1.15743833490965	0.569916506463108
PID_ERA_GENOMIC_PATHWAY	0.987920988309478	1.1871993682884	0.770548980867321	0.469127359763889	LE	1.08756017829894	0.619838170315605
PID_ERBB1_DOWNSTREAM_PATHWAY	1.20727835355635	1.73521474184146	0.459202523090786	0.0233545930170056	LE	1.4712465476989	0.241278558053896
PID_ERBB1_INTERNALIZATION_PATHWAY	0.535746481960319	1.19063677753969	0.990925372111158	0.524880541893477	LE	0.863191629750004	0.757902957002317
PID_ERBB1_RECEPTOR_PROXIMAL_PATHWAY	1.19798429202662	1.693520762823	0.537642937404984	0.0805396221635554	LE	1.44575252742481	0.30909127978427
PID_ERBB2_ERBB3_PATHWAY	1.09362219765129	1.69165494528825	0.619142092185604	0.0662511499302257	LE	1.39263857146977	0.342696621057915
PID_ERBB4_PATHWAY	-0.579472636838654	0.864094958486445	0.978527140744887	0.811820735132495	FALSE	0.142311160823896	0.895173937938691
PID_ERB_GENOMIC_PATHWAY	0.911768279191889	0.450440513707994	0.82404877023334	1	LE	0.681104396449941	0.91202438511667
PID_ER_NONGENOMIC_PATHWAY	-0.770401230904001	0.614476230995945	0.909850746268657	0.980918462980319	FALSE	-0.0779624999540285	0.945384604624488
PID_FAK_PATHWAY	1.20898699839646	2.12221193901842	0.507668867445404	0.000314502303904458	LE	1.66559946870744	0.253991684874654
PID_FAS_PATHWAY	1.66839374315189	1.32024069252813	0.179061904826305	0.361761255507182	LE	1.49431721784001	0.270411580166743
PID_FCER1_PATHWAY	1.79006622061293	1.96013658446143	0.101786873501313	0.0152930739776289	LE	1.87510140253718	0.0585399737394709
PID_FGF_PATHWAY	1.67172462062767	1.95688860041823	0.228268905297444	0.0234160544333252	LE	1.81430661052295	0.125842479865385
PID_FOXM1_PATHWAY	1.68135330512086	1.68382752928572	0.164583934968671	0.171170826789179	LE	1.68259041720329	0.167877380878925
PID_FOXO_PATHWAY	-0.851049473297194	0.440325762315133	0.871860159153128	1	FALSE	-0.20536185549103	0.935930079576564
PID_FRA_PATHWAY	1.99236973880697	1.99677412916753	0.0201537097101064	0.0152930739776289	LE	1.99457193398725	0.0177233918438676
PID_GMCSF_PATHWAY	1.18847172533684	1.33184229433337	0.566785170137125	0.377601240069754	LE	1.26015700983511	0.47219320510344
PID_HDAC_CLASSIII_PATHWAY	-0.624130429189007	0.804293184820794	0.964782883452198	0.864625913252566	FALSE	0.0900813778158935	0.914704398352382
PID_HDAC_CLASSII_PATHWAY	-1.11915711624737	1.24208630682433	0.651946359508996	0.467139912983742	FALSE	0.0614645952884815	0.559543136246369
PID_HDAC_CLASSI_PATHWAY	0.722634145983165	0.806112585001099	0.959432352324781	0.899622792669493	LE	0.764373365492132	0.929527572497137
PID_HEDGEHOG_GLI_PATHWAY	-0.936473950410852	-0.925701056329109	0.818509615384615	0.76342567797848	CE	-0.931087503369981	0.790967646681548
PID_HES_HEY_PATHWAY	-0.514852800444094	1.09194602331944	0.994038092189501	0.624671916010499	FALSE	0.288546611437675	0.8093550041
PID_HIF1A_PATHWAY	-1.6545756784025	1.04024714153612	0.0762673977573153	0.657068418388136	FALSE	-0.307164268433189	0.366667908072726
PID_HIF1_TFPATHWAY	-0.917838116080308	1.17544731849772	0.82404877023334	0.485084191452689	FALSE	0.128804601208708	0.654566480843015
PID_HIF2PATHWAY	-0.839664229322257	0.936829118650402	0.874194690265487	0.736637454719512	FALSE	0.0485824446640724	0.805416072492499
PID_HIV_NEF_PATHWAY	-0.879186398575928	1.06955633040331	0.844086021505376	0.6315533488702	FALSE	0.0951849659136904	0.737819685187788
PID_HNF3A_PATHWAY	1.70641220557681	1.85007591751505	0.126729602758198	0.0426944898388109	LE	1.77824406154593	0.0847120462985043
PID_HNF3B_PATHWAY	1.18182818653631	1.22524369477145	0.56363065983478	0.462910216718266	LE	1.20353594065388	0.513270438276523
PID_IFNG_PATHWAY	0.699880306240907	1.43081868902395	0.95872	0.290665891247456	LE	1.06534949763243	0.624692945623728
PID_IGF1_PATHWAY	-0.784321925080249	0.87872752223697	0.904923515204063	0.81150648486864	FALSE	0.0472027985783601	0.858215000036351
PID_IL12_2PATHWAY	1.50380270862418	2.04846058489082	0.314614044548799	0.00832135774741731	LE	1.7761316467575	0.161467701148108
PID_IL12_STAT4_PATHWAY	1.72616028108345	1.94194842658661	0.116405639586951	0.0193859483274445	LE	1.83405435383503	0.0678957939571978
PID_IL1_PATHWAY	1.06763127983701	1.50064603026817	0.683853459972863	0.239345463426548	LE	1.28413865505259	0.461599461699705
PID_IL23_PATHWAY	1.23998755060721	1.83872804791034	0.505856660710741	0.0621892943769537	LE	1.53935779925877	0.284022977543847
PID_IL2_1PATHWAY	1.52523769930945	1.65974946021743	0.245214842018168	0.144698293196356	LE	1.59249357976344	0.194956567607262
PID_IL2_PI3K_PATHWAY	-1.5645174592801	1.56565807591312	0.151821435556494	0.202945732365528	FALSE	0.000570308316513057	0.177383583961011
PID_IL2_STAT5_PATHWAY	1.16679034570325	1.53366582168213	0.566785170137125	0.313949836531146	LE	1.35022808369269	0.440367503334136
PID_IL3_PATHWAY	1.31512914365644	1.1518398111899	0.459202523090786	0.564371924998299	LE	1.23348447742317	0.511787224044543
PID_IL4_2PATHWAY	1.17260282513096	-1.25868608434352	0.566785170137125	0.43285993485342	FALSE	-0.0430416296062837	0.499822552495273
PID_IL6_7_PATHWAY	1.75912819841454	2.00581254412039	0.11103920409825	0.0132336818913078	LE	1.88247037126747	0.0621364429947787
PID_IL8_CXCR2_PATHWAY	-0.700910543991501	-0.59133126487053	0.924295774647887	0.975637866624275	CE	-0.646120904431015	0.949966820636081
PID_ILK_PATHWAY	-1.0155790319484	1.76231834978469	0.741994847258005	0.0621892943769537	FALSE	0.373369658918143	0.402092070817479
PID_INSULIN_GLUCOSE_PATHWAY	-0.96660596406721	0.684787248121273	0.798954794878495	0.974910763759133	FALSE	-0.140909357972969	0.886932779318814
PID_INSULIN_PATHWAY	1.58910604913393	1.25468924487655	0.197104639567824	0.446415727643251	LE	1.42189764700524	0.321760183605538
PID_INTEGRIN1_PATHWAY	1.03479608491557	1.38264636247263	0.68483050085424	0.361909786336059	LE	1.2087212236941	0.523370143595149
PID_INTEGRIN_A4B1_PATHWAY	0.800253655156552	1.48604838931955	0.888155838744401	0.238002835917203	LE	1.14315102223805	0.563079337330802
PID_KIT_PATHWAY	1.05662905759264	0.861970860520223	0.683853459972863	0.809442137569958	LE	0.959299959056434	0.746647798771411
PID_LIS1_PATHWAY	-1.17516741376746	0.6251194794261	0.619142092185604	0.986836159893966	FALSE	-0.275023967170681	0.802989126039785
PID_LKB1_PATHWAY	-1.23069647022299	1.06984097780542	0.546026474793598	0.640121689334288	FALSE	-0.0804277462087852	0.593074082063943
PID_LYMPH_ANGIOGENESIS_PATHWAY	0.851694229137777	1.41875071973803	0.874194690265487	0.296357388316151	LE	1.1352224744379	0.585276039290819
PID_LYSOPHOSPHOLIPID_PATHWAY	1.15263557703513	2.1538596851825	0.564028776978417	0.00137485274151943	LE	1.65324763110882	0.282701814859968
PID_MAPK_TRK_PATHWAY	1.52932568690139	1.79465216823108	0.262663187431086	0.0597464602936952	LE	1.66198892756624	0.161204823862391
PID_MET_PATHWAY	0.93520156980713	1.63538328930442	0.804914004914005	0.0677571172226569	LE	1.28529242955577	0.436335561068331
PID_MTOR_4PATHWAY	-1.36807173427522	-0.858816873144625	0.378764013712591	0.83745771764287	CE	-1.11344430370992	0.608110865677731
PID_MYC_ACTIV_PATHWAY	-1.98952607492936	-1.59239760199039	0.000170904327684109	0.0771305156089474	CE	-1.79096183845988	0.0386507099683157
PID_MYC_PATHWAY	0.645710834356145	-0.58486423129567	0.966690053090673	0.986836159893966	FALSE	0.0304233015302373	0.97676310649232
PID_MYC_REPRESS_PATHWAY	1.598195237711	1.76760347285758	0.183214211342903	0.0508621177563464	LE	1.68289935528429	0.117038164549625
PID_NCADHERIN_PATHWAY	-0.91657432946892	1.0960701424877	0.82404877023334	0.596606994614615	FALSE	0.089747906509389	0.710327882423978
PID_NECTIN_PATHWAY	-0.895854879674078	1.69641157306884	0.842322191505403	0.107479216699413	FALSE	0.400278346697383	0.474900704102408
PID_NEPHRIN_NEPH1_PATHWAY	1.05763239218766	1.82253600649646	0.690906401755121	0.0458677291486193	LE	1.44008419934206	0.36838706545187
PID_NETRIN_PATHWAY	-0.993709024126493	1.2715375981777	0.754462242562929	0.447425527717498	FALSE	0.138914287025606	0.600943885140214
PID_NFAT_3PATHWAY	-1.08366773155933	-0.964347477258055	0.683853459972863	0.721647032843832	CE	-1.02400760440869	0.702750246408348
PID_NFAT_TFPATHWAY	2.18201253035932	2.06376963302345	0.000826616064422237	0.00587618588251614	LE	2.12289108169139	0.00335140097346919
PID_NFKAPPAB_ATYPICAL_PATHWAY	-0.509543614156163	1.47426220053586	0.989396696528555	0.288028673835125	FALSE	0.482359293189848	0.63871268518184
PID_NFKAPPAB_CANONICAL_PATHWAY	-0.654059960135877	0.979674002482844	0.95872	0.697242237312736	FALSE	0.162807021173484	0.827981118656368
PID_NOTCH_PATHWAY	0.514265643284239	1.11636772256912	1	0.5488381137579	LE	0.815316682926679	0.77441905687895
PID_P38_ALPHA_BETA_DOWNSTREAM_PATHWAY	-0.908718369633309	1.90532288164497	0.82404877023334	0.0248564456230244	FALSE	0.498302256005831	0.424452607928182
PID_P38_ALPHA_BETA_PATHWAY	1.10896289129867	1.49951451147666	0.662847790507365	0.239345463426548	LE	1.30423870138767	0.451096626966956
PID_P38_MK2_PATHWAY	-1.50716011273836	1.23889419077178	0.295726402783819	0.485084191452689	FALSE	-0.134132960983289	0.390405297118254
PID_P38_MKK3_6PATHWAY	-1.57217260356687	-0.890991440399432	0.179643208316496	0.791193960609	CE	-1.23158202198315	0.485418584462748
PID_P53_DOWNSTREAM_PATHWAY	1.35207949676929	1.69303880872593	0.322528564331843	0.0325233845903931	LE	1.52255915274761	0.177525974461118
PID_P53_REGULATION_PATHWAY	-0.871464866257856	-0.756221680931434	0.874194690265487	0.915421769880973	CE	-0.813843273594645	0.89480823007323
PID_P73PATHWAY	-0.888489262158716	-0.596467403162896	0.851859268808591	0.994671403197158	CE	-0.742478332660806	0.923265336002875
PID_P75_NTR_PATHWAY	-0.703337250688256	1.35032265898837	0.952447066990628	0.302696385341013	FALSE	0.323492704150059	0.627571726165821
PID_PDGFRA_PATHWAY	1.68809402178032	1.77227172709963	0.162963517665935	0.100082685872991	LE	1.73018287443997	0.131523101769463
PID_PDGFRB_PATHWAY	-0.728751741776185	1.6672324328024	0.95872	0.0327306472585264	FALSE	0.469240345513106	0.495725323629263
PID_PI3KCI_AKT_PATHWAY	-0.975526475581055	1.09996457273103	0.768576286981622	0.612271009014248	FALSE	0.0622190485749876	0.690423647997935
PID_PI3KCI_PATHWAY	-1.04270899250213	1.16589218127762	0.708931004583178	0.53381987413401	FALSE	0.0615915943877439	0.621375439358594
PID_PI3K_PLC_TRK_PATHWAY	0.802333292923476	1.35230331200808	0.903986524424481	0.361761255507182	LE	1.07731830246578	0.632873889965831
PID_PLK1_PATHWAY	-0.732953899047029	1.1292038118887	0.925371041252775	0.568392656425628	FALSE	0.198124956420835	0.746881848839202
PID_PRL_SIGNALING_EVENTS_PATHWAY	-1.05972462145644	1.48638285584006	0.713503136997846	0.238002835917203	FALSE	0.213329117191811	0.475752986457525
PID_PS1_PATHWAY	1.46404383400981	1.79118003705765	0.376294854682217	0.0477410959058449	LE	1.62761193553373	0.212017975294031
PID_PTP1B_PATHWAY	-1.33560002465986	-1.27497921134815	0.450335807705903	0.442769211244368	CE	-1.305289618004	0.446552509475136
PID_RAC1_PATHWAY	-1.39795840967506	-0.800729161086008	0.337639965546942	0.873947200792696	CE	-1.09934378538054	0.605793583169819
PID_RAC1_REG_PATHWAY	-0.731314056250603	0.987964996687991	0.910142566191446	0.685613983763622	FALSE	0.128325470218694	0.797878274977534
PID_RAS_PATHWAY	-1.23964048247125	-1.3882046851721	0.556136641815956	0.327759197324415	CE	-1.31392258382167	0.441947919570186
PID_RB_1PATHWAY	1.5491619690789	1.78658817786641	0.227625141383749	0.0387455368616253	LE	1.66787507347266	0.133185339122687
PID_REELIN_PATHWAY	1.10170932867944	1.73952791422284	0.651982525761163	0.0770924431302185	LE	1.42061862145114	0.364537484445691
PID_REG_GR_PATHWAY	1.23473621180516	1.74009224723259	0.483219937313661	0.0305539007625798	LE	1.48741422951887	0.25688691903812
PID_RETINOIC_ACID_PATHWAY	1.20889668070739	0.755779394676758	0.554589371980676	0.899622792669493	LE	0.982338037692073	0.727106082325085
PID_RET_PATHWAY	0.70210760968905	1.64291451208433	0.964782883452198	0.0999656514190034	LE	1.17251106088669	0.532374267435601
PID_RHOA_PATHWAY	1.16380950555902	1.97780056248265	0.556136641815956	0.0118984102452232	LE	1.57080503402083	0.28401752603059
PID_RHOA_REG_PATHWAY	1.09990605049049	0.87175088233653	0.662847790507365	0.789593455932099	LE	0.98582846641351	0.726220623219732
PID_RXR_VDR_PATHWAY	-0.723635913044349	-1.40456765734698	0.915607596744252	0.314636201891563	CE	-1.06410178519566	0.615121899317908
PID_S1P_S1P2_PATHWAY	1.27287619155944	1.85723458838753	0.505856660710741	0.0477410959058449	LE	1.56505538997349	0.276798878308293
PID_S1P_S1P3_PATHWAY	-1.19767217040145	1.15542765554744	0.618947368421053	0.557034754982189	FALSE	-0.0211222574270046	0.587991061701621
PID_SHP2_PATHWAY	0.896202566566076	1.66257347289178	0.825286323826634	0.144698293196356	LE	1.27938801972893	0.484992308511495
PID_SMAD2_3NUCLEAR_PATHWAY	1.39959767177532	1.99464069917708	0.288747474009953	0.00839665844912051	LE	1.6971191854762	0.148572066229537
PID_SMAD2_3PATHWAY	1.00082039552924	0.764074068877979	0.743163693563122	0.876296296296296	LE	0.882447232203607	0.809729994929709
PID_SYNDECAN_2_PATHWAY	-0.863993735815675	0.898763525031137	0.867033448561274	0.780723269823205	FALSE	0.0173848946077311	0.823878359192239
PID_SYNDECAN_4_PATHWAY	-1.26775452914009	1.33088881787937	0.554325658949529	0.395418724387937	FALSE	0.0315671443696378	0.474872191668733
PID_TAP63_PATHWAY	0.986429278099949	1.10924961077407	0.743163693563122	0.578422835026609	LE	1.04783944443701	0.660793264294865
PID_TCPTP_PATHWAY	1.25285866238619	1.75384289760525	0.515547671840355	0.0754151625423029	LE	1.50335077999572	0.295481417191329
PID_TCR_CALCIUM_PATHWAY	1.52456521532483	1.69692257964392	0.233833912351594	0.121852449573864	LE	1.61074389748437	0.177843180962729
PID_TCR_PATHWAY	1.06708979595314	1.07701691057883	0.671169531513313	0.6315533488702	LE	1.07205335326598	0.651361440191756
PID_TCR_RAS_PATHWAY	1.49999532164638	1.52386241223513	0.297447855939889	0.231555196049215	LE	1.51192886694076	0.264501525994552
PID_TELOMERASE_PATHWAY	0.948882733944092	1.92580795190551	0.805918718962197	0.00589647993096904	LE	1.4373453429248	0.405907599446583
PID_TGFBR_PATHWAY	-0.827362676816677	0.945238147470414	0.888155838744401	0.744192972007147	FALSE	0.0589377353268685	0.816174405375774
PID_THROMBIN_PAR1_PATHWAY	-0.710194521607829	0.731658484071885	0.952447066990628	0.90997236478484	FALSE	0.0107319812320277	0.931209715887734
PID_TNF_PATHWAY	-1.15277075708492	-1.11484842240395	0.630125659576783	0.588189166365062	CE	-1.13380958974443	0.609157412970923
PID_TRAIL_PATHWAY	1.10866615850477	1.34464767104917	0.651946359508996	0.361761255507182	LE	1.22665691477697	0.506853807508089
PID_TRKR_PATHWAY	-0.674985027702948	1.15836197808292	0.964542970690512	0.483689215506519	FALSE	0.241688475189984	0.724116093098515
PID_TXA2PATHWAY	-0.778053424264884	1.25562554066976	0.907747578881599	0.449165284741125	FALSE	0.238786058202437	0.678456431811362
PID_UPA_UPAR_PATHWAY	-0.771967223776412	1.86033085339427	0.902369855941613	0.0564806119097234	FALSE	0.544181814808931	0.479425233925668
PID_VEGFR1_2_PATHWAY	-1.19343683332845	1.39779996093812	0.556136641815956	0.280222679058869	FALSE	0.102181563804838	0.418179660437413
PID_VEGFR1_PATHWAY	-1.15726843675765	1.61948393605609	0.645388024322375	0.168649398475023	FALSE	0.231107749649219	0.407018711398699
PID_WNT_CANONICAL_PATHWAY	0.671772973349968	-0.51145100883887	0.968434522963174	1	FALSE	0.0801609822555488	0.984217261481587
PID_WNT_NONCANONICAL_PATHWAY	-1.2808949474981	0.680187393435798	0.516161616161616	0.926812643776093	FALSE	-0.300353777031154	0.721487129968855
REACTOME_ABC_FAMILY_PROTEINS_MEDIATED_TRANSPORT	-1.53753219069785	-1.51217892190492	0.105787460298638	0.0859965736487072	CE	-1.52485555630138	0.0958920169736725
REACTOME_ABC_TRANSPORTER_DISORDERS	-1.61865193722369	-1.60988355089477	0.0688657355580518	0.0608309667993433	CE	-1.61426774405923	0.0648483511786975
REACTOME_ABERRANT_REGULATION_OF_MITOTIC_EXIT_IN_CANCER_DUE_TO_RB1_DEFECTS	0.926630236064419	-1.14986011264889	0.809596172698115	0.568392656425628	FALSE	-0.111614938292236	0.688994414561871
REACTOME_ABORTIVE_ELONGATION_OF_HIV_1_TRANSCRIPT_IN_THE_ABSENCE_OF_TAT	-0.557627974656889	-0.58895258089055	0.989917303387416	0.986836159893966	CE	-0.573290277773719	0.988376731640691
REACTOME_ACTIVATED_NOTCH1_TRANSMITS_SIGNAL_TO_THE_NUCLEUS	-1.27266897393291	-0.903221806562816	0.515547671840355	0.784560723514212	CE	-1.08794539024786	0.650054197677283
REACTOME_ACTIVATED_TAK1_MEDIATES_P38_MAPK_ACTIVATION	-1.44318605557997	-1.06535598039658	0.348567974707086	0.651344495180112	CE	-1.25427101798827	0.499956234943599
REACTOME_ACTIVATION_OF_ANTERIOR_HOX_GENES_IN_HINDBRAIN_DEVELOPMENT_DURING_EARLY_EMBRYOGENESIS	1.24108535916979	1.53779823731224	0.50936329588015	0.152012126429079	LE	1.38944179824102	0.330687711154614
REACTOME_ACTIVATION_OF_BAD_AND_TRANSLOCATION_TO_MITOCHONDRIA	-1.06787243901324	-0.701311395207404	0.72816091954023	0.912836116218512	CE	-0.88459191711032	0.820498517879371
REACTOME_ACTIVATION_OF_BH3_ONLY_PROTEINS	-0.992272084265385	0.823737106946288	0.768185804578583	0.852025734654843	FALSE	-0.0842674886595485	0.810105769616713
REACTOME_ACTIVATION_OF_GENE_EXPRESSION_BY_SREBF_SREBP	1.03375003992654	0.979043450699896	0.704377986098536	0.679385860313649	LE	1.00639674531322	0.691881923206092
REACTOME_ACTIVATION_OF_NMDA_RECEPTORS_AND_POSTSYNAPTIC_EVENTS	-1.18051340408316	0.742948857838473	0.581798091411351	0.925956698779793	FALSE	-0.218782273122345	0.753877395095572
REACTOME_ACTIVATION_OF_THE_MRNA_UPON_BINDING_OF_THE_CAP_BINDING_COMPLEX_AND_EIFS_AND_SUBSEQUENT_BINDING_TO_43S	-2.56421309731215	-2.63550259684875	1.0598048435169E-21	4.85380663283401E-18	CE	-2.59985784708045	2.42743321883876E-18
REACTOME_ADAPTIVE_IMMUNE_SYSTEM	-0.960634955667796	-0.882733726372607	0.815173146127072	0.899622792669493	CE	-0.921684341020201	0.857397969398283
REACTOME_ADHERENS_JUNCTIONS_INTERACTIONS	-1.20821170605067	1.46997616305509	0.594520547945205	0.288028673835125	FALSE	0.130882228502214	0.441274610890165
REACTOME_ADORA2B_MEDIATED_ANTI_INFLAMMATORY_CYTOKINES_PRODUCTION	-1.26849767638993	0.941752796588182	0.522663065198517	0.733691109307425	FALSE	-0.163372439900873	0.628177087252971
REACTOME_AGGREPHAGY	-1.40435030339798	1.32524434255017	0.379585326953748	0.387878787878788	FALSE	-0.039552980423901	0.383732057416268
REACTOME_AMINO_ACIDS_REGULATE_MTORC1	-0.686610637915114	-1.0208082947218	0.955242198551782	0.671160247719794	CE	-0.853709466318456	0.813201223135788
REACTOME_AMYLOID_FIBER_FORMATION	-1.15238821865702	1.05110026628094	0.630125659576783	0.655536896177023	FALSE	-0.0506439761880384	0.642831277876903
REACTOME_ANCHORING_OF_THE_BASAL_BODY_TO_THE_PLASMA_MEMBRANE	-0.65989844871258	1.17959537210289	0.968434522963174	0.47619848966112	FALSE	0.259848461695156	0.722316506312147
REACTOME_ANTIGEN_PRESENTATION_FOLDING_ASSEMBLY_AND_PEPTIDE_LOADING_OF_CLASS_I_MHC	-1.59284910046764	0.930228376497858	0.174848396953839	0.747224004342891	FALSE	-0.331310361984892	0.461036200648365
REACTOME_ANTIGEN_PROCESSING_CROSS_PRESENTATION	-1.88168343850299	-1.6203847928591	0.000676969794203971	0.0431955139242232	CE	-1.75103411568105	0.0219362418592136
REACTOME_ANTIGEN_PROCESSING_UBIQUITINATION_PROTEASOME_DEGRADATION	-0.707501949423773	-0.86021901030191	0.979139023517503	0.889418304546357	CE	-0.783860479862841	0.93427866403193
REACTOME_ANTIVIRAL_MECHANISM_BY_IFN_STIMULATED_GENES	-1.12279132855807	-0.783252770623293	0.638419977768012	0.899622792669493	CE	-0.953022049590683	0.769021385218752
REACTOME_ANTI_INFLAMMATORY_RESPONSE_FAVOURING_LEISHMANIA_PARASITE_INFECTION	-1.24374387752632	-0.692698853766834	0.516161616161616	0.946994373704471	CE	-0.968221365646578	0.731577994933044
REACTOME_APC_CDC20_MEDIATED_DEGRADATION_OF_NEK2A	-1.2399790843942	-1.39636030300723	0.561899378179763	0.338353765323993	CE	-1.31816969370072	0.450126571751878
REACTOME_APC_C_CDC20_MEDIATED_DEGRADATION_OF_CYCLIN_B	-1.24759028483821	-1.44976768162177	0.549161290322581	0.262294431943219	CE	-1.34867898322999	0.4057278611329
REACTOME_APC_C_CDH1_MEDIATED_DEGRADATION_OF_CDC20_AND_OTHER_APC_C_CDH1_TARGETED_PROTEINS_IN_LATE_MITOSIS_EARLY_G1	-1.54089288316509	-1.79337588201781	0.109037954654231	0.00830519519019794	CE	-1.66713438259145	0.0586715749222143
REACTOME_APC_C_MEDIATED_DEGRADATION_OF_CELL_CYCLE_PROTEINS	-1.47411965626437	-1.64755987920011	0.187793717340589	0.0477410959058449	CE	-1.56083976773224	0.117767406623217
REACTOME_APOPTOSIS	-1.46273848029012	-1.19441632631364	0.151821435556494	0.397531755444404	CE	-1.32857740330188	0.274676595500449
REACTOME_APOPTOTIC_CLEAVAGE_OF_CELLULAR_PROTEINS	-0.642573576691666	1.00604240647932	0.966690053090673	0.678594874410942	FALSE	0.181734414893828	0.822642463750808
REACTOME_APOPTOTIC_EXECUTION_PHASE	-0.720064708268866	0.88797835541739	0.952447066990628	0.816133528591845	FALSE	0.0839568235742615	0.884290297791237
REACTOME_APOPTOTIC_FACTOR_MEDIATED_RESPONSE	-1.44706380986238	-1.54676494304185	0.340345956054231	0.217275474262011	CE	-1.49691437645212	0.278810715158121
REACTOME_AQUAPORIN_MEDIATED_TRANSPORT	-1.00397465545976	1.10299920819907	0.754462242562929	0.624671916010499	FALSE	0.0495122763696557	0.689567079286714
REACTOME_ARACHIDONIC_ACID_METABOLISM	-0.932892312738125	-1.01756908252533	0.804490155605893	0.677501516070346	CE	-0.975230697631729	0.740995835838119
REACTOME_ASPARAGINE_N_LINKED_GLYCOSYLATION	-1.01756161529207	-1.11021886932124	0.740373346726938	0.51358384132472	CE	-1.06389024230666	0.626978594025829
REACTOME_ASSEMBLY_AND_CELL_SURFACE_PRESENTATION_OF_NMDA_RECEPTORS	-1.3686578735176	0.925050058108681	0.442782992227631	0.734212997281937	FALSE	-0.221803907704461	0.588497994754784
REACTOME_ASSEMBLY_OF_THE_HIV_VIRION	-1.53949648673139	-1.51331387798852	0.239473684210526	0.228727660709523	CE	-1.52640518235996	0.234100672460024
REACTOME_ASSOCIATION_OF_TRIC_CCT_WITH_TARGET_PROTEINS_DURING_BIOSYNTHESIS	-1.31913790260386	-1.29251732135498	0.467762709296159	0.395418724387937	CE	-1.30582761197942	0.431590716842048
REACTOME_ASYMMETRIC_LOCALIZATION_OF_PCP_PROTEINS	-1.64997837290964	-1.78396957432788	0.0559045233369137	0.0147299874426854	CE	-1.71697397361876	0.0353172553897996
REACTOME_ATF4_ACTIVATES_GENES_IN_RESPONSE_TO_ENDOPLASMIC_RETICULUM_STRESS	0.987463771205996	1.6255146855998	0.747802680086605	0.106612035410067	LE	1.3064892284029	0.427207357748336
REACTOME_ATF6_ATF6_ALPHA_ACTIVATES_CHAPERONES	-1.3989742380054	-0.939882031539424	0.403141361256544	0.745787056577862	CE	-1.16942813477241	0.574464208917203
REACTOME_ATTENUATION_PHASE	-2.14152895329539	1.72949179584722	7.8950623198274E-07	0.0689902081623132	FALSE	-0.206018578724087	0.0344954988342726
REACTOME_AUF1_HNRNP_D0_BINDS_AND_DESTABILIZES_MRNA	-1.99354353169586	-1.48177246349078	0.00013193843431673	0.163577151924021	CE	-1.73765799759332	0.081854545179169
REACTOME_AURKA_ACTIVATION_BY_TPX2	-0.817217722489825	1.06607544422929	0.889449736091731	0.630633244562345	FALSE	0.124428860869732	0.760041490327038
REACTOME_AUTOPHAGY	-1.40422270856203	1.03064582958534	0.274758712763886	0.625281644170229	FALSE	-0.186788439488344	0.450020178467058
REACTOME_AZATHIOPRINE_ADME	-1.14348542698788	-1.03855035718332	0.651946359508996	0.655536896177023	CE	-1.0910178920856	0.653741627843009
REACTOME_BASE_EXCISION_REPAIR	0.944776738944503	-1.27551711366997	0.784520216614225	0.442769211244368	FALSE	-0.165370187362732	0.613644713929297
REACTOME_BBSOME_MEDIATED_CARGO_TARGETING_TO_CILIUM	-1.17635737169144	-0.798118639159174	0.630125659576783	0.84953560371517	CE	-0.987238005425306	0.739830631645977
REACTOME_BETA_CATENIN_INDEPENDENT_WNT_SIGNALING	-1.70731219431272	-1.65617089098721	0.0202728418672687	0.0234160544333252	CE	-1.68174154264997	0.021844448150297
REACTOME_BETA_CATENIN_PHOSPHORYLATION_CASCADE	-1.00526542670987	-0.660601732730811	0.749181649983396	0.934384608359463	CE	-0.832933579720342	0.84178312917143
REACTOME_BILE_ACID_AND_BILE_SALT_METABOLISM	0.663878089533281	-0.575004073751813	0.95872	0.991294923676096	FALSE	0.0444370078907342	0.975007461838048
REACTOME_BIOLOGICAL_OXIDATIONS	-1.1929928664304	1.03868702380409	0.556136641815956	0.659352704937397	FALSE	-0.0771529213131588	0.607744673376676
REACTOME_BIOSYNTHESIS_OF_THE_N_GLYCAN_PRECURSOR_DOLICHOL_LIPID_LINKED_OLIGOSACCHARIDE_LLO_AND_TRANSFER_TO_A_NASCENT_PROTEIN	-0.862498176429302	-1.05131843433235	0.859129650507328	0.654967087926259	CE	-0.956908305380827	0.757048369216794
REACTOME_BMAL1_CLOCK_NPAS2_ACTIVATES_CIRCADIAN_GENE_EXPRESSION	0.782195511691554	1.08506310625359	0.908056800632792	0.640121689334288	LE	0.933629308972571	0.77408924498354
REACTOME_BRANCHED_CHAIN_AMINO_ACID_CATABOLISM	-1.0849399711305	-1.05598211023761	0.686329966329966	0.652514106583072	CE	-1.07046104068405	0.669422036456519
REACTOME_BUDDING_AND_MATURATION_OF_HIV_VIRION	-1.40490897307575	-1.58045964407377	0.378764013712591	0.112604439267018	CE	-1.49268430857476	0.245684226489805
REACTOME_BUTYRATE_RESPONSE_FACTOR_1_BRF1_BINDS_AND_DESTABILIZES_MRNA	0.829106537892049	1.27872299976445	0.89682259141432	0.43545348019686	LE	1.05391476882825	0.66613803580559
REACTOME_B_WICH_COMPLEX_POSITIVELY_REGULATES_RRNA_EXPRESSION	-1.24256892898077	0.861850475840764	0.556136641815956	0.807897058376175	FALSE	-0.190359226570003	0.682016850096066
REACTOME_CA2_PATHWAY	-0.908643970862906	-0.56055530506817	0.82404877023334	0.994258414766558	CE	-0.734599637965538	0.909153592499949
REACTOME_CALNEXIN_CALRETICULIN_CYCLE	-1.56048142973796	-1.42391644531471	0.190411084173445	0.277273862028793	CE	-1.49219893752633	0.233842473101119
REACTOME_CARDIAC_CONDUCTION	-1.41764198533485	-1.40468905594078	0.349840981372104	0.292638888888889	CE	-1.41116552063782	0.321239935130496
REACTOME_CARGO_CONCENTRATION_IN_THE_ER	1.24803880482326	0.931307208193213	0.507668867445404	0.746183646002959	LE	1.08967300650824	0.626926256724182
REACTOME_CARGO_RECOGNITION_FOR_CLATHRIN_MEDIATED_ENDOCYTOSIS	-0.937983676215724	-0.994838379513014	0.804914004914005	0.705762410386005	CE	-0.966411027864369	0.755338207650005
REACTOME_CARGO_TRAFFICKING_TO_THE_PERICILIARY_MEMBRANE	-0.903885051950144	-0.651420009881865	0.82404877023334	0.96832766164317	CE	-0.777652530916005	0.896188215938255
REACTOME_CASPASE_ACTIVATION_VIA_EXTRINSIC_APOPTOTIC_SIGNALLING_PATHWAY	1.32597682887896	1.32991531377559	0.450335807705903	0.415474297827239	LE	1.32794607132727	0.432905052766571
REACTOME_CA_DEPENDENT_EVENTS	-0.673216120428632	0.716720754321902	0.952447066990628	0.915165394402036	FALSE	0.0217523169466349	0.933806230696332
REACTOME_CD209_DC_SIGN_SIGNALING	1.28411859412046	1.14814352658758	0.49	0.568392656425628	LE	1.21613106035402	0.529196328212814
REACTOME_CD28_CO_STIMULATION	-0.769495948949075	0.903575474604376	0.904069942719325	0.762736240123175	FALSE	0.0670397628276506	0.83340309142125
REACTOME_CDC42_GTPASE_CYCLE	1.15784719068622	1.22011769744313	0.556136641815956	0.370860927152318	LE	1.18898244406468	0.463498784484137
REACTOME_CELLULAR_RESPONSES_TO_STIMULI	-2.42905020402401	-2.25612228409413	2.90193914572119E-45	6.35874040671424E-23	CE	-2.34258624405907	3.17937020335712E-23
REACTOME_CELLULAR_RESPONSE_TO_CHEMICAL_STRESS	-1.95344354010572	-2.07391381753109	1.05384879941398E-05	2.73420070926988E-07	CE	-2.0136786788184	5.40595403253338E-06
REACTOME_CELLULAR_RESPONSE_TO_HEAT_STRESS	-2.01990487447392	1.37621679121775	6.95490894311451E-05	0.20840195594126	FALSE	-0.321844041628086	0.104235752515346
REACTOME_CELLULAR_RESPONSE_TO_HYPOXIA	-1.72505019843039	-1.53431080051413	0.0179587226217017	0.0999656514190034	CE	-1.62968049947226	0.0589621870203526
REACTOME_CELLULAR_RESPONSE_TO_STARVATION	-2.78765311215534	-2.82438722142197	5.87249417602516E-42	1.77820005287794E-29	CE	-2.80602016678865	8.89100026439264E-30
REACTOME_CELLULAR_SENESCENCE	1.00669592778018	1.23755133798381	0.743163693563122	0.340822993131373	LE	1.122123632882	0.541993343347248
REACTOME_CELL_CELL_COMMUNICATION	-1.08714731642666	1.63003126083521	0.679539250282975	0.0662511499302257	FALSE	0.271441972204277	0.3728952001066
REACTOME_CELL_CELL_JUNCTION_ORGANIZATION	-1.43461026242408	1.16134913328442	0.340345956054231	0.532573784851537	FALSE	-0.136630564569832	0.436459870452884
REACTOME_CELL_CYCLE	-0.806977774756918	-0.72684397927234	0.963653456000587	1	CE	-0.766910877014629	0.981826728000293
REACTOME_CELL_CYCLE_CHECKPOINTS	-1.1597077545918	-1.08742279243171	0.550149700598802	0.568392656425628	CE	-1.12356527351176	0.559271178512215
REACTOME_CELL_CYCLE_MITOTIC	-0.902074472256191	-0.731641221785549	0.888155838744401	1	CE	-0.81685784702087	0.9440779193722
REACTOME_CELL_DEATH_SIGNALLING_VIA_NRAGE_NRIF_AND_NADE	-1.06723914355021	-0.802571815190309	0.693865955726492	0.873947200792696	CE	-0.934905479370261	0.783906578259594
REACTOME_CELL_EXTRACELLULAR_MATRIX_INTERACTIONS	-1.27200357808068	1.91677319276257	0.516161616161616	0.0321482449187427	FALSE	0.322384807340948	0.274154930540179
REACTOME_CELL_JUNCTION_ORGANIZATION	-1.24097374303389	1.43885531564734	0.516161616161616	0.229055347120278	FALSE	0.0989407863067229	0.372608481640947
REACTOME_CELL_SURFACE_INTERACTIONS_AT_THE_VASCULAR_WALL	-1.40855963563296	-0.988388274466378	0.322528564331843	0.710593593887746	CE	-1.19847395504967	0.516561079109795
REACTOME_CHAPERONE_MEDIATED_AUTOPHAGY	-1.43742555600077	1.58759245755427	0.354521963824289	0.199050283955969	FALSE	0.0750834507767526	0.276786123890129
REACTOME_CHOLESTEROL_BIOSYNTHESIS	0.984491029620575	1.40077637396096	0.754462242562929	0.290665891247456	LE	1.19263370179077	0.522564066905192
REACTOME_CHROMATIN_MODIFYING_ENZYMES	0.744721322524563	1.26939767212007	0.998544395924308	0.20688078122322	LE	1.00705949732232	0.602712588573764
REACTOME_CHROMOSOME_MAINTENANCE	0.61531528280933	-1.27320651284821	0.998544395924308	0.422190418435415	FALSE	-0.328945615019441	0.710367407179862
REACTOME_CILIUM_ASSEMBLY	-0.737891013854404	1.11792101894086	0.957149023317323	0.517223180042926	FALSE	0.190015002543227	0.737186101680125
REACTOME_CIRCADIAN_CLOCK	-0.996008366475045	0.903393669777963	0.768185804578583	0.787805247990293	FALSE	-0.0463073483485409	0.777995526284438
REACTOME_CITRIC_ACID_CYCLE_TCA_CYCLE	-1.84769262032977	-1.83160291131821	0.0103318242142537	0.0259242507392165	CE	-1.83964776582399	0.0181280374767351
REACTOME_CLASS_A_1_RHODOPSIN_LIKE_RECEPTORS	-0.86726487651223	1.68145276177582	0.856615696856477	0.138592590629113	FALSE	0.407093942631794	0.497604143742795
REACTOME_CLASS_I_MHC_MEDIATED_ANTIGEN_PROCESSING_PRESENTATION	-1.03321580010653	-1.00615506989258	0.72816091954023	0.7001323001323	CE	-1.01968543499955	0.714146609836265
REACTOME_CLATHRIN_MEDIATED_ENDOCYTOSIS	-1.26217835942436	-0.971712916835161	0.475795102730087	0.721647032843832	CE	-1.11694563812976	0.59872106778696
REACTOME_CLEC7A_DECTIN_1_SIGNALING	-1.52705566535602	-1.37488981093017	0.14068426442007	0.22397023651342	CE	-1.4509727381431	0.182327250466745
REACTOME_COHESIN_LOADING_ONTO_CHROMATIN	1.05986267807762	1.2975641604807	0.679539250282975	0.442769211244368	LE	1.17871341927916	0.561154230763672
REACTOME_COLLAGEN_FORMATION	-1.65909186385796	-1.29168009968186	0.101786873501313	0.431338028169014	CE	-1.47538598176991	0.266562450835163
REACTOME_COMPLEX_I_BIOGENESIS	-2.25935460352034	-2.38050968566988	1.86769246795676E-08	4.16218124651948E-10	CE	-2.31993214459511	9.54657140210977E-09
REACTOME_CONSTITUTIVE_SIGNALING_BY_ABERRANT_PI3K_IN_CANCER	0.875552878346912	1.09747884929051	0.827314697377099	0.622533177855517	LE	0.986515863818713	0.724923937616308
REACTOME_CONSTITUTIVE_SIGNALING_BY_AKT1_E17K_IN_CANCER	-0.549738140119667	-0.91108396780306	0.979139023517503	0.759268436671359	CE	-0.730411053961363	0.869203730094431
REACTOME_CONSTITUTIVE_SIGNALING_BY_EGFRVIII	-1.2314938547051	1.30613687730521	0.561899378179763	0.431338028169014	FALSE	0.037321511300055	0.496618703174388
REACTOME_CONSTITUTIVE_SIGNALING_BY_LIGAND_RESPONSIVE_EGFR_CANCER_VARIANTS	-1.53150948991078	-0.819873124703782	0.238004249807863	0.852787251664611	CE	-1.17569130730728	0.545395750736237
REACTOME_CONSTITUTIVE_SIGNALING_BY_OVEREXPRESSED_ERBB2	-1.36267657823505	0.965865339399264	0.459202523090786	0.703467316280958	FALSE	-0.198405619417891	0.581334919685872
REACTOME_CONVERSION_FROM_APC_C_CDC20_TO_APC_C_CDH1_IN_LATE_ANAPHASE	0.738263211224167	-1.1759393893497	0.952447066990628	0.5488381137579	FALSE	-0.218838089062765	0.750642590374264
REACTOME_COOPERATION_OF_PDCL_PHLP1_AND_TRIC_CCT_IN_G_PROTEIN_BETA_FOLDING	-1.79525810053381	-1.54011284446073	0.0281815551361596	0.145641483290607	CE	-1.66768547249727	0.0869115192133835
REACTOME_COOPERATION_OF_PREFOLDIN_AND_TRIC_CCT_IN_ACTIN_AND_TUBULIN_FOLDING	-1.86354529860743	-0.8751657651514	0.00975955923407062	0.812492276582598	CE	-1.36935553187942	0.411125917908335
REACTOME_COPII_MEDIATED_VESICLE_TRANSPORT	1.06284120246298	0.885068415957555	0.683853459972863	0.812194760988604	LE	0.973954809210269	0.748024110480734
REACTOME_COPI_DEPENDENT_GOLGI_TO_ER_RETROGRADE_TRAFFIC	-0.855321381852563	-0.867134862775409	0.880376496713224	0.851256576464064	CE	-0.861228122313986	0.865816536588644
REACTOME_COPI_INDEPENDENT_GOLGI_TO_ER_RETROGRADE_TRAFFIC	-0.994239940337143	-0.525632613240296	0.752451433857539	1	CE	-0.75993627678872	0.87622571692877
REACTOME_COPI_MEDIATED_ANTEROGRADE_TRANSPORT	-0.926098054189616	0.887443759019766	0.818541880592636	0.832189198841316	FALSE	-0.019327147584925	0.825365539716976
REACTOME_COSTIMULATION_BY_THE_CD28_FAMILY	1.37390083132407	1.27057998159809	0.397112827656072	0.424647124448253	LE	1.32224040646108	0.410879976052162
REACTOME_CREB1_PHOSPHORYLATION_THROUGH_NMDA_RECEPTOR_MEDIATED_ACTIVATION_OF_RAS_SIGNALING	-0.943941253057815	-0.572105684795905	0.804914004914005	0.982087903416713	CE	-0.75802346892686	0.893500954165359
REACTOME_CRISTAE_FORMATION	-2.1728475060683	-2.34249540166528	7.97879511359832E-07	6.73621010212976E-10	CE	-2.25767145386679	3.99276566185022E-07
REACTOME_CROSS_PRESENTATION_OF_SOLUBLE_EXOGENOUS_ANTIGENS_ENDOSOMES	-1.73431102304065	-1.74130608830466	0.027966874372026	0.0283742158570078	CE	-1.73780855567266	0.0281705451145169
REACTOME_CTLA4_INHIBITORY_SIGNALING	-0.389902759903332	-0.501692460958541	1	1	CE	-0.445797610430937	1
REACTOME_CYCLIN_A_B1_B2_ASSOCIATED_EVENTS_DURING_G2_M_TRANSITION	0.912224369338065	0.500536781920842	0.82404877023334	1	LE	0.706380575629454	0.91202438511667
REACTOME_CYCLIN_A_CDK2_ASSOCIATED_EVENTS_AT_S_PHASE_ENTRY	-1.30261958027278	-1.39655843754221	0.438410320432792	0.22397023651342	CE	-1.34958900890749	0.331190278473106
REACTOME_CYCLIN_D_ASSOCIATED_EVENTS_IN_G1	-1.0363797393973	-0.783773209856494	0.725811046051591	0.889418304546357	CE	-0.910076474626897	0.807614675298974
REACTOME_CYTOKINE_SIGNALING_IN_IMMUNE_SYSTEM	-1.04653887646297	1.48771744300365	0.68483050085424	0.0155226827371456	FALSE	0.220589283270341	0.350176591795693
REACTOME_CYTOPROTECTION_BY_HMOX1	-1.98125195168691	-2.02757649278118	0.000494471790476764	0.000724432265248835	CE	-2.00441422223405	0.0006094520278628
REACTOME_CYTOSOLIC_SENSORS_OF_PATHOGEN_ASSOCIATED_DNA	-0.960475622205598	0.985393186986211	0.801931344450235	0.690518731988473	FALSE	0.0124587823903064	0.746225038219354
REACTOME_C_TYPE_LECTIN_RECEPTORS_CLRS	-1.20186529845277	-1.26021830874294	0.528919418148234	0.355401234567901	CE	-1.23104180359785	0.442160326358067
REACTOME_DAG_AND_IP3_SIGNALING	0.785038124116845	0.89626335152809	0.907747578881599	0.754985813987202	LE	0.840650737822467	0.8313666964344
REACTOME_DAP12_INTERACTIONS	-0.98089297905777	1.11045571676988	0.771825544245486	0.596606994614615	FALSE	0.0647813688560551	0.684216269430051
REACTOME_DAP12_SIGNALING	-0.670054268448161	0.863722576532013	0.952447066990628	0.792444919188188	FALSE	0.0968341540419262	0.872445993089408
REACTOME_DARPP_32_EVENTS	-1.07402263724608	-0.991938256080198	0.700845691675248	0.7001323001323	CE	-1.03298044666314	0.700488995903774
REACTOME_DDX58_IFIH1_MEDIATED_INDUCTION_OF_INTERFERON_ALPHA_BETA	-1.43518838355848	1.20109926736905	0.288747474009953	0.442769211244368	FALSE	-0.117044558094715	0.36575834262716
REACTOME_DEACTIVATION_OF_THE_BETA_CATENIN_TRANSACTIVATING_COMPLEX	-1.24153615378897	0.983679159105121	0.52224322621298	0.697242237312736	FALSE	-0.128928497341924	0.609742731762859
REACTOME_DEADENYLATION_DEPENDENT_MRNA_DECAY	-1.11814818559997	-0.821091067931739	0.638436482084691	0.876296296296296	CE	-0.969619626765857	0.757366389190493
REACTOME_DEADENYLATION_OF_MRNA	-1.35432476252501	-0.727106562830656	0.425438422341341	0.916679188580015	CE	-1.04071566267783	0.671058805460678
REACTOME_DEATH_RECEPTOR_SIGNALLING	-0.960210240046271	0.967680607335634	0.794039894256188	0.721647032843832	FALSE	0.00373518364468162	0.75784346355001
REACTOME_DECTIN_1_MEDIATED_NONCANONICAL_NF_KB_SIGNALING	-1.59605261870708	-1.47974051757365	0.0903568846263076	0.112446307033561	CE	-1.53789656814037	0.101401595829934
REACTOME_DEFECTIVE_CFTR_CAUSES_CYSTIC_FIBROSIS	-1.66185822706156	-1.61937513433924	0.0607352221854977	0.0567703273020621	CE	-1.6406166807004	0.0587527747437799
REACTOME_DEFECTIVE_INTRINSIC_PATHWAY_FOR_APOPTOSIS	-1.23754030097324	1.1311521038377	0.561899378179763	0.577314339221266	FALSE	-0.053194098567771	0.569606858700514
REACTOME_DEFECTS_IN_VITAMIN_AND_COFACTOR_METABOLISM	1.49207606187164	0.626612369287824	0.354521963824289	0.970119156736939	LE	1.05934421557973	0.662320560280614
REACTOME_DEGRADATION_OF_AXIN	-1.61609571330327	-1.73815985890275	0.0688657355580518	0.0226428645362568	CE	-1.67712778610301	0.0457543000471543
REACTOME_DEGRADATION_OF_BETA_CATENIN_BY_THE_DESTRUCTION_COMPLEX	-1.57672509721146	-1.61045881490948	0.0658135713359549	0.0477410959058449	CE	-1.59359195606047	0.0567773336208999
REACTOME_DEGRADATION_OF_DVL	-1.66393180501358	-1.76408218782081	0.0567478403212105	0.0155226827371456	CE	-1.7140069964172	0.036135261529178
REACTOME_DEGRADATION_OF_GLI1_BY_THE_PROTEASOME	-1.56416129359759	-1.54806658091485	0.117865443752801	0.0762493150674022	CE	-1.55611393725622	0.0970573794101017
REACTOME_DEGRADATION_OF_THE_EXTRACELLULAR_MATRIX	-0.922361165792278	-0.916721454858333	0.818099572321526	0.76342567797848	CE	-0.919541310325305	0.790762625150003
REACTOME_DETOXIFICATION_OF_REACTIVE_OXYGEN_SPECIES	-1.86278480583696	-1.96002185337002	0.0196403646836211	0.00220899649110137	CE	-1.91140332960349	0.0109246805873612
REACTOME_DEUBIQUITINATION	-1.03160451573042	-1.01639615468637	0.725837640620249	0.664174813110983	CE	-1.0240003352084	0.695006226865616
REACTOME_DEVELOPMENTAL_BIOLOGY	-2.28496750617632	-1.9040402848006	3.01083418249187E-30	5.81035648329001E-10	CE	-2.09450389548846	2.905178241645E-10
REACTOME_DISASSEMBLY_OF_THE_DESTRUCTION_COMPLEX_AND_RECRUITMENT_OF_AXIN_TO_THE_MEMBRANE	-0.586470550251636	-0.656353894698128	0.979139023517503	0.958631181195099	CE	-0.621412222474882	0.968885102356301
REACTOME_DISEASES_ASSOCIATED_WITH_GLYCOSAMINOGLYCAN_METABOLISM	0.998715699542679	1.77401044966076	0.72816091954023	0.0859965736487072	LE	1.38636307460172	0.407078746594469
REACTOME_DISEASES_ASSOCIATED_WITH_N_GLYCOSYLATION_OF_PROTEINS	0.444566640811962	-0.540233642994209	1	0.990636042402827	FALSE	-0.0478335010911233	0.995318021201413
REACTOME_DISEASES_ASSOCIATED_WITH_O_GLYCOSYLATION_OF_PROTEINS	1.82794673842787	-0.482489710194552	0.0485472209897925	1	FALSE	0.67272851411666	0.524273610494896
REACTOME_DISEASES_OF_CARBOHYDRATE_METABOLISM	-1.31937056467378	-1.28078192612605	0.462887989203779	0.442769211244368	CE	-1.30007624539992	0.452828600224073
REACTOME_DISEASES_OF_DNA_REPAIR	1.20841197441071	0.82401424657166	0.543750634353185	0.852787251664611	LE	1.01621311049119	0.698268943008898
REACTOME_DISEASES_OF_GLYCOSYLATION	1.31327107729694	1.11650951170832	0.403141361256544	0.577314339221266	LE	1.21489029450263	0.490227850238905
REACTOME_DISEASES_OF_METABOLISM	-0.746930769787362	-0.9604952278929	0.952447066990628	0.734212997281937	CE	-0.853712998840131	0.843330032136283
REACTOME_DISEASES_OF_MITOTIC_CELL_CYCLE	1.3938373891686	-0.510360882794043	0.425438422341341	1	FALSE	0.441738253187276	0.71271921117067
REACTOME_DISEASES_OF_PROGRAMMED_CELL_DEATH	-1.09643909787449	1.08871989044849	0.679539250282975	0.625281644170229	FALSE	-0.00385960371300154	0.652410447226602
REACTOME_DISEASES_OF_SIGNAL_TRANSDUCTION_BY_GROWTH_FACTOR_RECEPTORS_AND_SECOND_MESSENGERS	-1.10966962839425	-0.879326177061873	0.594520547945205	0.889418304546357	CE	-0.994497902728063	0.741969426245781
REACTOME_DISORDERS_OF_TRANSMEMBRANE_TRANSPORTERS	-1.30166321768706	-1.17001277150108	0.400835623969214	0.458373769031293	CE	-1.23583799459407	0.429604696500254
REACTOME_DNA_DAMAGE_BYPASS	-1.1258876925649	-1.12906116372928	0.638419977768012	0.576717582865727	CE	-1.12747442814709	0.607568780316869
REACTOME_DNA_DAMAGE_RECOGNITION_IN_GG_NER	-1.27970457056138	-0.867010174149351	0.505856660710741	0.826834104428288	CE	-1.07335737235536	0.666345382569514
REACTOME_DNA_DAMAGE_TELOMERE_STRESS_INDUCED_SENESCENCE	1.00931063334017	1.03171710319056	0.743849056603774	0.670153471452436	LE	1.02051386826536	0.707001264028105
REACTOME_DNA_DOUBLE_STRAND_BREAK_REPAIR	-0.761354081802582	-0.92447070360177	0.941689785624212	0.791849974264099	CE	-0.842912392702176	0.866769879944155
REACTOME_DNA_DOUBLE_STRAND_BREAK_RESPONSE	-1.1618163088395	-0.953941651009281	0.600165111450229	0.733691109307425	CE	-1.05787897992439	0.666928110378827
REACTOME_DNA_REPAIR	-0.542933615785188	-0.61903173708056	1	1	CE	-0.580982676432874	1
REACTOME_DNA_REPLICATION	-1.38134980254026	-1.64392574574571	0.322229188436085	0.0422404357928862	CE	-1.51263777414298	0.182234812114486
REACTOME_DNA_REPLICATION_PRE_INITIATION	-1.4705246285352	-1.73908143840249	0.206302390172105	0.0118984102452232	CE	-1.60480303346884	0.109100400208664
REACTOME_DOWNREGULATION_OF_ERBB2_ERBB3_SIGNALING	-1.40405194875349	-1.18628140529095	0.397112827656072	0.546868936972228	CE	-1.29516667702222	0.47199088231415
REACTOME_DOWNREGULATION_OF_ERBB2_SIGNALING	-1.56512306289681	-0.925454723904024	0.158027121759706	0.762736240123175	CE	-1.24528889340042	0.46038168094144
REACTOME_DOWNREGULATION_OF_SMAD2_3_SMAD4_TRANSCRIPTIONAL_ACTIVITY	-1.01280075692421	-0.990330164605356	0.743163693563122	0.70104624741894	CE	-1.00156546076479	0.722104970491031
REACTOME_DOWNREGULATION_OF_TGF_BETA_RECEPTOR_SIGNALING	-1.2276993585619	-0.96556755884777	0.547430702939096	0.721647032843832	CE	-1.09663345870484	0.634538867891464
REACTOME_DOWNSTREAM_SIGNALING_EVENTS_OF_B_CELL_RECEPTOR_BCR	-1.66712848605848	-1.5151894721612	0.0381571007588307	0.0703866554355776	CE	-1.59115897910984	0.0542718780972042
REACTOME_DOWNSTREAM_SIGNALING_OF_ACTIVATED_FGFR1	1.10846919246834	1.0091550618388	0.636670226239849	0.674669520696538	LE	1.05881212715357	0.655669873468193
REACTOME_DOWNSTREAM_SIGNALING_OF_ACTIVATED_FGFR2	1.10846919246834	1.0091550618388	0.636670226239849	0.674669520696538	LE	1.05881212715357	0.655669873468193
REACTOME_DOWNSTREAM_SIGNALING_OF_ACTIVATED_FGFR3	1.24439763029534	1.2808923186444	0.500990027720776	0.442769211244368	LE	1.26264497446987	0.471879619482572
REACTOME_DOWNSTREAM_SIGNALING_OF_ACTIVATED_FGFR4	1.21988025143681	1.20527719739179	0.516161616161616	0.517223180042926	LE	1.2125787244143	0.516692398102271
REACTOME_DOWNSTREAM_SIGNAL_TRANSDUCTION	1.40843683556826	1.63503201391947	0.39646017699115	0.15143302546642	LE	1.52173442474387	0.273946601228785
REACTOME_DRUG_ADME	-1.34359935648458	-1.22191033648188	0.450335807705903	0.482526090446883	CE	-1.28275484648323	0.466430949076393
REACTOME_DUAL_INCISION_IN_GG_NER	-1.0899700563518	-1.24787270032721	0.683853459972863	0.447425527717498	CE	-1.1689213783395	0.565639493845181
REACTOME_DUAL_INCISION_IN_TC_NER	-0.874594518267656	-1.03866272948502	0.860517435320585	0.654967087926259	CE	-0.95662862387634	0.757742261623422
REACTOME_E3_UBIQUITIN_LIGASES_UBIQUITINATE_TARGET_PROTEINS	-1.28098965818546	-0.838736021097189	0.475553268142048	0.84953560371517	CE	-1.05986283964133	0.662544435928609
REACTOME_EARLY_SARS_COV_2_INFECTION_EVENTS	0.72254963124348	1.35288092004306	0.952447066990628	0.358441737690211	LE	1.03771527564327	0.65544440234042
REACTOME_EGFR_DOWNREGULATION	-1.1676324510567	-1.19615602753021	0.619086021505376	0.524701873935264	CE	-1.18189423929345	0.57189394772032
REACTOME_EGR2_AND_SOX10_MEDIATED_INITIATION_OF_SCHWANN_CELL_MYELINATION	1.32400871219815	1.31722731861297	0.438410320432792	0.424895402024757	LE	1.32061801540556	0.431652861228775
REACTOME_ENDOSOMAL_SORTING_COMPLEX_REQUIRED_FOR_TRANSPORT_ESCRT	-1.2509770136398	-1.20656501763341	0.516161616161616	0.474410652596394	CE	-1.22877101563661	0.495286134379005
REACTOME_ENERGY_DEPENDENT_REGULATION_OF_MTOR_BY_LKB1_AMPK	-0.804335359659368	-1.0031463446043	0.891887439945093	0.688787185354691	CE	-0.903740852131835	0.790337312649892
REACTOME_EPHA_MEDIATED_GROWTH_CONE_COLLAPSE	-1.23366961695346	1.14311920135734	0.556136641815956	0.585001865439622	FALSE	-0.0452752077980582	0.570569253627789
REACTOME_EPHB_MEDIATED_FORWARD_SIGNALING	-1.75534289133953	-0.863907268218014	0.0364131495841567	0.832189198841316	CE	-1.30962507977877	0.434301174212736
REACTOME_EPHRIN_SIGNALING	-0.856160876929415	1.78064683566955	0.859129650507328	0.0835523683844908	FALSE	0.462242979370068	0.471341009445909
REACTOME_EPH_EPHRIN_MEDIATED_REPULSION_OF_CELLS	-1.54373564068422	0.79901732656087	0.248934775483448	0.876296296296296	FALSE	-0.372359157061674	0.562615535889872
REACTOME_EPH_EPHRIN_SIGNALING	-1.69538003540649	1.04592127447839	0.0456249655103773	0.654967087926259	FALSE	-0.324729380464048	0.350296026718318
REACTOME_EPIGENETIC_REGULATION_OF_GENE_EXPRESSION	-0.549999089247901	0.76793036518022	0.998544395924308	0.945889883245422	FALSE	0.10896563796616	0.972217139584865
REACTOME_ERCC6_CSB_AND_EHMT2_G9A_POSITIVELY_REGULATE_RRNA_EXPRESSION	0.382339475945655	-0.516389374667827	1	1	FALSE	-0.0670249493610857	1
REACTOME_ERK_MAPK_TARGETS	0.772915167302733	0.737134619060747	0.910142566191446	0.90997236478484	LE	0.75502489318174	0.910057465488143
REACTOME_ER_QUALITY_CONTROL_COMPARTMENT_ERQC	-1.38699855570986	-1.2516490603231	0.403141361256544	0.459721772889033	CE	-1.31932380801648	0.431431567072789
REACTOME_ER_TO_GOLGI_ANTEROGRADE_TRANSPORT	-0.708601738484426	-0.716981895096021	0.966690053090673	0.986836159893966	CE	-0.712791816790223	0.97676310649232
REACTOME_ESR_MEDIATED_SIGNALING	-0.836259338390865	1.6641267158979	0.903986524424481	0.0172693811662698	FALSE	0.41393368875352	0.460627952795375
REACTOME_ESTROGEN_DEPENDENT_GENE_EXPRESSION	1.25261333430658	1.76662603144235	0.429799426934097	0.0146135720374208	LE	1.50961968287447	0.222206499485759
REACTOME_ESTROGEN_DEPENDENT_NUCLEAR_EVENTS_DOWNSTREAM_OF_ESR_MEMBRANE_SIGNALING	1.27546465228625	1.26167666919005	0.502181111052715	0.442769211244368	LE	1.26857066073815	0.472475161148541
REACTOME_EUKARYOTIC_TRANSLATION_ELONGATION	-2.83470593431494	-2.96267129207909	3.50552111494909E-43	3.07924102878364E-36	CE	-2.89868861319702	1.53962068966788E-36
REACTOME_EUKARYOTIC_TRANSLATION_INITIATION	-2.8479124474229	-2.96995125359938	1.01245688444956E-46	2.81809247025657E-38	CE	-2.90893185051114	1.40904624019057E-38
REACTOME_EXPORT_OF_VIRAL_RIBONUCLEOPROTEINS_FROM_NUCLEUS	-1.13366636204476	1.00323528919122	0.637007077856421	0.690518731988473	FALSE	-0.0652155364267697	0.663762904922447
REACTOME_EXTENSION_OF_TELOMERES	0.942038541155937	-1.4162960947644	0.788374417055296	0.290665891247456	FALSE	-0.237128776804232	0.539520154151376
REACTOME_EXTRACELLULAR_MATRIX_ORGANIZATION	-1.14134062670165	1.44097533540413	0.625140158958014	0.152012126429079	FALSE	0.149817354351236	0.388576142693546
REACTOME_EXTRA_NUCLEAR_ESTROGEN_SIGNALING	-1.21718372691181	1.53406604031506	0.537642937404984	0.10819359023362	FALSE	0.158441156701625	0.322918263819302
REACTOME_FACTORS_INVOLVED_IN_MEGAKARYOCYTE_DEVELOPMENT_AND_PLATELET_PRODUCTION	-0.960835811039648	1.15265401856959	0.788415124698311	0.466814861860908	FALSE	0.0959091037649714	0.627614993279609
REACTOME_FANCONI_ANEMIA_PATHWAY	-1.34585156442713	-1.48247999704861	0.46986301369863	0.252380667185722	CE	-1.41416578073787	0.361121840442176
REACTOME_FATTY_ACID_METABOLISM	-1.57079765030259	-1.16578012472129	0.136754081745944	0.470501730103806	CE	-1.36828888751194	0.303627905924875
REACTOME_FATTY_ACYL_COA_BIOSYNTHESIS	-0.509337291792646	-0.693934830498023	0.989396696528555	0.922518457752256	CE	-0.601636061145334	0.955957577140406
REACTOME_FCERI_MEDIATED_CA_2_MOBILIZATION	-0.716829935859814	-1.12751265682999	0.923984671222044	0.612271009014248	CE	-0.9221712963449	0.768127840118146
REACTOME_FCERI_MEDIATED_MAPK_ACTIVATION	1.35708146378917	1.47633440728209	0.42498046037869	0.22397023651342	LE	1.41670793553563	0.324475348446055
REACTOME_FCERI_MEDIATED_NF_KB_ACTIVATION	-1.5960325841315	-1.29038889085254	0.0770784710619573	0.316992228523419	CE	-1.44321073749202	0.197035349792688
REACTOME_FCGAMMA_RECEPTOR_FCGR_DEPENDENT_PHAGOCYTOSIS	-1.57882425469597	1.05010925667049	0.121519363903492	0.640121689334288	FALSE	-0.264357499012739	0.38082052661889
REACTOME_FCGR3A_MEDIATED_IL10_SYNTHESIS	-0.668303277857477	-0.990586339244411	0.952447066990628	0.700560149373166	CE	-0.829444808550944	0.826503608181897
REACTOME_FC_EPSILON_RECEPTOR_FCERI_SIGNALING	-1.25796108836734	-0.934724407865193	0.466057441253264	0.750585064889015	CE	-1.09634274811627	0.608321253071139
REACTOME_FGFR1_MUTANT_RECEPTOR_ACTIVATION	1.24747197513312	1.15316810123949	0.496280309150319	0.579833333333333	LE	1.2003200381863	0.538056821241826
REACTOME_FGFR2_ALTERNATIVE_SPLICING	-0.97167520314162	-0.758964607953763	0.773971576210552	0.912836116218512	CE	-0.865319905547691	0.843403846214532
REACTOME_FGFR2_MUTANT_RECEPTOR_ACTIVATION	-0.547507173048088	-0.769094055653346	0.979139023517503	0.87693945456135	CE	-0.658300614350717	0.928039239039427
REACTOME_FLT3_SIGNALING	-1.22134405193771	-1.0352596100915	0.566785170137125	0.676551251807321	CE	-1.1283018310146	0.621668210972223
REACTOME_FLT3_SIGNALING_IN_DISEASE	-1.26635965635736	-0.805773633632881	0.505856660710741	0.864625913252566	CE	-1.03606664499512	0.685241286981653
REACTOME_FORMATION_OF_ATP_BY_CHEMIOSMOTIC_COUPLING	-2.22321277266991	-2.23722204487747	4.55400946435623E-10	2.27169881315449E-08	CE	-2.23021740877369	1.15861945389902E-08
REACTOME_FORMATION_OF_INCISION_COMPLEX_IN_GG_NER	-1.04692230719395	-0.871072954349065	0.713503136997846	0.824817273294718	CE	-0.958997630771505	0.769160205146282
REACTOME_FORMATION_OF_RNA_POL_II_ELONGATION_COMPLEX	0.86724507169598	0.566290378186731	0.884591509592422	1	LE	0.716767724941355	0.942295754796211
REACTOME_FORMATION_OF_TC_NER_PRE_INCISION_COMPLEX	-0.998880752393588	-0.972214514981079	0.749181649983396	0.710593593887746	CE	-0.985547633687334	0.729887621935571
REACTOME_FORMATION_OF_THE_BETA_CATENIN_TCF_TRANSACTIVATING_COMPLEX	0.865801814066419	0.757889444241074	0.875950691761954	0.90997236478484	LE	0.811845629153747	0.892961528273397
REACTOME_FORMATION_OF_THE_CORNIFIED_ENVELOPE	-1.45326888964841	1.05524181826547	0.341040655847415	0.640121689334288	FALSE	-0.199013535691472	0.490581172590851
REACTOME_FORMATION_OF_THE_EARLY_ELONGATION_COMPLEX	0.665270054060236	-0.44048733740053	0.978527140744887	1	FALSE	0.112391358329853	0.989263570372444
REACTOME_FORMATION_OF_TUBULIN_FOLDING_INTERMEDIATES_BY_CCT_TRIC	-1.76826298719892	-1.07478450924577	0.0456797740520072	0.645441331261591	CE	-1.42152374822235	0.345560552656799
REACTOME_FOXO_MEDIATED_TRANSCRIPTION	-1.0069111444297	-0.603123087760756	0.75685579217408	0.991459074733096	CE	-0.805017116095226	0.874157433453588
REACTOME_FOXO_MEDIATED_TRANSCRIPTION_OF_OXIDATIVE_STRESS_METABOLIC_AND_NEURONAL_GENES	0.656726524834775	-0.550349014782188	0.973518765479139	0.986836159893966	FALSE	0.0531887550262938	0.980177462686552
REACTOME_G1_S_DNA_DAMAGE_CHECKPOINTS	-1.67021124879485	-1.57345440269381	0.0469497033824243	0.068077318686449	CE	-1.62183282574433	0.0575135110344367
REACTOME_G2_M_CHECKPOINTS	-1.39817916563996	-1.39842915554531	0.288747474009953	0.186635774411221	CE	-1.39830416059263	0.237691624210587
REACTOME_G2_M_DNA_DAMAGE_CHECKPOINT	0.921784928011718	1.08285943849649	0.805918718962197	0.605658737567193	LE	1.0023221832541	0.705788728264695
REACTOME_GAMMA_CARBOXYLATION_HYPUSINE_FORMATION_AND_ARYLSULFATASE_ACTIVATION	-1.19509308657303	-1.13685945360878	0.619086021505376	0.580210911616677	CE	-1.16597627009091	0.599648466561026
REACTOME_GAP_FILLING_DNA_REPAIR_SYNTHESIS_AND_LIGATION_IN_GG_NER	-1.20110250687384	-1.29324730000159	0.606123698714023	0.427241663720985	CE	-1.24717490343772	0.516682681217504
REACTOME_GAP_JUNCTION_TRAFFICKING_AND_REGULATION	-1.62159358801196	1.09282645708948	0.121519363903492	0.62359137147392	FALSE	-0.264383565461242	0.372555367688706
REACTOME_GASTRIN_CREB_SIGNALLING_PATHWAY_VIA_PKC_AND_MAPK	-0.736404755867659	-0.54987376165766	0.908702795884286	0.991294923676096	CE	-0.64313925876266	0.949998859780191
REACTOME_GENE_AND_PROTEIN_EXPRESSION_BY_JAK_STAT_SIGNALING_AFTER_INTERLEUKIN_12_STIMULATION	-1.98994984593415	-1.68550616203611	0.000519411469196445	0.0485691707361355	CE	-1.83772800398513	0.024544291102666
REACTOME_GENE_SILENCING_BY_RNA	-0.703207473346427	1.14304058948147	0.958872883986221	0.519893899204244	FALSE	0.219916558067519	0.739383391595233
REACTOME_GLOBAL_GENOME_NUCLEOTIDE_EXCISION_REPAIR_GG_NER	-0.921626322394089	-0.699088969265901	0.82404877023334	0.981472997194827	CE	-0.810357645829995	0.902760883714084
REACTOME_GLUCAGON_LIKE_PEPTIDE_1_GLP1_REGULATES_INSULIN_SECRETION	-1.17499418764433	0.709494207166247	0.638419977768012	0.915421769880973	FALSE	-0.232749990239043	0.776920873824492
REACTOME_GLUCAGON_SIGNALING_IN_METABOLIC_REGULATION	-1.21777235621509	-0.519320167434155	0.580763898261414	1	CE	-0.868546261824622	0.790381949130707
REACTOME_GLUCONEOGENESIS	-1.68973359645855	-1.71027652422134	0.0779774940358822	0.0673932018636001	CE	-1.70000506033995	0.0726853479497412
REACTOME_GLUCOSE_METABOLISM	-1.41913761931622	-1.4694364818744	0.297447855939889	0.206165792689529	CE	-1.44428705059531	0.251806824314709
REACTOME_GLUTATHIONE_CONJUGATION	-1.00110859274707	-1.31292309454695	0.754200588948554	0.396538553354022	CE	-1.15701584364701	0.575369571151288
REACTOME_GLYCEROPHOSPHOLIPID_BIOSYNTHESIS	0.703629838368525	-0.764970184380793	0.978527140744887	0.918731663088385	FALSE	-0.0306701730061339	0.948629401916636
REACTOME_GLYCOLYSIS	-1.4545708593866	-1.43516381105088	0.297447855939889	0.231555196049215	CE	-1.44486733521874	0.264501525994552
REACTOME_GLYCOSAMINOGLYCAN_METABOLISM	1.58738758303743	1.49403884570974	0.260113627155581	0.186635774411221	LE	1.54071321437359	0.223374700783401
REACTOME_GLYCOSPHINGOLIPID_METABOLISM	0.578120614134261	0.894855703833316	0.981557795705622	0.762575266327003	LE	0.736488158983789	0.872066531016313
REACTOME_GLYOXYLATE_METABOLISM_AND_GLYCINE_DEGRADATION	-1.36592561343049	-1.23740349419728	0.442782992227631	0.482526090446883	CE	-1.30166455381388	0.462654541337257
REACTOME_GOLGI_ASSOCIATED_VESICLE_BIOGENESIS	-1.22646227112572	-1.04969704627916	0.516161616161616	0.651344495180112	CE	-1.13807965870244	0.583753055670864
REACTOME_GOLGI_TO_ER_RETROGRADE_TRANSPORT	-0.832108756485908	-0.838845273949243	0.898463897145547	0.873947200792696	CE	-0.835477015217575	0.886205548969121
REACTOME_GPCR_LIGAND_BINDING	-1.45378096871855	1.45612771386509	0.314354450681636	0.239128540305011	FALSE	0.0011733725732711	0.276741495493323
REACTOME_GPER1_SIGNALING	-0.991845258424243	1.5145754882358	0.768576286981622	0.208202186401475	FALSE	0.261365114905777	0.488389236691548
REACTOME_GPVI_MEDIATED_ACTIVATION_CASCADE	0.898026709471404	1.06002157337076	0.839093778718983	0.645441331261591	LE	0.979024141421082	0.742267554990287
REACTOME_G_ALPHA_12_13_SIGNALLING_EVENTS	0.997700160205255	0.951344610313446	0.737332092033515	0.733691109307425	LE	0.974522385259351	0.73551160067047
REACTOME_G_ALPHA_I_SIGNALLING_EVENTS	-0.884928298755086	1.69317470685453	0.859129650507328	0.0399089682338758	FALSE	0.404123204049719	0.449519309370602
REACTOME_G_ALPHA_Q_SIGNALLING_EVENTS	-0.802688333632925	0.905157154924384	0.898463897145547	0.787222548443922	FALSE	0.0512344106457293	0.842843222794735
REACTOME_G_ALPHA_S_SIGNALLING_EVENTS	-0.954380106707919	1.3987048137282	0.794039894256188	0.302162060537695	FALSE	0.222162353510142	0.548100977396942
REACTOME_G_ALPHA_Z_SIGNALLING_EVENTS	-1.29404749835339	0.748350534037506	0.515547671840355	0.886004056795132	FALSE	-0.272848482157942	0.700775864317743
REACTOME_G_PROTEIN_BETA_GAMMA_SIGNALLING	-1.27292883199805	-0.602930739410693	0.532894736842105	0.968379446640316	CE	-0.937929785704371	0.750637091741211
REACTOME_G_PROTEIN_MEDIATED_EVENTS	-0.569419431988662	0.912383729200092	0.979106565259201	0.744192972007147	FALSE	0.171482148605715	0.861649768633174
REACTOME_HATS_ACETYLATE_HISTONES	1.04885445916873	1.29860823586508	0.669525001054304	0.262294431943219	LE	1.1737313475169	0.465909716498761
REACTOME_HCMV_EARLY_EVENTS	-0.569680720777876	1.3678482979629	0.987155832591273	0.22552881988511	FALSE	0.39908378859251	0.606342326238192
REACTOME_HCMV_INFECTION	-0.505122020400804	1.16534312365328	1	0.431417979610751	FALSE	0.33011055162624	0.715708989805375
REACTOME_HCMV_LATE_EVENTS	0.873446881010655	0.574205404759113	0.859129650507328	1	LE	0.723826142884884	0.929564825253664
REACTOME_HDACS_DEACETYLATE_HISTONES	0.393530809999835	0.41772054870794	1	1	LE	0.405625679353888	1
REACTOME_HDMS_DEMETHYLATE_HISTONES	-0.582165031476365	1.16311240281892	0.974778190080451	0.5488381137579	FALSE	0.290473685671279	0.761808151919175
REACTOME_HDR_THROUGH_HOMOLOGOUS_RECOMBINATION_HRR	-1.06177929047911	-1.18585793102607	0.707374170893484	0.491962796774804	CE	-1.12381861075259	0.599668483834144
REACTOME_HDR_THROUGH_SINGLE_STRAND_ANNEALING_SSA	1.56404490556116	1.5123100695539	0.274758712763886	0.238694487293984	LE	1.53817748755753	0.256726600028935
REACTOME_HEDGEHOG_LIGAND_BIOGENESIS	-1.73629696831176	-1.79557260611063	0.0228902124336272	0.0118984102452232	CE	-1.7659347872112	0.0173943113394252
REACTOME_HEDGEHOG_OFF_STATE	-1.54290764638609	-1.32163984955082	0.109345144187494	0.290665891247456	CE	-1.43227374796846	0.200005517717475
REACTOME_HEDGEHOG_ON_STATE	-1.49547635261511	-1.60007196215307	0.139518706725527	0.0522032915813814	CE	-1.54777415738409	0.095860999153454
REACTOME_HEME_SIGNALING	0.770710850165763	1.42595758402664	0.914528101802757	0.249543034265096	LE	1.0983342170962	0.582035568033927
REACTOME_HEMOSTASIS	-1.20714341149021	1.35264119460995	0.454740864580846	0.0835523683844908	FALSE	0.0727488915598692	0.269146616482668
REACTOME_HEPARAN_SULFATE_HEPARIN_HS_GAG_METABOLISM	1.14764578659696	1.58096241265461	0.594520547945205	0.187637432550776	LE	1.36430409962578	0.391078990247991
REACTOME_HIV_ELONGATION_ARREST_AND_RECOVERY	-0.432605186887922	-0.7092904335779	1	0.950989478275091	CE	-0.570947810232911	0.975494739137546
REACTOME_HIV_INFECTION	-1.48566627681583	-1.38570435572454	0.0836701953194015	0.106682621078178	CE	-1.43568531627018	0.0951764081987896
REACTOME_HIV_LIFE_CYCLE	-0.911145139459872	-0.952643797234988	0.858387300437154	0.738835933071119	CE	-0.93189446834743	0.798611616754136
REACTOME_HIV_TRANSCRIPTION_ELONGATION	-0.34106770966494	-0.627246222663868	1	0.985083496761158	CE	-0.484156966164404	0.992541748380579
REACTOME_HIV_TRANSCRIPTION_INITIATION	0.540308058633213	-0.586078510508003	1	1	FALSE	-0.0228852259373952	1
REACTOME_HOMOLOGOUS_DNA_PAIRING_AND_STRAND_EXCHANGE	1.30697800888763	1.03745226865923	0.448248086991543	0.659888142079184	LE	1.17221513877343	0.554068114535363
REACTOME_HOMOLOGY_DIRECTED_REPAIR	-0.869837145997024	-0.982584095300154	0.874194690265487	0.701456787214827	CE	-0.926210620648589	0.787825738740157
REACTOME_HOST_INTERACTIONS_OF_HIV_FACTORS	-1.75623801850843	-1.5806458984468	0.00479006193286144	0.0426944898388109	CE	-1.66844195847762	0.0237422758858361
REACTOME_HSF1_ACTIVATION	-2.04528995897757	1.69443416565221	0.000170904327684109	0.112446307033561	FALSE	-0.175427896662677	0.0563086056806224
REACTOME_HSF1_DEPENDENT_TRANSACTIVATION	-2.13756041922033	1.7135672172301	7.10276567164834E-07	0.0757573343041573	FALSE	-0.211996600995115	0.0378790222903622
REACTOME_HSP90_CHAPERONE_CYCLE_FOR_STEROID_HORMONE_RECEPTORS_SHR_IN_THE_PRESENCE_OF_LIGAND	-1.99813730246122	1.71525296626405	0.000505630060760213	0.0621630910122298	FALSE	-0.141442168098586	0.031334360536495
REACTOME_IKK_COMPLEX_RECRUITMENT_MEDIATED_BY_RIP1	-1.10096325458334	-1.06216972960181	0.683853459972863	0.650018753577985	CE	-1.08156649209257	0.666936106775424
REACTOME_IMMUNOREGULATORY_INTERACTIONS_BETWEEN_A_LYMPHOID_AND_A_NON_LYMPHOID_CELL	1.04880285319557	1.73744477382728	0.694424082490348	0.068077318686449	LE	1.39312381351142	0.381250700588399
REACTOME_INACTIVATION_OF_CSF3_G_CSF_SIGNALING	-1.19323025435851	-1.2199941317435	0.622970257896644	0.498339286833365	CE	-1.206612193051	0.560654772365004
REACTOME_INFECTION_WITH_MYCOBACTERIUM_TUBERCULOSIS	-1.3255670205897	-1.05850139133909	0.459202523090786	0.651344495180112	CE	-1.19203420596439	0.555273509135449
REACTOME_INFECTIOUS_DISEASE	-2.29754890726075	-2.04432770842216	2.90070864957243E-39	2.93993852331465E-16	CE	-2.17093830784145	1.46996926165732E-16
REACTOME_INFLAMMASOMES	-1.6107809186501	1.11556415225931	0.145557655363959	0.599716312056738	FALSE	-0.247608383195397	0.372636983710348
REACTOME_INFLUENZA_INFECTION	-2.81845544840242	-2.80747139589516	1.01245688444956E-46	1.40874208237052E-29	CE	-2.81296342214879	7.04371041185259E-30
REACTOME_INHIBITION_OF_DNA_RECOMBINATION_AT_TELOMERE	0.784041036042128	-0.728044568192004	0.92314990512334	0.902462858373222	FALSE	0.0279982339250619	0.912806381748281
REACTOME_INHIBITION_OF_THE_PROTEOLYTIC_ACTIVITY_OF_APC_C_REQUIRED_FOR_THE_ONSET_OF_ANAPHASE_BY_MITOTIC_SPINDLE_CHECKPOINT_COMPONENTS	0.50098903377606	-1.02500003959175	1	0.678594874410942	FALSE	-0.262005502907846	0.839297437205471
REACTOME_INITIATION_OF_NUCLEAR_ENVELOPE_NE_REFORMATION	-0.702857922354509	-0.988733996953176	0.936020966124179	0.70104624741894	CE	-0.845795959653842	0.818533606771559
REACTOME_INNATE_IMMUNE_SYSTEM	-1.33194157359985	-1.14639026874864	0.073777806922694	0.343123610533736	CE	-1.23916592117425	0.208450708728215
REACTOME_INOSITOL_PHOSPHATE_METABOLISM	-0.674044863822912	-1.03559490106263	0.952447066990628	0.663144277381048	CE	-0.854819882442772	0.807795672185838
REACTOME_INSERTION_OF_TAIL_ANCHORED_PROTEINS_INTO_THE_ENDOPLASMIC_RETICULUM_MEMBRANE	1.0313333207152	1.50377706329712	0.707374170893484	0.249543034265096	LE	1.26755519200616	0.47845860257929
REACTOME_INSULIN_PROCESSING	1.30664649827895	1.45475617968747	0.459202523090786	0.300859598853868	LE	1.38070133898321	0.380031060972327
REACTOME_INSULIN_RECEPTOR_RECYCLING	0.85714721814873	-0.669906331924567	0.884591509592422	0.926500427366309	FALSE	0.0936204431120818	0.905545968479366
REACTOME_INSULIN_RECEPTOR_SIGNALLING_CASCADE	1.26022541685823	1.23771383987872	0.505856660710741	0.474182806659871	LE	1.24896962836848	0.490019733685306
REACTOME_INTEGRATION_OF_ENERGY_METABOLISM	-1.23498059592462	-1.01449410512184	0.516161616161616	0.685671063206165	CE	-1.12473735052323	0.60091633968389
REACTOME_INTEGRIN_CELL_SURFACE_INTERACTIONS	-0.972355254146045	1.37988514683911	0.788374417055296	0.34803738317757	FALSE	0.203764946346532	0.568205900116433
REACTOME_INTEGRIN_SIGNALING	0.868331079787386	1.07393388207229	0.859129650507328	0.645441331261591	LE	0.971132480929836	0.75228549088446
REACTOME_INTERACTIONS_OF_REV_WITH_HOST_CELLULAR_PROTEINS	-0.619871557584174	-0.439222310593865	0.978201834862385	1	CE	-0.52954693408902	0.989100917431193
REACTOME_INTERACTIONS_OF_VPR_WITH_HOST_CELLULAR_PROTEINS	-1.37684533769205	-1.27903577338018	0.403141361256544	0.411966920069931	CE	-1.32794055553611	0.407554140663238
REACTOME_INTERCONVERSION_OF_NUCLEOTIDE_DI_AND_TRIPHOSPHATES	-1.38004655776573	-1.54289684495727	0.403141361256544	0.187637432550776	CE	-1.4614717013615	0.29538939690366
REACTOME_INTERFERON_ALPHA_BETA_SIGNALING	1.08569188255319	1.90063257623679	0.630125659576783	0.0186578445590981	LE	1.49316222939499	0.324391752067941
REACTOME_INTERFERON_GAMMA_SIGNALING	1.08546137154996	1.44315127850951	0.639236588201543	0.22552881988511	LE	1.26430632502974	0.432382704043327
REACTOME_INTERFERON_SIGNALING	-0.974733077019454	1.28690251480069	0.788374417055296	0.272549440260742	FALSE	0.156084718890618	0.530461928658019
REACTOME_INTERLEUKIN_12_FAMILY_SIGNALING	-1.93345688009885	-1.65357493296483	0.00154391585397794	0.0585565115376956	CE	-1.79351590653184	0.0300502136958368
REACTOME_INTERLEUKIN_12_SIGNALING	-2.02077721418917	-1.70495862571998	0.000276376610887095	0.0522032915813814	CE	-1.86286791995458	0.0262398340961343
REACTOME_INTERLEUKIN_17_SIGNALING	0.959914950097757	1.49399210152203	0.782521903071975	0.154118359731803	LE	1.22695352580989	0.468320131401889
REACTOME_INTERLEUKIN_1_FAMILY_SIGNALING	-1.36350575950335	-1.06449406369336	0.340345956054231	0.62768268311756	CE	-1.21399991159835	0.484014319585896
REACTOME_INTERLEUKIN_1_SIGNALING	-1.44049482157462	-1.15479163848282	0.222381906887031	0.482526090446883	CE	-1.29764323002872	0.352453998666957
REACTOME_INTERLEUKIN_2_FAMILY_SIGNALING	1.31705165650021	1.28476769585344	0.454054054054054	0.454722346954049	LE	1.30090967617683	0.454388200504051
REACTOME_INTERLEUKIN_3_INTERLEUKIN_5_AND_GM_CSF_SIGNALING	-1.26409486045882	-0.867968303148471	0.516161616161616	0.805630630630631	CE	-1.06603158180364	0.660896123396123
REACTOME_INTERLEUKIN_4_AND_INTERLEUKIN_13_SIGNALING	1.9071753510816	1.81864544961818	0.0359757210172075	0.0305539007625798	LE	1.86291040034989	0.0332648108898936
REACTOME_INTRACELLULAR_SIGNALING_BY_SECOND_MESSENGERS	-1.06028787996693	-1.06694079264465	0.68483050085424	0.620829746944397	CE	-1.06361433630579	0.652830123899318
REACTOME_INTRAFLAGELLAR_TRANSPORT	-0.776981270166837	1.14705005352044	0.90518943311084	0.565295626539389	FALSE	0.185034391676801	0.735242529825114
REACTOME_INTRA_GOLGI_AND_RETROGRADE_GOLGI_TO_ER_TRAFFIC	-0.673252770440305	-0.670366536517684	0.982788752756453	1	CE	-0.671809653478994	0.991394376378227
REACTOME_INTRA_GOLGI_TRAFFIC	1.03711644242531	1.14366490508758	0.691274582771777	0.568392656425628	LE	1.09039067375645	0.629833619598702
REACTOME_INTRINSIC_PATHWAY_FOR_APOPTOSIS	-1.29513922522721	-0.788844974771992	0.500473933649289	0.889627734090442	CE	-1.0419920999996	0.695050833869866
REACTOME_ION_CHANNEL_TRANSPORT	-1.30062765686583	-1.43677820832102	0.442782992227631	0.188672214631723	CE	-1.36870293259342	0.315727603429677
REACTOME_ION_HOMEOSTASIS	-1.55298197182712	-1.42811475949248	0.241570298234936	0.305702175656266	CE	-1.4905483656598	0.273636236945601
REACTOME_ION_TRANSPORT_BY_P_TYPE_ATPASES	-1.65752606649154	-1.46895240284078	0.135155520171798	0.255267506968254	CE	-1.56323923466616	0.195211513570026
REACTOME_IRE1ALPHA_ACTIVATES_CHAPERONES	-1.07755643576475	-0.802998320262082	0.68483050085424	0.873947200792696	CE	-0.940277378013416	0.779388850823468
REACTOME_IRON_UPTAKE_AND_TRANSPORT	-1.05724921921907	-1.44140712295352	0.704377986098536	0.246141239969005	CE	-1.2493281710863	0.475259613033771
REACTOME_IRS_MEDIATED_SIGNALLING	1.40331516682826	1.29572136936695	0.354521963824289	0.418209718670077	LE	1.3495182680976	0.386365841247183
REACTOME_JNK_C_JUN_KINASES_PHOSPHORYLATION_AND_ACTIVATION_MEDIATED_BY_ACTIVATED_HUMAN_TAK1	-1.42598295113841	-1.19845107081398	0.369821582174866	0.52351981006084	CE	-1.3122170109762	0.446670696117853
REACTOME_JOSEPHIN_DOMAIN_DUBS	-1.25803474651983	-1.18420205128549	0.522663065198517	0.546868936972228	CE	-1.22111839890266	0.534766001085373
REACTOME_KEAP1_NFE2L2_PATHWAY	-1.40438023786229	-1.45790002981297	0.294861457985094	0.156639551041361	CE	-1.43114013383763	0.225750504513228
REACTOME_KERATAN_SULFATE_KERATIN_METABOLISM	1.39714737898405	0.883812081933205	0.362180474283954	0.772897721514322	LE	1.14047973045863	0.567539097899138
REACTOME_KERATINIZATION	-1.45326888964841	1.05524181826547	0.341040655847415	0.640121689334288	FALSE	-0.199013535691472	0.490581172590851
REACTOME_KINESINS	-0.751273912312846	1.01563397120888	0.915326194631822	0.666483947841518	FALSE	0.132180029448018	0.79090507123667
REACTOME_KSRP_KHSRP_BINDS_AND_DESTABILIZES_MRNA	0.804718254957562	1.06316338062471	0.903986524424481	0.652514106583072	LE	0.933940817791134	0.778250315503776
REACTOME_L1CAM_INTERACTIONS	-1.46932633951789	1.64323834427143	0.274758712763886	0.0428137508072225	FALSE	0.0869560023767734	0.158786231785554
REACTOME_LATE_ENDOSOMAL_MICROAUTOPHAGY	-1.19975387523304	0.890141277091681	0.564214248749353	0.784616228270605	FALSE	-0.15480629907068	0.674415238509979
REACTOME_LDL_CLEARANCE	-0.798648822121033	-0.966876410750852	0.888155838744401	0.728075236799656	CE	-0.882762616435942	0.808115537772029
REACTOME_LEISHMANIA_INFECTION	-1.59889056201107	1.16904900623164	0.080478090050258	0.411988446249321	FALSE	-0.214920777889716	0.246233268149789
REACTOME_LISTERIA_MONOCYTOGENES_ENTRY_INTO_HOST_CELLS	-1.37468067451675	-1.09583725003173	0.426436628051224	0.630633244562345	CE	-1.23525896227424	0.528534936306785
REACTOME_LYSOSOME_VESICLE_BIOGENESIS	-1.39178129485633	-1.14608660691953	0.383061889250814	0.574592833876222	CE	-1.26893395088793	0.478827361563518
REACTOME_MAP2K_AND_MAPK_ACTIVATION	-1.05359822191574	1.20193579991763	0.708931004583178	0.51219512195122	FALSE	0.0741687890009457	0.610563063267199
REACTOME_MAP3K8_TPL2_DEPENDENT_MAPK1_3_ACTIVATION	-1.29527711942656	-0.934571518609356	0.516161616161616	0.747224004342891	CE	-1.11492431901796	0.631692810252254
REACTOME_MAPK6_MAPK4_SIGNALING	-1.62081591898305	-1.00389853475269	0.0559045233369137	0.679387191183924	CE	-1.31235722686787	0.367645857260419
REACTOME_MAPK_FAMILY_SIGNALING_CASCADES	-1.24443676206872	1.19086963737994	0.442757748260594	0.290665891247456	FALSE	-0.0267835623443943	0.366711819754025
REACTOME_MAPK_TARGETS_NUCLEAR_EVENTS_MEDIATED_BY_MAP_KINASES	1.49374880499181	1.76132035708661	0.322528564331843	0.0588227379607442	LE	1.62753458103921	0.190675651146294
REACTOME_MATURATION_OF_SARSCOV2_NUCLEOPROTEIN	-0.663274448167239	-0.510680751295438	0.955242198551782	1	CE	-0.586977599731339	0.977621099275891
REACTOME_MATURATION_OF_SARSCOV2_SPIKE_PROTEIN	-0.481383404803759	-0.956752833300794	1	0.733691109307425	CE	-0.719068119052277	0.866845554653712
REACTOME_MEIOSIS	1.38419082989302	1.41220457421127	0.412608101957214	0.299959726137737	LE	1.39819770205214	0.356283914047476
REACTOME_MEIOTIC_SYNAPSIS	1.17007739903688	0.99670062448465	0.566785170137125	0.676551251807321	LE	1.08338901176076	0.621668210972223
REACTOME_MEMBRANE_TRAFFICKING	-0.936885898530704	-0.697408004356308	0.859129650507328	1	CE	-0.817146951443506	0.929564825253664
REACTOME_METABOLISM_OF_AMINO_ACIDS_AND_DERIVATIVES	-2.69427185023893	-2.78069464896166	6.91142703834863E-44	2.48989260883934E-33	CE	-2.73748324960029	1.24494630445423E-33
REACTOME_METABOLISM_OF_CARBOHYDRATES	-1.37155807765547	-1.17039569729715	0.288747474009953	0.46330586066155	CE	-1.27097688747631	0.376026667335751
REACTOME_METABOLISM_OF_LIPIDS	-0.625833415682908	0.992633082817137	1	0.733691109307425	FALSE	0.183399833567115	0.866845554653712
REACTOME_METABOLISM_OF_NITRIC_OXIDE_NOS3_ACTIVATION_AND_REGULATION	-1.32006151516684	1.21712399772535	0.505856660710741	0.502474968155947	FALSE	-0.0514687587207417	0.504165814433344
REACTOME_METABOLISM_OF_NUCLEOTIDES	-1.36760981308128	-1.47761947249111	0.388223258108755	0.173221387538665	CE	-1.42261464278619	0.28072232282371
REACTOME_METABOLISM_OF_POLYAMINES	-1.75904194818189	-1.63107383527599	0.0196403646836211	0.0517681431814586	CE	-1.69505789172894	0.0357042539325398
REACTOME_METABOLISM_OF_RNA	-2.23396276143114	-2.17320151528072	8.72396957990182E-32	1.03692669737487E-19	CE	-2.20358213835593	5.18463348687871E-20
REACTOME_METABOLISM_OF_STEROIDS	0.49670119523182	1.05079685912764	1	0.6315533488702	LE	0.773749027179731	0.8157766744351
REACTOME_METABOLISM_OF_VITAMINS_AND_COFACTORS	1.1273826917244	1.36141463629742	0.570769230769231	0.22552881988511	LE	1.24439866401091	0.398149025327171
REACTOME_METABOLISM_OF_WATER_SOLUBLE_VITAMINS_AND_COFACTORS	1.53347536127293	0.807737954131678	0.17467095507096	0.902462858373222	LE	1.1706066577023	0.538566906722091
REACTOME_METALLOPROTEASE_DUBS	-1.35545065615652	-1.08098966676516	0.438410320432792	0.6315533488702	CE	-1.21822016146084	0.534981834651496
REACTOME_METAL_ION_SLC_TRANSPORTERS	1.15560011658024	1.045140875998	0.590098747431904	0.654967087926259	LE	1.10037049628912	0.622532917679081
REACTOME_MET_PROMOTES_CELL_MOTILITY	-0.613022473701439	1.57397806434653	0.968434522963174	0.16548013521005	FALSE	0.480477795322547	0.566957329086612
REACTOME_MHC_CLASS_II_ANTIGEN_PRESENTATION	1.14332590405578	0.959898106541705	0.556136641815956	0.738682419801092	LE	1.05161200529874	0.647409530808524
REACTOME_MICRORNA_MIRNA_BIOGENESIS	-0.45900069938256	-0.65585072387357	0.998544395924308	0.944862723346935	CE	-0.557425711628065	0.971703559635622
REACTOME_MITOCHONDRIAL_BIOGENESIS	-2.20125759577378	-2.29145510471914	5.70139557493908E-08	5.78260939318186E-08	CE	-2.24635635024646	5.74200248406047E-08
REACTOME_MITOCHONDRIAL_CALCIUM_ION_TRANSPORT	-1.43132071022944	-1.6524566910199	0.339959528627544	0.105878515007879	CE	-1.54188870062467	0.222919021817711
REACTOME_MITOCHONDRIAL_FATTY_ACID_BETA_OXIDATION	-1.95951039564413	-1.47873705410048	0.00049523923152338	0.213197969543147	CE	-1.71912372487231	0.106846604387335
REACTOME_MITOCHONDRIAL_IRON_SULFUR_CLUSTER_BIOGENESIS	0.806664833938371	0.712544654740817	0.903986524424481	0.91047504570155	LE	0.759604744339594	0.907230785063015
REACTOME_MITOCHONDRIAL_PROTEIN_IMPORT	-2.07650310455612	-2.01914683285061	4.9260449085763E-06	0.000326022097026991	CE	-2.04782496870337	0.000165474070967783
REACTOME_MITOCHONDRIAL_TRANSLATION	-1.77374585248639	-2.03907866025467	0.00540616359018327	3.47238254693933E-05	CE	-1.90641225637053	0.00272044370782633
REACTOME_MITOPHAGY	-1.63655967887593	-1.4763001477466	0.148867057847399	0.22397023651342	CE	-1.55642991331126	0.186418647180409
REACTOME_MITOTIC_G1_PHASE_AND_G1_S_TRANSITION	-1.23456404447326	-1.39286784479361	0.505856660710741	0.209919261822376	CE	-1.31371594463344	0.357887961266558
REACTOME_MITOTIC_G2_G2_M_PHASES	-1.3951382628765	-1.0306411512354	0.235213067392633	0.654967087926259	CE	-1.21288970705595	0.445090077659446
REACTOME_MITOTIC_METAPHASE_AND_ANAPHASE	-1.2569752444038	-1.24879607811531	0.426436628051224	0.302696385341013	CE	-1.25288566125956	0.364566506696119
REACTOME_MITOTIC_PROMETAPHASE	-0.75212729753025	1.00238470274226	0.952447066990628	0.651330000151051	FALSE	0.125128702606006	0.801888533570839
REACTOME_MITOTIC_PROPHASE	0.973076512516921	0.908150301419955	0.760085459343974	0.804990829845842	LE	0.940613406968438	0.782538144594908
REACTOME_MITOTIC_SPINDLE_CHECKPOINT	-0.578794093191101	0.485867900754333	0.987155832591273	1	FALSE	-0.046463096218384	0.993577916295637
REACTOME_MITOTIC_TELOPHASE_CYTOKINESIS	1.05986267807762	1.2975641604807	0.679539250282975	0.442769211244368	LE	1.17871341927916	0.561154230763672
REACTOME_MRNA_CAPPING	0.556470248065951	-0.472562738640752	0.989396696528555	1	FALSE	0.0419537547125998	0.994698348264278
REACTOME_MRNA_DECAY_BY_3_TO_5_EXORIBONUCLEASE	1.02337025903322	1.6305130936925	0.743163693563122	0.152012126429079	LE	1.32694167636286	0.447587909996101
REACTOME_MRNA_DECAY_BY_5_TO_3_EXORIBONUCLEASE	-1.12836389326658	-1.52512244577854	0.662760302170351	0.22552881988511	CE	-1.32674316952256	0.444144561027731
REACTOME_MRNA_SPLICING	-1.13954877316186	-1.07892661589811	0.566785170137125	0.578422835026609	CE	-1.10923769452999	0.572604002581867
REACTOME_MRNA_SPLICING_MINOR_PATHWAY	-1.47148155947562	-1.43768491822105	0.274758712763886	0.209919261822376	CE	-1.45458323884834	0.242338987293131
REACTOME_MTORC1_MEDIATED_SIGNALLING	-1.76846382160965	-1.57602939039695	0.0456249655103773	0.152012126429079	CE	-1.6722466060033	0.0988185459697282
REACTOME_MTOR_SIGNALLING	-1.53463465722891	-1.40554034449596	0.245214842018168	0.273615635179153	CE	-1.47008750086243	0.259415238598661
REACTOME_MUSCLE_CONTRACTION	-1.37758142262208	0.948897954202456	0.369821582174866	0.740016088434492	FALSE	-0.21434173420981	0.554918835304679
REACTOME_MYD88_INDEPENDENT_TLR4_CASCADE	1.02828543133701	1.76446913400886	0.68483050085424	0.0283742158570078	LE	1.39637728267293	0.356602358355624
REACTOME_MYOGENESIS	-0.500786557378463	0.840801735691974	0.989396696528555	0.825263157894737	FALSE	0.170007589156756	0.907329927211646
REACTOME_M_PHASE	-1.04609189404885	-0.910643785015344	0.704377986098536	0.827663233964752	CE	-0.978367839532098	0.766020610031644
REACTOME_NCAM_SIGNALING_FOR_NEURITE_OUT_GROWTH	1.17800982148064	1.11103944689922	0.567612293144208	0.596606994614615	LE	1.14452463418993	0.582109643879412
REACTOME_NEDDYLATION	-0.939738441095725	-0.994998186931157	0.82404877023334	0.685613983763622	CE	-0.967368314013441	0.754831376998481
REACTOME_NEF_MEDIATES_DOWN_MODULATION_OF_CELL_SURFACE_RECEPTORS_BY_RECRUITING_THEM_TO_CLATHRIN_ADAPTERS	-1.31836374784638	0.705534465938331	0.47495525265042	0.915421769880973	FALSE	-0.306414640954024	0.695188511265696
REACTOME_NEGATIVE_EPIGENETIC_REGULATION_OF_RRNA_EXPRESSION	-0.468753516943646	-0.446973048778371	1	1	CE	-0.457863282861009	1
REACTOME_NEGATIVE_REGULATION_OF_FGFR1_SIGNALING	-1.28324467025892	-1.0723847956822	0.505856660710741	0.646241830065359	CE	-1.17781473297056	0.57604924538805
REACTOME_NEGATIVE_REGULATION_OF_FGFR2_SIGNALING	-1.28324467025892	-1.0723847956822	0.505856660710741	0.646241830065359	CE	-1.17781473297056	0.57604924538805
REACTOME_NEGATIVE_REGULATION_OF_FGFR3_SIGNALING	-1.20542551648254	-0.969412556067129	0.566785170137125	0.733691109307425	CE	-1.08741903627483	0.650238139722275
REACTOME_NEGATIVE_REGULATION_OF_FGFR4_SIGNALING	-1.23142801668632	-1.01106704035391	0.549161290322581	0.7001323001323	CE	-1.12124752852012	0.62464679522744
REACTOME_NEGATIVE_REGULATION_OF_MAPK_PATHWAY	-0.936313005064186	0.913415983244128	0.813540669856459	0.770268815274737	FALSE	-0.0114485109100292	0.791904742565598
REACTOME_NEGATIVE_REGULATION_OF_MET_ACTIVITY	-1.46465112865653	-1.28664219349198	0.333804309431296	0.442769211244368	CE	-1.37564666107425	0.388286760337832
REACTOME_NEGATIVE_REGULATION_OF_NOTCH4_SIGNALING	-1.64451524756546	-1.67005895879128	0.0521369898860703	0.0426944898388109	CE	-1.65728710317837	0.0474157398624406
REACTOME_NEGATIVE_REGULATION_OF_THE_PI3K_AKT_NETWORK	-0.784658902373132	-0.821299896281322	0.908702795884286	0.860940430147652	CE	-0.802979399327227	0.884821613015969
REACTOME_NEGATIVE_REGULATORS_OF_DDX58_IFIH1_SIGNALING	-1.20645695415673	-1.33161929313116	0.56363065983478	0.356732761171944	CE	-1.26903812364395	0.460181710503362
REACTOME_NEPHRIN_FAMILY_INTERACTIONS	0.678365846046546	1.67954355648396	0.955242198551782	0.111595676457167	LE	1.17895470126525	0.533418937504475
REACTOME_NERVOUS_SYSTEM_DEVELOPMENT	-2.50852099258346	-2.26969225537409	1.02923135914013E-38	1.37102073915768E-16	CE	-2.38910662397877	6.8551036957884E-17
REACTOME_NETRIN_1_SIGNALING	-0.492204980523372	1.43102514071754	0.997911329733284	0.249543034265096	FALSE	0.469410080097083	0.62372718199919
REACTOME_NEUREXINS_AND_NEUROLIGINS	0.781947977835038	0.628659400212289	0.908056800632792	0.974910763759133	LE	0.705303689023663	0.941483782195963
REACTOME_NEURONAL_SYSTEM	-1.38568633488494	0.747958138349273	0.297447855939889	0.991294923676096	FALSE	-0.318864098267832	0.644371389807992
REACTOME_NEUROTRANSMITTER_RECEPTORS_AND_POSTSYNAPTIC_SIGNAL_TRANSMISSION	-1.26042938270895	0.900496794602881	0.493435136947913	0.810310829991331	FALSE	-0.179966294053036	0.651872983469622
REACTOME_NEUROTRANSMITTER_RELEASE_CYCLE	-1.2601448573079	0.77165440184484	0.522663065198517	0.876296296296296	FALSE	-0.244245227731529	0.699479680747407
REACTOME_NEUTROPHIL_DEGRANULATION	-1.62826780788155	-1.36994767567024	0.000976026527159702	0.0997170374739485	CE	-1.4991077417759	0.0503465320005541
REACTOME_NF_KB_IS_ACTIVATED_AND_SIGNALS_SURVIVAL	-1.3858825209502	-0.850131341712505	0.425438422341341	0.812731920507958	CE	-1.11800693133135	0.619085171424649
REACTOME_NGF_STIMULATED_TRANSCRIPTION	1.80651854541351	1.65502124398161	0.108877401311453	0.0911501063636612	LE	1.73076989469756	0.100013753837557
REACTOME_NOD1_2_SIGNALING_PATHWAY	-1.07562597905742	-1.01319539530898	0.691274582771777	0.685613983763622	CE	-1.0444106871832	0.688444283267699
REACTOME_NONHOMOLOGOUS_END_JOINING_NHEJ	0.666099871471329	0.790645531472531	0.966690053090673	0.873947200792696	LE	0.72837270147193	0.920318626941685
REACTOME_NONSENSE_MEDIATED_DECAY_NMD	-2.83507690002606	-2.91587287236478	1.25704426764218E-44	8.47719788716113E-36	CE	-2.87547488619542	4.23859894986579E-36
REACTOME_NON_INTEGRIN_MEMBRANE_ECM_INTERACTIONS	0.898012120813863	1.63816744578854	0.824841434454565	0.145034673335819	LE	1.2680897833012	0.484938053895192
REACTOME_NOTCH1_INTRACELLULAR_DOMAIN_REGULATES_TRANSCRIPTION	-1.17229966741972	0.81142995168102	0.593541910657521	0.889418304546357	FALSE	-0.18043485786935	0.741480107601939
REACTOME_NOTCH2_ACTIVATION_AND_TRANSMISSION_OF_SIGNAL_TO_THE_NUCLEUS	-1.35961059066816	-1.16961855894857	0.444356571368316	0.550664918524068	CE	-1.26461457480836	0.497510744946192
REACTOME_NOTCH3_ACTIVATION_AND_TRANSMISSION_OF_SIGNAL_TO_THE_NUCLEUS	-1.48605433679279	-1.1694184767981	0.311364109158992	0.550664918524068	CE	-1.32773640679545	0.43101451384153
REACTOME_NOTCH3_INTRACELLULAR_DOMAIN_REGULATES_TRANSCRIPTION	-0.942508503742771	1.38847548559103	0.806707317073171	0.343123610533736	FALSE	0.222983490924131	0.574915463803453
REACTOME_NOTCH_HLH_TRANSCRIPTION_PATHWAY	0.968451477556358	-0.624885188869621	0.754462242562929	0.959564481378886	FALSE	0.171783144343369	0.857013361970907
REACTOME_NR1H2_AND_NR1H3_MEDIATED_SIGNALING	0.784952724932586	1.34582552496742	0.898463897145547	0.351855301708808	LE	1.06538912495	0.625159599427178
REACTOME_NR1H3_NR1H2_REGULATE_GENE_EXPRESSION_LINKED_TO_CHOLESTEROL_TRANSPORT_AND_EFFLUX	0.941949145837561	1.1312694864403	0.788374417055296	0.568392656425628	LE	1.03660931613893	0.678383536740462
REACTOME_NRAGE_SIGNALS_DEATH_THROUGH_JNK	0.834098945194732	0.83686856605099	0.859129650507328	0.839294710327456	LE	0.835483755622861	0.849212180417392
REACTOME_NRIF_SIGNALS_CELL_DEATH_FROM_THE_NUCLEUS	-1.39645514605086	-1.34469771350413	0.403141361256544	0.387878787878788	CE	-1.3705764297775	0.395510074567666
REACTOME_NS1_MEDIATED_EFFECTS_ON_HOST_PATHWAYS	1.29809220915001	1.0624641074292	0.46986301369863	0.645441331261591	LE	1.18027815828961	0.557652172480111
REACTOME_NUCLEAR_ENVELOPE_BREAKDOWN	1.27412222369929	1.10624357026515	0.505856660710741	0.599716312056738	LE	1.19018289698222	0.552786486383739
REACTOME_NUCLEAR_ENVELOPE_NE_REASSEMBLY	-0.819362312619459	-0.669345110675222	0.903986524424481	0.980226142776228	CE	-0.744353711647341	0.942106333600354
REACTOME_NUCLEAR_EVENTS_KINASE_AND_TRANSCRIPTION_FACTOR_ACTIVATION	1.61668603870543	1.60300469952041	0.179643208316496	0.106682621078178	LE	1.60984536911292	0.143162914697337
REACTOME_NUCLEAR_EVENTS_MEDIATED_BY_NFE2L2	-1.42799623130704	-1.51309443608406	0.238004249807863	0.0850422895806901	CE	-1.47054533369555	0.161523269694277
REACTOME_NUCLEAR_EVENTS_STIMULATED_BY_ALK_SIGNALING_IN_CANCER	-0.91946604160983	1.18786641989101	0.818509615384615	0.512490668818723	FALSE	0.134200189140589	0.665500142101669
REACTOME_NUCLEAR_IMPORT_OF_REV_PROTEIN	-0.725076380234788	0.476672768419859	0.952447066990628	1	FALSE	-0.124201805907465	0.976223533495314
REACTOME_NUCLEAR_PORE_COMPLEX_NPC_DISASSEMBLY	1.23270051640831	1.19421670628834	0.516161616161616	0.51919458656544	LE	1.21345861134833	0.517678101363528
REACTOME_NUCLEAR_RECEPTOR_TRANSCRIPTION_PATHWAY	-0.947033018735727	-1.07013771274386	0.804914004914005	0.646241830065359	CE	-1.00858536573979	0.725577917489682
REACTOME_NUCLEAR_SIGNALING_BY_ERBB4	-0.643764719476748	-1.1947746678518	0.956586408850051	0.532573784851537	CE	-0.919269693664277	0.744580096850794
REACTOME_NUCLEOTIDE_BINDING_DOMAIN_LEUCINE_RICH_REPEAT_CONTAINING_RECEPTOR_NLR_SIGNALING_PATHWAYS	-1.51241333957206	-0.982552305888735	0.241570298234936	0.721647032843832	CE	-1.2474828227304	0.481608665539384
REACTOME_NUCLEOTIDE_CATABOLISM	-0.843539294701432	-0.939343437423425	0.867595092352517	0.743526503008744	CE	-0.891441366062429	0.80556079768063
REACTOME_NUCLEOTIDE_EXCISION_REPAIR	-0.800935045906259	-0.670212744834321	0.909850746268657	1	CE	-0.73557389537029	0.954925373134328
REACTOME_N_GLYCAN_TRIMMING_IN_THE_ER_AND_CALNEXIN_CALRETICULIN_CYCLE	-1.62986418094201	-1.59393794388961	0.135662788035078	0.168698048087479	CE	-1.61190106241581	0.152180418061278
REACTOME_ONCOGENE_INDUCED_SENESCENCE	-1.09069110662491	-1.01706391387297	0.683853459972863	0.678594874410942	CE	-1.05387751024894	0.681224167191902
REACTOME_ONCOGENIC_MAPK_SIGNALING	-0.933086578802321	0.908184202331982	0.809596172698115	0.784616228270605	FALSE	-0.0124511882351696	0.79710620048436
REACTOME_OPIOID_SIGNALLING	-0.981386569867737	-0.623702130512636	0.772129032258065	0.986836159893966	CE	-0.802544350190187	0.879482596076015
REACTOME_ORC1_REMOVAL_FROM_CHROMATIN	-1.59664741736559	-1.56846487641886	0.0791065069359002	0.0835523683844908	CE	-1.58255614689222	0.0813294376601955
REACTOME_ORGANELLE_BIOGENESIS_AND_MAINTENANCE	-1.75073545086436	-1.61345562815685	0.0015645223322623	0.0229120810813298	CE	-1.68209553951061	0.012238301706796
REACTOME_OVARIAN_TUMOR_DOMAIN_PROTEASES	-1.25213666257007	-1.43606868585677	0.516161616161616	0.262294431943219	CE	-1.34410267421342	0.389228024052418
REACTOME_OXIDATIVE_STRESS_INDUCED_SENESCENCE	-1.0631233146909	1.42379105788589	0.703621581670362	0.186635774411221	FALSE	0.180333871597492	0.445128678040792
REACTOME_O_LINKED_GLYCOSYLATION	1.5269484201145	1.06994663237477	0.262663187431086	0.640121689334288	LE	1.29844752624464	0.451392438382687
REACTOME_O_LINKED_GLYCOSYLATION_OF_MUCINS	1.42310807649558	0.879972461795406	0.341176470588235	0.784616228270605	LE	1.15154026914549	0.56289634942942
REACTOME_P38MAPK_EVENTS	1.02965322579483	0.732617837057943	0.69107714184145	0.898392909138157	LE	0.881135531426386	0.794735025489804
REACTOME_P75NTR_SIGNALS_VIA_NF_KB	-1.38613465637507	-0.869804493103368	0.425412872356845	0.812492276582598	CE	-1.12796957473922	0.618952574469722
REACTOME_P75_NTR_RECEPTOR_MEDIATED_SIGNALLING	-1.0032035621416	1.07032281915867	0.743849056603774	0.624671916010499	FALSE	0.0335596285085333	0.684260486307136
REACTOME_PARASITE_INFECTION	-1.5869097241439	0.854671395817466	0.121519363903492	0.852787251664611	FALSE	-0.366119164163215	0.487153307784052
REACTOME_PCNA_DEPENDENT_LONG_PATCH_BASE_EXCISION_REPAIR	-0.541287978180614	-1.25151182646253	0.979139023517503	0.463217687850487	CE	-0.896399902321572	0.721178355683995
REACTOME_PCP_CE_PATHWAY	-1.81510877068497	-1.78777822574972	0.00421795980939175	0.00575589555576217	CE	-1.80144349821735	0.00498692768257696
REACTOME_PEPTIDE_HORMONE_METABOLISM	0.775918847729776	-0.751591253756009	0.90518943311084	0.899622792669493	FALSE	0.0121637969868834	0.902406112890166
REACTOME_PERK_REGULATES_GENE_EXPRESSION	0.827788717817247	1.36355998640066	0.888155838744401	0.361761255507182	LE	1.09567435210895	0.624958547125791
REACTOME_PEROXISOMAL_LIPID_METABOLISM	0.675920523524971	0.74646981497378	0.968434522963174	0.889418304546357	LE	0.711195169249376	0.928926413754765
REACTOME_PEROXISOMAL_PROTEIN_IMPORT	-1.46514545419329	-1.1553205223242	0.297447855939889	0.524701873935264	CE	-1.31023298825875	0.411074864937576
REACTOME_PHASE_II_CONJUGATION_OF_COMPOUNDS	-1.11684327861947	-0.995694590809219	0.65157132264872	0.697242237312736	CE	-1.05626893471434	0.674406779980728
REACTOME_PHASE_I_FUNCTIONALIZATION_OF_COMPOUNDS	-1.26941844991915	1.21694955581093	0.515547671840355	0.469059829059829	FALSE	-0.02623444705411	0.492303750450092
REACTOME_PHOSPHOLIPID_METABOLISM	0.85930571059629	0.86286001348325	0.904069942719325	0.87693945456135	LE	0.86108286203977	0.890504698640337
REACTOME_PI3K_AKT_SIGNALING_IN_CANCER	0.854931099122526	0.777994309212688	0.876275322208211	0.915421769880973	LE	0.816462704167607	0.895848546044592
REACTOME_PINK1_PRKN_MEDIATED_MITOPHAGY	-1.64218970925586	-1.54563218725696	0.105787460298638	0.186635774411221	CE	-1.59391094825641	0.146211617354929
REACTOME_PIWI_INTERACTING_RNA_PIRNA_BIOGENESIS	-1.44403230078736	0.892360981281363	0.340345956054231	0.784616228270605	FALSE	-0.275835659752997	0.562481092162418
REACTOME_PI_METABOLISM	1.11539188208949	1.25712445134246	0.638436482084691	0.439876206677461	LE	1.18625816671597	0.539156344381076
REACTOME_PKMTS_METHYLATE_HISTONE_LYSINES	1.42099134734502	1.60532850918415	0.383061889250814	0.141438532503361	LE	1.51315992826458	0.262250210877088
REACTOME_PLASMA_LIPOPROTEIN_ASSEMBLY_REMODELING_AND_CLEARANCE	-1.22528619559055	-1.3796278732516	0.55431232815218	0.296357388316151	CE	-1.30245703442107	0.425334858234166
REACTOME_PLASMA_LIPOPROTEIN_CLEARANCE	-1.17608371026362	-1.34857876842236	0.594520547945205	0.340822993131373	CE	-1.26233123934299	0.467671770538289
REACTOME_PLATELET_ACTIVATION_SIGNALING_AND_AGGREGATION	-0.939568121311468	1.36983793479311	0.82404877023334	0.154435778205752	FALSE	0.215134906740819	0.489242274219546
REACTOME_PLATELET_AGGREGATION_PLUG_FORMATION	0.868331079787386	1.07393388207229	0.859129650507328	0.645441331261591	LE	0.971132480929836	0.75228549088446
REACTOME_PLATELET_HOMEOSTASIS	-1.40928432199949	-1.14060607121021	0.363592129671867	0.585001865439622	CE	-1.27494519660485	0.474296997555744
REACTOME_POSITIVE_EPIGENETIC_REGULATION_OF_RRNA_EXPRESSION	-0.950853673289066	0.742333705913381	0.794039894256188	0.926500427366309	FALSE	-0.104259983687842	0.860270160811249
REACTOME_POSTMITOTIC_NUCLEAR_PORE_COMPLEX_NPC_REFORMATION	0.631458476294141	-0.407427465260981	0.978527140744887	1	FALSE	0.11201550551658	0.989263570372444
REACTOME_POST_TRANSLATIONAL_MODIFICATION_SYNTHESIS_OF_GPI_ANCHORED_PROTEINS	1.3226986322547	1.22755232630951	0.460701030927835	0.482526090446883	LE	1.27512547928211	0.471613560687359
REACTOME_POST_TRANSLATIONAL_PROTEIN_MODIFICATION	-0.737222285964077	-0.737876231749225	1	1	CE	-0.737549258856651	1
REACTOME_POTENTIAL_THERAPEUTICS_FOR_SARS	-1.35182129015604	1.07517664104073	0.362248652348764	0.602641856762606	FALSE	-0.138322324557658	0.482445254555685
REACTOME_PRE_NOTCH_EXPRESSION_AND_PROCESSING	0.84664495195532	1.39871578731064	0.881786832192689	0.311244423159327	LE	1.12268036963298	0.596515627676008
REACTOME_PROCESSING_OF_CAPPED_INTRONLESS_PRE_MRNA	-0.924905534171832	-1.51253327963759	0.821521220296773	0.190807315207566	CE	-1.21871940690471	0.506164267752169
REACTOME_PROCESSING_OF_CAPPED_INTRON_CONTAINING_PRE_MRNA	-0.985771512638187	-0.981152949952291	0.793786378813618	0.734039562258306	CE	-0.983462231295239	0.763912970535962
REACTOME_PROCESSING_OF_DNA_DOUBLE_STRAND_BREAK_ENDS	-1.10369029243352	-0.819102603231046	0.670027624309392	0.873947200792696	CE	-0.961396447832281	0.771987412551044
REACTOME_PROCESSING_OF_INTRONLESS_PRE_MRNAS	1.00023848448991	0.693169234458929	0.743163693563122	0.922518457752256	LE	0.846703859474417	0.832841075657689
REACTOME_PROCESSING_OF_SMDT1	-1.07426868139386	-1.50994707459187	0.703621581670362	0.231555196049215	CE	-1.29210787799286	0.467588388859788
REACTOME_PROCESSIVE_SYNTHESIS_ON_THE_C_STRAND_OF_THE_TELOMERE	1.01683909121524	-1.18035034003066	0.713503136997846	0.546868936972228	FALSE	-0.0817556244077067	0.630186036985037
REACTOME_PROGRAMMED_CELL_DEATH	-1.44851286188222	-1.10025261321208	0.145557655363959	0.560042669917708	CE	-1.27438273754715	0.352800162640834
REACTOME_PROLONGED_ERK_ACTIVATION_EVENTS	-0.81313112181008	-0.838403803905263	0.880563405157188	0.817609252239532	CE	-0.825767462857671	0.84908632869836
REACTOME_PROTEIN_FOLDING	-1.67882241506234	-0.962063499325017	0.0724236354654108	0.733691109307425	CE	-1.32044295719368	0.403057372386418
REACTOME_PROTEIN_LOCALIZATION	-1.87447151747114	-1.71423166876128	0.00044630063031928	0.0118984102452232	CE	-1.79435159311621	0.00617235543777123
REACTOME_PROTEIN_METHYLATION	-1.70290859917715	-1.30240591467845	0.0559045233369137	0.427241663720985	CE	-1.5026572569278	0.241573093528949
REACTOME_PROTEIN_PROTEIN_INTERACTIONS_AT_SYNAPSES	-0.387322104719388	0.948899832880577	1	0.738835933071119	FALSE	0.280788864080595	0.86941796653556
REACTOME_PROTEIN_UBIQUITINATION	-1.12139203226776	-0.840656096029934	0.638436482084691	0.873947200792696	CE	-0.981024064148846	0.756191841438693
REACTOME_PTEN_REGULATION	-1.13390331178771	-1.09524764778839	0.602814449441462	0.567954394659517	CE	-1.11457547978805	0.58538442205049
REACTOME_PURINERGIC_SIGNALING_IN_LEISHMANIASIS_INFECTION	-1.67442047951474	0.964991722970886	0.109037954654231	0.709353967180736	FALSE	-0.354714378271925	0.409195960917483
REACTOME_PURINE_CATABOLISM	-0.806147059320098	-1.02928702678429	0.884591509592422	0.674669520696538	CE	-0.917717043052195	0.77963051514448
REACTOME_PYROPTOSIS	-1.34654456087783	-1.03006890337949	0.450335807705903	0.6796875	CE	-1.18830673212866	0.565011653852951
REACTOME_PYRUVATE_METABOLISM	-1.25319921528668	-1.03189387792564	0.549161290322581	0.666483947841518	CE	-1.14254654660616	0.607822619082049
REACTOME_PYRUVATE_METABOLISM_AND_CITRIC_ACID_TCA_CYCLE	-1.71308113434117	-1.69417232390598	0.0406366451527495	0.0564806119097234	CE	-1.70362672912357	0.0485586285312365
REACTOME_RAB_GEFS_EXCHANGE_GTP_FOR_GDP_ON_RABS	0.843172782418233	0.668072854192543	0.891206617514835	1	LE	0.755622818305388	0.945603308757418
REACTOME_RAB_GERANYLGERANYLATION	-0.410416583580705	-0.467760231448696	1	1	CE	-0.4390884075147	1
REACTOME_RAB_REGULATION_OF_TRAFFICKING	0.804521535982383	0.649947142317272	0.942924680109645	1	LE	0.727234339149827	0.971462340054823
REACTOME_RAC1_GTPASE_CYCLE	0.986410605510239	1.46197939180464	0.749181649983396	0.107479216699413	LE	1.22419499865744	0.428330433341404
REACTOME_RAC2_GTPASE_CYCLE	0.690576023360116	0.96904181376448	0.968434522963174	0.706151629037271	LE	0.829808918562298	0.837293076000223
REACTOME_RAC3_GTPASE_CYCLE	0.806064303950072	1.2974497891536	0.909850746268657	0.296357388316151	LE	1.05175704655184	0.603104067292404
REACTOME_RAF_ACTIVATION	-1.11041526115842	-0.782018038314426	0.670677503046147	0.899622792669493	CE	-0.946216649736423	0.78515014785782
REACTOME_RAF_INDEPENDENT_MAPK1_3_ACTIVATION	1.12435283761128	1.42996075992174	0.630125659576783	0.30787442802832	LE	1.27715679876651	0.469000043802551
REACTOME_RAS_PROCESSING	-1.41613693777312	-1.09991723895358	0.375638185902572	0.6315533488702	CE	-1.25802708836335	0.503595767386386
REACTOME_RECOGNITION_OF_DNA_DAMAGE_BY_PCNA_CONTAINING_REPLICATION_COMPLEX	-1.24334863758833	-1.41189026400259	0.516161616161616	0.292471055331282	CE	-1.32761945079546	0.404316335746449
REACTOME_RECRUITMENT_OF_MITOTIC_CENTROSOME_PROTEINS_AND_COMPLEXES	-0.848966751070547	0.781268993585503	0.889404633037454	0.916999064831956	FALSE	-0.0338488787425223	0.903201848934705
REACTOME_RECRUITMENT_OF_NUMA_TO_MITOTIC_CENTROSOMES	-1.0299374487567	0.894290918075661	0.740367665575422	0.803549365382455	FALSE	-0.0678232653405173	0.771958515478939
REACTOME_RECYCLING_PATHWAY_OF_L1	-1.48530330581687	0.999413657638826	0.292377660542114	0.681519348784728	FALSE	-0.242944824089021	0.486948504663421
REACTOME_REGULATED_NECROSIS	-1.35955546642604	-0.904406483353027	0.382986027065684	0.787222548443922	CE	-1.13198097488953	0.585104287754803
REACTOME_REGULATION_OF_BETA_CELL_DEVELOPMENT	-0.721388381787099	1.08663221421296	0.927317356517829	0.612271009014248	FALSE	0.182621916212931	0.769794182766039
REACTOME_REGULATION_OF_CHOLESTEROL_BIOSYNTHESIS_BY_SREBP_SREBF	0.828981510252166	1.01799204319032	0.889449736091731	0.652514106583072	LE	0.923486776721246	0.770981921337401
REACTOME_REGULATION_OF_EXPRESSION_OF_SLITS_AND_ROBOS	-2.77460413641536	-2.88511067623922	4.2613275056067E-43	2.9244697092898E-35	CE	-2.82985740632729	1.46223487595154E-35
REACTOME_REGULATION_OF_GLUCOKINASE_BY_GLUCOKINASE_REGULATORY_PROTEIN	1.1912670794506	0.999191958619203	0.556136641815956	0.674669520696538	LE	1.0952295190349	0.615403081256247
REACTOME_REGULATION_OF_HSF1_MEDIATED_HEAT_SHOCK_RESPONSE	-2.02739668621964	1.02126110777621	0.00010203493070607	0.670153471452436	FALSE	-0.503067789221715	0.335127753191571
REACTOME_REGULATION_OF_IFNG_SIGNALING	1.45846019516387	1.57608684257951	0.314354450681636	0.207415769567872	LE	1.51727351887169	0.260885110124754
REACTOME_REGULATION_OF_INSULIN_LIKE_GROWTH_FACTOR_IGF_TRANSPORT_AND_UPTAKE_BY_INSULIN_LIKE_GROWTH_FACTOR_BINDING_PROTEINS_IGFBPS	-1.06181260263909	-0.842657195203432	0.700845691675248	0.84953560371517	CE	-0.952234898921261	0.775190647695209
REACTOME_REGULATION_OF_INSULIN_SECRETION	-1.14927822259615	0.684701638143277	0.630125659576783	0.942579047399643	FALSE	-0.232288292226438	0.786352353488213
REACTOME_REGULATION_OF_LIPID_METABOLISM_BY_PPARALPHA	1.25926351147442	1.14413713358046	0.44371378520415	0.483689215506519	LE	1.20170032252744	0.463701500355335
REACTOME_REGULATION_OF_MECP2_EXPRESSION_AND_ACTIVITY	-0.574518419438586	0.70799537710216	0.979139023517503	0.925956698779793	FALSE	0.0667384788317874	0.952547861148648
REACTOME_REGULATION_OF_MRNA_STABILITY_BY_PROTEINS_THAT_BIND_AU_RICH_ELEMENTS	-1.65669266077392	-1.23067319319184	0.0359757210172075	0.37829411328038	CE	-1.44368292698288	0.207134917148794
REACTOME_REGULATION_OF_PLK1_ACTIVITY_AT_G2_M_TRANSITION	-1.11113503352763	1.1526659794006	0.6554893304366	0.518862967112504	FALSE	0.0207654729364839	0.587176148774552
REACTOME_REGULATION_OF_PTEN_GENE_TRANSCRIPTION	1.14942702969922	1.33300288874922	0.581798091411351	0.302162060537695	LE	1.24121495922422	0.441980075974523
REACTOME_REGULATION_OF_PTEN_STABILITY_AND_ACTIVITY	-1.61073147946877	-1.71322287607731	0.103635352933379	0.0317169046321516	CE	-1.66197717777304	0.0676761287827652
REACTOME_REGULATION_OF_RAS_BY_GAPS	-1.58655606785794	-1.66742031805566	0.101786873501313	0.0477410959058449	CE	-1.6269881929568	0.0747639847035789
REACTOME_REGULATION_OF_RUNX1_EXPRESSION_AND_ACTIVITY	1.19144011911968	1.68820340023126	0.540532978946632	0.13181260691122	LE	1.43982175967547	0.336172792928926
REACTOME_REGULATION_OF_RUNX2_EXPRESSION_AND_ACTIVITY	-1.51699504691347	-1.43981478648433	0.121519363903492	0.145641483290607	CE	-1.4784049166989	0.13358042359705
REACTOME_REGULATION_OF_RUNX3_EXPRESSION_AND_ACTIVITY	-1.62972358154031	-1.71446915157186	0.0688657355580518	0.0283742158570078	CE	-1.67209636655608	0.0486199757075298
REACTOME_REGULATION_OF_SIGNALING_BY_CBL	-1.34169365343899	-1.02677292430648	0.459202523090786	0.676551251807321	CE	-1.18423328887274	0.567876887449053
REACTOME_REGULATION_OF_TNFR1_SIGNALING	-1.26329103367586	-1.31111525988269	0.516161616161616	0.369283471310305	CE	-1.28720314677927	0.442722543735961
REACTOME_REGULATION_OF_TP53_ACTIVITY	1.01383433448943	0.673542468106849	0.749181649983396	1	LE	0.843688401298137	0.874590824991698
REACTOME_REGULATION_OF_TP53_ACTIVITY_THROUGH_ACETYLATION	1.27295955144606	0.781690666982215	0.505856660710741	0.876296296296296	LE	1.02732510921414	0.691076478503518
REACTOME_REGULATION_OF_TP53_ACTIVITY_THROUGH_METHYLATION	-1.38679283469574	-1.05056133644887	0.425412872356845	0.652514106583072	CE	-1.2186770855723	0.538963489469959
REACTOME_REGULATION_OF_TP53_ACTIVITY_THROUGH_PHOSPHORYLATION	-0.957215983164282	-0.700580671949212	0.791708324331928	0.965671742352783	CE	-0.828898327556747	0.878690033342355
REACTOME_REGULATION_OF_TP53_EXPRESSION_AND_DEGRADATION	-0.993406411257106	-0.996295914003215	0.752451433857539	0.697242237312736	CE	-0.994851162630161	0.724846835585138
REACTOME_REPRODUCTION	-0.898563655375265	1.06074192520956	0.829386522568341	0.640121689334288	FALSE	0.0810891349171487	0.734754105951314
REACTOME_RESOLUTION_OF_ABASIC_SITES_AP_SITES	0.76602538807024	-1.32037512788609	0.942924680109645	0.386311890440752	FALSE	-0.277174869907927	0.664618285275198
REACTOME_RESOLUTION_OF_AP_SITES_VIA_THE_MULTIPLE_NUCLEOTIDE_PATCH_REPLACEMENT_PATHWAY	0.620969757711615	-1.2727843694948	0.979139023517503	0.442769211244368	FALSE	-0.325907305891591	0.710954117380936
REACTOME_RESOLUTION_OF_SISTER_CHROMATID_COHESION	-0.783718984542685	0.897160659941376	0.919976760541846	0.816133528591845	FALSE	0.0567208376993452	0.868055144566846
REACTOME_RESPIRATORY_ELECTRON_TRANSPORT	-2.52318178153207	-2.6826280721138	4.48837664313734E-19	3.81631925715595E-19	CE	-2.60290492682293	4.15234795014665E-19
REACTOME_RESPIRATORY_ELECTRON_TRANSPORT_ATP_SYNTHESIS_BY_CHEMIOSMOTIC_COUPLING_AND_HEAT_PRODUCTION_BY_UNCOUPLING_PROTEINS	-2.61542399355887	-2.80028688159322	4.36331047725107E-26	1.91134879811192E-27	CE	-2.70785543757604	2.27722267853113E-26
REACTOME_RESPONSE_OF_EIF2AK1_HRI_TO_HEME_DEFICIENCY	0.964674686497554	1.25181194541287	0.773971576210552	0.46404984423676	LE	1.10824331595521	0.619010710223656
REACTOME_RESPONSE_OF_EIF2AK4_GCN2_TO_AMINO_ACID_DEFICIENCY	-2.7963233875077	-2.84765255269919	1.61533062083254E-39	3.8942138826368E-29	CE	-2.82198797010345	1.94710694139917E-29
REACTOME_RESPONSE_OF_MTB_TO_PHAGOCYTOSIS	-1.33292490616196	-1.21290360624686	0.450335807705903	0.498339286833365	CE	-1.27291425620441	0.474337547269634
REACTOME_RESPONSE_TO_ELEVATED_PLATELET_CYTOSOLIC_CA2	-1.03044024912668	1.30140449903761	0.740373346726938	0.266400985450525	FALSE	0.135482124955461	0.503387166088731
REACTOME_RETROGRADE_TRANSPORT_AT_THE_TRANS_GOLGI_NETWORK	0.877178177706358	0.976414762104631	0.851859268808591	0.7001323001323	LE	0.926796469905494	0.775995784470445
REACTOME_RET_SIGNALING	1.11363810295856	1.14680406417031	0.638436482084691	0.5488381137579	LE	1.13022108356444	0.593637297921295
REACTOME_RHOA_GTPASE_CYCLE	0.923118422515263	1.02130522937435	0.831742987293215	0.672089314194577	LE	0.972211825944806	0.751916150743896
REACTOME_RHOBTB1_GTPASE_CYCLE	-0.714686214975532	0.802047069090526	0.952447066990628	0.876296296296296	FALSE	0.0436804270574971	0.914371681643462
REACTOME_RHOBTB2_GTPASE_CYCLE	-1.62191872854756	1.38931149937443	0.121519363903492	0.303416370106762	FALSE	-0.116303614586562	0.212467867005127
REACTOME_RHOBTB_GTPASE_CYCLE	-1.3672928472412	1.32027902652625	0.39646017699115	0.333267428526237	FALSE	-0.0235069103574748	0.364863802758694
REACTOME_RHOB_GTPASE_CYCLE	1.2991788357934	1.02016615645949	0.47495525265042	0.655389457120378	LE	1.15967249612644	0.565172354885399
REACTOME_RHOC_GTPASE_CYCLE	-0.587245336218478	0.729139221883358	0.987155832591273	0.980918462980319	FALSE	0.0709469428324401	0.984037147785796
REACTOME_RHOD_GTPASE_CYCLE	0.81965562102416	0.917104328868053	0.903986524424481	0.750585064889015	LE	0.868379974946106	0.827285794656748
REACTOME_RHOF_GTPASE_CYCLE	-0.694780990843713	1.42111190634889	0.95872	0.296983157744783	FALSE	0.36316545775259	0.627851578872391
REACTOME_RHOG_GTPASE_CYCLE	-0.761799948962962	1.22233564311265	0.937971943887776	0.422936785878524	FALSE	0.230267847074845	0.68045436488315
REACTOME_RHOH_GTPASE_CYCLE	-0.8112393570357	-0.946207212707309	0.88640891280744	0.744192972007147	CE	-0.878723284871505	0.815300942407293
REACTOME_RHOJ_GTPASE_CYCLE	0.956264267526704	0.90765212005358	0.773971576210552	0.779305611435874	LE	0.931958193790142	0.776638593823213
REACTOME_RHOQ_GTPASE_CYCLE	0.93632386953391	1.08064270923995	0.801931344450235	0.612271009014248	LE	1.00848328938693	0.707101176732241
REACTOME_RHOU_GTPASE_CYCLE	0.955680828176993	1.5062284383475	0.788374417055296	0.202397739876049	LE	1.23095463326225	0.495386078465673
REACTOME_RHOV_GTPASE_CYCLE	0.897007562126378	1.5688167537142	0.827314697377099	0.187637432550776	LE	1.23291215792029	0.507476064963937
REACTOME_RHO_GTPASES_ACTIVATE_CIT	-0.930365299134822	1.61271656336995	0.813540669856459	0.24492030619936	FALSE	0.341175632117565	0.52923048802791
REACTOME_RHO_GTPASES_ACTIVATE_FORMINS	-1.26631221429061	1.29025072865625	0.46986301369863	0.2831590533847	FALSE	0.0119692571828207	0.376511033541665
REACTOME_RHO_GTPASES_ACTIVATE_IQGAPS	-1.76486551078296	1.50987697183654	0.0354861768963178	0.249543034265096	FALSE	-0.127494269473213	0.142514605580707
REACTOME_RHO_GTPASES_ACTIVATE_PAKS	-1.51702211183225	1.24494979868132	0.288747474009953	0.480600500417014	FALSE	-0.136036156575465	0.384673987213483
REACTOME_RHO_GTPASES_ACTIVATE_PKNS	-1.12749752799632	1.41990659337736	0.640841029103272	0.292638888888889	FALSE	0.146204532690518	0.46673995899608
REACTOME_RHO_GTPASES_ACTIVATE_ROCKS	-1.13532272673606	1.20190850551574	0.670027624309392	0.498296885027398	FALSE	0.0332928893898389	0.584162254668395
REACTOME_RHO_GTPASES_ACTIVATE_WASPS_AND_WAVES	-1.63196688847462	0.800558577771984	0.134225164231565	0.865539351269801	FALSE	-0.415704155351316	0.499882257750683
REACTOME_RHO_GTPASE_CYCLE	-0.884377667143484	1.39372526767791	0.890758962993979	0.0621892943769537	FALSE	0.254673800267215	0.476474128685467
REACTOME_RHO_GTPASE_EFFECTORS	-1.43140022039122	1.05803993545236	0.181082429461003	0.625281644170229	FALSE	-0.186680142469426	0.403182036815616
REACTOME_RIPK1_MEDIATED_REGULATED_NECROSIS	-1.31173260611564	1.09534210146286	0.471476176814601	0.6315533488702	FALSE	-0.108195252326393	0.5515147628424
REACTOME_RMTS_METHYLATE_HISTONE_ARGININES	-1.34009072833502	-0.90020739707389	0.438410320432792	0.789593455932099	CE	-1.12014906270446	0.614001888182446
REACTOME_RNA_POLYMERASE_III_TRANSCRIPTION	1.09206446088003	1.02220470902104	0.638436482084691	0.677455446335811	LE	1.05713458495054	0.657945964210251
REACTOME_RNA_POLYMERASE_III_TRANSCRIPTION_INITIATION_FROM_TYPE_1_PROMOTER	0.730113786090606	-0.869166822217172	0.952447066990628	0.812492276582598	FALSE	-0.0695265180632832	0.882469671786613
REACTOME_RNA_POLYMERASE_III_TRANSCRIPTION_INITIATION_FROM_TYPE_3_PROMOTER	0.530426318020015	-0.89507670224994	0.989917303387416	0.794960823475188	FALSE	-0.182325192114962	0.892439063431302
REACTOME_RNA_POLYMERASE_III_TRANSCRIPTION_TERMINATION	0.94042918631961	1.15058317586909	0.805918718962197	0.564371924998299	LE	1.04550618109435	0.685145321980248
REACTOME_RNA_POLYMERASE_II_PRE_TRANSCRIPTION_EVENTS	0.770102381601918	0.631663665910846	0.952447066990628	1	LE	0.700883023756382	0.976223533495314
REACTOME_RNA_POLYMERASE_II_TRANSCRIBES_SNRNA_GENES	1.1989580237121	0.887077372082573	0.516161616161616	0.813729195878803	LE	1.04301769789733	0.66494540602021
REACTOME_RNA_POLYMERASE_II_TRANSCRIPTION	-1.10896122948057	-1.0242094129054	0.532549762100889	0.6623306449999	CE	-1.06658532119298	0.597440203550394
REACTOME_RNA_POLYMERASE_II_TRANSCRIPTION_TERMINATION	-0.882065672904292	-0.962872102922053	0.859129650507328	0.734039562258306	CE	-0.922468887913172	0.796584606382817
REACTOME_RNA_POLYMERASE_I_PROMOTER_ESCAPE	-0.658135295058027	-0.952014337306169	0.953803643899491	0.733691109307425	CE	-0.805074816182098	0.843747376603458
REACTOME_RNA_POLYMERASE_I_TRANSCRIPTION	-0.462079907882686	-0.824688749133428	1	0.867777038971149	CE	-0.643384328508057	0.933888519485574
REACTOME_RNA_POLYMERASE_I_TRANSCRIPTION_INITIATION	0.446021540558722	-0.718393679475465	1	0.942447695071383	FALSE	-0.136186069458372	0.971223847535692
REACTOME_RNA_POLYMERASE_I_TRANSCRIPTION_TERMINATION	-0.473159358401908	-0.764501241040295	0.998544395924308	0.880338437441112	CE	-0.618830299721101	0.93944141668271
REACTOME_RND1_GTPASE_CYCLE	0.816362140620329	1.18619589915363	0.890758962993979	0.513089005235602	LE	1.00127901988698	0.701923984114791
REACTOME_RND2_GTPASE_CYCLE	0.999518954080335	1.37830021567273	0.743659043659044	0.341252593104811	LE	1.18890958487653	0.542455818381927
REACTOME_RND3_GTPASE_CYCLE	-0.864147206862353	-1.04031573549108	0.859129650507328	0.654967087926259	CE	-0.952231471176718	0.757048369216794
REACTOME_RORA_ACTIVATES_GENE_EXPRESSION	-0.556137449435746	-0.467048123728023	0.978527140744887	1	CE	-0.511592786581884	0.989263570372444
REACTOME_ROS_AND_RNS_PRODUCTION_IN_PHAGOCYTES	-0.921884047696657	-1.24523414641725	0.814209129799101	0.474410652596394	CE	-1.08355909705695	0.644309891197748
REACTOME_RRNA_MODIFICATION_IN_THE_NUCLEUS_AND_CYTOSOL	-1.7698619751401	-1.61919637169728	0.0200144411000115	0.0529163400192227	CE	-1.69452917341869	0.0364653905596171
REACTOME_RRNA_PROCESSING	-2.76844232560074	-2.80520432897684	2.42691560728697E-42	1.43802769856918E-30	CE	-2.78682332728879	7.19013849285805E-31
REACTOME_RUNX1_INTERACTS_WITH_CO_FACTORS_WHOSE_PRECISE_EFFECT_ON_RUNX1_TARGETS_IS_NOT_KNOWN	0.49471624561514	1.10595320633013	1	0.599716312056738	LE	0.800334725972634	0.799858156028369
REACTOME_RUNX1_REGULATES_GENES_INVOLVED_IN_MEGAKARYOCYTE_DIFFERENTIATION_AND_PLATELET_FUNCTION	1.07654699521008	1.29004142228727	0.679493260432747	0.422190418435415	LE	1.18329420874867	0.550841839434081
REACTOME_RUNX1_REGULATES_TRANSCRIPTION_OF_GENES_INVOLVED_IN_DIFFERENTIATION_OF_HSCS	-1.56970644600158	-1.66315764095374	0.120828511007773	0.0437623574655059	CE	-1.61643204347766	0.0822954342366393
REACTOME_RUNX2_REGULATES_BONE_DEVELOPMENT	0.893190533264839	1.05987490571745	0.839093778718983	0.645441331261591	LE	0.976532719491147	0.742267554990287
REACTOME_SARS_COV_1_INFECTION	-1.15973853238538	-1.04727007008999	0.602814449441462	0.655536896177023	CE	-1.10350430123769	0.629175672809242
REACTOME_SARS_COV_2_ACTIVATES_MODULATES_INNATE_AND_ADAPTIVE_IMMUNE_RESPONSES	-1.26406400626839	1.37211349283927	0.483579143593399	0.22552881988511	FALSE	0.0540247432854362	0.354553981739255
REACTOME_SARS_COV_2_HOST_INTERACTIONS	-2.39971680736257	-2.16894466313717	1.95474287860828E-15	6.39692499552007E-08	CE	-2.28433073524987	3.19846259549718E-08
REACTOME_SARS_COV_2_INFECTION	-2.20124952752283	-1.95938668767783	5.9369548864281E-12	2.97275970057111E-06	CE	-2.08031810760033	1.486382818763E-06
REACTOME_SARS_COV_2_MODULATES_HOST_TRANSLATION_MACHINERY	-2.44598953372938	-2.61287263784135	5.83508645009522E-15	3.84735822878712E-18	CE	-2.52943108578536	2.91946690416201E-15
REACTOME_SARS_COV_INFECTIONS	-2.09293037219069	-1.85370370580315	1.41213174094026E-11	1.64654410206865E-05	CE	-1.97331703899692	8.23272757100194E-06
REACTOME_SCF_BETA_TRCP_MEDIATED_DEGRADATION_OF_EMI1	-1.63061735177087	-1.63591949355701	0.0661109078452738	0.0522032915813814	CE	-1.63326842266394	0.0591570997133276
REACTOME_SCF_SKP2_MEDIATED_DEGRADATION_OF_P27_P21	-1.62428000020615	-1.53238862477415	0.084017878307685	0.112604439267018	CE	-1.57833431249015	0.0983111587873514
REACTOME_SEALING_OF_THE_NUCLEAR_ENVELOPE_NE_BY_ESCRT_III	-1.16439083761689	0.777799452212873	0.639236588201543	0.889418304546357	FALSE	-0.193295692702011	0.76432744637395
REACTOME_SELECTIVE_AUTOPHAGY	-1.59242215633103	1.12108369535158	0.0803317025591265	0.550317718338998	FALSE	-0.235669230489726	0.315324710449062
REACTOME_SELENOAMINO_ACID_METABOLISM	-2.80877720782159	-2.94691097603506	7.48394876143568E-43	5.95229614416955E-36	CE	-2.87784409192832	2.97614844628221E-36
REACTOME_SEMA4D_INDUCED_CELL_MIGRATION_AND_GROWTH_CONE_COLLAPSE	0.971038941498264	1.32973045361443	0.775958974358974	0.369283471310305	LE	1.15038469755635	0.57262122283464
REACTOME_SEMA4D_IN_SEMAPHORIN_SIGNALING	-0.826666070077393	1.32420455985387	0.887204823787672	0.376993236954768	FALSE	0.248769244888239	0.63209903037122
REACTOME_SEMAPHORIN_INTERACTIONS	-1.30867494208533	1.66364056448807	0.46986301369863	0.100635096561901	FALSE	0.177482811201371	0.285249055130266
REACTOME_SENESCENCE_ASSOCIATED_SECRETORY_PHENOTYPE_SASP	1.0918901822281	1.38930061668357	0.638419977768012	0.287406555491662	LE	1.24059539945583	0.462913266629837
REACTOME_SENSORY_PERCEPTION	-0.678254665468002	1.62967382023302	0.966690053090673	0.0997170374739485	FALSE	0.475709577382507	0.533203545282311
REACTOME_SENSORY_PROCESSING_OF_SOUND	-0.776502570138882	1.29961572215418	0.90518943311084	0.396467236467236	FALSE	0.26155657600765	0.650828334789038
REACTOME_SENSORY_PROCESSING_OF_SOUND_BY_OUTER_HAIR_CELLS_OF_THE_COCHLEA	-1.00926752622463	1.43785896812025	0.74859747545582	0.269486624744728	FALSE	0.214295720947811	0.509042050100274
REACTOME_SEPARATION_OF_SISTER_CHROMATIDS	-1.35334467346828	-1.24605332434079	0.314354450681636	0.355881181810942	CE	-1.29969899890454	0.335117816246289
REACTOME_SHC1_EVENTS_IN_ERBB2_SIGNALING	-0.627321934354715	-0.495888594919838	0.964542970690512	1	CE	-0.561605264637276	0.982271485345256
REACTOME_SIGNALING_BY_ALK	-0.585312457370966	1.02847970413232	0.968434522963174	0.667176350662589	FALSE	0.221583623380676	0.817805436812881
REACTOME_SIGNALING_BY_ALK_IN_CANCER	-1.07453643792768	0.988306003484985	0.68483050085424	0.685613983763622	FALSE	-0.0431152172213488	0.685222242308931
REACTOME_SIGNALING_BY_BRAF_AND_RAF1_FUSIONS	-0.950221486808979	0.947661077061558	0.815173146127072	0.744192972007147	FALSE	-0.00128020487371072	0.77968305906711
REACTOME_SIGNALING_BY_CSF3_G_CSF	-1.19277866032846	-1.04520911198129	0.566785170137125	0.659352704937397	CE	-1.11899388615488	0.613068937537261
REACTOME_SIGNALING_BY_CTNNB1_PHOSPHO_SITE_MUTANTS	-0.823546612668833	-0.721433393770103	0.876671877714087	0.909531772575251	CE	-0.772490003219468	0.893101825144669
REACTOME_SIGNALING_BY_CYTOSOLIC_FGFR1_FUSION_MUTANTS	1.27226960941354	1.07880065969149	0.475795102730087	0.6315533488702	LE	1.17553513455252	0.553674225800143
REACTOME_SIGNALING_BY_EGFR	-1.04781478606852	-1.01966282228382	0.713503136997846	0.6758428879555	CE	-1.03373880417617	0.694673012476673
REACTOME_SIGNALING_BY_EGFR_IN_CANCER	-1.42970080152795	-1.1143193007103	0.340345956054231	0.604057611894068	CE	-1.27201005111912	0.47220178397415
REACTOME_SIGNALING_BY_ERBB2	-1.45262716300411	-0.73652765530827	0.277110137141241	0.915421769880973	CE	-1.09457740915619	0.596265953511107
REACTOME_SIGNALING_BY_ERBB2_ECD_MUTANTS	-1.22488608219696	1.24359185716367	0.570769230769231	0.462910216718266	FALSE	0.00935288748335128	0.516839723743749
REACTOME_SIGNALING_BY_ERBB2_IN_CANCER	-1.37694581915879	0.977906940622255	0.403141361256544	0.697242237312736	FALSE	-0.199519439268266	0.55019179928464
REACTOME_SIGNALING_BY_ERBB4	-1.27994368545023	-1.07871635234376	0.505856660710741	0.628682540264886	CE	-1.179330018897	0.567269600487813
REACTOME_SIGNALING_BY_ERYTHROPOIETIN	1.22400198659781	-0.983191276637307	0.516161616161616	0.709285187914517	FALSE	0.120405354980253	0.612723402038067
REACTOME_SIGNALING_BY_FGFR	-1.01665592271603	-0.725572927838615	0.743163693563122	0.961976664378861	CE	-0.871114425277322	0.852570178970991
REACTOME_SIGNALING_BY_FGFR1	-1.15827436912992	-0.912879371295028	0.619142092185604	0.770403799610576	CE	-1.03557687021247	0.69477294589809
REACTOME_SIGNALING_BY_FGFR1_IN_DISEASE	1.47646883071527	1.14341233883756	0.265477693545824	0.565295626539389	LE	1.30994058477641	0.415386660042607
REACTOME_SIGNALING_BY_FGFR2	-1.13365300593055	-0.877509568467564	0.63377320509953	0.829847692657422	CE	-1.00558128719906	0.731810448878476
REACTOME_SIGNALING_BY_FGFR2_IIIA_TM	-0.547507173048088	-0.769094055653346	0.979139023517503	0.87693945456135	CE	-0.658300614350717	0.928039239039427
REACTOME_SIGNALING_BY_FGFR2_IN_DISEASE	0.796874449770039	-0.593214684364726	0.903986524424481	0.986836159893966	FALSE	0.101829882702657	0.945411342159224
REACTOME_SIGNALING_BY_FGFR3	-1.10887157372844	-0.793566173736702	0.670677503046147	0.889418304546357	CE	-0.95121887373257	0.780047903796252
REACTOME_SIGNALING_BY_FGFR4	-1.13236265986695	-0.864446384718958	0.638436482084691	0.818820123054651	CE	-0.998404522292954	0.728628302569671
REACTOME_SIGNALING_BY_FGFR_IN_DISEASE	1.36287081374155	0.888234656778802	0.375638185902572	0.812492276582598	LE	1.12555273526018	0.594065231242585
REACTOME_SIGNALING_BY_FLT3_FUSION_PROTEINS	1.10130835442659	1.17158744512715	0.651982525761163	0.5488381137579	LE	1.13644789977687	0.600410319759532
REACTOME_SIGNALING_BY_GPCR	-0.754471525128091	1.50715634269607	0.952447066990628	0.070892237213847	FALSE	0.376342408783987	0.511669652102238
REACTOME_SIGNALING_BY_HEDGEHOG	-1.42677010016087	-1.3055674678205	0.274758712763886	0.290665891247456	CE	-1.36616878399068	0.282712302005671
REACTOME_SIGNALING_BY_HIPPO	-0.61696219105545	1.34719429344691	0.966690053090673	0.383136396790664	FALSE	0.365116051195729	0.674913224940668
REACTOME_SIGNALING_BY_INSULIN_RECEPTOR	1.06855167805563	0.885361674435189	0.65679012345679	0.817855298370815	LE	0.976956676245412	0.737322710913803
REACTOME_SIGNALING_BY_INTERLEUKINS	-1.17262437973187	1.31339584073448	0.513144976546307	0.10040634392888	FALSE	0.0703857305013059	0.306775660237594
REACTOME_SIGNALING_BY_KIT_IN_DISEASE	1.10950755521082	0.870237091625455	0.636670226239849	0.804990829845842	LE	0.989872323418136	0.720830528042846
REACTOME_SIGNALING_BY_MET	-1.28425211086003	0.945863506014568	0.479063204790632	0.736637454719512	FALSE	-0.16919430242273	0.607850329755072
REACTOME_SIGNALING_BY_MODERATE_KINASE_ACTIVITY_BRAF_MUTANTS	-1.18057052937539	1.04529189152092	0.582082164659297	0.654967087926259	FALSE	-0.0676393189272364	0.618524626292778
REACTOME_SIGNALING_BY_NOTCH	-1.24220242786696	-0.926750185707708	0.459789577656075	0.784616228270605	CE	-1.08447630678733	0.62220290296334
REACTOME_SIGNALING_BY_NOTCH1	-1.01625191672806	0.985712810534742	0.743163693563122	0.688787185354691	FALSE	-0.0152695530966579	0.715975439458907
REACTOME_SIGNALING_BY_NOTCH1_PEST_DOMAIN_MUTANTS_IN_CANCER	-1.0691214200124	0.904417001693609	0.692543679894317	0.789593455932099	FALSE	-0.0823522091593955	0.741068567913208
REACTOME_SIGNALING_BY_NOTCH2	-1.47995030596636	-0.942342343401478	0.306782608695652	0.740016088434492	CE	-1.21114632468392	0.523399348565072
REACTOME_SIGNALING_BY_NOTCH3	-1.53469589805284	0.972743897878474	0.245214842018168	0.688787185354691	FALSE	-0.280976000087182	0.46700101368643
REACTOME_SIGNALING_BY_NOTCH4	-1.58123718310958	-1.39010623253991	0.101786873501313	0.219908325921872	CE	-1.48567170782475	0.160847599711592
REACTOME_SIGNALING_BY_NTRK2_TRKB	-0.78795130408072	1.22046692842351	0.891887439945093	0.498610931644915	FALSE	0.216257812171395	0.695249185795004
REACTOME_SIGNALING_BY_NTRKS	1.18283787740702	1.43713277063815	0.516161616161616	0.145641483290607	LE	1.30998532402258	0.330901549726112
REACTOME_SIGNALING_BY_NUCLEAR_RECEPTORS	-0.854390006728912	1.64994261697397	0.892265272711606	0.0118984102452232	FALSE	0.39777630512253	0.452081841478415
REACTOME_SIGNALING_BY_PDGF	1.35234157807649	1.59380124429504	0.459202523090786	0.122409848038411	LE	1.47307141118576	0.290806185564598
REACTOME_SIGNALING_BY_PDGFR_IN_DISEASE	1.48086847812773	0.988415721900204	0.388223258108755	0.688787185354691	LE	1.23464210001397	0.538505221731723
REACTOME_SIGNALING_BY_PTK6	-1.42602395958332	0.829767731109637	0.346122613285123	0.861213720316623	FALSE	-0.29812811423684	0.603668166800873
REACTOME_SIGNALING_BY_RECEPTOR_TYROSINE_KINASES	-0.946253940517687	1.27687470253812	0.839093778718983	0.133520422808937	FALSE	0.165310381010216	0.48630710076396
REACTOME_SIGNALING_BY_RETINOIC_ACID	-0.807828852450326	0.935247319167686	0.890758962993979	0.733254156769596	FALSE	0.0637092333586798	0.812006559881788
REACTOME_SIGNALING_BY_RHO_GTPASES_MIRO_GTPASES_AND_RHOBTB3	-1.07516201943986	1.24974024740358	0.639236588201543	0.154118359731803	FALSE	0.0872891139818619	0.396677473966673
REACTOME_SIGNALING_BY_ROBO_RECEPTORS	-2.74764723859294	-2.82593387909834	7.84019825966502E-42	1.01538395488628E-33	CE	-2.78679055884564	5.07691981363241E-34
REACTOME_SIGNALING_BY_SCF_KIT	-0.661213014006405	1.2469185996045	0.952447066990628	0.447847670860252	FALSE	0.292852792799048	0.70014736892544
REACTOME_SIGNALING_BY_TGFB_FAMILY_MEMBERS	-1.03754771476354	1.0897034122333	0.721408803257593	0.579833333333333	FALSE	0.0260778487348823	0.650621068295463
REACTOME_SIGNALING_BY_TGF_BETA_RECEPTOR_COMPLEX	-1.07469926619455	1.00771202921271	0.683853459972863	0.676152145569979	FALSE	-0.0334936184909198	0.680002802771421
REACTOME_SIGNALING_BY_THE_B_CELL_RECEPTOR_BCR	-1.57094921761728	-1.499898365748	0.0783441491282297	0.100635096561901	CE	-1.53542379168264	0.0894896228450655
REACTOME_SIGNALING_BY_TYPE_1_INSULIN_LIKE_GROWTH_FACTOR_1_RECEPTOR_IGF1R	1.38422143103965	1.4071640171723	0.39190467183658	0.293982074263764	LE	1.39569272410598	0.342943373050172
REACTOME_SIGNALING_BY_VEGF	-1.46134509555735	1.32758626524328	0.227728043004779	0.235103402825788	FALSE	-0.0668794151570372	0.231415722915283
REACTOME_SIGNALING_BY_WNT	-1.39492373481399	-1.18995150496647	0.227728043004779	0.397598182408309	CE	-1.29243761989023	0.312663112706544
REACTOME_SIGNALING_BY_WNT_IN_CANCER	-0.577556978819638	-0.987970260347109	0.979139023517503	0.709109367789571	CE	-0.782763619583374	0.844124195653537
REACTOME_SIGNALLING_TO_ERKS	-0.460057958863738	-0.49176007659322	1	1	CE	-0.475909017728479	1
REACTOME_SIGNALLING_TO_RAS	0.840694729574225	0.680600973992665	0.886260869565217	0.926812643776093	LE	0.760647851783445	0.906536756670655
REACTOME_SIGNAL_AMPLIFICATION	-1.27789318551259	-0.696572683658423	0.516161616161616	0.925956698779793	CE	-0.987232934585505	0.721059157470704
REACTOME_SIGNAL_TRANSDUCTION_BY_L1	-1.05868957167151	1.42844976202534	0.708931004583178	0.292638888888889	FALSE	0.184880095176917	0.500784946736034
REACTOME_SLC_MEDIATED_TRANSMEMBRANE_TRANSPORT	-1.31579790512235	-1.006524957858	0.42726912405866	0.681519348784728	CE	-1.16116143149017	0.554394236421694
REACTOME_SLC_TRANSPORTER_DISORDERS	0.962790533310101	1.15459837602708	0.766623207301173	0.51358384132472	LE	1.05869445466859	0.640103524312947
REACTOME_SMAD2_SMAD3_SMAD4_HETEROTRIMER_REGULATES_TRANSCRIPTION	-1.3011885390172	-1.28982021483399	0.479063204790632	0.396538553354022	CE	-1.29550437692559	0.437800879072327
REACTOME_SMOOTH_MUSCLE_CONTRACTION	-1.4716485121938	1.52710327335259	0.297447855939889	0.237111861445396	FALSE	0.0277273805793944	0.267279858692642
REACTOME_SNRNP_ASSEMBLY	-0.866292219611591	-1.26323287777279	0.859129650507328	0.400495356037152	CE	-1.06476254869219	0.62981250327224
REACTOME_SPHINGOLIPID_DE_NOVO_BIOSYNTHESIS	1.47790752979738	1.65867710280832	0.375638185902572	0.109514562028561	LE	1.56829231630285	0.242576373965566
REACTOME_SPHINGOLIPID_METABOLISM	1.32226662548953	1.4611463090098	0.386275203395826	0.168698048087479	LE	1.39170646724967	0.277486625741653
REACTOME_SPRY_REGULATION_OF_FGF_SIGNALING	-1.3194828499483	-1.06118391561902	0.47495525265042	0.654967087926259	CE	-1.19033338278366	0.564961170288339
REACTOME_SRP_DEPENDENT_COTRANSLATIONAL_PROTEIN_TARGETING_TO_MEMBRANE	-2.77978440510725	-2.91344285369283	5.34214766347584E-39	3.90217883330821E-35	CE	-2.84661362940004	1.95135652403728E-35
REACTOME_STABILIZATION_OF_P53	-1.67085214325532	-1.61868378174304	0.0406366451527495	0.0626027374302516	CE	-1.64476796249918	0.0516196912915005
REACTOME_STIMULI_SENSING_CHANNELS	-1.19945738723825	-1.32698085629352	0.566785170137125	0.369283471310305	CE	-1.26321912176588	0.468034320723715
REACTOME_SULFUR_AMINO_ACID_METABOLISM	-1.45619208462441	-1.3524081025066	0.337639965546942	0.361761255507182	CE	-1.40430009356551	0.349700610527062
REACTOME_SUMOYLATION	1.34348856301251	1.44181318138567	0.283116720576794	0.0818685840545618	LE	1.39265087219909	0.182492652315678
REACTOME_SUMOYLATION_OF_CHROMATIN_ORGANIZATION_PROTEINS	0.956658152843401	1.09912956023096	0.754462242562929	0.568392656425628	LE	1.02789385653718	0.661427449494278
REACTOME_SUMOYLATION_OF_DNA_DAMAGE_RESPONSE_AND_REPAIR_PROTEINS	1.32507851333554	1.45454669887541	0.39646017699115	0.171170826789179	LE	1.38981260610548	0.283815501890165
REACTOME_SUMOYLATION_OF_DNA_REPLICATION_PROTEINS	1.08136554046238	0.829851402032508	0.638436482084691	0.841636642683763	LE	0.955608471247445	0.740036562384227
REACTOME_SUMOYLATION_OF_INTRACELLULAR_RECEPTORS	0.781084743551819	1.28887626789576	0.917462647498114	0.448366013071895	LE	1.03498050572379	0.682914330285005
REACTOME_SUMOYLATION_OF_RNA_BINDING_PROTEINS	0.712643997771435	1.05627769897941	0.966120697431668	0.640121689334288	LE	0.884460848375422	0.803121193382978
REACTOME_SUMOYLATION_OF_SUMOYLATION_PROTEINS	1.13271325009225	1.0581008636977	0.606123698714023	0.654967087926259	LE	1.09540705689498	0.630545393320141
REACTOME_SUMOYLATION_OF_TRANSCRIPTION_COFACTORS	1.00481505595474	1.44591676371451	0.69983948635634	0.22552881988511	LE	1.22536590983463	0.462684153120725
REACTOME_SUMOYLATION_OF_UBIQUITINYLATION_PROTEINS	1.31584416620037	0.973567410070933	0.467762709296159	0.721647032843832	LE	1.14470578813565	0.594704871069996
REACTOME_SWITCHING_OF_ORIGINS_TO_A_POST_REPLICATIVE_STATE	-1.50797592239067	-1.6492919627364	0.181999698947516	0.0477410959058449	CE	-1.57863394256354	0.11487039742668
REACTOME_SYNDECAN_INTERACTIONS	0.700074672753135	1.53719006209229	0.953803643899491	0.311244423159327	LE	1.11863236742271	0.632524033529409
REACTOME_SYNTHESIS_OF_ACTIVE_UBIQUITIN_ROLES_OF_E1_AND_E2_ENZYMES	-1.26470802425593	-1.21155795865934	0.513144976546307	0.469127359763889	CE	-1.23813299145763	0.491136168155098
REACTOME_SYNTHESIS_OF_BILE_ACIDS_AND_BILE_SALTS	0.806029864291542	-0.610433651919936	0.903986524424481	0.958631181195099	FALSE	0.097798106185803	0.93130885280979
REACTOME_SYNTHESIS_OF_DNA	-1.4174960590516	-1.68174806902151	0.261944537253592	0.0259425905073511	CE	-1.54962206403655	0.143943563880471
REACTOME_SYNTHESIS_OF_PC	-0.629069122647035	-0.982337711304715	0.964782883452198	0.721647032843832	CE	-0.805703416975875	0.843214958148015
REACTOME_SYNTHESIS_OF_PIPS_AT_THE_PLASMA_MEMBRANE	1.16804666500988	1.3786946695025	0.568659526528597	0.302708268216	LE	1.27337066725619	0.435683897372298
REACTOME_SYNTHESIS_OF_SUBSTRATES_IN_N_GLYCAN_BIOSYTHESIS	-0.999918220264826	-1.09066271625441	0.754462242562929	0.625281644170229	CE	-1.04529046825962	0.689871943366579
REACTOME_S_PHASE	-1.08132199227331	-1.28337633194683	0.670677503046147	0.309240397594797	CE	-1.18234916211007	0.489958950320472
REACTOME_TAK1_DEPENDENT_IKK_AND_NF_KAPPA_B_ACTIVATION	-1.28192839477009	1.03197816578007	0.494368340943683	0.676551251807321	FALSE	-0.124975114495008	0.585459796375502
REACTOME_TBC_RABGAPS	-0.418069440182127	0.474687014154573	1	1	FALSE	0.0283087869862228	1
REACTOME_TCF_DEPENDENT_SIGNALING_IN_RESPONSE_TO_WNT	-1.32452757298002	-1.18306461124733	0.335290229773337	0.451581807492466	CE	-1.25379609211367	0.393436018632901
REACTOME_TCR_SIGNALING	-1.17166572658621	-1.12876166440198	0.564214248749353	0.529691856724101	CE	-1.1502136954941	0.546953052736727
REACTOME_TELOMERE_C_STRAND_LAGGING_STRAND_SYNTHESIS	1.18061534966079	-1.00611473139114	0.556136641815956	0.688787185354691	FALSE	0.087250309134826	0.622461913585324
REACTOME_TELOMERE_EXTENSION_BY_TELOMERASE	0.68324672020077	-1.45241167326385	0.965830941679753	0.290665891247456	FALSE	-0.384582476531539	0.628248416463604
REACTOME_TELOMERE_MAINTENANCE	0.860145721858625	-1.28870291927339	0.876275322208211	0.387878787878788	FALSE	-0.214278598707385	0.6320770550435
REACTOME_TERMINATION_OF_TRANSLESION_DNA_SYNTHESIS	-1.203178095189	-1.16361841211469	0.593541910657521	0.55316091954023	CE	-1.18339825365184	0.573351415098875
REACTOME_TGF_BETA_RECEPTOR_SIGNALING_ACTIVATES_SMADS	-1.1987578235779	1.10150548272512	0.566785170137125	0.577314339221266	FALSE	-0.0486261704263896	0.572049754679196
REACTOME_TGF_BETA_RECEPTOR_SIGNALING_IN_EMT_EPITHELIAL_TO_MESENCHYMAL_TRANSITION	-1.33263791688905	-1.54294667342724	0.494368340943683	0.207773851590106	CE	-1.43779229515815	0.351071096266895
REACTOME_THE_CITRIC_ACID_TCA_CYCLE_AND_RESPIRATORY_ELECTRON_TRANSPORT	-2.58319084717868	-2.79975214295308	1.06261436813471E-26	4.39910054669833E-30	CE	-2.69147149506588	5.31527139094688E-27
REACTOME_THE_NLRP3_INFLAMMASOME	-1.65580386688921	0.996306876963192	0.0836701953194015	0.676551251807321	FALSE	-0.32974849496301	0.380110723563361
REACTOME_THE_ROLE_OF_GTSE1_IN_G2_M_PROGRESSION_AFTER_G2_CHECKPOINT	-1.90661129220758	-1.32339558818807	0.000976026527159702	0.290665891247456	CE	-1.61500344019783	0.145820958887308
REACTOME_THE_ROLE_OF_NEF_IN_HIV_1_REPLICATION_AND_DISEASE_PATHOGENESIS	-1.50656688728366	0.832620123614122	0.277110137141241	0.840771255432454	FALSE	-0.336973381834771	0.558940696286848
REACTOME_THROMBIN_SIGNALLING_THROUGH_PROTEINASE_ACTIVATED_RECEPTORS_PARS	-1.30213667879876	-0.968073865469638	0.516161616161616	0.730434782608696	CE	-1.1351052721342	0.623298199385156
REACTOME_TICAM1_RIP1_MEDIATED_IKK_COMPLEX_RECRUITMENT	-1.10096325458334	-1.06216972960181	0.683853459972863	0.650018753577985	CE	-1.08156649209257	0.666936106775424
REACTOME_TIE2_SIGNALING	1.15094169284587	1.24692582276349	0.590812896800697	0.467139912983742	LE	1.19893375780468	0.528976404892219
REACTOME_TIGHT_JUNCTION_INTERACTIONS	-1.30807124660958	-1.02532373540111	0.516161616161616	0.6758428879555	CE	-1.16669749100534	0.596002252058558
REACTOME_TNFR1_INDUCED_NFKAPPAB_SIGNALING_PATHWAY	-1.31695452344221	-1.38670514923666	0.459202523090786	0.314636201891563	CE	-1.35182983633944	0.386919362491175
REACTOME_TNFR2_NON_CANONICAL_NF_KB_PATHWAY	-1.26092160254587	-1.0922167533005	0.484066941081032	0.590769230769231	CE	-1.17656917792318	0.537418085925132
REACTOME_TNF_SIGNALING	-1.246308887055	-1.2552284832962	0.516161616161616	0.427241663720985	CE	-1.2507686851756	0.471701639941301
REACTOME_TOLL_LIKE_RECEPTOR_9_TLR9_CASCADE	0.876573236212544	1.66410585639126	0.848616050719035	0.0596496856504571	LE	1.2703395463019	0.454132868184746
REACTOME_TOLL_LIKE_RECEPTOR_CASCADES	0.975366477907249	1.39703361973203	0.788374417055296	0.168840518252545	LE	1.18620004881964	0.478607467653921
REACTOME_TOLL_LIKE_RECEPTOR_TLR1_TLR2_CASCADE	0.892067520881635	1.67903174569268	0.846572189731545	0.0485691707361355	LE	1.28554963328716	0.44757068023384
REACTOME_TP53_REGULATES_METABOLIC_GENES	-2.13938550518098	-2.09069426504713	5.62702248406902E-07	4.71593001523816E-05	CE	-2.11503988511405	2.38610012003942E-05
REACTOME_TP53_REGULATES_TRANSCRIPTION_OF_ADDITIONAL_CELL_CYCLE_GENES_WHOSE_EXACT_ROLE_IN_THE_P53_PATHWAY_REMAIN_UNCERTAIN	-1.27179808429548	-0.784274053612373	0.518616518616519	0.876296296296296	CE	-1.02803606895393	0.697456407456408
REACTOME_TP53_REGULATES_TRANSCRIPTION_OF_CELL_CYCLE_GENES	-1.16266125393114	-0.620032668841604	0.619086021505376	0.982596651812598	CE	-0.89134696138637	0.800841336658987
REACTOME_TP53_REGULATES_TRANSCRIPTION_OF_CELL_DEATH_GENES	-0.62220899619138	1.2010926239308	0.978527140744887	0.51358384132472	FALSE	0.289441813869708	0.746055491034804
REACTOME_TP53_REGULATES_TRANSCRIPTION_OF_DNA_REPAIR_GENES	1.20460821255749	1.34063331743638	0.516161616161616	0.250838193634394	LE	1.27262076499694	0.383499904898005
REACTOME_TRAFFICKING_OF_AMPA_RECEPTORS	-0.64440681663995	1.2728512710331	0.95872	0.431338028169014	FALSE	0.314222227196576	0.695029014084507
REACTOME_TRANSCRIPTIONAL_ACTIVATION_OF_MITOCHONDRIAL_BIOGENESIS	-1.64858253996873	-1.32950578217729	0.14068426442007	0.356732761171944	CE	-1.48904416107301	0.248708512796007
REACTOME_TRANSCRIPTIONAL_ACTIVITY_OF_SMAD2_SMAD3_SMAD4_HETEROTRIMER	-1.08183216599489	-1.05127652485792	0.68483050085424	0.659352704937397	CE	-1.06655434542641	0.672091602895818
REACTOME_TRANSCRIPTIONAL_REGULATION_BY_E2F6	1.07099781201841	1.11048634190988	0.683853459972863	0.585001865439622	LE	1.09074207696415	0.634427662706242
REACTOME_TRANSCRIPTIONAL_REGULATION_BY_MECP2	0.914806561256084	0.578407900990217	0.807527242109394	1	LE	0.746607231123151	0.903763621054697
REACTOME_TRANSCRIPTIONAL_REGULATION_BY_RUNX1	-1.20713514957998	-1.05578630135725	0.515547671840355	0.63125384308785	CE	-1.13146072546861	0.573400757464102
REACTOME_TRANSCRIPTIONAL_REGULATION_BY_RUNX2	-1.56910624169756	-1.22820442517044	0.118538958372004	0.395418724387937	CE	-1.398655333434	0.256978841379971
REACTOME_TRANSCRIPTIONAL_REGULATION_BY_RUNX3	-1.38127348216784	-1.22142247555579	0.314354450681636	0.396538553354022	CE	-1.30134797886181	0.355446502017829
REACTOME_TRANSCRIPTIONAL_REGULATION_BY_SMALL_RNAS	0.544053954182203	-0.437315297255953	1	1	FALSE	0.0533693284631251	1
REACTOME_TRANSCRIPTIONAL_REGULATION_BY_THE_AP_2_TFAP2_FAMILY_OF_TRANSCRIPTION_FACTORS	-1.02263177550538	1.07599662087184	0.743163693563122	0.6315533488702	FALSE	0.0266824226832276	0.687358521216661
REACTOME_TRANSCRIPTIONAL_REGULATION_BY_TP53	-1.52223144911482	-1.40451995861236	0.0196403646836211	0.0932886589094757	CE	-1.46337570386359	0.0564645117965484
REACTOME_TRANSCRIPTIONAL_REGULATION_BY_VENTX	1.12991236394541	1.13787888771145	0.598765167431291	0.568392656425628	LE	1.13389562582843	0.583578911928459
REACTOME_TRANSCRIPTIONAL_REGULATION_OF_GRANULOPOIESIS	-0.809861562996519	1.17505496753359	0.881786832192689	0.5488381137579	FALSE	0.182596702268536	0.715312472975294
REACTOME_TRANSCRIPTIONAL_REGULATION_OF_WHITE_ADIPOCYTE_DIFFERENTIATION	1.25622137596292	1.52807871627645	0.459202523090786	0.134593955561064	LE	1.39215004611968	0.296898239325925
REACTOME_TRANSCRIPTION_COUPLED_NUCLEOTIDE_EXCISION_REPAIR_TC_NER	-0.805817565875113	-0.963569745004478	0.907747578881599	0.744192972007147	CE	-0.884693655439796	0.825970275444373
REACTOME_TRANSCRIPTION_OF_THE_HIV_GENOME	0.461502352681255	-0.496442120047885	1	1	FALSE	-0.0174698836833149	1
REACTOME_TRANSFERRIN_ENDOCYTOSIS_AND_RECYCLING	0.627196965114691	-0.703347431296125	0.978527140744887	0.915421769880973	FALSE	-0.0380752330907169	0.94697445531293
REACTOME_TRANSLATION	-2.71586222514669	-2.8531469419081	1.66591906089621E-51	6.37667847161341E-43	CE	-2.7845045835274	3.1883392441363E-43
REACTOME_TRANSLATION_OF_REPLICASE_AND_ASSEMBLY_OF_THE_REPLICATION_TRANSCRIPTION_COMPLEX	-1.04618607441167	-1.15757321284144	0.741971268511842	0.568392656425628	CE	-1.10187964362655	0.655181962468735
REACTOME_TRANSLATION_OF_SARSCOV1_STRUCTURAL_PROTEINS	-1.30353934366964	-1.20529182003896	0.46986301369863	0.51358384132472	CE	-1.2544155818543	0.491723427511675
REACTOME_TRANSLATION_OF_SARSCOV2_STRUCTURAL_PROTEINS	-1.22990806657722	-1.1912592362755	0.519043281719124	0.503101604278075	CE	-1.21058365142636	0.5110724429986
REACTOME_TRANSLESION_SYNTHESIS_BY_POLH	-1.28230685877276	-1.29243800262918	0.546852237252862	0.431338028169014	CE	-1.28737243070097	0.489095132710938
REACTOME_TRANSLESION_SYNTHESIS_BY_POLK	-1.29255269910891	-1.04062643897852	0.516161616161616	0.655536896177023	CE	-1.16658956904372	0.585849256169319
REACTOME_TRANSLESION_SYNTHESIS_BY_Y_FAMILY_DNA_POLYMERASES_BYPASSES_LESIONS_ON_DNA_TEMPLATE	-1.13472932219703	-1.11949246876924	0.636670226239849	0.5902340358256	CE	-1.12711089548314	0.613452131032724
REACTOME_TRANSLOCATION_OF_SLC2A4_GLUT4_TO_THE_PLASMA_MEMBRANE	-1.28466060335887	1.2023945377813	0.466057441253264	0.459721772889033	FALSE	-0.0411330327887837	0.462889607071148
REACTOME_TRANSMISSION_ACROSS_CHEMICAL_SYNAPSES	-1.44454385431327	0.776016351899008	0.238004249807863	0.945337620578778	FALSE	-0.33426375120713	0.591670935193321
REACTOME_TRANSPORT_OF_BILE_SALTS_AND_ORGANIC_ACIDS_METAL_IONS_AND_AMINE_COMPOUNDS	-0.909028236112596	-0.910670581291658	0.821197689072192	0.77968044077135	CE	-0.909849408702127	0.800439064921771
REACTOME_TRANSPORT_OF_INORGANIC_CATIONS_ANIONS_AND_AMINO_ACIDS_OLIGOPEPTIDES	-1.09686551950435	1.20941894215173	0.68483050085424	0.482526090446883	FALSE	0.0562767113236867	0.583678295650561
REACTOME_TRANSPORT_OF_MATURE_MRNAS_DERIVED_FROM_INTRONLESS_TRANSCRIPTS	1.10189341752768	0.868614277831167	0.630125659576783	0.812492276582598	LE	0.985253847679423	0.721308968079691
REACTOME_TRANSPORT_OF_MATURE_TRANSCRIPT_TO_CYTOPLASM	-0.42005555026819	0.453423523359231	1	1	FALSE	0.0166839865455207	1
REACTOME_TRANSPORT_OF_SMALL_MOLECULES	-1.24486701556274	-1.39739271012024	0.378813488874726	0.0986773214829899	CE	-1.32112986284149	0.238745405178858
REACTOME_TRANSPORT_OF_THE_SLBP_DEPENDANT_MATURE_MRNA	1.09444310234255	0.827571664951755	0.638436482084691	0.84953560371517	LE	0.961007383647153	0.74398604289993
REACTOME_TRANSPORT_OF_VITAMINS_NUCLEOSIDES_AND_RELATED_MOLECULES	-1.47198992737056	-1.36415670187386	0.320992555831266	0.369283471310305	CE	-1.41807331462221	0.345138013570785
REACTOME_TRANSPORT_TO_THE_GOLGI_AND_SUBSEQUENT_MODIFICATION	-0.648717168223056	0.856427247894526	0.991584433337605	0.902462858373222	FALSE	0.103855039835735	0.947023645855413
REACTOME_TRANS_GOLGI_NETWORK_VESICLE_BUDDING	-1.23002983405143	-1.01856982433844	0.516161616161616	0.679385860313649	CE	-1.12429982919494	0.597773738237632
REACTOME_TRIGLYCERIDE_METABOLISM	-0.758077991499768	0.848942248511083	0.904069942719325	0.805630630630631	FALSE	0.0454321285056574	0.854850286674978
REACTOME_TRISTETRAPROLIN_TTP_ZFP36_BINDS_AND_DESTABILIZES_MRNA	0.949762552244212	1.2997023062559	0.788374417055296	0.415058823529412	LE	1.12473242925006	0.601716620292354
REACTOME_TRNA_AMINOACYLATION	-1.16432417922414	-0.578551182197586	0.636670226239849	0.980305729150942	CE	-0.871437680710862	0.808487977695396
REACTOME_TRNA_MODIFICATION_IN_THE_NUCLEUS_AND_CYTOSOL	-0.653605647796633	-0.849501708889786	0.953803643899491	0.821358787384945	CE	-0.75155367834321	0.887581215642218
REACTOME_TRNA_PROCESSING	-0.423291594454136	-0.701078414374289	1	0.961976664378861	CE	-0.562185004414213	0.98098833218943
REACTOME_TRNA_PROCESSING_IN_THE_NUCLEUS	0.70062269464032	-0.620917885000022	0.968692082345204	0.986836159893966	FALSE	0.0398524048201489	0.977764121119585
REACTOME_UB_SPECIFIC_PROCESSING_PROTEASES	-1.19069925983523	-1.17148242148307	0.516161616161616	0.467139912983742	CE	-1.18109084065915	0.491650764572679
REACTOME_UCH_PROTEINASES	-1.50182762720104	-1.51220477766792	0.145557655363959	0.0857879579087512	CE	-1.50701620243448	0.115672806636355
REACTOME_UNFOLDED_PROTEIN_RESPONSE_UPR	-0.84368810622224	0.826401393337873	0.889973000651708	0.898392909138157	FALSE	-0.00864335644218356	0.894182954894933
REACTOME_UPTAKE_AND_ACTIONS_OF_BACTERIAL_TOXINS	-1.77374588987425	-0.966743941346322	0.0445987719286906	0.721647032843832	CE	-1.37024491561028	0.383122902386262
REACTOME_VASOPRESSIN_REGULATES_RENAL_WATER_HOMEOSTASIS_VIA_AQUAPORINS	-1.00397465545976	1.10299920819907	0.754462242562929	0.624671916010499	FALSE	0.0495122763696557	0.689567079286714
REACTOME_VEGFR2_MEDIATED_CELL_PROLIFERATION	-0.751491246442144	0.766969497561883	0.903986524424481	0.876296296296296	FALSE	0.00773912555986939	0.890141410360389
REACTOME_VEGFR2_MEDIATED_VASCULAR_PERMEABILITY	-1.60011552865836	0.861552190133551	0.187793717340589	0.813621639251907	FALSE	-0.369281669262403	0.500707678296248
REACTOME_VESICLE_MEDIATED_TRANSPORT	-1.06016731032088	-0.707460539814961	0.662760302170351	1	CE	-0.88381392506792	0.831380151085175
REACTOME_VIRAL_MESSENGER_RNA_SYNTHESIS	0.870771738336015	0.533377747107675	0.859129650507328	1	LE	0.702074742721845	0.929564825253664
REACTOME_VISUAL_PHOTOTRANSDUCTION	0.762044158021093	1.64971665826346	0.942924680109645	0.105878515007879	LE	1.20588040814228	0.524401597558762
REACTOME_VLDLR_INTERNALISATION_AND_DEGRADATION	-1.44897241037579	-1.40581375393252	0.335928015425266	0.309240397594797	CE	-1.42739308215415	0.322584206510031
REACTOME_VXPX_CARGO_TARGETING_TO_CILIUM	1.10153422385242	0.815602194024638	0.639236588201543	0.847829034795108	LE	0.958568208938529	0.743532811498325
REACTOME_ZBP1_DAI_MEDIATED_INDUCTION_OF_TYPE_I_IFNS	0.864394162526383	1.69935207714888	0.867017164063708	0.119269799854906	LE	1.28187311983763	0.493143481959307
