# Supplementary material for: Gene expression adaptation of metastases to their host tissue
Source: iScience. 2026 Jul 21;29(8):116744. doi: 10.1016/j.isci.2026.116744 (PMC13392873; doi:10.1016/j.isci.2026.116744)
Supplement: Table S6. DE comparison of liver metastasis vs. primary colon tumor and liver vs. colon epithelial cells (PTCE & MTLE specific analysis) — Log2 FC of the individual donors, the mean over all donors, and a binary classification if a gene is metastasis vs. primary tumor specific, liver vs. colon epithelial specific, or specific for both are provided for every gene. Log2 FC of the external scRNA-seq data and log2 FC and adjusted p value of external microarray data analysis are included. All genes included in the analysis are provided. [file mmc7.csv]

Table S6: DE comparison of liver metastasis vs. primary colon tumor and liver vs. colon epithelial cells (PTCE & MTLE specific analysis). Log2 FC of the individual donors, the mean over all donors and a binary classification if a gene is metastasis vs primary tumor specific, liver vs. colon epithelial specific or specific for both are provided for every gene. Log2 FC of the external scRNA-seq dat…
log2FC_MTPT_D1D1	log2 FC (metastsis(MT)/primary tumor(PT)) in donor 1 in our scRNA-seq data
log2FC_MTPT_D5D5	log2 FC of (MT/PT) in donor 5 in our scRNA-seq data
log2FC_LECE_D1D1	log2 FC (liver epithelial(LE)/colon epithelial(CE)) in donor 1 in our scRNA-seq data
log2FC_LECE_D3D5	log2 FC of (LE/CE) in donor 3 (LE) and donor 5 (CE) in our scRNA-seq data
meanlog2FC_MTPT	mean log2 FC (MT/PT) over donors in our scRNA-seq data
meanlog2FC_LECE	mean log2 FC (LE/CE) over donors in our scRNA-seq data
MTPT_Candidate	Information if gene is classified as primary tumor (PT) or metastasis (MT) specific or non-specific (FALSE)
LECE_Candidate	Information if gene is classified as colon epithelial (CE) or liver epithelial (LE) specific or non-specific (FALSE)
LECE_MTPT_Candidate	Information if gene is classified as primary tumor and colon epithelial (PTCE) or metastasis and liver epithelial (MTLE) specific or non-specific (FALSE)
ExtmArray_log2FC	log2 FC (MT/PT) in external microarray data
ExtmArray_AjdPval	Adjusted p-value of DE analysis in external microarray data
ExtSc_meanlog2FC_MTPT	log2 FC (MT/PT) in external scRNA-seq data
	MTPT_D1D1	LECE_D1D1	MTPT_D5D5	LECE_D3D5	meanlog2FC_MTPT	meanlog2FC_LECE	MTPT_Candidate	LECE_Candidate	LECE_MTPT_Candidate	ExtmArray_log2FC	ExtmArray_AjdPval	ExtSc_meanlog2FC_MTPT
RPL17	-1.57170338478655	-1.2370683797953	-0.821144344904507	-0.448322295299142	-1.19642386484553	-0.842695337547223	PT	CE	PTCE	-0.142946222542475	0.000558287272046711	NA
RPL3	-1.80964330972891	-0.550571218177837	-0.234754565980131	-0.261302377382307	-1.02219893785452	-0.405936797780072	PT	CE	PTCE	-0.135368054911203	6.87266172218095E-10	-0.388209807402894
NPM1	-0.835294398183531	-0.747786368689869	-1.10196377490858	-0.38448202084959	-0.968629086546058	-0.56613419476973	PT	CE	PTCE	-0.272576585165043	1.01189132537266E-10	-0.120994579149285
RRBP1	-0.794143165692968	-0.717672111782428	-1.08205484971749	-0.404179621771486	-0.938099007705227	-0.560925866776957	PT	CE	PTCE	0.0153845296886506	0.801112671143358	-0.0340445696679561
RPS9	-1.16898165198094	-1.42472829638712	-0.678176667554662	-0.87919528426482	-0.923579159767799	-1.15196179032597	PT	CE	PTCE	-0.080220583121518	0.0728272643798772	-0.257334660938107
PPA1	-0.414466027013037	-0.487616780321975	-1.40476099697454	-0.115910653130161	-0.909613511993789	-0.301763716726068	PT	CE	PTCE	-0.358456463309472	1.19133634285766E-08	-0.223453870995058
PIGR	-0.255096427496775	-2.89300981292758	-1.48776006549345	-4.12131774319834	-0.87142824649511	-3.50716377806296	PT	CE	PTCE	-2.26312310562144	3.82019621405409E-20	NA
COX4I1	-0.577504256859174	-2.19535594718556	-1.16289040413799	-1.22724030156941	-0.870197330498583	-1.71129812437749	PT	CE	PTCE	-0.0594526663435026	0.0506448951609209	-0.116961734944196
RPL7	-0.946340475845584	-1.30270008630959	-0.773503358271022	-1.10221992118444	-0.859921917058303	-1.20246000374701	PT	CE	PTCE	-0.0305931144731699	0.51955298733302	-0.0568850502332703
RPS20	-0.414887665966284	-0.952994208897713	-1.28639467222732	-0.89943331208691	-0.850641169096805	-0.926213760492312	PT	CE	PTCE	0.0477070396394296	0.229605808395543	0.0973958716262109
RPL36AL	-0.401648202836618	-0.534178627901127	-1.28636892091408	-0.543556308574279	-0.844008561875348	-0.538867468237703	PT	CE	PTCE	-0.121871041626593	0.00151356239615392	-0.114716193846841
RPS14	-0.929920349332354	-1.93676779601207	-0.729506883734359	-1.19583586801291	-0.829713616533357	-1.56630183201249	PT	CE	PTCE	0.0073902518565436	0.81280165222963	-0.110102403984238
RPL23	-0.438404535808433	-1.48421386956512	-1.19537351016945	-0.658863699607626	-0.81688902298894	-1.07153878458637	PT	CE	PTCE	-0.138785066613154	0.00137199693160514	-0.0157612356938372
TSPO	-0.65856823198824	-1.03986882479909	-0.97318415033964	-0.734993572177038	-0.81587619116394	-0.887431198488062	PT	CE	PTCE	0.023571325269938	0.341554328717495	-0.194469405541548
SNRPB	-1.05862647232579	-0.58666180154153	-0.550805330680493	-0.444139002706677	-0.804715901503143	-0.515400402124103	PT	CE	PTCE	-0.0609792992780643	0.224673254031933	-0.0981909578671527
RPS23	-1.01471804288774	-1.19397536917098	-0.585102923236699	-0.671534827569914	-0.799910483062221	-0.932755098370446	PT	CE	PTCE	-0.12850649917483	0.00103714920835769	-0.0650756522919291
H3F3A	-0.422005065580439	-1.48540000088176	-1.17692355794723	-0.859095839715169	-0.799464311763832	-1.17224792029846	PT	CE	PTCE	-0.0694622603174427	0.0647059938645466	0.185365780816644
RPL10	-1.27384372754902	-1.58760711196863	-0.256583389580427	-0.60823531334028	-0.765213558564723	-1.09792121265445	PT	CE	PTCE	0.0478394192989852	0.161017083537077	-0.0829547611067754
SLC25A5	-0.74283674968428	-2.45788663746826	-0.762579318279712	-1.61778988280829	-0.752708033981996	-2.03783826013828	PT	CE	PTCE	-0.404127011380732	1.57898231440411E-14	-0.239861332029152
ATP5IF1	-0.931244428959914	-1.24520724829565	-0.573679405730822	-1.60699722342422	-0.752461917345368	-1.42610223585994	PT	CE	PTCE	NA	NA	-0.108774602049566
HNRNPA2B1	-0.632945419985	-0.118921244221452	-0.859308779716974	-0.152520691953139	-0.746127099850987	-0.135720968087296	PT	CE	PTCE	-0.180597526035186	5.17795811235197E-08	0.108106535292596
RPL27A	-0.766064932827592	-2.08450164022363	-0.724834501475407	-1.63034244359551	-0.7454497171515	-1.85742204190957	PT	CE	PTCE	-0.111551418001202	0.000100594712134486	-0.0609746258880435
BTF3	-0.312507399365744	-1.19920411697056	-1.17062595674982	-0.874695987877512	-0.74156667805778	-1.03695005242403	PT	CE	PTCE	-0.149325344959835	3.58639050825838E-05	-0.064342549864751
RACK1	-0.872534387120144	-1.83618928506035	-0.600490789744427	-1.42926065142515	-0.736512588432285	-1.63272496824275	PT	CE	PTCE	NA	NA	-0.267823836132472
NDUFA13	-0.271347766166022	-0.859623037429472	-1.19119653056797	-1.12093254709211	-0.731272148366997	-0.99027779226079	PT	CE	PTCE	NA	NA	NA
EIF4A1	-0.610853962803972	-1.26399557557363	-0.846614444223927	-0.496616486963994	-0.728734203513949	-0.880306031268813	PT	CE	PTCE	-0.173620142423756	1.01987739151986E-06	-0.0962675871993217
SLC25A3	-0.644308781690964	-1.26405947958112	-0.787559102288868	-0.713264866736059	-0.715933941989916	-0.988662173158591	PT	CE	PTCE	-0.327497579381573	2.18110593965714E-19	-0.180879331988572
RPS2	-1.18268956916733	-2.99905421854358	-0.245134126720917	-2.16821648104974	-0.713911847944125	-2.58363534979666	PT	CE	PTCE	-0.108096226917136	0.00223450972107003	-0.327061083539045
YWHAB	-0.609411775041577	-0.895915855608173	-0.817935444082543	-0.350974308967233	-0.71367360956206	-0.623445082287703	PT	CE	PTCE	-0.066291572663305	0.233562374596406	0.145964911279358
RPS17	-0.579352916403747	-1.74942016290633	-0.847418841520483	-1.8185053721359	-0.713385878962115	-1.78396276752111	PT	CE	PTCE	NA	NA	NA
ENO1	-1.214289103082	-1.04329860978821	-0.208571886798572	-0.680924658190762	-0.711430494940285	-0.862111633989488	PT	CE	PTCE	-0.144122692801991	0.0038691147926733	-0.180108560380544
MIF	-0.939044994410793	-0.496435206975813	-0.426680180737462	-0.919541804250696	-0.682862587574127	-0.707988505613255	PT	CE	PTCE	-0.00473813800934615	0.923952687230068	-0.00293525237419323
IMPDH2	-1.14259284813788	-0.741963669249191	-0.201831605100841	-0.4179746936435	-0.67221222661936	-0.579969181446346	PT	CE	PTCE	-0.418518454806235	6.65357883282361E-19	0.00279136071919495
RPS3A	-1.10637824254411	-1.39575724140315	-0.237940103955038	-0.691947175714295	-0.672159173249573	-1.04385220855872	PT	CE	PTCE	-0.118933660958476	0.000482433187539502	-0.184661181934234
EEF1D	-0.455778369788083	-0.501213591737415	-0.879195109379463	-0.863535518957457	-0.667486739583773	-0.682374555347436	PT	CE	PTCE	-0.036300151735258	0.333854191341436	-0.112799316950444
RPL10A	-0.97912656122629	-1.94902913587172	-0.340477045329681	-0.944163183021621	-0.659801803277986	-1.44659615944667	PT	CE	PTCE	0.0704057025693974	0.0186395926039184	-0.0537343451542354
PRDX5	-0.945300254326985	-1.56825997284804	-0.372491932736621	-1.37746907072675	-0.658896093531803	-1.47286452178739	PT	CE	PTCE	-0.110559378776513	0.133769339748955	0.0315608859596161
ATP5F1A	-1.11204310591023	-1.39457207048062	-0.205453856713894	-1.09128862859786	-0.658748481312061	-1.24293034953924	PT	CE	PTCE	NA	NA	-0.101958350624208
RPL22	-1.15176893546208	-1.2813091080112	-0.164239263885848	-0.882237675175651	-0.658004099673966	-1.08177339159343	PT	CE	PTCE	-0.0698714491461553	0.0113078968294943	-0.229069019147139
RPS27A	-0.736554274388572	-0.695992358663593	-0.578278271549656	-0.519242442367667	-0.657416272969114	-0.60761740051563	PT	CE	PTCE	-0.110386520933453	5.478425004442E-05	-0.0209925382591285
RBM3	-0.568644160841524	-0.721885038392063	-0.736313130753836	-1.09507826864367	-0.65247864579768	-0.908481653517866	PT	CE	PTCE	-0.212850979331001	6.63749357582337E-07	-0.0232018727189764
EIF3K	-0.512208517701677	-1.51081164054368	-0.787070129031792	-1.28018875689663	-0.649639323366735	-1.39550019872016	PT	CE	PTCE	-0.325070875141947	2.17420805967412E-14	-0.0728857414113182
HINT1	-0.145038685355596	-0.65192611083215	-1.14166599514161	-0.469704851598484	-0.643352340248603	-0.560815481215317	PT	CE	PTCE	-0.119593619995859	0.000241513200351667	-0.0618124631389434
PSME2	-0.920561696799198	-0.783829115571051	-0.36015363674447	-0.743177551708496	-0.640357666771834	-0.763503333639773	PT	CE	PTCE	-0.496923488638039	8.79087107553823E-19	-0.0155735572854356
RTRAF	-0.781164342537628	-0.460795859747628	-0.495191143260367	-0.747991355576137	-0.638177742898997	-0.604393607661883	PT	CE	PTCE	NA	NA	-0.0526982304110024
NME2	-0.338045984230016	-2.38868061788229	-0.932254547341413	-1.97461177160934	-0.635150265785714	-2.18164619474582	PT	CE	PTCE	-0.0101818317538483	0.734891265611601	NA
RPLP0	-0.774786537281044	-2.37276433356044	-0.489218240400069	-1.65818004857806	-0.632002388840557	-2.01547219106925	PT	CE	PTCE	-0.151286473264158	3.38005941637051E-05	-0.211367649143963
CALM1	-0.53693766995899	-0.987945704869063	-0.721780686457411	-0.334375703346568	-0.6293591782082	-0.661160704107815	PT	CE	PTCE	NA	NA	0.0535888045086161
FAU	-0.607937172622613	-1.24250982363136	-0.642665019006178	-0.432241757896648	-0.625301095814395	-0.837375790764002	PT	CE	PTCE	-0.0803138875172547	0.0025344924816571	-0.0355808346398359
ATP5MC1	-1.0419866711085	-1.6761278593256	-0.190615367857938	-2.06350644633449	-0.61630101948322	-1.86981715283004	PT	CE	PTCE	NA	NA	-0.149147015002455
PSMA6	-0.818359057638742	-0.2335751678849	-0.409631309741662	-0.27776879833513	-0.613995183690202	-0.255671983110015	PT	CE	PTCE	-0.3948101461316	4.62170002878936E-18	NA
APEX1	-1.04176202636961	-0.490531138499298	-0.181733943015077	-0.53006105089243	-0.611747984692343	-0.510296094695864	PT	CE	PTCE	0.0916926244111691	0.0941421446632664	-0.0631150891206298
RPL9	-0.644928795498501	-1.31087258784456	-0.561561925451584	-0.812043423264027	-0.603245360475043	-1.0614580055543	PT	CE	PTCE	-0.145324860355803	0.000689062124093067	-0.186832055114794
RPSA	-0.683586070554862	-2.43979376237067	-0.496441190764028	-1.62640773068816	-0.590013630659445	-2.03310074652942	PT	CE	PTCE	-0.151790731341929	0.000101377210015078	-0.190908932714535
CFL1	-0.111734916881596	-2.4254646866341	-1.05848604183414	-1.40315366592269	-0.585110479357866	-1.91430917627839	PT	CE	PTCE	0.0983353062676866	0.00169280143563132	-0.202756416444815
PHPT1	-0.903722385120344	-0.251736990495382	-0.260659183834091	-0.823836160754776	-0.582190784477217	-0.537786575625079	PT	CE	PTCE	0.0361594545710742	0.123554475031917	-0.0365702549739806
NOP56	-0.902121977089055	-0.345200697257772	-0.259614505278765	-0.334182023225706	-0.58086824118391	-0.339691360241739	PT	CE	PTCE	-0.502628199072108	8.33944072459959E-16	-0.115005459049662
APRT	-0.247551481801501	-0.731550639956865	-0.898032926110654	-0.868575032395535	-0.572792203956077	-0.8000628361762	PT	CE	PTCE	-0.0673774132928166	0.0668459943205908	-0.0213266713064748
RPL15	-0.693555109875254	-1.32429275099977	-0.448804054716029	-0.521400865047484	-0.571179582295641	-0.922846808023625	PT	CE	PTCE	-0.213030789904685	2.31134670050062E-11	-0.039362913391118
RPL18	-0.68601738463726	-2.03881255665675	-0.455533815178211	-1.65077629297523	-0.570775599907736	-1.84479442481599	PT	CE	PTCE	-0.187929407534428	1.28383293909918E-11	-0.296636540824193
EEF2	-0.461735126527905	-1.84940675553079	-0.676228614746894	-1.39879481443909	-0.568981870637399	-1.62410078498494	PT	CE	PTCE	-0.154195130760461	2.93957515179156E-05	0.0592156747388022
RPS26	-0.770052338223454	-1.80557037148778	-0.363903440770669	-1.05772717796203	-0.566977889497062	-1.4316487747249	PT	CE	PTCE	-0.247888679363678	0.000110703474443503	-0.37011815680699
SNHG5	-0.346362351736611	-1.4274472272327	-0.78668008259086	-1.54049331604699	-0.566521217163736	-1.48397027163985	PT	CE	PTCE	NA	NA	NA
DSG2	-0.624042333542945	-0.407059863689019	-0.504362623959585	-0.432936668060379	-0.564202478751265	-0.419998265874699	PT	CE	PTCE	-0.362250459333647	0.000281971406724149	0.0911908283920702
RPL19	-0.724455747635459	-1.56465980620692	-0.399167479635713	-0.956757657351332	-0.561811613635586	-1.26070873177912	PT	CE	PTCE	-0.164106760917319	2.30154999760895E-05	-0.288540953518099
NCL	-0.424212976805944	-0.320014776443119	-0.688950503229958	-0.136751200955585	-0.556581740017951	-0.228382988699352	PT	CE	PTCE	-0.29500167044583	8.78712190436953E-14	-0.0483009364098215
RPLP2	-0.627685824803897	-2.08223361454418	-0.477912579894032	-1.93916900086014	-0.552799202348965	-2.01070130770216	PT	CE	PTCE	0.0668471517700268	0.0206001633979528	-0.0913665727516872
ATP5MC2	-0.411105664241243	-1.1915029539449	-0.691734318035433	-0.872758085986313	-0.551419991138338	-1.03213051996561	PT	CE	PTCE	NA	NA	-0.12708794438056
MRPS34	-0.36502236126437	-0.527582108172769	-0.736727208219272	-0.696016607393683	-0.550874784741821	-0.611799357783226	PT	CE	PTCE	-0.278702932656233	6.73110645374356E-19	-0.0466636523896877
RPS16	-0.555579685264922	-1.78376421761327	-0.539330136558855	-1.66496163999803	-0.547454910911888	-1.72436292880565	PT	CE	PTCE	-0.165618993147423	6.34653315302481E-05	-0.138972862822731
H2AFJ	-0.777671224400466	-0.707606492197698	-0.304853031418583	-0.642484470386127	-0.541262127909524	-0.675045481291913	PT	CE	PTCE	-0.0723119316529176	0.0705714152647797	-0.0589317939369087
RPL7A	-0.925402267854504	-1.78337190481526	-0.153064635040097	-1.29604092377964	-0.539233451447301	-1.53970641429745	PT	CE	PTCE	-0.112754478702183	0.00052187553961782	-0.246515806589022
H2AFZ	-0.861997090023992	-0.453578991770887	-0.20191051424915	-0.814185715311712	-0.531953802136571	-0.6338823535413	PT	CE	PTCE	-0.580124233675993	1.90845936612517E-30	-0.102878929385564
PARK7	-0.852424394583025	-0.263155245330206	-0.208750010286138	-0.29433100619523	-0.530587202434582	-0.278743125762718	PT	CE	PTCE	-0.1622657717138	5.21377773461413E-09	-0.0759135157362536
SNRPD1	-0.802949723044936	-0.34825905250093	-0.257967541101206	-0.632517485266061	-0.530458632073071	-0.490388268883495	PT	CE	PTCE	-0.54292236756312	3.32911511588937E-20	-0.128178657459286
ATP5F1D	-0.562224586048612	-1.81835415304166	-0.494514720957452	-1.40432573024206	-0.528369653503032	-1.61133994164186	PT	CE	PTCE	NA	NA	-0.0780085808148305
ATP5MPL	-0.616123665199153	-1.2613030134769	-0.436858574703446	-1.45280217254056	-0.5264911199513	-1.35705259300873	PT	CE	PTCE	NA	NA	-0.145283640564135
GAS5	-0.487819592648457	-1.1644761203667	-0.559530747525473	-1.00320304693244	-0.523675170086965	-1.08383958364957	PT	CE	PTCE	-0.325883600640401	5.25856226053999E-09	NA
RPL28	-0.707845375426452	-2.29853976473183	-0.338174066195912	-1.97303316208375	-0.523009720811182	-2.13578646340779	PT	CE	PTCE	-0.0424895488841053	0.189643481231912	-0.245370603728602
RPL13	-0.738102574931296	-1.65297044203445	-0.288278648805905	-1.09353920983253	-0.5131906118686	-1.37325482593349	PT	CE	PTCE	0.0428084119717845	0.366599981955696	0.0267562186126269
TUFM	-0.716759480980871	-1.25803500645697	-0.307855665117499	-1.0837498334208	-0.512307573049185	-1.17089241993889	PT	CE	PTCE	-0.370235074825647	2.01123606202393E-21	-0.11610811672412
RPS11	-0.243273540666059	-2.0111214398286	-0.778569667069966	-1.44778656242167	-0.510921603868013	-1.72945400112513	PT	CE	PTCE	-0.0960785617892156	0.000187156222161461	-0.0204405642605749
CHCHD10	-0.913908473993135	-2.67876747526818	-0.107883692214166	-2.13309694764786	-0.51089608310365	-2.40593221145802	PT	CE	PTCE	0.0139102920470529	0.711177974012207	-0.273474445985371
LSM7	-0.207326678976754	-0.71337611099016	-0.814169771942352	-1.25951673480072	-0.510748225459553	-0.986446422895438	PT	CE	PTCE	-0.160660662462779	6.58672828251076E-09	-0.0243391070246453
EEF1G	-0.577838960433727	-1.98372689508186	-0.4312138332753	-0.987007060847626	-0.504526396854514	-1.48536697796474	PT	CE	PTCE	-0.0790341699279399	0.0198875621592613	NA
RPL4	-0.372486997436114	-1.127812845577	-0.635204542316838	-1.16396012404053	-0.503845769876476	-1.14588648480876	PT	CE	PTCE	-0.177888249695337	0.000153319754114075	-0.200796141826318
PSMA7	-0.813602298323856	-0.651950707334775	-0.190436065691688	-0.344014409144357	-0.502019182007772	-0.497982558239566	PT	CE	PTCE	-0.301937312912889	6.11168804396326E-11	-0.0387138755654108
NEDD8	-0.590890320511387	-0.25489359838833	-0.409907144612315	-0.336689612582775	-0.500398732561851	-0.295791605485553	PT	CE	PTCE	-0.0660059476442905	0.0527329343738691	-0.0133220002365235
HNRNPAB	-0.171344763938094	-1.44012639492846	-0.825029793155816	-0.961309028351863	-0.498187278546955	-1.20071771164016	PT	CE	PTCE	-0.466694177620222	4.00789566642652E-22	-0.122801029074057
RPL29	-0.747087566891643	-2.03275374588352	-0.249035386514095	-1.59780264752646	-0.498061476702869	-1.81527819670499	PT	CE	PTCE	-0.0440528897967185	0.19705168462961	-0.277317018875153
TMEM176B	-0.365830867979888	-0.781176682388152	-0.627330879765855	-0.189852017591254	-0.496580873872871	-0.485514349989703	PT	CE	PTCE	0.298910044799686	1.23180076605179E-11	0.404535606928567
HNRNPU	-0.24622556792765	-0.108520806371884	-0.745510482288491	-0.237417077473154	-0.49586802510807	-0.172968941922519	PT	CE	PTCE	-0.160222260141495	6.37160434378955E-07	0.135049699928534
SUCLG1	-0.582849556537735	-1.6598842165552	-0.400330916338441	-0.966276232509243	-0.491590236438088	-1.31308022453222	PT	CE	PTCE	-0.454431875752789	2.88186933523161E-18	-0.0463395982262618
TST	-0.717392831219743	-0.916023091314869	-0.264464259462632	-0.634775812360016	-0.490928545341187	-0.775399451837443	PT	CE	PTCE	-0.219354518018767	7.21476272036992E-06	-0.12267024864868
SNU13	-0.530735510903475	-0.685993791871039	-0.450355056495863	-0.88305161880977	-0.490545283699669	-0.784522705340404	PT	CE	PTCE	-0.063457964080881	0.00742201692492358	-0.194189789600333
H2AFY	-0.173323134807467	-0.507727784270397	-0.79654914474825	-0.583032235245919	-0.484936139777859	-0.545380009758158	PT	CE	PTCE	-0.0131488080056309	0.700655710650614	0.108355758697308
RPL18A	-0.468725696582451	-2.26308502159523	-0.498552035872785	-1.75335950630455	-0.483638866227618	-2.00822226394989	PT	CE	PTCE	-0.183813501209132	0.000244167132590244	-0.0881486633238087
ERH	-0.73598748551098	-0.2187409742785	-0.230754130450718	-0.122042965562883	-0.483370807980849	-0.170391969920692	PT	CE	PTCE	-0.224410540282993	3.0709133046952E-10	-0.0600786954824484
RPL24	-0.472004786812458	-1.0948990249126	-0.491554825346491	-0.409341141063196	-0.481779806079475	-0.752120082987896	PT	CE	PTCE	-0.399485996727681	4.67957797280906E-29	-0.115731760945206
NDUFV2	-0.615613943226224	-0.630312203286419	-0.347745874890008	-0.482900421879719	-0.481679909058116	-0.556606312583069	PT	CE	PTCE	-0.239502783159725	3.63419785615678E-08	-0.0276908799457161
PA2G4	-0.588381831807959	-0.538876320766319	-0.36763299815075	-0.512698009649967	-0.478007414979355	-0.525787165208143	PT	CE	PTCE	-0.373855775784698	8.54143278286976E-15	-0.207559710992756
SUB1	-0.145874106000876	-0.543345544325219	-0.805289747361114	-0.282792752487914	-0.475581926680995	-0.413069148406566	PT	CE	PTCE	-0.152744172074753	3.85466190105049E-05	-0.0756660340805473
MLEC	-0.273411687408318	-1.12470226002876	-0.674606973250183	-1.43700897904734	-0.474009330329251	-1.28085561953805	PT	CE	PTCE	-0.39879641557257	1.83212760672719E-11	-0.16891709038931
ETS2	-0.155024838761333	-0.112350088257985	-0.789646934629447	-1.17978867412267	-0.47233588669539	-0.646069381190325	PT	CE	PTCE	-0.223951069883621	0.000883680499166734	0.0361383745547861
PRDX2	-0.565078755608378	-0.71531841931407	-0.377219228787111	-0.569870474769249	-0.471148992197745	-0.64259444704166	PT	CE	PTCE	-0.188478407665211	3.50129502466971E-05	0.0219716100684795
CANX	-0.326128981154322	-0.265051809249462	-0.614963707096787	-0.58365487893029	-0.470546344125555	-0.424353344089876	PT	CE	PTCE	-0.0423697789472746	0.202187234626306	0.0129174202217408
GADD45GIP1	-0.445730532079613	-0.29413544138226	-0.489355272153494	-0.126606110945648	-0.467542902116553	-0.210370776163954	PT	CE	PTCE	-0.135917321476989	7.1503360912966E-08	-0.0012895881406596
RPS19	-0.690662955990223	-2.15850055307008	-0.236553157724012	-1.73759239401625	-0.463608056857117	-1.94804647354317	PT	CE	PTCE	-0.269372448333868	1.32454687128E-09	-0.194160330973146
CCT3	-0.362870513414266	-0.415621447671547	-0.558905254020686	-0.30939493265367	-0.460887883717476	-0.362508190162609	PT	CE	PTCE	-0.161114272387409	0.00117899176853844	-0.0124473595362429
UQCR10	-0.521198566706463	-1.11296354613928	-0.397466184529855	-1.30401829084799	-0.459332375618159	-1.20849091849364	PT	CE	PTCE	-0.23031823029197	8.58837126845018E-10	-0.213995866614157
MARCKSL1	-0.179482375261647	-1.16929695878674	-0.737530240889195	-0.679861454728767	-0.458506308075421	-0.924579206757751	PT	CE	PTCE	-0.0600455954657775	0.0573174296120856	0.076371218328156
NDUFB8	-0.47661437967267	-0.720355803151473	-0.436908519535859	-1.05958565666284	-0.456761449604264	-0.889970729907158	PT	CE	PTCE	-0.0899759223665558	0.000417245435580343	-0.0180746663328952
SERBP1	-0.51910369877097	-0.968850381554184	-0.394113345887814	-0.551946837725143	-0.456608522329392	-0.760398609639664	PT	CE	PTCE	-0.303880450912473	2.97915892989391E-11	-0.110054616058251
MICOS10	-0.718039110748271	-1.08850141007527	-0.193425999843509	-1.37212719022556	-0.45573255529589	-1.23031430015042	PT	CE	PTCE	NA	NA	NA
NACA	-0.287432049534579	-1.14282335830723	-0.621239823933176	-0.369976114435337	-0.454335936733878	-0.756399736371283	PT	CE	PTCE	-0.102774498634797	0.000291464524378735	-0.228879049016937
CLTA	-0.30091291878912	-0.661446488261143	-0.603062171000394	-0.378560126124263	-0.451987544894757	-0.520003307192703	PT	CE	PTCE	-0.158744231905647	2.53983154805595E-06	-0.0956918091922163
RPL6	-0.231128389964732	-1.15468803637095	-0.667680182554049	-0.778979894253358	-0.44940428625939	-0.966833965312152	PT	CE	PTCE	-0.0975537210049668	0.0132034621902028	-0.138694782122165
ST14	-0.159016533264336	-0.488955481311116	-0.734724186564454	-0.485333841077641	-0.446870359914395	-0.487144661194379	PT	CE	PTCE	-0.0348081230886395	0.562167745032007	-0.0606320157015607
PSMB1	-0.240082412878165	-0.516887577495416	-0.652820640795665	-0.442775263271289	-0.446451526836915	-0.479831420383353	PT	CE	PTCE	-0.252405596371671	4.08583265376571E-14	-0.0558634255292576
CST3	-0.631382329094511	-0.969346590125573	-0.250848104246258	-1.3680889045253	-0.441115216670385	-1.16871774732544	PT	CE	PTCE	0.476824140605395	3.40813825890522E-16	-0.00671289787793183
TSPAN6	-0.570081955730285	-0.275522352254626	-0.302870498917799	-0.189379699859095	-0.436476227324042	-0.232451026056861	PT	CE	PTCE	-0.141783477819963	0.186974941405937	0.0563478841677194
HSPA9	-0.397283896786867	-0.637998835195585	-0.474112019633852	-0.513863420870193	-0.43569795821036	-0.575931128032889	PT	CE	PTCE	-0.293091848895007	2.53635239396845E-10	0.0142006286699408
CYBA	-0.307794996710594	-1.0634293410179	-0.56120414172439	-1.31860332093698	-0.434499569217492	-1.19101633097744	PT	CE	PTCE	0.0338847966226826	0.378256238328799	-0.0108402944262491
C1QBP	-0.412732354253054	-1.45658473112751	-0.455539161038141	-1.05673213086457	-0.434135757645598	-1.25665843099604	PT	CE	PTCE	-0.523094481621196	8.61522339139778E-19	-0.0378457408025425
EIF3D	-0.71845318154247	-0.668463699252225	-0.149248607727912	-0.542777946225128	-0.433850894635191	-0.605620822738677	PT	CE	PTCE	-0.172950761356024	4.8865510378717E-07	-0.147174926280258
EDF1	-0.321165328748917	-0.612042253332419	-0.543933586597764	-0.576903606051505	-0.43254945767334	-0.594472929691962	PT	CE	PTCE	0.0154014888963114	0.523002289635171	-0.118739519428337
SMDT1	-0.542958045489275	-0.100391578010496	-0.319932486062043	-0.771300548183452	-0.431445265775659	-0.435846063096974	PT	CE	PTCE	-0.12435521256252	0.00236319744471014	-0.0877578072085785
MRPL52	-0.560729894782925	-0.296716273492819	-0.298631826735213	-0.471091256919304	-0.429680860759069	-0.383903765206062	PT	CE	PTCE	-0.00562815335407213	0.876639936964975	-0.155781657397925
RPS7	-0.543808242798542	-1.50524426565335	-0.312214656644631	-0.547435032182804	-0.428011449721586	-1.02633964891808	PT	CE	PTCE	-0.141774379676915	3.28640969454399E-05	-0.136965870656022
NDUFS6	-0.300876302345047	-0.805324972215098	-0.55224558417083	-1.07079862013856	-0.426560943257939	-0.93806179617683	PT	CE	PTCE	-0.30869696274123	9.03987242482008E-21	-0.0235024951692395
EIF6	-0.563139528923312	-0.565191578645851	-0.276395012184139	-0.59275907384148	-0.419767270553725	-0.578975326243666	PT	CE	PTCE	0.0196793521516259	0.800289645159602	-0.135855751704439
RPL34	-0.290279609462089	-0.840652658351259	-0.543069999457526	-0.182022826000334	-0.416674804459807	-0.511337742175797	PT	CE	PTCE	-0.257911832116099	3.18912847915799E-17	0.0208046701056785
KRTCAP2	-0.307003690990782	-0.21686416234269	-0.523993539817933	-0.276104527406692	-0.415498615404358	-0.246484344874691	PT	CE	PTCE	-0.105806398498541	3.10336692888932E-07	NA
ATP5MG	-0.196151295203524	-1.57277332108668	-0.632618043729149	-1.27367499230952	-0.414384669466336	-1.4232241566981	PT	CE	PTCE	NA	NA	-0.0504942439241269
SNRPF	-0.335652238159851	-0.698102284143542	-0.49220666739444	-0.963896486361422	-0.413929452777146	-0.830999385252482	PT	CE	PTCE	-0.30895210832019	4.63401852234358E-18	-0.182030875623068
UQCRC1	-0.470085776794074	-1.35206663099468	-0.355215954366322	-1.37648636367295	-0.412650865580198	-1.36427649733381	PT	CE	PTCE	-0.241402708760385	1.62352744980831E-14	-0.0454635308763578
ATP5PO	-0.368798742405278	-1.20422147748309	-0.454749873134019	-1.20730363791815	-0.411774307769649	-1.20576255770062	PT	CE	PTCE	NA	NA	-0.0705657965214317
GLUL	-0.419415915729761	-0.203384934398473	-0.403875197656239	-0.304686968307804	-0.411645556693	-0.254035951353139	PT	CE	PTCE	0.365524101976438	2.25702679339455E-10	0.0425275848379518
SRSF7	-0.507727047802568	-0.36951113992511	-0.31484202881564	-0.142080707428371	-0.411284538309104	-0.255795923676741	PT	CE	PTCE	-0.10522379040429	0.00323003416638013	-0.0295087488488655
NOP53	-0.466096359378823	-0.561184624222616	-0.35265912217684	-0.459352118762947	-0.409377740777831	-0.510268371492782	PT	CE	PTCE	NA	NA	-0.0104918789969994
MPST	-0.680438375710716	-0.909344097114829	-0.137760133744015	-0.323986278887328	-0.409099254727366	-0.616665188001078	PT	CE	PTCE	-0.00499460748857319	0.85318756313287	-0.162382401188099
RPL13A	-0.49592683083003	-1.8918248585905	-0.318171088085586	-1.18736450777166	-0.407048959457808	-1.53959468318108	PT	CE	PTCE	-0.379816165735602	9.65194212175002E-12	-0.124098687773856
VIL1	-0.611708073792311	-0.837246105909475	-0.19923374951709	-0.501076717887213	-0.4054709116547	-0.669161411898344	PT	CE	PTCE	-0.147511358075679	0.165147052393753	-0.131868408772761
RPL5	-0.628066468115271	-1.3282649289149	-0.18158289628461	-0.532885568488378	-0.40482468219994	-0.930575248701636	PT	CE	PTCE	-0.252932274979126	3.25931814874133E-13	-0.308170532450745
HNRNPA1	-0.42677278541872	-0.869460294720045	-0.381736183149791	-0.206411951162258	-0.404254484284256	-0.537936122941151	PT	CE	PTCE	-0.237258307695166	1.18133608915442E-11	-0.122912153194712
SSBP1	-0.256273724521934	-0.15427603428426	-0.550186463090111	-0.6690103346629	-0.403230093806023	-0.41164318447358	PT	CE	PTCE	-0.252584373610384	4.3343603936928E-12	-0.044322375876479
ATP5MC3	-0.382903671194886	-1.98811262418008	-0.422281236152737	-1.80257647989979	-0.402592453673811	-1.89534455203993	PT	CE	PTCE	NA	NA	-0.181677674802448
COX6B1	-0.160011986732731	-1.30258797895123	-0.642035670532513	-1.64300358492644	-0.401023828632622	-1.47279578193883	PT	CE	PTCE	-0.121914989553228	0.00274535338126888	-0.151103331009161
YBX1	-0.175414196362556	-2.07428911092205	-0.61974375996131	-1.42125273929754	-0.397578978161933	-1.74777092510979	PT	CE	PTCE	-0.0752246727250204	0.0245159776584046	-0.32303662750949
RAN	-0.550736178955197	-0.732131601109751	-0.24199376083988	-0.322871423841044	-0.396364969897538	-0.527501512475397	PT	CE	PTCE	-0.109722859086552	2.53769639715941E-05	-0.128344601897553
RPN2	-0.530228479922229	-0.317706934437616	-0.257393060552746	-0.711375207184543	-0.393810770237488	-0.51454107081108	PT	CE	PTCE	-0.137949550398823	0.00740790440247356	-0.0437964066361376
SNRPE	-0.347596260470366	-0.388416271010989	-0.439150294094777	-0.569142950082431	-0.393373277282572	-0.47877961054671	PT	CE	PTCE	-0.195994031831582	5.03938587054302E-07	0.0729313721009932
COX5A	-0.191473551001689	-2.48885115700958	-0.594701400618065	-1.90435088839892	-0.393087475809877	-2.19660102270425	PT	CE	PTCE	-0.329037366850564	2.69623229116558E-10	-0.165339633833292
MICOS13	-0.320973125817471	-0.426698382111253	-0.464606188336352	-0.650303084130299	-0.392789657076911	-0.538500733120776	PT	CE	PTCE	NA	NA	NA
NDUFB7	-0.286428731330143	-0.876711490546957	-0.496471040755419	-0.877917928232562	-0.391449886042781	-0.87731470938976	PT	CE	PTCE	0.0813518129647163	0.00181051366082878	0.0126666700029459
ETFB	-0.528953824893435	-0.541844747035306	-0.250074539163605	-0.626377535452742	-0.38951418202852	-0.584111141244024	PT	CE	PTCE	-0.0911071366945404	0.00837626073027074	-0.00326560438391432
EIF3I	-0.614915113828578	-0.638501881775222	-0.160043287151156	-0.60855005060233	-0.387479200489867	-0.623525966188776	PT	CE	PTCE	-0.195748349275834	4.84777242068622E-07	-0.299727922944112
CAMK2N1	-0.48355801064776	-0.462474204438836	-0.289279438154991	-0.172496751357306	-0.386418724401376	-0.317485477898071	PT	CE	PTCE	0.12250061715926	0.0401401335214329	-0.0613881710414281
ATP8B1	-0.565694367921941	-0.912952403759296	-0.205521125156174	-0.40039927197216	-0.385607746539057	-0.656675837865728	PT	CE	PTCE	-0.611260843656912	6.42131495193952E-15	-0.0676425909243152
ZFAS1	-0.561524001667762	-0.84412627370821	-0.205647315484391	-0.610116302837414	-0.383585658576076	-0.727121288272812	PT	CE	PTCE	-0.106498352489671	0.0365652646316893	0.0232757511181441
ID2	-0.417347153182	-1.42903411899884	-0.349140448266173	-0.160411168038585	-0.383243800724087	-0.794722643518714	PT	CE	PTCE	0.0780722806718454	0.0872512419732836	-0.153474590885196
RPS24	-0.302400538003411	-1.70009533425977	-0.462157954986841	-0.838660389751707	-0.382279246495126	-1.26937786200574	PT	CE	PTCE	-0.151706493376098	4.36795096430351E-08	-0.25490109264512
NDUFC2	-0.170872332993958	-0.913865956040264	-0.593644030101725	-0.635696508809872	-0.382258181547841	-0.774781232425068	PT	CE	PTCE	-0.103849071746199	0.00283691602060754	-0.0155712351097987
ATP5PB	-0.605615839213281	-1.55572769438205	-0.154631624945522	-1.16308328955226	-0.380123732079402	-1.35940549196716	PT	CE	PTCE	NA	NA	-0.225020529216597
SLIRP	-0.437963589338564	-0.524703122971521	-0.321617953315875	-0.846826001321547	-0.37979077132722	-0.685764562146534	PT	CE	PTCE	-0.645450668512876	1.96121116456419E-29	-0.116973963137914
COPE	-0.240177205880242	-0.591402998363358	-0.514215000410709	-0.7988391678192	-0.377196103145476	-0.695121083091279	PT	CE	PTCE	0.259905616043835	8.03158501014603E-08	-0.0442507002864974
REEP5	-0.502238644555664	-0.158852596433145	-0.246191883773267	-0.200047166198213	-0.374215264164466	-0.179449881315679	PT	CE	PTCE	-0.0411784584010187	0.293269184729464	0.108213315629289
RALY	-0.492267263354236	-0.312192202547106	-0.248788453733485	-0.389369150780653	-0.370527858543861	-0.35078067666388	PT	CE	PTCE	-0.0454468145163792	0.189370882704074	-0.029256976774112
MGST2	-0.105343677536218	-0.167471538174853	-0.626588466906819	-0.67459204186033	-0.365966072221518	-0.421031790017592	PT	CE	PTCE	-0.198435845373091	6.14131125628555E-08	-0.146757931701752
HNRNPM	-0.392706590695598	-0.308814398098936	-0.338769512663429	-0.363085903754688	-0.365738051679513	-0.335950150926812	PT	CE	PTCE	-0.385115847092482	8.24322045114176E-22	0.125213653330924
HSP90B1	-0.251990062656455	-0.548351287547563	-0.479032614700533	-0.877253293536304	-0.365511338678494	-0.712802290541933	PT	CE	PTCE	-0.213834937250304	1.73489914558622E-07	0.0499621898623865
ATP5F1E	-0.547916924922908	-1.87720644940099	-0.178994523588674	-1.35448710725143	-0.363455724255791	-1.61584677832621	PT	CE	PTCE	NA	NA	-0.0667087367246411
TRAPPC5	-0.246930300568254	-0.378743925034189	-0.475686925006876	-0.456419726719669	-0.361308612787565	-0.417581825876929	PT	CE	PTCE	-0.039414525449463	0.1970395987835	NA
NDUFB11	-0.240333629554892	-0.970620271453313	-0.474909363908495	-1.08186228771201	-0.357621496731694	-1.02624127958266	PT	CE	PTCE	-0.0895514313414503	0.0215773840375087	-0.100926231941858
SRPK1	-0.436487706321777	-0.488721175349101	-0.277886844800226	-0.332453091872646	-0.357187275561001	-0.410587133610874	PT	CE	PTCE	-0.341464075073528	2.16185690182288E-05	-0.00134124007269909
ANP32B	-0.459642158624837	-0.482056821081821	-0.254110119119061	-0.757275862284732	-0.356876138871949	-0.619666341683277	PT	CE	PTCE	-0.198194584612328	1.40042255388895E-07	-0.0813915358339288
NME1	-0.492877192098606	-0.401077976360283	-0.217645791981614	-0.436347777283301	-0.35526149204011	-0.418712876821792	PT	CE	PTCE	-0.218470819131188	4.90827218523202E-08	-0.182763811366127
RPS15A	-0.552024777024103	-1.88413042438757	-0.157825574411381	-1.04653060367591	-0.354925175717742	-1.46533051403174	PT	CE	PTCE	-0.0241375668006284	0.467604730601868	-0.110509384152502
ACTR2	-0.13765290661099	-0.81482019121315	-0.568861122053035	-0.37355413122317	-0.353257014332012	-0.59418716121816	PT	CE	PTCE	-0.0651564814378135	0.0450221424415743	0.00756982596082123
HNRNPK	-0.377990833640767	-0.38634476707214	-0.327056463359784	-0.188724496912023	-0.352523648500275	-0.287534631992082	PT	CE	PTCE	-0.115469346795405	5.34818294479739E-05	0.0888540567116141
PPIB	-0.407566041053639	-1.0506825305157	-0.294173529816675	-0.965135435593332	-0.350869785435157	-1.00790898305452	PT	CE	PTCE	-0.0693132473282188	0.0253468625452113	-0.11931688724191
TIMM13	-0.328679295728199	-0.859787798176855	-0.37074959364038	-1.05947543092716	-0.34971444468429	-0.959631614552008	PT	CE	PTCE	-0.1514321889054	1.19037026694676E-05	-0.0440044734699399
TOMM20	-0.14021796303521	-0.745648207297052	-0.558333361730164	-0.459477470912184	-0.349275662382687	-0.602562839104618	PT	CE	PTCE	-0.188762245458068	9.07811824539395E-05	0.0802101331861174
NDUFB10	-0.140586522474003	-1.0173469755903	-0.554362751247367	-0.963785606020508	-0.347474636860685	-0.990566290805405	PT	CE	PTCE	-0.144686140888849	5.40931156458091E-07	-0.00704725119019067
RPS8	-0.550765429109859	-1.95296605472866	-0.128880731697641	-0.711489940082465	-0.33982308040375	-1.33222799740556	PT	CE	PTCE	-0.236208982290446	2.93435173693477E-15	-0.360052065508962
EIF3E	-0.227439327885346	-0.695565040941534	-0.451157378125044	-0.551162193282879	-0.339298353005195	-0.623363617112206	PT	CE	PTCE	-0.125137289731159	0.0191179020380257	0.0460197300739278
ERP29	-0.320702845081781	-0.612223604924118	-0.354654292059293	-0.584381803399324	-0.337678568570537	-0.598302704161721	PT	CE	PTCE	-0.121455430710594	1.15474570545527E-05	-0.0971897931347763
ASL	-0.215603704430376	-0.49697158440613	-0.459368481924317	-0.458785212481179	-0.337486093177346	-0.477878398443654	PT	CE	PTCE	-0.108026061056429	0.00029456616200548	NA
SNX6	-0.307263412667741	-0.302231621694386	-0.359672621052017	-0.116390221070742	-0.333468016859879	-0.209310921382564	PT	CE	PTCE	-0.0750427538225522	0.0795480843232614	-0.00903373465612756
NDUFS5	-0.180604582550868	-0.805641728224291	-0.485847163902898	-0.590610520980382	-0.333225873226883	-0.698126124602336	PT	CE	PTCE	-0.158323900229644	1.26968664965014E-05	-0.191795077228528
NDUFA4	-0.2750006577842	-0.764345259849513	-0.382017665444853	-0.105801049717544	-0.328509161614526	-0.435073154783529	PT	CE	PTCE	-0.254420635438087	1.22773924962654E-12	-0.131633224939755
PPIA	-0.34958758445529	-1.5743876169384	-0.304179106627053	-1.68692983052422	-0.326883345541172	-1.63065872373131	PT	CE	PTCE	-0.0127455525461731	0.769477729718237	-0.210932894282804
PCBD1	-0.350025635672991	-0.296864214840728	-0.303685038652713	-0.543808651552292	-0.326855337162852	-0.42033643319651	PT	CE	PTCE	0.283635776619812	2.05935287824432E-10	-0.180716344106747
RPS15	-0.446776074421115	-1.81454231723195	-0.205284896514094	-1.49691409405334	-0.326030485467605	-1.65572820564264	PT	CE	PTCE	-0.0654582916164464	0.161156815758245	-0.057963314416841
EIF1AX	-0.378604159152696	-0.241373057153313	-0.26869154513585	-0.149307678111355	-0.323647852144273	-0.195340367632334	PT	CE	PTCE	-0.477734561924995	2.595830433462E-12	0.0848676263527066
TALDO1	-0.144388134334055	-0.549711336857481	-0.502758360429827	-0.602244729961148	-0.323573247381941	-0.575978033409315	PT	CE	PTCE	-0.112826213761101	0.0201285569128618	-0.087705182155748
WDR83OS	-0.33373145310348	-0.332553939473998	-0.310293627894166	-0.219657204665003	-0.322012540498823	-0.276105572069501	PT	CE	PTCE	0.0513460930171438	0.0944771324799296	NA
SNRPD2	-0.1601746053908	-0.437506709461311	-0.482204132552334	-1.33862208386469	-0.321189368971567	-0.888064396663001	PT	CE	PTCE	0.0312255169589118	0.342196539945042	-0.116104700820815
MT1X	-0.177046729209961	-2.79762809231804	-0.463721002396888	-2.23247060430619	-0.320383865803424	-2.51504934831211	PT	CE	PTCE	0.77624240432973	9.75380590761317E-14	NA
UBA52	-0.200388977583539	-1.23411358948976	-0.436334757727745	-1.21092207278525	-0.318361867655642	-1.22251783113751	PT	CE	PTCE	-0.101282743817927	0.00690633733255228	-0.208984121205404
TOMM22	-0.53001039425957	-0.536375110564705	-0.105989175986946	-0.420599635669983	-0.317999785123258	-0.478487373117344	PT	CE	PTCE	-0.143582331274927	0.000199109335327424	-0.0857606123110763
FRYL	-0.148684022299871	-0.62153796930793	-0.48348374224906	-0.381540390276255	-0.316083882274466	-0.501539179792093	PT	CE	PTCE	-0.518874029685451	2.5297662808206E-12	0.0188127795420776
CCT6A	-0.403001266141689	-0.448711891930986	-0.226525508022208	-0.328758589759927	-0.314763387081948	-0.388735240845457	PT	CE	PTCE	-0.234361650484128	3.4599727834212E-06	-0.0742529905625091
PRDX6	-0.293028052128128	-0.187587846098595	-0.336134985779949	-0.387723854209933	-0.314581518954038	-0.287655850154264	PT	CE	PTCE	-0.0672695491432917	0.126734215745753	0.0359877908254609
ECHS1	-0.492823735681327	-1.19396543313254	-0.135233213006333	-0.744346238385815	-0.31402847434383	-0.969155835759175	PT	CE	PTCE	-0.0478047212560373	0.297226911127562	-0.124854058211135
HNRNPA3	-0.405058226410624	-0.470022287810699	-0.214811534358879	-0.303971205849274	-0.309934880384751	-0.386996746829986	PT	CE	PTCE	-0.221951524177999	5.58670183483701E-09	-0.0624997831948515
PDIA3	-0.509740013497828	-1.17152379550529	-0.109308778871146	-0.76925411269337	-0.309524396184487	-0.970388954099329	PT	CE	PTCE	-0.0924950434685437	0.0348992016183041	-0.145476127243728
NANS	-0.263618445453537	-1.10598457829228	-0.352613935677218	-1.18682759132625	-0.308116190565378	-1.14640608480927	PT	CE	PTCE	-0.409298148438638	8.94955491298906E-26	-0.0473502782552491
UQCRQ	-0.117764914134316	-0.927227114115944	-0.492431167102775	-1.02526715749702	-0.305098040618545	-0.976247135806483	PT	CE	PTCE	-0.1408945722275	2.85745436103864E-11	-0.296094809666035
UXT	-0.210202318679371	-0.777412287159083	-0.395872406532033	-0.925912851430811	-0.303037362605702	-0.851662569294947	PT	CE	PTCE	0.0372296028667361	0.418888665765569	-0.0690255555619472
ALDH7A1	-0.412095298750385	-0.158883671054891	-0.191541920962117	-0.120685745294079	-0.301818609856251	-0.139784708174485	PT	CE	PTCE	-0.429085086734082	4.07607156551514E-15	-0.00108337345510701
EIF3F	-0.121523925295028	-0.844091236486969	-0.482074733316117	-0.645444616930646	-0.301799329305573	-0.744767926708807	PT	CE	PTCE	0.020051804733846	0.63577104593596	0.0041875080031657
PHB2	-0.417815982560853	-0.920319993139995	-0.184249456706382	-0.937861665288473	-0.301032719633617	-0.929090829214234	PT	CE	PTCE	-0.23490690221508	7.88460640425732E-08	-0.119903542434866
PSMA4	-0.468611578636698	-0.476178327425115	-0.131887340123837	-0.508294580301183	-0.300249459380267	-0.492236453863149	PT	CE	PTCE	-0.352969528183708	3.07365736351507E-12	-0.0697604737940964
ATP5F1B	-0.319149049463617	-2.167304266784	-0.278378361434097	-1.22620766821872	-0.298763705448857	-1.69675596750136	PT	CE	PTCE	NA	NA	-0.244689037443739
LGALS3BP	-0.101574753715226	-0.881861435118349	-0.495904916976164	-0.697331747263546	-0.298739835345695	-0.789596591190948	PT	CE	PTCE	-0.00653468454456522	0.922640039820653	-0.16769201077285
PSMB6	-0.287160816564853	-0.138672839920015	-0.309333379794	-0.356242144493276	-0.298247098179427	-0.247457492206645	PT	CE	PTCE	-0.169310832245229	5.16123817724069E-06	-0.034493874506913
MRPL12	-0.257241032013227	-0.911425235090156	-0.336703554514911	-1.06927747321039	-0.296972293264069	-0.990351354150275	PT	CE	PTCE	-0.0297536498825364	0.235237857694005	NA
AKAP1	-0.147516680719789	-0.2907999892214	-0.445351169640431	-0.410912458660772	-0.29643392518011	-0.350856223941086	PT	CE	PTCE	-0.213830033251674	7.62200940780391E-06	-0.0466069125137774
PRDX3	-0.418622773931429	-0.28300945942049	-0.169884616974099	-0.366236729075167	-0.294253695452764	-0.324623094247828	PT	CE	PTCE	-0.329252642696895	6.09427727708012E-09	-0.131703416057774
TECR	-0.292511764925237	-0.351166553260423	-0.294265369367555	-0.682002627560634	-0.293388567146396	-0.516584590410529	PT	CE	PTCE	0.0437860044039303	0.462475789283871	-0.0581086101549795
ATP5PD	-0.139949096942985	-0.908351518496113	-0.443715748189371	-0.546051890075738	-0.291832422566178	-0.727201704285926	PT	CE	PTCE	NA	NA	-0.19652846814655
TKT	-0.286434821358903	-0.809323293140686	-0.29644489889211	-1.19549602635702	-0.291439860125507	-1.00240965974885	PT	CE	PTCE	-0.162217052365744	0.000234237921712074	-0.150346755664013
SF3B5	-0.184490547615783	-0.650764935457982	-0.396787089137456	-0.931569252009674	-0.290638818376619	-0.791167093733828	PT	CE	PTCE	0.0790726881705559	0.00463749610016183	-0.039795904525384
NDUFB2	-0.153118091007623	-1.16218373782564	-0.426126818274068	-1.18880135509465	-0.289622454640845	-1.17549254646014	PT	CE	PTCE	-0.0464406271476535	0.020275679292663	-0.0651028828802667
NDUFS8	-0.343920183008973	-0.598953034810649	-0.232044551511801	-0.755173565969869	-0.287982367260387	-0.677063300390259	PT	CE	PTCE	-0.281025055332093	8.81212378597175E-18	-0.0389475481676134
PDIA6	-0.269441901990712	-0.542188051341345	-0.304589021399936	-0.542739296687679	-0.287015461695324	-0.542463674014512	PT	CE	PTCE	-0.137190818980989	6.48855190904853E-06	-0.0919215737926025
ATP5PF	-0.155288076766856	-1.03570454495763	-0.413858924096455	-0.966096761121594	-0.284573500431656	-1.00090065303961	PT	CE	PTCE	NA	NA	-0.0193571287254606
GDI2	-0.415096864003199	-0.451722643464734	-0.152719676000003	-0.472477104052296	-0.283908270001601	-0.462099873758515	PT	CE	PTCE	-0.122849804262751	0.00270016758881101	0.0534301244024031
MRPL51	-0.195236923409523	-0.23657316195487	-0.367587102369469	-0.29967862119074	-0.281412012889496	-0.268125891572805	PT	CE	PTCE	-0.31154661424808	8.96076787475514E-27	-0.0472347798082404
SUCLG2	-0.246646989719016	-1.1929205209091	-0.305980313013885	-0.803041118058595	-0.27631365136645	-0.997980819483846	PT	CE	PTCE	-0.34986542019758	7.20028731059013E-10	-0.110292772341651
SNHG29	-0.386369051689819	-1.31602239112072	-0.164834873617478	-1.15365233602391	-0.275601962653648	-1.23483736357232	PT	CE	PTCE	NA	NA	NA
VCP	-0.228009825329307	-0.294001160400174	-0.320170631976946	-0.248489368603899	-0.274090228653126	-0.271245264502037	PT	CE	PTCE	-0.235880858786108	1.50804376281483E-06	-0.0560018373323921
NDUFS7	-0.293821901381938	-0.675383133001989	-0.253512515371049	-0.944061071628456	-0.273667208376494	-0.809722102315222	PT	CE	PTCE	-0.000858952012116686	0.967241839485254	-0.0269319583894567
LGALS3	-0.32932936901479	-3.32252931030007	-0.216272100945427	-2.37915789561943	-0.272800734980108	-2.85084360295975	PT	CE	PTCE	-0.138578531093248	0.038620125847138	-0.77130308506801
PSMG2	-0.421469229959607	-0.154585216931921	-0.118914696522766	-0.157998957093216	-0.270191963241187	-0.156292087012568	PT	CE	PTCE	-0.225024081993198	1.61238348392326E-06	-0.0555861160412341
SNRPC	-0.160638059296192	-0.167513158790199	-0.379081808701838	-0.225453084667952	-0.269859933999015	-0.196483121729076	PT	CE	PTCE	-0.0774007038406556	0.0379092370612574	-0.104794609030606
PGLS	-0.142755905591037	-0.267639645402905	-0.389449920800558	-0.402151675763066	-0.266102913195798	-0.334895660582986	PT	CE	PTCE	0.00400427835133355	0.914940532509396	0.0121190543451763
CCT2	-0.224906383559695	-0.52703265624554	-0.304185704705533	-0.136067336664948	-0.264546044132614	-0.331549996455244	PT	CE	PTCE	-0.431161043465991	8.90865884285766E-16	-0.0821346505384029
HADHA	-0.28842308949778	-0.692651389985808	-0.238448778391928	-0.546322968054065	-0.263435933944854	-0.619487179019937	PT	CE	PTCE	-0.152373890008464	0.000175291117847973	-0.0462467035031722
LARS	-0.216617172458445	-0.173050115070417	-0.309998225823782	-0.126659872324425	-0.263307699141114	-0.149854993697421	PT	CE	PTCE	-0.29261222841743	2.48627628376989E-08	0.0765106539579534
MRPL27	-0.240358487829262	-0.160138187989161	-0.276297829512287	-0.620748794156169	-0.258328158670775	-0.390443491072665	PT	CE	PTCE	-0.211060044009692	6.35509725775806E-21	-0.0892842177821547
RPL14	-0.374256924265793	-1.06497251950691	-0.135652441166295	-0.540143186758046	-0.254954682716044	-0.802557853132479	PT	CE	PTCE	-0.254077223647612	3.04133460701454E-15	-0.299183329165744
DBI	-0.119070542773854	-0.786982945590547	-0.390280111405775	-0.938935292431589	-0.254675327089814	-0.862959119011068	PT	CE	PTCE	-0.056745616362915	0.0462628885242317	-0.156139726245823
PABPC1	-0.261751353303334	-2.02092807384652	-0.24243993729966	-1.14353758496863	-0.252095645301497	-1.58223282940758	PT	CE	PTCE	-0.0246741941994428	0.586061766791915	0.0711906096648534
SELENOH	-0.182712940109086	-0.150475901925899	-0.321028595105614	-0.446286224422316	-0.25187076760735	-0.298381063174108	PT	CE	PTCE	NA	NA	NA
UQCRB	-0.106705893597605	-1.05522290369066	-0.39483988547051	-0.622887521613379	-0.250772889534058	-0.839055212652021	PT	CE	PTCE	-0.16864637469517	6.86784060887271E-06	-0.0565857622274519
SRSF2	-0.298764520467588	-0.478183545304301	-0.200859063453965	-0.166585589712106	-0.249811791960777	-0.322384567508204	PT	CE	PTCE	-0.257796785726762	6.47080348463365E-14	-0.0150544647914981
ECH1	-0.234878209504755	-1.15482871384057	-0.262904904670641	-0.245046448482741	-0.248891557087698	-0.699937581161655	PT	CE	PTCE	-0.195410604771624	0.00376075650817681	-0.0201390386044744
STOML2	-0.355214673115473	-0.518856777540344	-0.137844712246231	-0.626602176017501	-0.246529692680852	-0.572729476778923	PT	CE	PTCE	-0.486252789736999	3.36914285312229E-17	-0.0238823029942175
OSTC	-0.101112284822885	-0.246308337212672	-0.391917953308281	-0.418944334295897	-0.246515119065583	-0.332626335754284	PT	CE	PTCE	-0.291219608079654	3.69231449400076E-13	-0.0289307998086983
SPCS1	-0.117444742795801	-0.380985886959354	-0.375243815492789	-0.545831037694215	-0.246344279144295	-0.463408462326785	PT	CE	PTCE	-0.233893946581001	7.47389664887692E-16	-0.0724548574931201
SDHD	-0.328515892559389	-0.629629586093533	-0.161111330262147	-0.346941239710828	-0.244813611410768	-0.488285412902181	PT	CE	PTCE	-0.17285654335984	8.45652600716992E-06	0.0240084514122871
PSMA1	-0.241115933032546	-0.400052618160341	-0.236365054426571	-0.312980405195018	-0.238740493729558	-0.35651651167768	PT	CE	PTCE	-0.228803745088174	1.1783179923078E-07	-0.0175399558947973
NDUFS3	-0.289964984522711	-0.821151512331053	-0.17554785233838	-0.619565648032871	-0.232756418430545	-0.720358580181962	PT	CE	PTCE	-0.218840255639544	2.17593955891965E-17	0.00807119928958389
MDH2	-0.154073201055889	-1.245565048991	-0.311287624316337	-1.25291828614055	-0.232680412686113	-1.24924166756578	PT	CE	PTCE	-0.143869021816878	0.000743355954373779	-0.0443259661689075
UQCRC2	-0.325862181667952	-1.3213251449082	-0.132133682942564	-0.690922668541137	-0.228997932305258	-1.00612390672467	PT	CE	PTCE	-0.224718489096976	9.58681982367685E-06	-0.100718293416336
UQCC3	-0.242653293009183	-0.112146006711985	-0.212894756133255	-0.308122867079165	-0.227774024571219	-0.210134436895575	PT	CE	PTCE	-0.0726320955329792	0.00182047224457985	NA
RPL27	-0.258047608733097	-1.7050014212474	-0.196306546414259	-1.01294855149222	-0.227177077573678	-1.35897498636981	PT	CE	PTCE	-0.102342128849781	0.00170913799955664	-0.23035817948986
ECI1	-0.202726904184872	-0.536115592024086	-0.244959949163543	-0.339076371504484	-0.223843426674208	-0.437595981764285	PT	CE	PTCE	-0.0186347817119835	0.489101538588601	-0.0439119227625335
NDUFA9	-0.326846009146589	-0.658521642382451	-0.107976523995498	-0.23533046638013	-0.217411266571043	-0.44692605438129	PT	CE	PTCE	-0.589966871157225	1.41071350438771E-22	-0.0429503641125035
VPS51	-0.319152875443759	-0.522583143350018	-0.105776358814305	-0.36112584262038	-0.212464617129032	-0.441854492985199	PT	CE	PTCE	-0.054512183605975	0.0626946217023762	0.00667551120835386
DECR1	-0.264755339593157	-0.534647573612286	-0.159252320453573	-0.285015096884197	-0.212003830023365	-0.409831335248241	PT	CE	PTCE	-0.11125223146066	0.00928724858352767	-0.0137115808726478
PPP2R5E	-0.247536220845693	-0.179139750896298	-0.175485005904829	-0.222484632976374	-0.211510613375261	-0.200812191936336	PT	CE	PTCE	-0.0989359242555626	0.0254674889528004	0.00542923192120148
MRPL11	-0.213656626229703	-0.377330266349847	-0.208179520259475	-0.56687833038237	-0.210918073244589	-0.472104298366109	PT	CE	PTCE	-0.200526464351763	1.93461196913648E-07	-0.0223121203870695
ISOC2	-0.117945195748291	-0.329612237457369	-0.298885875406984	-0.407094145343628	-0.208415535577637	-0.368353191400499	PT	CE	PTCE	-0.0702948260193929	0.00533944810155081	-0.0249301557900377
PSMB3	-0.115457945790987	-0.4372296672494	-0.282775046637862	-0.329322226515937	-0.199116496214425	-0.383275946882668	PT	CE	PTCE	-0.259696483509562	3.71290342741088E-06	-0.128634609532785
MRPL41	-0.112267024300576	-0.593753563309053	-0.284447201087149	-0.895103293084584	-0.198357112693862	-0.744428428196818	PT	CE	PTCE	0.00882940617264045	0.731196228987097	-0.0281952702081905
UBB	-0.277596975859113	-2.43033853980387	-0.118992390518128	-0.759874801187082	-0.19829468318862	-1.59510667049548	PT	CE	PTCE	0.0961520642681096	5.78172303452265E-06	-0.0281332587501639
PRKCSH	-0.199056839332216	-0.110121032946721	-0.183756048940323	-0.117285926437632	-0.19140644413627	-0.113703479692176	PT	CE	PTCE	0.00516751553923118	0.925209506261993	-0.0156459851906721
PPP1CA	-0.174559702794382	-0.515482170032707	-0.206839881178708	-0.546102800727703	-0.190699791986545	-0.530792485380205	PT	CE	PTCE	-0.0372592480713306	0.210647495928885	-0.0337330067140804
SSU72	-0.178404345318397	-0.306124234251177	-0.2020263969166	-0.164437619485487	-0.190215371117499	-0.235280926868332	PT	CE	PTCE	-0.068598405369492	0.00241378204935366	0.0202548727904477
ADM	-0.259678406717976	-0.943306722305298	-0.119474625836655	-0.157695932097319	-0.189576516277316	-0.550501327201309	PT	CE	PTCE	0.210728116172719	0.000391196024309471	-0.106107603732851
COA3	-0.185488462655813	-0.333882297590389	-0.191240543197598	-0.502562661656812	-0.188364502926705	-0.418222479623601	PT	CE	PTCE	-0.272090253203975	7.76108711918026E-16	-0.11675120874675
CENPX	-0.244034351392257	-0.151660538970886	-0.125062622884086	-0.441855751323212	-0.184548487138172	-0.296758145147049	PT	CE	PTCE	NA	NA	-0.0692910379529543
GSKIP	-0.120256133718276	-0.22406611835592	-0.248355515526673	-0.541774233899461	-0.184305824622474	-0.38292017612769	PT	CE	PTCE	-0.421012418532781	1.35379986978646E-12	-0.0721458292008155
COX16	-0.218612374104865	-0.237031972178838	-0.136365534471205	-0.297232032192783	-0.177488954288035	-0.267132002185811	PT	CE	PTCE	NA	NA	NA
MPDU1	-0.114854703014847	-0.157231648286821	-0.23000620474863	-0.187471783038885	-0.172430453881739	-0.172351715662853	PT	CE	PTCE	-0.140644930861977	0.00277644583117128	-0.0279358368228133
FBL	-0.231719182027349	-0.347133609804671	-0.110642943638362	-0.939173819787457	-0.171181062832855	-0.643153714796064	PT	CE	PTCE	-0.301793250761472	1.01098964606076E-10	-0.0488536406335194
SSR2	-0.116381134708548	-0.198047038797825	-0.224805842436048	-0.438342214984538	-0.170593488572298	-0.318194626891182	PT	CE	PTCE	-0.101411622046688	0.000407479792346183	0.039248690350989
ESRRA	-0.213598201855961	-0.388483223628382	-0.11776625652392	-0.230927782232895	-0.16568222918994	-0.309705502930638	PT	CE	PTCE	-0.116350237426945	4.19272392002227E-07	0.0168531437199473
EIF3M	-0.14909963309966	-0.605611510483756	-0.181179695033111	-0.152289759423237	-0.165139664066386	-0.378950634953496	PT	CE	PTCE	-0.326671887166787	1.3630030335233E-07	-0.0355624286986778
EIF2A	-0.21423876926346	-0.162082762885797	-0.113771833034555	-0.163820456449884	-0.164005301149008	-0.16295160966784	PT	CE	PTCE	-0.119695673262033	0.00268691239813429	0.0107712562849622
TPI1	-0.196887373607889	-1.8358618242214	-0.128536777488542	-1.24940361431989	-0.162712075548216	-1.54263271927065	PT	CE	PTCE	-0.163491753725726	0.000165959424136669	-0.229120297359062
CISD3	-0.129492292807417	-0.449809998056109	-0.194439051680144	-0.745150278724655	-0.16196567224378	-0.597480138390382	PT	CE	PTCE	0.0892481856557135	0.000898331617791052	-0.00958117517897872
PSMB2	-0.164474439402336	-0.270798958661331	-0.156399450194474	-0.369232962202424	-0.160436944798405	-0.320015960431878	PT	CE	PTCE	-0.178961829897041	7.52746899384509E-08	-0.140811944603965
MRPS18A	-0.118533444857522	-0.101285993632731	-0.2001266670816	-0.666870364727053	-0.159330055969561	-0.384078179179892	PT	CE	PTCE	0.0404266000440236	0.401466521189287	-0.0459998750594819
CLNS1A	-0.150269118956908	-0.20273820720049	-0.164808757016369	-0.250767498466871	-0.157538937986638	-0.226752852833681	PT	CE	PTCE	-0.197217379890359	2.9162648570084E-06	0.0736521463127933
MRPS25	-0.141683684491883	-0.184128619630495	-0.172904906462966	-0.339943286237657	-0.157294295477425	-0.262035952934076	PT	CE	PTCE	-0.414550301646873	6.45623017932707E-19	-0.0356567051385657
ANAPC11	-0.152202333337096	-0.106390797671041	-0.153815956954057	-0.40819788581893	-0.153009145145576	-0.257294341744986	PT	CE	PTCE	-0.139535871707607	1.31852333441516E-09	-0.0216379606493498
KHDRBS1	-0.143201388551306	-0.207695424623595	-0.140563973793923	-0.109679301808617	-0.141882681172614	-0.158687363216106	PT	CE	PTCE	-0.135073713421568	2.10654933468484E-07	-0.0354737160926002
CLTC	-0.116265889036981	-0.104064976226818	-0.163832172168615	-0.383158111010871	-0.140049030602798	-0.243611543618844	PT	CE	PTCE	-0.180969372195843	1.32762329362076E-05	-0.0145385652729482
KLF2	1.30789211588656	1.18414279217402	1.3784172593124	1.09591940428506	1.34315468759948	1.14003109822954	MT	LE	MTLE	0.190001097690587	0.00151595928174297	0.125191538280014
CREM	0.174640557243145	0.307714183015545	1.28897011374523	0.100294762214509	0.731805335494185	0.204004472615027	MT	LE	MTLE	0.127966921906132	3.56258140663738E-06	NA
PLIN2	0.512324260315649	0.144149370790565	0.919948468406596	0.291010354001637	0.716136364361123	0.217579862396101	MT	LE	MTLE	1.19657391932977	1.40408051152356E-37	0.0174576082949272
NDFIP2	0.384802412678856	0.131622969204112	0.879184575765173	0.118850169677683	0.631993494222014	0.125236569440897	MT	LE	MTLE	-0.123291697889473	0.0643342688608966	0.0371258545991735
UBC	0.944653346976804	1.09347983377788	0.185357565822285	0.653430458252267	0.565005456399545	0.873455146015075	MT	LE	MTLE	NA	NA	0.102122507816052
STK17A	0.346447393963401	0.351719511692336	0.748589922750505	0.164632019176784	0.547518658356953	0.25817576543456	MT	LE	MTLE	-0.00615349305841873	0.902531573836095	NA
ERRFI1	0.56346054640302	2.28662993294245	0.467568045354854	0.640144293370035	0.515514295878937	1.46338711315624	MT	LE	MTLE	0.733808412601836	6.40425314866232E-16	0.0930363629227202
NEDD9	0.742097517734743	0.780220953473991	0.166520419576868	0.238434232469443	0.454308968655805	0.509327592971717	MT	LE	MTLE	0.109892624903282	0.0189386163815733	NA
ANXA5	0.557643587500761	1.48152838880823	0.328720440340859	2.07311808378284	0.44318201392081	1.77732323629554	MT	LE	MTLE	0.225462971164011	2.41161946766747E-05	0.110946655912116
ALDH1A1	0.363897715303034	0.489546107339036	0.46633624670131	0.511484753172441	0.415116981002172	0.500515430255738	MT	LE	MTLE	0.777919606982718	8.66445208439514E-08	NA
GNAI2	0.204302998972465	0.155994944751658	0.577647721796882	0.437318553360005	0.390975360384673	0.296656749055832	MT	LE	MTLE	0.339825773537999	2.24812513045172E-16	0.151812876903996
OPTN	0.257807862903989	0.190710019335684	0.513979076726018	0.150161216113083	0.385893469815004	0.170435617724383	MT	LE	MTLE	0.110417215896932	0.00614330812404723	0.0429521903567125
ARPP19	0.308220304460869	0.290543974621826	0.456097738110893	0.413467678377081	0.382159021285881	0.352005826499454	MT	LE	MTLE	0.00725587348970725	0.852264905076243	0.0601348502503045
BTG1	0.544589635729969	1.19151764336651	0.186666634323033	1.47628351990192	0.365628135026501	1.33390058163421	MT	LE	MTLE	0.198296074150395	7.90770580098742E-05	0.134153897831626
PLEKHA1	0.332777083314403	0.218698675741011	0.372739388780194	0.454020525151813	0.352758236047299	0.336359600446412	MT	LE	MTLE	0.0227075589417133	0.594432881637415	0.0152505846199271
ABHD2	0.415463726469349	0.535186058568612	0.260958931854697	0.455547550605961	0.338211329162023	0.495366804587286	MT	LE	MTLE	0.364406689455622	1.19079821299513E-07	-0.0235927573642616
IDS	0.271913374942126	0.136239947927538	0.39972830956806	0.199302749936195	0.335820842255093	0.167771348931866	MT	LE	MTLE	0.34711268842214	1.3007432628926E-12	0.048796078636421
MAP7D1	0.290031900028594	0.153984240819985	0.365143669946702	0.47849069864996	0.327587784987648	0.316237469734973	MT	LE	MTLE	0.127532563689377	6.84143746473667E-08	-0.110681253131147
SEC14L1	0.139780416424481	0.307747660655591	0.514738651036035	0.237912877753764	0.327259533730258	0.272830269204677	MT	LE	MTLE	0.145459742596788	9.12244926165858E-07	0.0206939361241285
CAPN12	0.314332663612004	0.529840487215689	0.329305033494103	0.179125871465222	0.321818848553053	0.354483179340456	MT	LE	MTLE	-0.0488773442070983	0.0558853342438145	NA
CASP4	0.137745843111991	0.385170478535789	0.505344092609819	0.164995136015829	0.321544967860905	0.275082807275809	MT	LE	MTLE	0.171263991208154	0.0010012922234694	-0.0568797327457051
SPAG9	0.282033383262108	0.235471394060207	0.347578816378178	0.172229065856897	0.314806099820143	0.203850229958552	MT	LE	MTLE	-0.0318562180710861	0.0103817647590544	0.0258292932263648
JUN	0.143556890730811	1.60549979011231	0.484669355647346	2.61496834614427	0.314113123189078	2.11023406812829	MT	LE	MTLE	0.118905389075148	0.0464680268863292	0.261921531479519
TXNRD1	0.482972759634003	0.166233869125691	0.144739820276452	0.152943156494587	0.313856289955227	0.159588512810139	MT	LE	MTLE	-0.176462528953304	8.58682171033625E-07	-0.0570730296787014
SPATS2L	0.342896951201243	1.04450458088407	0.28141595932994	1.63653636884893	0.312156455265592	1.3405204748665	MT	LE	MTLE	-0.0450407035194552	0.273117527838059	0.0543914319128531
PRMT2	0.176725795987451	0.323152008296913	0.439206079583873	0.277376170128925	0.307965937785662	0.300264089212919	MT	LE	MTLE	0.0122861222919687	0.690310247808212	0.0526806035440246
FRG1	0.380547880437355	0.167117991815773	0.225942486360015	0.582788253303948	0.303245183398685	0.37495312255986	MT	LE	MTLE	-0.212393975968006	7.18924924784404E-08	0.00644411652612331
GCLM	0.155795355947119	0.214135532724692	0.449051356735214	0.274586456088526	0.302423356341167	0.244360994406609	MT	LE	MTLE	-0.0919104732359135	0.0758533465362404	0.0231801166922692
C1D	0.356888234578048	0.363050266897659	0.244128972180786	0.208911383729228	0.300508603379417	0.285980825313443	MT	LE	MTLE	0.213429695745127	7.84783974485999E-28	0.0331627601027658
SNRNP27	0.375987075452959	0.310258878047005	0.222011381952316	0.169203665526122	0.298999228702637	0.239731271786563	MT	LE	MTLE	0.116859339930591	0.000209345102565017	0.0100012376565244
CTDSPL	0.408226044578346	0.136708675763825	0.183540289051149	0.194294768621447	0.295883166814747	0.165501722192636	MT	LE	MTLE	0.0328001230110185	0.485082457474002	-0.00221761209874494
FAM102A	0.304562721527434	0.805510300366615	0.284122323141801	0.449751139630581	0.294342522334617	0.627630719998598	MT	LE	MTLE	0.103486490463997	0.00306593904876789	0.00970767141314077
H1FX	0.437033449928445	0.298273336603241	0.148394287451278	0.163182688650128	0.292713868689861	0.230728012626684	MT	LE	MTLE	-0.0117916623175845	0.718286795846214	0.0511556389946057
GNA13	0.139598365088317	0.213796655017227	0.441526147558391	0.162935785621944	0.290562256323354	0.188366220319585	MT	LE	MTLE	0.168209421373279	1.54428694520276E-05	0.0311514642943289
LMO4	0.154057693644211	0.509510896719385	0.426708948823848	0.735571410029781	0.290383321234029	0.622541153374583	MT	LE	MTLE	-0.0436497482888282	0.26317601495608	0.0454507060518816
WHAMM	0.120472502709764	0.128476807591783	0.456492324689966	0.357350506324851	0.288482413699865	0.242913656958317	MT	LE	MTLE	0.0481986777299552	0.0956092007928309	0.0884328594367743
TMEM50B	0.211719169762787	0.265043137015957	0.359862445286953	0.161195718394688	0.28579080752487	0.213119427705322	MT	LE	MTLE	-0.19868741994022	6.82842367049483E-06	-0.00416373081155741
NDFIP1	0.313918696047021	0.21154648279191	0.249591217351806	0.3627687185827	0.281754956699413	0.287157600687305	MT	LE	MTLE	0.115772182363883	0.000421242631448008	-0.00395008919989048
AAK1	0.105069241686975	0.486539409995624	0.448747799978715	0.347120484057811	0.276908520832845	0.416829947026718	MT	LE	MTLE	0.246324890097695	2.88040983660954E-12	0.0647547534305675
CHP1	0.379325454597046	0.397438917349061	0.172001316850745	0.156751949980667	0.275663385723896	0.277095433664864	MT	LE	MTLE	0.0768342458737405	0.132862975747005	-0.0650818630247736
CTSL	0.293732932128995	0.628431376313023	0.250614431837365	0.442547221662649	0.27217368198318	0.535489298987836	MT	LE	MTLE	0.712351487778013	6.77336777997166E-19	NA
RPF1	0.275926317597957	0.122348672778368	0.259312031223523	0.374865496083077	0.26761917441074	0.248607084430723	MT	LE	MTLE	-0.221779608902771	6.59959155216608E-06	-0.0506363418629849
RNF11	0.127961323137121	0.171327484675627	0.404645683619264	0.178321512168909	0.266303503378192	0.174824498422268	MT	LE	MTLE	0.14510307486666	7.70556949668799E-10	0.0214508891295433
TRIM38	0.239930470063575	0.133066177483412	0.29258487600201	0.121460518701059	0.266257673032793	0.127263348092236	MT	LE	MTLE	-0.0359222441217688	0.407004261941707	0.00648773820861881
CDC42SE1	0.100026655638519	0.355857047466336	0.426601291690663	0.220815710553494	0.263313973664591	0.288336379009915	MT	LE	MTLE	0.210119213811793	3.54971424928256E-14	0.0748708972535188
MICU1	0.19023832236468	0.207432633107409	0.333067634215654	0.556220884048784	0.261652978290167	0.381826758578096	MT	LE	MTLE	0.0538495127571625	0.0912278352513027	-0.0171784485217108
TMEM265	0.300860143201718	0.228335288390898	0.215980858127398	0.68335947006775	0.258420500664558	0.455847379229324	MT	LE	MTLE	NA	NA	NA
ODF2L	0.228787912037271	0.217671982611021	0.286451109877231	0.390770104327483	0.257619510957251	0.304221043469252	MT	LE	MTLE	-0.1899111107798	8.87822426477755E-05	-0.003479256341963
GABARAPL1	0.186573776113685	0.521640045146772	0.327053811440753	0.377206057666808	0.256813793777219	0.44942305140679	MT	LE	MTLE	0.448622910303244	5.25718739257967E-17	0.120060952392398
MSMO1	0.184390341419921	0.452236523823197	0.325309110185982	1.04920721737232	0.254849725802951	0.750721870597759	MT	LE	MTLE	-0.0633367801465397	0.487793643008822	-0.042767516633563
SLC25A4	0.390676727748574	0.217139966250254	0.118781183866978	0.327173087053584	0.254728955807776	0.272156526651919	MT	LE	MTLE	-0.373612597325421	4.03130504196282E-17	NA
DDIT3	0.117046346762594	0.131240661137319	0.383367368134607	0.349458875249793	0.250206857448601	0.240349768193556	MT	LE	MTLE	0.239583932454105	4.05723003159092E-08	0.0458461422273209
TRAM1	0.245255046795614	0.482678889945714	0.247177183320512	0.393615361511881	0.246216115058063	0.438147125728798	MT	LE	MTLE	0.132185658866523	0.00270202147412177	0.049312056699901
DNAJB2	0.15144467930272	0.344501718820647	0.338258761008505	0.121181680926753	0.244851720155612	0.2328416998737	MT	LE	MTLE	0.142172984898959	4.43399929145567E-13	-0.00353884194140264
INSIG2	0.317123094687074	0.580291953990913	0.172386900002068	0.656997375342796	0.244754997344571	0.618644664666854	MT	LE	MTLE	0.157408596391606	0.000101454328667494	0.000483182528555615
SVIP	0.105021807163206	0.345382570469374	0.382340002827194	0.159257248738106	0.2436809049952	0.25231990960374	MT	LE	MTLE	-0.502161629121964	2.70381379004757E-22	0.0562226435825417
TWF2	0.224403602602824	0.313269029388726	0.257419654214741	0.120926711147813	0.240911628408783	0.217097870268269	MT	LE	MTLE	0.0736066594654766	0.0056871216045327	NA
MKLN1	0.144937644426298	0.271659448027828	0.329380081793115	0.45796197592407	0.237158863109707	0.364810711975949	MT	LE	MTLE	-0.00870456230468672	0.851142778169263	0.0387222973388426
B4GALT3	0.14240500353783	0.271938667526219	0.328268999813606	0.158603643112436	0.235337001675718	0.215271155319328	MT	LE	MTLE	0.0512178991865743	0.026955775933803	0.0822591709295266
TERF2IP	0.155318520424892	0.337821193335598	0.312821702267426	0.150017046780968	0.234070111346159	0.243919120058283	MT	LE	MTLE	0.0633043374562846	0.0164047733957844	0.126459955289747
TES	0.149938327107916	0.329124679942013	0.3155433955727	0.616252911978742	0.232740861340308	0.472688795960378	MT	LE	MTLE	-0.0964101275364778	0.0849193887499348	0.0945356862957722
BLOC1S6	0.172937383210601	0.180222350305293	0.291534990611814	0.277762870265425	0.232236186911207	0.228992610285359	MT	LE	MTLE	-0.0246312868653634	0.518708321048761	0.0110076342603906
ZFAND3	0.127236953553983	0.407629238464688	0.33566283157522	0.15527366993622	0.231449892564601	0.281451454200454	MT	LE	MTLE	0.16408076789373	2.9992506807574E-18	-0.0088388988320236
MORC3	0.182299456104854	0.202302905518847	0.277168853995204	0.359154810008576	0.229734155050029	0.280728857763711	MT	LE	MTLE	0.0768903813367149	0.0329987711042692	0.039391197101498
VBP1	0.1776457730631	0.10230690561793	0.276477326019546	0.11218151247406	0.227061549541323	0.107244209045995	MT	LE	MTLE	-0.298912982262367	2.78234279968227E-11	-0.0297724685875591
PDZK1IP1	0.282054228779973	0.9173045769054	0.165369760569101	0.646803484829673	0.223711994674537	0.782054030867537	MT	LE	MTLE	-0.231332841497827	7.21940758988499E-05	-0.211838417902096
RWDD4	0.293276679093828	0.142126616206915	0.153557239400689	0.143724616653011	0.223416959247259	0.142925616429963	MT	LE	MTLE	-0.377205021118991	4.1160225986576E-18	-0.00583798202567221
RAB21	0.118167293159972	0.133415827725042	0.324583011392632	0.166895805140034	0.221375152276302	0.150155816432538	MT	LE	MTLE	-0.123725409784802	0.00462173264356205	0.0273879775452694
GDI1	0.171931887277412	0.305731714697254	0.268513096144809	0.160078088973221	0.22022249171111	0.232904901835237	MT	LE	MTLE	0.268257010277043	5.9783573863965E-19	0.0505051175642643
DAB2	0.234269092184743	0.113212045021172	0.203838778099386	0.150100344549034	0.219053935142065	0.131656194785103	MT	LE	MTLE	0.671282742886602	1.89894820180364E-15	NA
CSNK1D	0.193505258438452	0.207625821641148	0.244411247682889	0.187920105587604	0.218958253060671	0.197772963614376	MT	LE	MTLE	0.120828548556229	1.14013473411835E-09	0.00533721156791556
SVIL	0.176450887994074	0.146849497123192	0.257738671870756	0.103207108871264	0.217094779932415	0.125028302997228	MT	LE	MTLE	0.0375407188261467	0.525638523481718	-0.0416704502964815
DAP	0.306722162520604	0.25103358004442	0.125694657456419	0.372715206764052	0.216208409988512	0.311874393404236	MT	LE	MTLE	0.0685119435996557	0.027883696667503	0.0425575890226042
DNAJB9	0.252467339541382	0.322855860868686	0.179800832862433	0.318269927201589	0.216134086201907	0.320562894035137	MT	LE	MTLE	0.159273623263256	4.29327640426574E-13	0.0964479158120022
YAF2	0.159944960326333	0.257432041820268	0.269411800020273	0.449073004477301	0.214678380173303	0.353252523148785	MT	LE	MTLE	-0.15827775384905	1.25453785129337E-09	0.00679286468698681
TP53BP2	0.112140946889417	0.168382406670387	0.308854513168809	0.717226424058399	0.210497730029113	0.442804415364393	MT	LE	MTLE	0.120698231491029	0.000295921211450764	0.0595495608034811
MEAF6	0.145947984944506	0.531583084487131	0.274449956422941	0.897435713451347	0.210198970683724	0.714509398969239	MT	LE	MTLE	-0.0659236548460627	0.0378557696208762	-0.0431383784445225
SECISBP2L	0.119280132563183	0.257242905324852	0.298469748468346	0.121888487348697	0.208874940515765	0.189565696336774	MT	LE	MTLE	0.144588351964796	0.00133766273373637	0.00990717395900909
RREB1	0.1520628611887	0.221745280927427	0.264187941762684	0.286523924595553	0.208125401475692	0.25413460276149	MT	LE	MTLE	0.124238679876601	4.23307159275879E-10	0.0042385065248538
TGS1	0.151279055280321	0.141012098997745	0.261503761323344	0.233257227091465	0.206391408301833	0.187134663044605	MT	LE	MTLE	-0.346833682487583	4.28488275796266E-11	0.055815279083737
RNF149	0.162143007104737	0.287966029050814	0.249846321181179	0.109182220863596	0.205994664142958	0.198574124957205	MT	LE	MTLE	0.0737683728709603	0.0629388383802565	-0.050831382124837
CDKN2AIP	0.121619336990142	0.337418652371617	0.288564627924947	0.310483950603159	0.205091982457545	0.323951301487388	MT	LE	MTLE	-0.0524341596809682	0.140702136999051	-0.00777108922418224
ECHDC2	0.231886183164101	0.544124626299543	0.178141207940442	0.290476788061488	0.205013695552271	0.417300707180516	MT	LE	MTLE	0.0696743624231593	0.00530848618484853	0.0114354243597328
DYNLT3	0.203033111592783	0.31046603385372	0.206552392707285	0.413542884686251	0.204792752150034	0.362004459269986	MT	LE	MTLE	0.190730407392348	1.98634923421368E-05	-0.00776434454916597
MPZL2	0.143285790596645	0.184992358058979	0.262683777238967	0.234100694815478	0.202984783917806	0.209546526437228	MT	LE	MTLE	-0.0611367542720761	0.404105008533237	0.0248890827743891
RAB18	0.176676747011411	0.289920036680791	0.229220750269825	0.212993080953943	0.202948748640618	0.251456558817367	MT	LE	MTLE	0.146359220663932	0.00122091505001307	0.024829240679789
EMD	0.105961614439607	0.289637127567131	0.299779457227874	0.17514873129419	0.202870535833741	0.232392929430661	MT	LE	MTLE	-0.0300902520062571	0.352104673644292	0.0042805380434161
SNRPN	0.155096901664108	1.12173997351641	0.250160318266434	1.04664744539923	0.202628609965271	1.08419370945782	MT	LE	MTLE	0.141610945288874	0.000179744746297278	NA
ACLY	0.114072498409766	0.23250211263928	0.290900401996478	0.292045817985926	0.202486450203122	0.262273965312603	MT	LE	MTLE	-0.227223379836146	5.36196436290838E-06	-0.0536233910774122
PSME4	0.170648103171753	0.135114727555077	0.234088647622815	0.334471335392421	0.202368375397284	0.234793031473749	MT	LE	MTLE	-0.110412735902718	0.00972886921069413	-0.0217935464716392
NFKB2	0.168248323461597	0.212793759440413	0.229743640374895	0.389591750951204	0.198995981918246	0.301192755195808	MT	LE	MTLE	0.0845673777885861	0.00643913212578007	NA
LPIN1	0.234176468167621	0.384273072424306	0.160837734172938	0.482520924786892	0.19750710117028	0.433396998605599	MT	LE	MTLE	-0.12686906617504	0.000410463054993087	NA
GMCL1	0.235731309983354	0.656329282977708	0.155483190252641	0.174559209696319	0.195607250117998	0.415444246337014	MT	LE	MTLE	-0.351429398845141	4.61831803879443E-12	0.0278322813237888
C15orf61	0.122591780758608	0.216932394543198	0.268591210069808	0.290883302149461	0.195591495414208	0.253907848346329	MT	LE	MTLE	0.0374746732430048	0.0568401808929593	-0.0202409825467462
RAB9A	0.262153792876635	0.263693928908006	0.127677620177363	0.481480710747819	0.194915706526999	0.372587319827912	MT	LE	MTLE	0.0170774675100089	0.609166391668426	-0.0459621193596542
PTOV1	0.109251325083769	0.198316444926067	0.279959364559585	0.104032309989964	0.194605344821677	0.151174377458016	MT	LE	MTLE	0.0413854880114923	0.0909901769401935	0.0114333494097298
SLC35E1	0.205411722862828	0.142233709356276	0.175719719622155	0.265151706648751	0.190565721242492	0.203692708002514	MT	LE	MTLE	-0.0195151431567423	0.502550994582609	0.0630959329182712
SUN1	0.167281548218946	0.186359414698477	0.209678028497412	0.285513597412423	0.188479788358179	0.23593650605545	MT	LE	MTLE	-0.124026559150908	7.24789417996479E-05	-0.00123743780226748
VAMP2	0.227804088073461	0.595819148411941	0.148561859397396	0.378810570039974	0.188182973735428	0.487314859225958	MT	LE	MTLE	0.238154763110896	2.26753871833065E-17	0.135167831621971
NPLOC4	0.113068928625355	0.218728133307965	0.261343240039138	0.180343496478602	0.187206084332247	0.199535814893284	MT	LE	MTLE	-0.111496203347164	3.37332005237221E-05	0.0433723806739903
FBXO11	0.100532778383079	0.243599571620169	0.273689144603438	0.310964290416997	0.187110961493259	0.277281931018583	MT	LE	MTLE	-0.0426409648429493	0.163003249807782	0.00745382802884365
CWC25	0.169962683707685	0.179187598902262	0.20217336035193	0.121933746911164	0.186068022029808	0.150560672906713	MT	LE	MTLE	-0.106878099259258	0.00422480307856213	0.00519372344491043
TLE4	0.195676439113829	0.365028789246722	0.176294904343486	0.195962999724502	0.185985671728658	0.280495894485612	MT	LE	MTLE	0.0559006369932295	0.182827612733478	NA
NDEL1	0.113631931430319	0.292871473364575	0.255740375269484	0.218149238955637	0.184686153349902	0.255510356160106	MT	LE	MTLE	0.147124219450822	4.07136160947823E-07	0.0149890315403873
ARID4B	0.220548474969534	0.285947261832011	0.148584766286127	0.388050064938034	0.18456662062783	0.336998663385022	MT	LE	MTLE	-0.0778889249159033	0.0229366203172094	0.145830320860972
JAK1	0.1742810071682	0.171921285525074	0.192691907882374	0.234646431788176	0.183486457525287	0.203283858656625	MT	LE	MTLE	-0.00869383721065926	0.819327176466984	-0.0657286319103287
SP100	0.138753981163711	0.330224550959871	0.227334097507792	0.382778389656957	0.183044039335751	0.356501470308414	MT	LE	MTLE	0.0299716531040028	0.608011441073157	-0.00830587073769573
ATN1	0.180120434685575	0.291469280434368	0.180412483699001	0.420253233628227	0.180266459192288	0.355861257031297	MT	LE	MTLE	0.0782294981141549	0.00205779325214797	-0.00683238916596496
DNTTIP2	0.12804761163338	0.230051851895565	0.229598991058474	0.313545722333206	0.178823301345927	0.271798787114385	MT	LE	MTLE	-0.263957704180609	3.46189289025373E-17	-0.0376939595960113
BRD9	0.212872310627731	0.194293693864451	0.143295331112487	0.208013294727919	0.178083820870109	0.201153494296185	MT	LE	MTLE	-0.0649178667829591	0.0926118528306357	-0.000816465986287263
RAB11B	0.126520082030163	0.235501741191725	0.228212053846932	0.102527450898616	0.177366067938548	0.16901459604517	MT	LE	MTLE	0.197502181122868	3.39484520015625E-10	0.11174751722034
ALAD	0.165258935854998	0.254476638388763	0.187642166779513	0.324953019343785	0.176450551317255	0.289714828866274	MT	LE	MTLE	0.230210215640623	2.46919622203919E-17	0.0839615507239069
TMEM30A	0.179384994152943	0.161225204209792	0.171235978926019	0.326408374044118	0.175310486539481	0.243816789126955	MT	LE	MTLE	-0.00913463659268399	0.834285208267556	0.0563201944885803
CERS2	0.139226577524516	0.820071442289521	0.210622761528472	0.61880830269665	0.174924669526494	0.719439872493086	MT	LE	MTLE	0.166540232643127	1.13014767832794E-08	0.0206227963153482
WBP2	0.232202600892568	0.304343949041075	0.114593696778756	0.165222644373897	0.173398148835662	0.234783296707486	MT	LE	MTLE	0.414580711309787	2.56570770933871E-27	0.0332606312308665
UBE2E3	0.164273215792756	0.330584981902764	0.180950443394269	0.199309732544859	0.172611829593513	0.264947357223811	MT	LE	MTLE	-0.0283698160085906	0.124886980069082	0.00742298300755517
IRF6	0.19943302655244	0.268391141197927	0.143839215058444	0.228353250552075	0.171636120805442	0.248372195875001	MT	LE	MTLE	0.0882981342788562	0.218955078182863	0.103170084886827
URGCP	0.102410257070058	0.143551032983375	0.240250747238719	0.225824349979619	0.171330502154389	0.184687691481497	MT	LE	MTLE	0.0583471509879185	0.0421663058282347	0.00899001355006646
TANK	0.106829059581104	0.178775401831983	0.235733672176283	0.164970118103135	0.171281365878693	0.171872759967559	MT	LE	MTLE	-0.00508582462853465	0.888954358738098	-0.0160679052622408
PPP1R12A	0.110472066752107	0.271099001514006	0.23182562614296	0.692618546544569	0.171148846447534	0.481858774029287	MT	LE	MTLE	-0.237701675321842	3.13447018194569E-10	0.0707815638641993
TSC22D4	0.114903242749285	0.384794640170035	0.226722654243789	0.201070731483119	0.170812948496537	0.292932685826577	MT	LE	MTLE	0.139310557694182	3.98255099323923E-11	0.0139021003810762
RPP38	0.1101953771516	0.304023054447632	0.229377801979586	0.144533429198066	0.169786589565593	0.224278241822849	MT	LE	MTLE	-0.0706601804731589	0.000627313241723167	0.0394470839246814
BIRC2	0.166093721120265	0.146783865588955	0.172314145823284	0.181525796978092	0.169203933471775	0.164154831283524	MT	LE	MTLE	-0.0240052698987494	0.535441018734215	0.0528091270474587
PPIL4	0.172885219278915	0.385848876755797	0.159809575628773	0.197901123371221	0.166347397453844	0.291875000063509	MT	LE	MTLE	-0.0724860282544187	0.0624639868816531	0.059623153035065
SH3RF1	0.153142800934241	0.262054917332532	0.176776656115562	0.203812585480044	0.164959728524901	0.232933751406288	MT	LE	MTLE	-0.205714078683796	1.21622940032851E-05	NA
HERPUD2	0.152076399424772	0.232937636012946	0.173298457838588	0.24583543868336	0.16268742863168	0.239386537348153	MT	LE	MTLE	0.161711913362372	2.73214797566252E-07	0.0558538439625114
MRNIP	0.215143309726918	0.553772233362165	0.109672636351797	0.198431827727313	0.162407973039357	0.376102030544739	MT	LE	MTLE	NA	NA	NA
UROD	0.176682822908488	0.180893498107789	0.146476648646454	0.222461394143374	0.161579735777471	0.201677446125581	MT	LE	MTLE	0.0310018078109105	0.482832533388131	0.0618396129863412
RALGDS	0.17354768657348	0.366242580562209	0.14560307159234	0.176391434160829	0.15957537908291	0.271317007361519	MT	LE	MTLE	0.0879493113697289	0.000307165086597421	-0.0435941453695561
SLC12A7	0.115179769085748	0.287901625865033	0.203901609381155	0.44417532203681	0.159540689233452	0.366038473950921	MT	LE	MTLE	0.126112273411178	0.000121190768803938	NA
MXI1	0.216929563525674	0.265708202290996	0.101640389826752	0.175037990133893	0.159284976676213	0.220373096212444	MT	LE	MTLE	0.119490333462347	0.00974116151892454	0.017446919218661
DCTD	0.148676201874911	0.297805027671298	0.169785100732574	0.243867773677212	0.159230651303743	0.270836400674255	MT	LE	MTLE	-0.114107936625742	4.69040051611406E-05	-0.0432231336187583
LINC-PINT	0.103050449678603	0.354682474440007	0.211839978122395	0.248326865627529	0.157445213900499	0.301504670033768	MT	LE	MTLE	0.0478862409063481	0.280331030965486	NA
RFX1	0.104908379105158	0.438495100768751	0.209925499671074	0.499804593911861	0.157416939388116	0.469149847340306	MT	LE	MTLE	0.0660859795316431	0.000414619992805989	0.0379703311123394
SRPRA	0.176378119849635	0.433015383458679	0.135737419411895	0.26890373747285	0.156057769630765	0.350959560465764	MT	LE	MTLE	NA	NA	0.0379902445709903
FBXW11	0.118362052753276	0.23324782887758	0.193679118583949	0.473768116967262	0.156020585668612	0.353507972922421	MT	LE	MTLE	0.0643767723828682	0.0135748431189079	0.0871587416024715
ZBTB43	0.10254077804251	0.181283236662955	0.209306411097463	0.363245311672613	0.155923594569987	0.272264274167784	MT	LE	MTLE	-0.0253099781504076	0.400682925234637	0.0538779380793812
GCA	0.166450133641984	0.307106417362063	0.144068101036646	0.276057058302736	0.155259117339315	0.291581737832399	MT	LE	MTLE	-0.122132547266934	1.68050450541635E-05	0.0650549191996381
RAB17	0.195934537571974	0.209915998188351	0.114529289460794	0.12765033412904	0.155231913516384	0.168783166158695	MT	LE	MTLE	0.0270299935591152	0.453523317995928	-0.024652708486137
OCLN	0.136978618414548	0.368988614235081	0.172856798466552	0.615615348795791	0.15491770844055	0.492301981515436	MT	LE	MTLE	-0.281759822781652	0.00634268959703943	0.0544388277627033
FXR1	0.154355017282013	0.250829983407171	0.155476315128133	0.246083909156534	0.154915666205073	0.248456946281853	MT	LE	MTLE	0.200757694351904	1.95773192790038E-07	0.0579669521284858
RAP2A	0.184534766139939	0.186430495738035	0.120007226470869	0.1565501037265	0.152270996305404	0.171490299732268	MT	LE	MTLE	-0.0884475063662886	0.104838376280065	0.149683789751974
RBM26	0.164270331598956	0.190704120234898	0.139859437605985	0.121066535209252	0.15206488460247	0.155885327722075	MT	LE	MTLE	-0.0667490991539145	0.181096907418664	0.0910568077160478
GOLGA2	0.164655452214428	0.197993647898387	0.137185165945778	0.207978568490239	0.150920309080103	0.202986108194313	MT	LE	MTLE	-0.00485880176721619	0.817493285152609	-0.00266800567354331
EID1	0.155569668557495	0.47823028505085	0.146218807608428	0.109324450594637	0.150894238082961	0.293777367822743	MT	LE	MTLE	0.0223006193563205	0.612769695594612	0.0685489845303457
HYOU1	0.135505511331709	0.138452723596188	0.164502792361089	0.148621477837508	0.150004151846399	0.143537100716848	MT	LE	MTLE	-0.0468672986469794	0.366853579739528	-0.0012806557631031
DAPK3	0.189917985811358	0.373701539928856	0.109302474805153	0.676832084199713	0.149610230308255	0.525266812064284	MT	LE	MTLE	0.0575549430089892	0.00180957212755414	-0.011350429245407
FAM221A	0.12591091475521	0.408823505360738	0.172743217263226	0.301938710989993	0.149327066009218	0.355381108175365	MT	LE	MTLE	-0.242681631600622	1.63194547728223E-07	NA
ITPRID2	0.154334668364668	0.292606753821978	0.141409706902742	0.340001636101904	0.147872187633705	0.316304194961941	MT	LE	MTLE	NA	NA	-0.0701763378913371
MON1B	0.126162420935864	0.15086252326651	0.167122700865554	0.131264962156909	0.146642560900709	0.141063742711709	MT	LE	MTLE	0.133141370192387	0.00018491797361602	0.0807149579187116
EPN2	0.172327488405493	0.26337167527904	0.12078564578313	0.286402801564742	0.146556567094312	0.274887238421891	MT	LE	MTLE	-0.0373109330655765	0.128706750880133	0.0348504528849392
HPF1	0.124777404613881	0.1470285323545	0.164870298992776	0.221372976973012	0.144823851803329	0.184200754663756	MT	LE	MTLE	NA	NA	NA
TAPT1	0.102317168235444	0.468967381034346	0.181041136901898	0.388586124506817	0.141679152568671	0.428776752770581	MT	LE	MTLE	0.0136644796011722	0.734362744853792	NA
SIKE1	0.153783933502992	0.158202146820059	0.119996027022471	0.267828794437731	0.136889980262731	0.213015470628895	MT	LE	MTLE	-0.266909454280587	9.44192561871839E-12	-0.00915382613253501
CCPG1	0.12732595055273	0.330033951627548	0.146118314419122	0.273719533959859	0.136722132485926	0.301876742793703	MT	LE	MTLE	-0.0483857807403978	0.336105158615005	0.0244016452063729
BOD1L1	0.125660212057225	0.241118862949862	0.147641406239052	0.151727466047699	0.136650809148138	0.19642316449878	MT	LE	MTLE	-0.163505128146545	8.94009699874751E-06	0.0533081170354468
ZDHHC13	0.135391911517174	0.222879208834618	0.136979076975989	0.107789639543549	0.136185494246581	0.165334424189084	MT	LE	MTLE	-0.399808585527095	6.32645331126403E-10	0.00980503799475207
EBLN3P	0.143665341303447	0.415617427479827	0.118267107026766	0.192521208936328	0.130966224165106	0.304069318208077	MT	LE	MTLE	NA	NA	0.177053754719698
SLC35B2	0.141467645606264	0.361301633950074	0.118659670109244	0.394954309000842	0.130063657857754	0.378127971475458	MT	LE	MTLE	0.0214108944191201	0.675609539454672	0.0235350564570682
WWP1	0.111241454286333	0.330757603140125	0.147801949726718	0.428175108512599	0.129521702006525	0.379466355826362	MT	LE	MTLE	0.0512068948712082	0.429404390268287	0.0914565152813063
YTHDC1	0.114048573326814	0.160026046710021	0.144897327179772	0.453795544168442	0.129472950253293	0.306910795439232	MT	LE	MTLE	-0.134687968888839	5.11713271980901E-06	0.000124424221539687
UGCG	0.145359589601067	0.224967908443167	0.112447497352386	0.916321935605937	0.128903543476726	0.570644922024552	MT	LE	MTLE	0.285048794635186	4.94038125842153E-08	-0.00602473643713197
MAP3K2	0.11825336950566	0.326231077923919	0.133701674360053	0.32250296035523	0.125977521932856	0.324367019139574	MT	LE	MTLE	0.143273468742326	0.000466679123870278	0.00320549820268434
NAA60	0.106779676444696	0.141998421967394	0.143088760255013	0.156087314634638	0.124934218349855	0.149042868301016	MT	LE	MTLE	0.031771753821122	0.251243638127899	0.049768197851229
LLPH	0.116357561332143	0.305263871042074	0.133166884300096	0.133197708686186	0.12476222281612	0.21923078986413	MT	LE	MTLE	-0.192307621705828	1.32736303886475E-12	-0.00955171706443436
TAX1BP3	0.124319141726832	0.328519850499891	0.116010964354562	0.493549317110351	0.120165053040697	0.411034583805121	MT	LE	MTLE	0.0863912767702572	0.00272329347898991	-0.0318689969908361
SLAIN2	0.105897473008226	0.121001821088986	0.133579924197539	0.220319996416312	0.119738698602882	0.170660908752649	MT	LE	MTLE	-0.0343386289890869	0.40885114848847	-0.0312543860904557
RALGPS2	0.129902600985823	0.410286273494774	0.109026338412974	0.469114155884847	0.119464469699399	0.439700214689811	MT	LE	MTLE	-0.108827398125285	0.0600002351479495	0.0651280029297729
CLN5	0.124845770752833	0.333376425644031	0.107532906739006	0.400145924667101	0.11618933874592	0.366761175155566	MT	LE	MTLE	0.0648533001145508	0.0253659285177788	0.00391018581665104
MKKS	0.124491080219619	0.240648326971088	0.106710133256029	0.202373302108204	0.115600606737824	0.221510814539646	MT	LE	MTLE	-0.176088936186357	0.000212094949159842	0.046622157283422
SCAMP1	0.105210729188964	0.247526056626319	0.113239074759447	0.266506304554423	0.109224901974206	0.257016180590371	MT	LE	MTLE	-0.136973832882196	0.00126735405333166	0.0489310426204477
SLC4A1AP	0.101214965734305	0.227156604734255	0.116696529431996	0.187075417114504	0.108955747583151	0.207116010924379	MT	LE	MTLE	-0.17061292132815	3.21301456995005E-06	-0.0193306066083483
HSPA1A	-0.305779567500822	-2.55142201597302	3.8706812289059	0.585444128834095	1.78245083070254	-0.982988943569463	FALSE	FALSE	FALSE	0.432876360105137	6.40256960023066E-08	-0.120814668399099
LCN2	-1.41629547060567	3.92300627529157	-1.95840705202761	-1.36272336950707	-1.68735126131664	1.28014145289225	PT	FALSE	FALSE	-0.833699188088376	4.04045658509602E-17	NA
IFITM3	-1.67522920647132	0.461230714278393	-1.44234149634618	0.563910880882822	-1.55878535140875	0.512570797580607	PT	LE	FALSE	0.00329179307894653	0.957191904049545	0.236479218497689
GPX2	-1.06195680322974	0.0364204211499444	-1.99898606264426	-1.94151385998247	-1.530471432937	-0.952546719416261	PT	FALSE	FALSE	-0.304853779777233	0.000184586415555906	-0.328571135047158
HSPH1	0.602609142257407	-2.06442292442871	2.18494616686485	0.162819629557856	1.39377765456113	-0.950801647435428	MT	FALSE	FALSE	0.196231174590289	0.0244465594753619	-0.0236051524386696
ADIRF	1.15534246896033	-0.112381198891705	1.50801612464312	0.849248509374381	1.33167929680173	0.368433655241338	MT	FALSE	FALSE	-0.0498393298989693	0.390228138153691	-0.103337128385391
HSPA1B	-0.19795490906544	-2.39244489547137	2.67415713682257	-0.0706321918553168	1.23810111387857	-1.23153854366334	FALSE	FALSE	FALSE	0.452004824661491	6.49281915960444E-08	-0.306390624451577
DNAJB1	-0.304265767092721	-2.84721573395704	2.75425362880551	0.126696267607583	1.22499393085639	-1.36025973317473	FALSE	FALSE	FALSE	0.367559936637984	3.57936043323786E-06	0.0024316544092633
AGR2	-0.105084270801449	0.842313605808024	-2.15454946589155	-3.19667626003122	-1.1298168683465	-1.1771813271116	PT	FALSE	FALSE	-0.824366548714921	1.55975055835772E-11	-0.565610221456962
ZFP36L1	-0.770106645151401	1.00723997562219	-1.43067622338581	0.728042106036738	-1.10039143426861	0.867641040829465	PT	LE	FALSE	0.35348747341201	3.52090743449446E-12	0.113780296019235
TSC22D1	0.797754759464037	-0.61591803379736	1.38954839846675	-0.375156288220108	1.0936515789654	-0.495537161008734	MT	CE	FALSE	0.156519857331414	0.000629296587936206	0.166403479424015
TFF3	2.38569851028025	2.12260894647414	-0.203916370748003	-1.25147477906371	1.09089106976612	0.435567083705218	FALSE	FALSE	FALSE	0.177472492381564	0.0129938620077746	-0.219092431924856
HSPB1	0.111647567556775	-2.99404048004951	1.83257915857088	1.85460549003793	0.972113363063827	-0.569717495005791	MT	FALSE	FALSE	0.617889843699019	2.12209645193667E-24	-0.342723131654589
PMEPA1	-0.369407015375101	1.23810318014518	-1.5544494621144	1.64814069971106	-0.961928238744752	1.44312193992812	PT	LE	FALSE	0.451042641465773	3.42628797800162E-05	0.0989178692415429
C15orf48	0.745553431682457	-2.78306341076674	1.08973628535613	-2.74293994416023	0.917644858519294	-2.76300167746349	MT	CE	FALSE	-0.536484274095801	1.77847833525742E-10	NA
CCND1	-0.965465311715993	0.252931867894028	-0.869239357563424	0.862379854625509	-0.917352334639709	0.557655861259769	PT	LE	FALSE	0.0871466867855812	0.105140380387199	0.136784942225574
SELENOW	0.771760155141387	-0.321568065244398	0.91285524493504	-0.593944207472593	0.842307700038213	-0.457756136358495	MT	CE	FALSE	NA	NA	-0.011456662764451
RPS10	0.293800175821145	-1.56179108211289	1.36291326741009	0.0396666564921402	0.828356721615619	-0.761062212810376	MT	FALSE	FALSE	-0.126302078625512	0.000536940614888647	0.00249757264321504
HMGB1	-0.618072298615886	-0.292790309499194	-1.01981298597901	0.154421311575045	-0.818942642297449	-0.0691844989620747	PT	FALSE	FALSE	-0.16937714803866	0.00359146330768729	0.0732158383425179
DNAJA1	0.250402481269965	-1.52210738483078	1.3246109186686	0.528076149652609	0.787506699969283	-0.497015617589086	MT	FALSE	FALSE	-0.266271640583112	2.3820509111627E-07	-0.0699559721986311
CRIP1	0.46016586676516	-1.33404366412069	1.07434894857637	-1.70981114095602	0.767257407670767	-1.52192740253835	MT	CE	FALSE	0.102367729130204	0.00369601035533083	NA
AREG	1.84384660567563	1.17253518079249	-0.319440809119985	-1.12848821857076	0.762202898277822	0.0220234811108637	FALSE	FALSE	FALSE	-0.435741201558272	0.00378953199700919	-0.0787275098462397
IFI27	-0.40555017833892	-0.444207469877416	-1.10141565661236	0.397382647918763	-0.75348291747564	-0.0234124109793266	PT	FALSE	FALSE	-0.568033208244	3.17700349634851E-07	-0.0688653912375985
SOX4	-0.00833188959056486	-0.540240167911702	-1.4531149173825	1.56142653687602	-0.730723403486534	0.510593184482158	FALSE	FALSE	FALSE	0.200319055965252	0.0215766370017609	0.134976081825236
CES2	0.452141559568041	-1.21156324507025	0.994641687087389	-1.06408451658357	0.723391623327715	-1.13782388082691	MT	CE	FALSE	-0.145472584762109	0.28622210933543	-0.342601889356407
TSPYL2	-0.412433379945105	-0.27644032790119	1.8567105358098	0.265697191164889	0.722138577932349	-0.00537156836815011	FALSE	FALSE	FALSE	0.034887126958257	0.511704374987139	0.156869571869015
INSIG1	0.449434824822295	-0.0320727320409688	0.959659508135328	0.387397374256214	0.704547166478812	0.177662321107623	MT	FALSE	FALSE	0.189997757511069	0.00510342487804423	0.164414962584124
GSTP1	-0.239707367787728	-0.00746188681960902	-1.16810091076319	0.0652924555994749	-0.70390413927546	0.028915284389933	PT	FALSE	FALSE	-0.0479348221550168	0.255827350704697	-0.430702534060293
FXYD3	0.934443045602487	-1.92440085889751	0.47208269958981	-3.5322119195669	0.703262872596149	-2.7283063892322	MT	CE	FALSE	-0.261479146920628	0.0124120025661986	NA
JUND	1.4670057291651	1.91164121072045	-0.0738557626533964	2.29852102440839	0.696574983255854	2.10508111756442	FALSE	LE	FALSE	0.274816247552319	1.36885380599548E-12	0.718572878363097
RPL11	-1.59226126681044	-0.974338827752548	0.215384297616421	-0.705695076988182	-0.688438484597009	-0.840016952370365	FALSE	CE	FALSE	-0.140415820803155	1.24582018843428E-06	-0.117842194672777
BTG3	0.535413295412912	0.00829499441554327	0.839500156335157	0.258598292602298	0.687456725874034	0.133446643508921	MT	FALSE	FALSE	-0.208075130602167	4.36174811109489E-08	0.0198085901797618
FKBP5	0.0509986145740768	0.220356491871284	1.31900880866378	-0.0235803907612118	0.685003711618927	0.0983880505550363	FALSE	FALSE	FALSE	0.129129150982446	0.0940220977151908	NA
KRT8	0.378990699698853	-0.122799869860748	-1.73386290359068	0.239687739180134	-0.677436101945912	0.0584439346596928	FALSE	FALSE	FALSE	-0.03625519013598	0.644399963757591	-0.35590890122173
CTSB	-0.709564312972081	0.0292394543249652	-0.599189799969015	-0.084129195364391	-0.654377056470548	-0.0274448705197129	PT	FALSE	FALSE	0.553270361936132	1.0766289883445E-23	-0.276200030370755
MYL12B	-0.538324372417586	-0.237457452229047	-0.759425217174961	0.999360990456077	-0.648874794796274	0.380951769113515	PT	FALSE	FALSE	-0.00328551555888405	0.922108910237739	-0.213362810624798
EEF1A1	-1.63090638104301	-0.314582746865893	0.341235030382533	0.586462733810385	-0.644835675330241	0.135939993472246	FALSE	FALSE	FALSE	0.0271433818823862	0.0931912058579274	-0.0538058541714799
KLF6	1.71380086833542	2.70634496009416	-0.446615630960081	0.470202326327918	0.633592618687671	1.58827364321104	FALSE	LE	FALSE	0.118006462013874	0.0505719546492008	0.598814570296032
FOS	1.3302976618218	1.52441264752754	-0.0633747769726281	2.24963606165931	0.633461442424586	1.88702435459342	FALSE	LE	FALSE	-0.159354353977008	0.0780218950320656	0.46338042366741
TXNIP	1.32820953013712	0.151115888156046	-0.0796227936169447	0.680935363924528	0.624293368260089	0.416025626040287	FALSE	LE	FALSE	0.388777257034342	9.56281939123323E-06	0.0934001434973561
SOD2	-0.016717961290698	-0.866341729475016	-1.2248520203795	-0.0256793885504645	-0.6207849908351	-0.44601055901274	FALSE	FALSE	FALSE	0.0125136473755392	0.86429767366964	0.0573411792677414
AK1	0.655400970474959	0.313017736736236	0.539321105776446	0.00774143865044152	0.597361038125702	0.160379587693339	MT	FALSE	FALSE	-0.0227979968668094	0.398262570246117	NA
CXCL1	0.56489178828178	-0.437206455350247	-1.75017464237575	1.4446756081226	-0.592641427046986	0.503734576386179	FALSE	FALSE	FALSE	-0.964005300088951	1.348937789736E-22	NA
SOD3	-0.628532103332941	0.390597175731521	-0.556409075489377	0.387979265849788	-0.592470589411159	0.389288220790655	PT	LE	FALSE	0.172748942595376	0.020692822559256	NA
ID1	-0.505286447684278	0.360378034055043	-0.674600501109493	-0.324852397755562	-0.589943474396886	0.0177628181497402	PT	FALSE	FALSE	-0.232330995712189	0.0263946910231326	-0.308247205700133
SYNCRIP	-0.678910563885577	-0.245624079904255	-0.49128174164737	-0.0693503653775736	-0.585096152766473	-0.157487222640914	PT	FALSE	FALSE	-0.193862160838128	9.8059069445674E-06	0.0458604352169132
HERPUD1	1.01430127011496	-0.917863342297152	0.153078588411906	-0.31028610049777	0.583689929263435	-0.614074721397461	MT	CE	FALSE	0.237762615183013	3.0091906900446E-05	0.0644013313015899
PPP1R14B	0.096162337637661	-0.748231018768602	-1.25289983069244	-0.890336144067464	-0.578368746527391	-0.819283581418033	FALSE	CE	FALSE	0.0417873746240796	0.0304395306640275	0.141147190060415
RPS6	-1.14983850736617	-1.97575509910442	-0.00620129400653369	-0.946417257576306	-0.57801990068635	-1.46108617834036	FALSE	CE	FALSE	-0.139376179945571	0.000195571628543802	-0.222078335599202
PHLDA2	1.83042550283299	-0.0972976507258814	-0.674389399292479	-0.175172181326477	0.578018051770257	-0.136234916026179	FALSE	FALSE	FALSE	-0.0187927863867103	0.676514577784787	-0.106970376022544
LGALS1	0.722878151084466	0.762643277639829	0.42819991278605	-0.0435891609941959	0.575539031935258	0.359527058322816	MT	FALSE	FALSE	0.432254078484052	1.24814866258741E-09	NA
C12orf75	1.39566762813641	1.39045186920373	-0.245629174939586	1.19917696215581	0.575019226598413	1.29481441567977	FALSE	LE	FALSE	-0.467681862888766	8.86224210037503E-10	-0.117082712524856
SLC12A2	-0.36180697236453	-0.0533221031136351	-0.779622597022741	0.897782448939166	-0.570714784693636	0.422230172912766	PT	FALSE	FALSE	-0.706540518326604	2.35880620000451E-11	0.098342768518477
CLDN4	1.4985343302045	-1.03371031763366	-0.370539515618921	-0.390670365422929	0.563997407292788	-0.712190341528297	FALSE	CE	FALSE	0.058828006318856	0.26580596875108	-0.0339705033977342
DAD1	-0.555064318510472	0.488617924508593	-0.566883559188093	0.575735977500197	-0.560973938849282	0.532176951004395	PT	LE	FALSE	-0.028412660324261	0.506218729527869	-0.0768016190157088
EIF1	0.0850190158364326	0.0487623534765227	-1.20137321521391	1.34977448392253	-0.558177099688738	0.699268418699525	FALSE	FALSE	FALSE	-0.023021848736304	0.499703144943551	0.0544107954549444
DDT	-1.28569343547831	-0.834805461713871	0.18168682393822	-0.921191157369361	-0.552003305770045	-0.877998309541616	FALSE	CE	FALSE	-0.0064075041123448	0.800979032263328	NA
PSMA3	-0.600961277296812	-0.0767460530157422	-0.496726223697931	-0.0248008403857112	-0.548843750497372	-0.0507734467007267	PT	FALSE	FALSE	-0.38225232819471	1.03408635719516E-13	-0.00944963039480773
EIF3A	-0.510057275650325	-0.755396508466825	-0.581253059445042	-0.0613996136955697	-0.545655167547684	-0.408398061081197	PT	FALSE	FALSE	-0.199380761410089	5.06013988767825E-08	-0.0194033917395693
PSME1	-0.685270028291638	-0.371972887178767	-0.397509421129643	-0.0231977691075587	-0.541389724710641	-0.197585328143163	PT	FALSE	FALSE	-0.426975497385927	6.81652164456629E-19	0.0276810188873362
P4HA1	0.528891424722555	0.0698323463160087	0.550002160767698	0.256410339488256	0.539446792745127	0.163121342902132	MT	FALSE	FALSE	0.576992748723271	1.26506877299916E-18	-0.0101117630172798
DUSP1	1.4329228994168	1.96623698592887	-0.359198828476605	1.85277544716554	0.536862035470096	1.9095062165472	FALSE	LE	FALSE	0.245907098517927	0.00188712227611268	-0.0544324486012155
PGAM1	0.422573840244038	-0.279458380938202	0.648319935383625	-0.263549677279692	0.535446887813832	-0.271504029108947	MT	CE	FALSE	0.160166279161385	0.000230618215957286	-0.102768260501364
CD46	-0.399456211840138	-0.222813600048581	-0.647368785739588	0.145877026496199	-0.523412498789863	-0.038468286776191	PT	FALSE	FALSE	-0.150793972985423	0.0157839974079395	0.369556856078
NDRG1	0.547977397573418	-0.0111140104029133	0.49800157956544	0.219591935476676	0.522989488569429	0.104238962536881	MT	FALSE	FALSE	0.59218976959773	4.10760964323919E-16	-0.0790289455822464
BANF1	-0.539838833358145	-0.0995536124091081	-0.483920618139439	-0.376737970652056	-0.511879725748792	-0.238145791530582	PT	FALSE	FALSE	0.107895290355235	0.00151566119800459	-0.0556520962529365
DNAJB6	0.792796642439007	-0.897342311405753	0.228504334087984	0.02344133747499	0.510650488263495	-0.436950486965382	MT	FALSE	FALSE	-0.0173658202849284	0.605482937556235	0.0405088427487093
BMP2	0.454198828396436	-0.00951904815174176	0.563412934282178	0.697924587197029	0.508805881339307	0.344202769522644	MT	FALSE	FALSE	-0.0722783353216156	0.144666117726545	0.0757509163733712
CIRBP	-0.586058246876	0.747153463668475	-0.431179182205195	0.432009692252813	-0.508618714540597	0.589581577960644	PT	LE	FALSE	-0.0256525088859133	0.504263942947909	0.192177456104086
ACAA2	-0.727957375343882	-0.162216519568838	-0.288951212044262	0.747624021700237	-0.508454293694072	0.292703751065699	PT	FALSE	FALSE	-0.138218098342003	0.0752346066419789	-0.069076308134622
SCAND1	-0.526633443961364	-0.0315602684725764	-0.483456247177882	-0.19813200621786	-0.505044845569623	-0.114846137345218	PT	FALSE	FALSE	0.00142144205655671	0.948412995378741	NA
SRSF3	-0.630704342835593	-0.665647411080887	-0.37179937981954	0.111435622522262	-0.501251861327567	-0.277105894279313	PT	FALSE	FALSE	-0.292885348879739	1.28205404450633E-15	-0.00926810567705116
RPL12	-1.09380619488496	-1.65309005325476	0.0968920381772289	-1.23509947370556	-0.498457078353866	-1.44409476348016	FALSE	CE	FALSE	-0.152447637314254	1.39713027206533E-05	-0.339585344414475
HMGN2	-1.02107782135391	-0.44657201393932	0.0244309084388794	-0.498149386451515	-0.498323456457518	-0.472360700195418	FALSE	CE	FALSE	-0.241731499748984	8.86956878806328E-08	-0.16384226607594
HES1	-0.109893078924491	-1.28408400847761	-0.885843562650701	0.952383700246288	-0.497868320787596	-0.165850154115662	PT	FALSE	FALSE	-0.0809637211412434	0.188235261515855	0.225006585283934
SELENBP1	-0.935950341352136	-0.812916302616422	-0.0596085757499858	-0.892600185262725	-0.497779458551061	-0.852758243939574	FALSE	CE	FALSE	-0.35629392528772	2.54152686732917E-05	-0.126445028423994
FUS	-0.0630777733785433	-0.499285974784689	-0.918543290702269	0.134047843603154	-0.490810532040406	-0.182619065590767	FALSE	FALSE	FALSE	-0.188534672486927	1.23453672208601E-08	0.265706666272816
RPS12	-1.1780998125629	-1.53669943462802	0.196727099047546	-1.27156163738509	-0.490686356757675	-1.40413053600655	FALSE	CE	FALSE	0.155485227528197	2.26762671301335E-06	-0.175166524292143
NAP1L1	-0.646914138298269	-0.0610012367211255	-0.325477915172803	-0.0161533853598903	-0.486196026735536	-0.0385773110405079	PT	FALSE	FALSE	-0.077717551033529	0.0987596487953645	-0.0117703844746542
TPM1	-0.0549915155905767	-0.720047390482521	-0.915220677646521	0.444150517355562	-0.485106096618549	-0.137948436563479	FALSE	FALSE	FALSE	-0.103664469264276	0.02459946920266	-0.00603381916736989
ENY2	-0.175922521628696	-0.263725243931647	-0.79334131155621	0.0528132754685426	-0.484631916592453	-0.105455984231552	PT	FALSE	FALSE	-0.290657378919615	4.26371434467389E-08	-0.00858492829116808
KRT18	0.422694496805812	-0.237290397651336	-1.38906693125004	1.22805672663861	-0.483186217222113	0.495383164493635	FALSE	FALSE	FALSE	-0.16560623835751	0.0270136986382708	-0.215420147980141
ARPC1B	0.793661907588824	-0.270838632451587	0.167222962067115	0.061056151387187	0.480442434827969	-0.1048912405322	MT	FALSE	FALSE	0.101090959801964	0.000848700411977217	0.0398528332474171
HSPA5	0.605199612183022	-0.669150932998544	0.351766284389989	-0.252244050322844	0.478482948286506	-0.460697491660694	MT	CE	FALSE	-0.0895974185566025	0.0750287373029266	0.0520962652109942
CDK2AP2	0.425862702753182	0.0401185734267078	0.530175560410869	-0.159683200817526	0.478019131582026	-0.0597823136954092	MT	FALSE	FALSE	0.0497149077934315	0.148794203170013	-0.0699003946829477
ATF3	1.98586807125793	1.26444463145643	-1.03722012426079	1.512992346393	0.47432397349857	1.38871848892471	FALSE	LE	FALSE	0.229527724495208	0.000147653235339844	0.44186976077828
MYL6	-0.074404580950973	-0.306946551541826	-0.873996152367947	0.235420242316259	-0.47420036665946	-0.0357631546127837	FALSE	FALSE	FALSE	0.0394268731377188	0.243717073185788	-0.0898607559618956
DYNLL1	-0.062633235450682	-0.941451943096449	-0.884594796087478	-0.0712300933452785	-0.47361401576908	-0.506341018220864	FALSE	FALSE	FALSE	-0.0521342468568346	0.025655726278256	-0.151962280371663
RPS3	-1.05753514960525	-1.94406540227809	0.110590221557954	-1.28781072079487	-0.473472464023648	-1.61593806153648	FALSE	CE	FALSE	-0.139147231115553	0.000156290730961264	-0.0432457341045898
RAB11FIP1	0.426569941183252	-0.0445203467390884	-1.35276628404349	-1.25614001345665	-0.46309817143012	-0.650330180097867	FALSE	FALSE	FALSE	-0.252371657620276	2.42722159279426E-05	0.014142449067525
RNASET2	0.847301797318708	-0.847889512151131	0.0744753826902307	-0.777217165158343	0.460888590004469	-0.812553338654737	FALSE	CE	FALSE	0.163075760903339	6.72582080151604E-07	-0.0844498176025226
EIF3G	-0.15175541896197	0.0242561543606565	-0.765400935072524	-0.299695279622561	-0.458578177017247	-0.137719562630952	PT	FALSE	FALSE	-0.113146098227407	0.000827189280073183	0.0163615373194708
PFDN5	-0.0382107198973425	-0.242809626981974	-0.877839897085242	-0.177143491749236	-0.458025308491292	-0.209976559365605	FALSE	CE	FALSE	0.0604117525878273	0.0154831461307701	-0.0290271227704837
IFITM2	-0.270682740885586	0.195399091028149	-0.636454189613272	0.0130820292031211	-0.453568465249429	0.104240560115635	PT	FALSE	FALSE	0.186991577110542	0.00655317649247099	0.193371072635012
CEBPB	-0.409087217350235	0.687489833735905	-0.496804765316046	1.01167358994038	-0.452945991333141	0.849581711838142	PT	LE	FALSE	0.239932670397042	1.77880589896025E-07	0.0296292332402999
DYNC1H1	-0.494499000674994	-0.0860847297163347	-0.409289780031828	-0.115786735881279	-0.451894390353411	-0.100935732798807	PT	FALSE	FALSE	-0.217649090158098	4.0402009817017E-10	-0.0181173823452856
SLPI	-0.177350147759185	1.78935419907801	-0.722728960693453	0.717957335974349	-0.450039554226319	1.25365576752618	PT	LE	FALSE	-0.340904870285807	0.00960936029819688	NA
SOX9	0.0796319538604862	-0.600864080856608	-0.977626032047414	1.3546624061623	-0.448997039093464	0.376899162652845	FALSE	FALSE	FALSE	0.0863694920806706	0.329846939278546	0.00976075235596019
NUCKS1	-0.677825808909849	0.0956963736589111	-0.216947549929555	0.601308279286494	-0.447386679419702	0.348502326472703	PT	FALSE	FALSE	-0.16388780815941	5.5809829338415E-06	0.0719465238287764
SELENOK	0.86128441433183	-0.075225276493653	0.0332101076163003	0.256456233473734	0.447247260974065	0.0906154784900406	FALSE	FALSE	FALSE	NA	NA	0.0538774150086732
MT2A	-0.0320001864412984	-3.22071471753333	-0.861917234820537	-3.28194121871176	-0.446958710630918	-3.25132796812254	FALSE	CE	FALSE	0.820524642307713	1.67041345669203E-14	-0.158249429488802
CTSH	-0.675208979823175	1.29750259788345	-0.215349527642759	0.701331954156166	-0.445279253732967	0.999417276019809	PT	LE	FALSE	0.247366210181148	0.0010698622051861	NA
RAB2A	-0.16916351926269	-0.390978485936385	-0.717084199916561	0.0130128403856196	-0.443123859589626	-0.188982822775382	PT	FALSE	FALSE	-0.0772208616730937	0.0840298840159814	0.0940674618393764
HBEGF	1.52684761585509	-0.790342266213182	-0.647318554854878	-0.517826029308853	0.439764530500108	-0.654084147761017	FALSE	CE	FALSE	0.0477952463409537	0.541995257014167	0.0236835657532879
PAPOLA	-0.449613992458068	-0.290213615072804	-0.428399117344426	0.000644300887865601	-0.439006554901247	-0.144784657092469	PT	FALSE	FALSE	-0.152795215195725	0.000284783144175015	-0.0462385536055558
NCOA7	-0.100193424084027	-0.425690269765475	-0.775654583891871	0.367760641602874	-0.437924003987949	-0.0289648140813005	PT	FALSE	FALSE	-0.143217143920801	0.00252635414365334	0.0266750515897849
TOP1	-0.535938195928348	-0.103351897667841	-0.332813538915858	0.0971090616687524	-0.434375867422103	-0.00312141799954424	PT	FALSE	FALSE	-0.404167288098125	3.24476059924638E-23	-0.0467383500567151
TMEM230	-0.953745891365636	0.00497598853377657	0.0884477364885083	-0.0906810754400942	-0.432649077438564	-0.0428525434531588	FALSE	FALSE	FALSE	-0.0512663900876779	0.342922808457005	-0.0290144721469128
KPNB1	-0.609759409666271	-0.0082590698576388	-0.254413436787636	-0.146555452258336	-0.432086423226953	-0.0774072610579873	PT	FALSE	FALSE	-0.389943348004725	6.83136119752194E-22	-0.0547460583655004
RBCK1	-0.752181030868577	0.0311673017480141	-0.10835810914821	-0.0465578573681964	-0.430269570008394	-0.00769527781009116	PT	FALSE	FALSE	0.0814665266057771	0.0171508366942655	-0.0180106644931355
SET	-0.617254821541898	-0.391620426119311	-0.239642480698961	0.0885105163947784	-0.428448651120429	-0.151554954862267	PT	FALSE	FALSE	-0.151370262392143	6.22865749233418E-06	0.0287894605226526
EHF	0.144563506159333	-0.12974713296533	-1.00051986377501	-0.363030033264313	-0.427978178807838	-0.246388583114821	FALSE	CE	FALSE	-0.791817046941989	4.73236479793739E-14	0.100062467194987
MAOA	0.135211391682704	-0.725353936228398	0.717914871560287	-0.409134820397677	0.426563131621496	-0.567244378313038	MT	CE	FALSE	-0.419307097620772	0.000710960701488527	-0.0888423427323768
FGFR1OP2	0.0144850933765472	0.242658313348049	0.836491038145984	0.114285482369934	0.425488065761266	0.178471897858991	FALSE	LE	FALSE	0.00530013586918682	0.903274425485289	0.00506444090919111
TRAF4	0.347573078728997	0.183677022353088	0.496530508310493	0.0113578145214692	0.422051793519745	0.0975174184372787	MT	FALSE	FALSE	-0.0200909282169276	0.443320925348884	-0.0155550065638124
ITPA	-0.754912079291072	-0.238480726636298	-0.0830883701389076	-0.119083441642288	-0.41900022471499	-0.178782084139293	FALSE	CE	FALSE	-0.0595312246266677	0.101616998958813	-0.00754720419301869
ITM2C	1.36185878435701	-3.56836264808068	-0.525497050985276	-2.92325024216853	0.418180866685865	-3.24580644512461	FALSE	CE	FALSE	-0.34570018532114	4.67763431338668E-06	NA
TUBA1B	-0.758699877070012	-0.620548720096079	-0.0680434890814148	-0.30728313305682	-0.413371683075713	-0.463915926576449	FALSE	CE	FALSE	-0.196092563334479	1.36796173036671E-05	-0.243776527858857
DDX3X	-0.335367092004525	0.163702721103116	-0.491285697887599	-0.0803111269469281	-0.413326394946062	0.041695797078094	PT	FALSE	FALSE	-0.0634070916388754	0.0915592616576645	0.04471356348557
MARCKS	0.0448703369919605	-1.15758260180194	-0.869214349765344	-0.79371581218046	-0.412172006386692	-0.975649206991198	FALSE	CE	FALSE	0.371661023624012	7.81440061427185E-16	0.0421773404033694
SEC11C	-0.599442373719476	0.29497867119842	-0.222449760655755	0.339797360978739	-0.410946067187615	0.317388016088579	PT	LE	FALSE	-0.247062669165873	3.12917233534472E-07	-0.00528317129739198
TXNL1	-0.525423421417688	-0.229362578790482	-0.294091802152594	-0.0423227588814754	-0.409757611785141	-0.135842668835979	PT	FALSE	FALSE	-0.341266216400765	7.77998748136257E-12	-0.0307311061482287
CSRNP1	0.333896034859598	-0.0231008924770444	0.483336291595959	0.170099588633152	0.408616163227779	0.0734993480780538	MT	FALSE	FALSE	0.181066617395088	2.25083900509331E-08	0.0323584311079574
PSMB5	-0.72173556803967	-0.256872530130891	-0.0935662860915598	-0.195101665994879	-0.407650927065615	-0.225987098062885	FALSE	CE	FALSE	-0.408796554920694	7.89876899258483E-18	-0.0366881656539391
LPIN2	0.0101719181766673	0.676052391907546	0.804458078206676	0.726545617273272	0.407314998191672	0.701299004590409	FALSE	LE	FALSE	0.343409648088253	1.62144890770688E-11	-0.0512957404616343
CXCL2	0.168298596810064	-0.289786675303758	-0.982092086590603	1.31078243523927	-0.40689674489027	0.510497879967758	FALSE	FALSE	FALSE	-0.550794826639266	1.62505518575802E-13	-0.04486533728313
NORAD	-0.688923900387784	-0.0305956289726077	-0.123598733850141	0.267407403148106	-0.406261317118962	0.118405887087749	PT	FALSE	FALSE	NA	NA	0.125093016580474
DCK	0.0451638293978194	0.168735236941906	0.766591031183037	0.0966609392832558	0.405877430290428	0.132698088112581	FALSE	FALSE	FALSE	-0.194955430331085	2.03479086738172E-08	0.0233874472916609
COMT	-0.645794000282841	0.0821135264578987	-0.165635011357606	-0.169369375363136	-0.405714505820224	-0.0436279244526188	PT	FALSE	FALSE	0.239681839372441	1.78506859382658E-13	-0.180690525077576
MUC20	0.232746042749308	0.525495681898991	0.578500840078972	-0.0999804027096065	0.40562344141414	0.212757639594692	MT	FALSE	FALSE	0.229119701363405	0.0281092389976435	NA
SERPINH1	-0.100511695116493	-1.49476433310957	0.90942942627639	0.102050339824633	0.404458865579948	-0.69635699664247	FALSE	FALSE	FALSE	0.122436171175248	0.00739220462096841	-0.0429359981990185
ZFP36	1.46356565371376	1.81784457183504	-0.655348449360333	0.931133610129833	0.404108602176715	1.37448909098243	FALSE	LE	FALSE	0.345208569091081	0.000524780213228884	0.0428298367503275
CYLD	0.0698680879927773	0.00201975177614466	0.738332738519925	0.252963056148415	0.404100413256351	0.12749140396228	FALSE	FALSE	FALSE	-0.0804337427327691	0.0733288521347289	0.0458282882904963
DDOST	-0.710421201444976	0.0310480901548877	-0.0949024835101755	-0.301078063497501	-0.402661842477576	-0.135014986671307	FALSE	FALSE	FALSE	-0.132104773398657	2.07937427304679E-05	-0.0508952083533143
COX7B	-0.0912043734695063	-1.73474343715403	-0.711504304808417	-1.92133065944431	-0.401354339138962	-1.82803704829917	FALSE	CE	FALSE	-0.310431922302876	5.65215113390773E-14	-0.132652905905647
TMED10	-0.744634846651404	-0.21144769060972	-0.0550409606556097	-0.158811835260789	-0.399837903653507	-0.185129762935255	FALSE	CE	FALSE	-0.0268702496195546	0.491128281134881	-0.0577304078953049
REL	0.307354618167212	-0.0742369853857907	0.484363046293524	-0.032713142968799	0.395858832230368	-0.0534750641772949	MT	FALSE	FALSE	0.225853441447828	9.58755815982116E-15	-0.0134413133365539
PGRMC1	-0.521239370408106	-0.0352693695606288	-0.26340002802671	0.355673144934726	-0.392319699217408	0.160201887687048	PT	FALSE	FALSE	-0.0941394058158488	0.0834418200674306	-0.0647409252136368
ITM2B	1.07360686142243	1.3174768627872	-0.289646107943337	1.51086816836261	0.391980376739546	1.4141725155749	FALSE	LE	FALSE	0.269791136113744	1.9355097666892E-10	0.27041928045125
CNOT6L	-0.0276642992135834	0.116017822246913	0.800848268412946	0.299448030882561	0.386591984599681	0.207732926564737	FALSE	LE	FALSE	-0.055554859234051	0.104284181158119	0.00230499150850272
HMGCS1	-0.0582282991725145	0.7059559233518	0.831339921394425	0.747223706938573	0.386555811110955	0.726589815145187	FALSE	LE	FALSE	-0.283300323837256	0.00160883868405444	0.0360784543607877
COX6A1	0.00854142440717975	-2.19770310420069	-0.781237707158935	-1.68196957193772	-0.386348141375878	-1.93983633806921	FALSE	CE	FALSE	-0.447443905487268	3.20548802102835E-21	-0.215468694587264
ACTG1	-0.616528986546735	-1.15263467375701	-0.154953834178079	0.985046645304052	-0.385741410362407	-0.0837940142264775	PT	FALSE	FALSE	0.0631709298005106	0.0860502087942466	0.0758892587529401
TMBIM6	-0.278266023524387	-0.325392375884662	-0.492917617848058	0.130694445068899	-0.385591820686223	-0.0973489654078814	PT	FALSE	FALSE	-0.0460705233994861	0.23278233668564	-0.280355004169876
TAF1D	-0.346290918694246	-0.384577232909933	-0.423127109520488	-0.0438257299582334	-0.384709014107367	-0.214201481434083	PT	FALSE	FALSE	-0.207138972582964	4.00279746961798E-05	0.0531048383758081
CD59	0.733752838519664	1.26318389602937	0.0348363114738017	2.01235589131659	0.384294574996733	1.63776989367298	FALSE	LE	FALSE	0.157660964292032	2.42405074084416E-05	0.0639396240630556
CLDND1	0.147164766642315	0.194462532397996	0.620667968583971	0.0665691764932765	0.383916367613143	0.130515854445636	MT	FALSE	FALSE	-0.0409463125893268	0.0414205557573927	0.041202885822371
RPS29	-1.18668967728394	-1.9244399886223	0.420071666183985	-1.40171612981653	-0.38330900554998	-1.66307805921942	FALSE	CE	FALSE	-0.256862216776616	1.07286290174155E-13	-0.1860661120201
SKP1	0.0268267973572915	0.176961173381058	-0.791930583630096	0.868551813825388	-0.382551893136402	0.522756493603223	FALSE	LE	FALSE	-0.0759165810839427	0.00468498528753381	-0.00911773304763508
UBE2V1	-0.184039915752773	-0.0243254616237487	-0.579417338067245	-0.0939296626698511	-0.381728626910009	-0.0591275621467999	PT	FALSE	FALSE	0.0353632974350696	0.285978808440071	NA
RPL8	-0.854037551655582	-1.73063049496883	0.0917653681740394	-1.21869876439042	-0.381136091740771	-1.47466462967962	FALSE	CE	FALSE	-0.139006474391791	0.00265677709970584	-0.0451521622656603
SDC4	1.19628311648551	0.0990396677765206	-0.437827232712815	1.86630117804502	0.379227941886348	0.982670422910773	FALSE	FALSE	FALSE	0.325566558227879	5.50182212310115E-06	-0.0595559143628135
S100A6	0.623840652500271	-1.7527264879469	-1.37971315427794	-0.740176416638167	-0.377936250888832	-1.24645145229253	FALSE	CE	FALSE	-0.0760051360145395	0.0259016625062883	-0.66445059378144
NOP10	0.364560554071761	-0.251226553064865	0.390739497985793	-0.520270457031916	0.377650026028777	-0.38574850504839	MT	CE	FALSE	0.0270324463907246	0.623712351746391	-0.0884149450725398
RCN1	-0.532764681794332	-0.15370768273152	-0.222412934332227	0.159875077381092	-0.377588808063279	0.00308369732478631	PT	FALSE	FALSE	-0.161688536649489	0.000549678504625163	0.0381392359997157
RSL1D1	-0.0609744248196491	-0.2645555412862	-0.691819114003956	-0.319857509716013	-0.376396769411803	-0.292206525501106	FALSE	CE	FALSE	-0.217357900298328	1.34241957157169E-05	-0.0475056687781374
WDR45B	0.659195614248429	0.117843382048408	0.0895223552339508	-0.0486470171601765	0.37435898474119	0.0345981824441156	FALSE	FALSE	FALSE	-0.114044730816052	0.0373108002064827	-0.0244720853218108
SAP30	0.201767252873275	0.193032078679059	0.546318796807886	-0.0380896807140434	0.37404302484058	0.077471198982508	MT	FALSE	FALSE	-0.177402833012505	0.000298839539230318	NA
UBXN4	-0.303930848033513	0.0730488504816567	-0.443510644241115	0.34949061411022	-0.373720746137314	0.211269732295938	PT	FALSE	FALSE	-0.203262734464456	4.04292058000279E-10	0.0146530293647236
TMEM176A	-0.110981488348003	-0.869532712605674	-0.635751955724224	-0.0857433320367629	-0.373366722036113	-0.477638022321219	PT	FALSE	FALSE	0.332703035945927	1.20580488529745E-15	0.240851967285783
TSC22D3	0.189400928036054	0.849214948407066	0.557308888263953	-0.0548718706203144	0.373354908150004	0.397171538893376	MT	FALSE	FALSE	0.169905754027441	2.18188976990203E-08	0.114317438918138
CSTB	0.860557133654264	-0.850226413053741	-0.11485813457137	-0.237898343090689	0.372849499541447	-0.544062378072215	FALSE	CE	FALSE	0.301348933032337	1.07877503877202E-12	-0.304136230269559
SSR4	0.117491666328821	-0.438998782078803	-0.863110597393435	-1.67573326851622	-0.372809465532307	-1.05736602529751	FALSE	CE	FALSE	-0.0284152215680024	0.585661318195687	-0.0758819459749893
FTX	-0.29866518660178	0.666047109251679	-0.446492689768675	0.139576510239124	-0.372578938185228	0.402811809745402	PT	LE	FALSE	0.0444916554954649	0.613358832287231	NA
AGR3	0.8538060538628	0.120131761498338	-0.1106839114332	-1.34994552601166	0.3715610712148	-0.61490688225666	FALSE	FALSE	FALSE	-0.74119593283294	1.22300321208998E-05	NA
DDX5	0.176159091989049	0.418330113354604	-0.918206630885102	0.964180028634455	-0.371023769448027	0.69125507099453	FALSE	LE	FALSE	-0.132158407939879	0.000130923420934748	0.0419054914189849
PROX1	-0.349922073420048	0.0676551091126876	-0.391836781790931	-0.00928702476928667	-0.370879427605489	0.0291840421717005	PT	FALSE	FALSE	0.355014646408607	0.000193318947009485	0.161318549266213
IER3	1.09248955489767	-1.45109005968748	-1.83398931474715	-0.947697103675637	-0.370749879924738	-1.19939358168156	FALSE	CE	FALSE	-0.0340762396846405	0.383267504025086	-0.179037865974525
JUNB	1.41862956292589	0.734497225703628	-0.679763300298495	-0.0459715603929345	0.369433131313696	0.344262832655347	FALSE	FALSE	FALSE	0.23035499594057	0.000685484052259769	0.223696138248278
DNPH1	-0.638220875712385	-0.350798540205866	-0.0998549795524943	-0.460494936475054	-0.369037927632439	-0.40564673834046	FALSE	CE	FALSE	0.00544211310647623	0.909135973447005	-0.0658600857285978
CD99	0.297868485944602	-1.24467948794151	0.439211469493785	-1.02369439156401	0.368539977719194	-1.13418693975276	MT	CE	FALSE	0.343384402028129	1.80604280081839E-13	-0.20995344929463
EEF1B2	-0.664688116817207	-1.76704121705271	-0.0693181506641727	-1.45017031790304	-0.36700313374069	-1.60860576747787	FALSE	CE	FALSE	-0.188879069590465	1.0009654940913E-05	-0.070301209431193
XRN2	-0.436638889949599	0.142838059957509	-0.296000136100756	-0.0102049356381813	-0.366319513025177	0.0663165621596641	PT	FALSE	FALSE	-0.0801641559290035	0.206509882620453	0.0489830875602528
SDCBP	0.614930095063106	0.0830186494640701	0.113686443539117	0.0707148710833465	0.364308269301111	0.0768667602737083	MT	FALSE	FALSE	0.308334927645888	2.66613236090017E-11	0.0925463843135697
GOLGA4	-0.30522491967571	0.0363996015466994	-0.422834354997522	-0.13675625963618	-0.364029637336616	-0.0501783290447402	PT	FALSE	FALSE	-0.328773357467062	4.62047585407074E-14	-0.00827635589832809
ATP1A1	-0.147281952776173	0.195779875408352	-0.580330338521706	0.41910038784615	-0.363806145648939	0.307440131627251	PT	LE	FALSE	-0.20989178233203	0.00030241904353552	-0.230342633053478
AGPAT2	0.360063386229187	-0.283803126504641	0.367407458069194	-0.461693092450065	0.36373542214919	-0.372748109477353	MT	CE	FALSE	0.0499484769108127	0.125220648690829	-0.0889934827247298
SNHG25	0.298274395606716	-0.0473992103080663	0.427791350823985	-0.387359086452405	0.36303287321535	-0.217379148380236	MT	FALSE	FALSE	NA	NA	-0.130863339668053
MDM2	0.0930529244304796	0.0346501250185516	0.632263749714348	0.409696582090361	0.362658337072414	0.222173353554456	FALSE	FALSE	FALSE	-0.291209869866092	3.63759503550583E-07	-0.135021643665681
CTNNB1	-0.307434314351237	-0.1415759764844	-0.417664474004679	0.128473200723474	-0.362549394177958	-0.00655138788046294	PT	FALSE	FALSE	-0.158954493512274	0.000692614399415821	0.135593294291673
TDP2	0.250619961936271	-0.24338595244106	0.473188329738921	-0.426765016727937	0.361904145837596	-0.335075484584498	MT	CE	FALSE	0.061178916646529	0.281990225540371	-0.0415258295887804
KLF5	0.287367363183536	-1.43441142725899	-1.00999857921469	-0.0308134452463524	-0.361315608015577	-0.732612436252672	FALSE	FALSE	FALSE	-0.436228149513056	1.78270171222952E-06	0.0923754408372055
RBX1	-0.455985698951097	-0.177818156206046	-0.264481241437775	-0.0748843236481469	-0.360233470194436	-0.126351239927097	PT	FALSE	FALSE	NA	NA	-0.0951331734449423
MAP3K4	-0.0028103355871385	0.0654547894033952	0.721809942239031	0.0688191916798433	0.359499803325946	0.0671369905416193	FALSE	FALSE	FALSE	-0.200206228353538	8.69226460232382E-12	NA
LMAN1	-0.527126029169848	0.202169148901224	-0.191003278763794	0.103752957314943	-0.359064653966821	0.152961053108084	PT	LE	FALSE	-0.19163993772093	0.00220288537170186	-0.0851831850039304
SMAP2	0.0420193732012077	0.148458194401462	0.675585054502443	-0.101379391229254	0.358802213851826	0.023539401586104	FALSE	FALSE	FALSE	0.181577417954152	0.000999078483457802	-0.0345199165878107
EIF3L	-0.705753052805567	-0.398941978876641	-0.00404317665118192	-0.523088305389032	-0.354898114728374	-0.461015142132837	FALSE	CE	FALSE	-0.0635658390480792	0.120249255499605	-0.114035469556918
DGUOK	0.555440217144447	-0.136878621842746	0.152320893401052	-0.267558956094347	0.35388055527275	-0.202218788968546	MT	CE	FALSE	-0.0184369008788079	0.598833542592383	0.0411253866552979
BCL10	0.439061984044675	-0.470013672590286	0.267959695152761	-0.123442916260698	0.353510839598718	-0.296728294425492	MT	CE	FALSE	-0.282626209118229	3.28967640744624E-11	-0.0918016737746796
H3F3B	0.34893644884282	0.0233967045955845	-1.05546733987534	1.04875913891664	-0.35326544551626	0.536077921756114	FALSE	FALSE	FALSE	-0.178896013844575	1.52132577250015E-06	0.15922149944744
NUCB2	0.0552341805565768	0.174473427219751	0.650572464676564	0.000188961653929676	0.35290332261657	0.0873311944368406	FALSE	FALSE	FALSE	-0.478995620470918	2.56051749627998E-13	0.0110571728598932
MAT2B	0.0976084109019117	-0.0755023051147177	0.607519242480747	0.227220213014787	0.352563826691329	0.0758589539500347	FALSE	FALSE	FALSE	-0.193146944115416	9.36443639629019E-10	0.0516683987114488
XBP1	-0.373506973864441	-0.33689001386036	-0.330725729681788	-0.0674545817524632	-0.352116351773115	-0.202172297806412	PT	FALSE	FALSE	-0.21235795523678	9.79285084811353E-05	-0.04930758377846
AHCY	-0.719243540330843	-0.0483895122299991	0.0150293465595261	-0.5946147324942	-0.352107096885659	-0.3215021223621	FALSE	FALSE	FALSE	-0.100901935556353	0.0663852462815252	-0.104093722714714
LARP1	-0.398275831425069	-0.150379091481978	-0.304812150520896	0.239323181669512	-0.351543990972983	0.0444720450937672	PT	FALSE	FALSE	0.0136519877507011	0.677237402006801	-0.0200941944721575
LRRFIP1	0.737393689863628	0.265014051614751	-0.0358682555209522	0.201103985853359	0.350762717171338	0.233059018734055	FALSE	LE	FALSE	-0.0260705027529003	0.404072804170176	-0.0779484529615879
YWHAZ	0.452423804971139	-0.326999765663014	-1.15264849451848	-0.347989683930807	-0.350112344773672	-0.33749472479691	FALSE	CE	FALSE	-0.0918999759672195	0.0860502087942466	0.0433802779753356
RALB	0.107764802288173	0.0215592875103015	0.591419096540243	0.151919656940416	0.349591949414208	0.0867394722253585	MT	FALSE	FALSE	0.0350126792516334	0.0913305336261542	-0.0340128519088332
SNRK	0.0552261755286674	0.398763454738018	0.643333172153791	0.519188384803096	0.349279673841229	0.458975919770557	FALSE	LE	FALSE	-0.0265960378129754	0.358243930488226	NA
FRMD4B	0.428099827779832	-0.0803116021354724	0.268800281495065	-0.116041934530716	0.348450054637449	-0.0981767683330944	MT	FALSE	FALSE	0.245675304499754	2.42147099323308E-12	-0.0162766416196121
PRKAR2A	-0.376863469707072	-0.337663898138524	-0.319603608586795	0.122869877619334	-0.348233539146933	-0.107397010259595	PT	FALSE	FALSE	-0.379986724863573	7.10193206434609E-12	0.0214980981767312
ARL2	-0.724984130108028	0.000409074931707831	0.0302953542307671	0.050495661751655	-0.34734438793863	0.0254523683416814	FALSE	FALSE	FALSE	0.106046204662239	0.00506718600253717	-0.0102891863429029
C9orf16	-0.292223262171577	-0.0348601746568753	-0.402033742494897	-0.725295249585328	-0.347128502333237	-0.380077712121102	PT	FALSE	FALSE	0.0758107266442611	0.00233735560238984	-0.0158524701204701
FGGY	0.0907305266696761	1.13203945827997	0.603505042062798	1.20986667506667	0.347117784366237	1.17095306667332	FALSE	LE	FALSE	-0.0356515876729652	0.65966403357451	NA
TM9SF3	0.0337326086037466	-0.495351586595647	-0.725343027530878	-0.479823990914289	-0.345805209463566	-0.487587788754968	FALSE	CE	FALSE	-0.254536970020567	7.5932680559671E-08	-0.168972126532335
TMX4	-0.0190010111526184	0.18501792132096	0.709504796197091	-0.209419320479505	0.345251892522236	-0.0122006995792728	FALSE	FALSE	FALSE	-0.0595623463686919	0.327134810583432	0.0997721190282026
STARD3NL	0.0596439299484481	0.18496010040234	0.629579559600504	0.0849012051239173	0.344611744774476	0.134930652763129	FALSE	FALSE	FALSE	-0.0806476697166437	0.00333615207399664	-0.0188625836359908
CRYL1	0.305203196581517	-0.866988357871495	0.383900185859876	0.0998534673832203	0.344551691220696	-0.383567445244138	MT	FALSE	FALSE	0.161426391342087	0.0069598842504294	-0.0431192663313031
ARHGEF1	0.111092882618389	0.124454554821382	0.577617168493839	-0.116409185580247	0.344355025556114	0.00402268462056754	MT	FALSE	FALSE	0.0710378375328848	0.0031597711738248	-0.0188965135673875
RPL21	0.0773947780979576	-1.06942014124286	0.610572310819435	-0.503359940405891	0.343983544458696	-0.786390040824375	FALSE	CE	FALSE	0.0199766629496932	0.736024478284176	0.169549134924257
XRCC6	-0.671368662239912	-0.259962137618753	-0.0156818977334043	-0.485655675974111	-0.343525279986658	-0.372808906796432	FALSE	CE	FALSE	-0.291897090344091	4.4754831962838E-15	-0.104194941867254
KIF21A	-0.209524280067963	0.0529927228756533	0.896538593454712	-0.124210181014332	0.343507156693375	-0.0356087290693394	FALSE	FALSE	FALSE	-0.387040715341101	6.28140109243837E-11	0.0505176733340831
EZR	1.5481026683368	0.26405712832391	-0.862088466764003	0.310002137376861	0.343007100786398	0.287029632850386	FALSE	LE	FALSE	0.0462751606509186	0.433084114601922	-0.121469333643589
KTN1	-0.404287464028904	-0.384666514453884	-0.280496126445553	0.27652159722288	-0.342391795237228	-0.0540724586155019	PT	FALSE	FALSE	-0.330435646293532	5.12866803942805E-16	-0.0117742307850284
CSNK2A1	-0.520673939563209	0.0554659304582352	-0.163232185189537	0.140376704034954	-0.341953062376373	0.0979213172465946	PT	FALSE	FALSE	-0.0562989748508905	0.309200203126658	0.0347934403943251
SPTBN1	-0.0417117070034441	0.139430341821274	-0.640402540048927	0.454224052790803	-0.341057123526185	0.296827197306039	FALSE	LE	FALSE	-0.0971279574704202	0.0201258674928785	-0.122607359016012
RPS21	-1.19466285841457	-1.55221643558502	0.515515652732533	-1.03487151738476	-0.339573602841018	-1.29354397648489	FALSE	CE	FALSE	-0.264869008038266	2.49639552995178E-08	-0.15305841096452
TTC14	0.0415772391653191	0.432323631627189	0.635514403429706	0.426364329962559	0.338545821297513	0.429343980794874	FALSE	LE	FALSE	-0.0493464308491126	0.358469656895998	0.112751268700944
NARS	-0.476059902230149	-0.0823711505705025	-0.199764682750696	-0.060689220810477	-0.337912292490422	-0.0715301856904897	PT	FALSE	FALSE	-0.302866675740335	2.83475340052031E-09	-0.086215907628266
ALKBH5	0.188833999732604	0.183993711042943	0.486631608795782	-0.0803533450073854	0.337732804264193	0.0518201830177787	MT	FALSE	FALSE	0.0403818912320217	0.159453732773712	0.0123451353944313
RBM39	0.0462157460463728	0.136275445237497	-0.721161193128793	0.560234336128866	-0.33747272354121	0.348254890683182	FALSE	LE	FALSE	-0.211500939726913	4.49194817128373E-05	0.112674775004964
RPS5	-0.756453740308052	-1.79206404948023	0.0821508611493824	-1.32830467369982	-0.337151439579335	-1.56018436159003	FALSE	CE	FALSE	-0.0643531194698417	0.235349579886789	-0.0299089255518616
SUPT20H	0.0609157022516924	0.273753252400988	0.612894578718706	0.121129007089438	0.336905140485199	0.197441129745213	FALSE	LE	FALSE	0.0716334633101337	0.201550867137613	0.0657298161594559
DDRGK1	-0.822932517406762	0.426508035051895	0.14923845184871	0.497939634914806	-0.336847032779026	0.46222383498335	FALSE	LE	FALSE	0.0325280912831271	0.376711290150753	-0.0516145921795919
UBALD2	0.506936972351386	0.180775050663377	0.16364139705478	-0.275166242494055	0.335289184703083	-0.0471955959153386	MT	FALSE	FALSE	-0.0117928093432133	0.797354469329176	0.0243310586722798
CHD4	-0.177287990254052	-0.0749239726588382	-0.492117372968192	-0.414210102016406	-0.334702681611122	-0.244567037337622	PT	FALSE	FALSE	-0.118904941264075	0.000174820465240506	0.0111990947629614
GSPT1	-0.111914850323569	-0.078615891024538	-0.557130423635668	-0.243530918408823	-0.334522636979619	-0.161073404716681	PT	FALSE	FALSE	-0.244476528278283	4.48395218089357E-07	-0.0114563835083181
MRPS26	-0.665869155181464	-0.0705849850435916	-0.000201440639112871	-0.32898479569271	-0.333035297910288	-0.199784890368151	FALSE	FALSE	FALSE	-0.069384846823614	0.000966960472646168	-0.0346402540582649
G3BP1	-0.321874319642202	-0.22205396092504	-0.341668365195981	0.109905565249139	-0.331771342419092	-0.0560741978379504	PT	FALSE	FALSE	-0.237569678505985	1.55975055835772E-11	0.0386694621826815
KIAA0040	0.168737224072222	0.380954809613214	0.492419218331557	0.0517977521351993	0.330578221201889	0.216376280874207	MT	FALSE	FALSE	0.224040232410898	1.9831047107341E-10	NA
LDHB	-0.573234629057224	0.293476997209071	-0.0873373010378198	0.309698275542799	-0.330285965047522	0.301587636375935	FALSE	LE	FALSE	-0.560160732771732	1.32366151379764E-07	NA
TRMT112	-0.181445320338574	0.200705878177342	-0.478140768407208	0.294213139827444	-0.329793044372891	0.247459509002393	PT	LE	FALSE	0.0800200873768582	0.00149916883851288	0.0402290745440259
YEATS4	0.000524443783298745	0.294578846935236	0.658954710925907	0.00131547674307453	0.329739577354603	0.147947161839155	FALSE	FALSE	FALSE	-0.529428772270304	1.28529471617958E-20	0.0148377597547416
B3GNT2	0.16526420904971	-0.123801563999167	0.494180777312043	0.26583698179549	0.329722493180877	0.0710177088981617	MT	FALSE	FALSE	0.0896423748089684	0.0229898025853398	0.0603198741692603
LINC01578	0.516485685409179	-0.233600542400785	0.142914953118666	0.247724486558332	0.329700319263923	0.00706197207877346	MT	FALSE	FALSE	0.139562650840995	0.000902430773440002	NA
MAP2K1	0.210883613505876	0.267011456770285	0.447873783053114	0.0257603306942968	0.329378698279495	0.146385893732291	MT	FALSE	FALSE	-0.0168428356465912	0.628703441096575	-0.0376307091907464
HSP90AA1	-1.51263744318174	-2.13367496535947	2.17069756440535	1.45429243224886	0.329030060611802	-0.339691266555305	FALSE	FALSE	FALSE	-0.252139545623529	6.3446304068023E-11	0.0128559041661216
EIF4G2	0.0899091296825727	-0.487551244715126	-0.747920971969046	-0.300099574951386	-0.329005921143237	-0.393825409833256	FALSE	CE	FALSE	0.0919617693866423	0.00237485793784968	0.0227077884773017
ERN1	0.160392578829773	0.0932730918621512	0.495977298989086	-0.0892849349599862	0.328184938909429	0.00199407845108246	MT	FALSE	FALSE	0.284509356282879	1.21450073115493E-18	0.044306246516463
STAU1	-0.207826374935091	0.310857125773185	-0.448261733442779	0.0107240383847103	-0.328044054188935	0.160790582078947	PT	FALSE	FALSE	-0.132160494225969	0.00164120694639748	0.04913492741015
COX17	0.797483934444857	0.0673460106646533	-0.141645635813833	0.108903917275691	0.327919149315512	0.0881249639701722	FALSE	FALSE	FALSE	-0.187528571553369	2.00133779351511E-14	-0.0109551255763367
SUSD6	0.0252203532158313	0.570050349585015	0.628051050854788	0.432199494837991	0.32663570203531	0.501124922211503	FALSE	LE	FALSE	0.187846722591514	2.9270396433573E-07	0.0255420128094053
RAC1	0.28671094805755	-1.06115785660537	-0.938670535989958	0.431620270017135	-0.325979793966204	-0.314768793294119	FALSE	FALSE	FALSE	-0.0335921325769338	0.377955162934308	-0.0668254738923935
ATRAID	-0.704720890008235	-0.280839194455744	0.052903882227568	-0.164142970883402	-0.325908503890333	-0.222491082669573	FALSE	CE	FALSE	-0.0213006982662876	0.551027641464904	-0.0192967700164979
NAA20	-0.28328565963787	0.149644569299122	-0.365572036085519	-0.132296437457289	-0.324428847861694	0.00867406592091657	PT	FALSE	FALSE	-0.0840546784427121	0.0414746594235404	-0.0216928629980397
ST13	-0.5439054980539	-0.0500366558016561	-0.103307909744033	-0.135010242944545	-0.323606703898967	-0.0925234493731004	PT	FALSE	FALSE	-0.0795076009076183	0.040234915904299	-0.181144172393296
REXO2	-0.149806853100583	-0.0321201555297377	-0.496288974692074	-0.0349675767236937	-0.323047913896329	-0.0335438661267157	PT	FALSE	FALSE	-0.242333902024549	7.16879702887187E-05	0.0474256236473554
RAP1B	0.383070799073834	-0.228958995623254	0.262753320669926	-0.156093609569818	0.32291205987188	-0.192526302596536	MT	CE	FALSE	-0.109617347373243	0.00437905956824142	-0.0200814238168545
YBX3	0.277359563385057	-0.31718384251241	-0.922838034811096	-0.366370500490822	-0.322739235713019	-0.341777171501616	FALSE	CE	FALSE	-0.241630569995359	6.05379326165461E-07	-0.0489066812611274
FAM177A1	-0.598306000118254	-0.993541204729054	-0.0441990416873588	-0.385064675156668	-0.321252520902806	-0.689302939942861	FALSE	CE	FALSE	-0.124343068913416	7.09644716966021E-05	-0.0883351567463118
NR4A1	1.49464737434259	-0.933118135833438	-0.852890833965874	-1.45618121015303	0.320878270188359	-1.19464967299323	FALSE	CE	FALSE	0.105228120321625	0.136481899819476	-0.157526244569778
TRIB1	0.939454229813068	-0.270617287338138	-0.297797365869619	-0.561716517651408	0.320828431971725	-0.416166902494773	FALSE	CE	FALSE	0.169601743086847	0.00735237787879574	0.110926037916872
MTDH	-0.188174786332149	-0.228392605403215	-0.452410770345562	0.0724709879765144	-0.320292778338855	-0.0779608087133501	PT	FALSE	FALSE	-0.183267191353955	6.87900445903475E-05	0.0650959319433051
FTL	-0.55912442383648	-2.11535970210932	-0.0810766975218273	-1.28090506864927	-0.320100560679154	-1.69813238537929	FALSE	CE	FALSE	0.366359504911745	2.60088653648374E-20	-0.0748026820529049
ARFGAP3	0.119545411895261	0.388541288093731	0.520246065795867	0.049356822313398	0.319895738845564	0.218949055203565	MT	FALSE	FALSE	0.0142723591370666	0.708650624371903	-0.0906959892868635
HIST1H2AC	0.526156498662394	-0.0265287964264149	0.113479069795894	0.0981938192694465	0.319817784229144	0.0358325114215158	MT	FALSE	FALSE	0.170275996173428	0.00442814381896024	0.0905695987600263
S100A10	0.943949964806404	-1.78074887536077	-0.30503138510796	-0.49209965254902	0.319459289849222	-1.13642426395489	FALSE	CE	FALSE	0.180085371626619	0.00128090274845429	-0.237491012221989
EFCAB14	0.303682177140314	0.333482103928064	0.335093761305841	-0.138166468334878	0.319387969223078	0.0976578177965925	MT	FALSE	FALSE	0.205156919304712	9.60513483509854E-06	0.00189164443453049
CNPY2	-0.398439156623815	-0.0549412398124374	-0.23922972104153	-0.113493032988885	-0.318834438832672	-0.084217136400661	PT	FALSE	FALSE	-0.27596627300301	6.07762896505317E-19	-0.0157793101397752
ZKSCAN1	-0.234548683675666	0.402079060454976	-0.402585462347766	-0.0154984236353863	-0.318567073011716	0.193290318409795	PT	FALSE	FALSE	0.0177190417293021	0.784777919735055	0.0913847653044693
ITGA6	0.238708976846876	-0.568048773652994	-0.871326128133681	-0.635726436588524	-0.316308575643402	-0.601887605120759	FALSE	CE	FALSE	-0.386999462832772	2.05236637025916E-07	-0.167262289815625
RNF213	0.0199515827978802	0.285321856972584	0.61164841352627	0.367137964796806	0.315799998162075	0.326229910884695	FALSE	LE	FALSE	-0.22193990297588	7.94308744989464E-05	-0.0184242354113084
TMEM50A	-0.297759176837226	-0.12116048340471	-0.331448279846912	-0.000845792441240167	-0.314603728342069	-0.0610031379229752	PT	FALSE	FALSE	-0.185823909902896	4.49359111992975E-06	0.0356677175762163
MRPL20	-0.213825477349639	-0.0161692296187672	-0.414971567594814	-0.0779557281956516	-0.314398522472227	-0.0470624789072094	PT	FALSE	FALSE	-0.210509483516964	3.03060428480655E-16	-0.0549761681387728
NDUFA11	-0.0691583450717821	-0.604610970409472	-0.558581776397279	-0.672214477426487	-0.313870060734531	-0.638412723917979	FALSE	CE	FALSE	0.0181172347549981	0.49232926757912	0.0196448864874674
MYH9	-0.412300410794677	-0.217810613104105	-0.21479155741986	-0.0444869757758419	-0.313545984107268	-0.131148794439973	PT	FALSE	FALSE	0.113104296413845	0.0022050981699295	-0.164612472637912
CAPN2	0.467180880262001	0.0422994355138107	0.158261533357687	-0.234205693855077	0.312721206809844	-0.095953129170633	MT	FALSE	FALSE	-0.177369829671598	0.000362820468183723	NA
AC058791.1	0.155113761890098	-0.0154745014895312	0.469619389002605	0.248141243243584	0.312366575446351	0.116333370877026	MT	FALSE	FALSE	NA	NA	NA
COX7C	0.038630642591257	-1.34755662078658	-0.663142106660624	-1.04776671981203	-0.312255732034683	-1.1976616702993	FALSE	CE	FALSE	-0.372701465356447	1.09606095164647E-19	-0.147683919507032
TSTA3	-0.0785786623162967	0.104381767161853	-0.545660642157138	-0.157804950955312	-0.312119652236718	-0.0267115918967294	FALSE	FALSE	FALSE	-0.155525460414905	0.00775770300990261	-0.0322149487107328
POLR2L	-0.0941954616599667	0.225232904860954	-0.528857029907166	-0.417090179243917	-0.311526245783566	-0.0959286371914811	FALSE	FALSE	FALSE	-0.0459929528781324	0.193591386458878	-0.0841161805392556
CHMP4A	-0.508680551212417	0.0661618989600459	-0.109920133550658	0.178637516009106	-0.309300342381538	0.122399707484576	PT	FALSE	FALSE	-0.0266162526504581	0.218572900984602	0.0293644066281098
ANXA3	-0.115506937100139	0.548974511010628	-0.500989328281384	0.727156114336184	-0.308248132690761	0.638065312673406	PT	LE	FALSE	-0.272565681813288	0.00191011563479926	-0.0764710761080454
LSR	0.670795421360621	-0.112625782883364	-0.05442905120647	-0.109282879143957	0.308183185077076	-0.110954331013661	FALSE	CE	FALSE	0.152584218782071	0.00283132347315192	-0.000950727225585313
APMAP	-0.555417350249134	-0.0511731630028993	-0.0603772987118294	0.14324164700513	-0.307897324480482	0.0460342420011152	FALSE	FALSE	FALSE	0.0652596908166319	0.244140597289357	0.0296026685521491
FAM13A	0.5220215714748	0.148488518409454	0.0937665779989132	-0.0073864699027606	0.307894074736856	0.0705510242533467	FALSE	FALSE	FALSE	-0.08403956989932	0.219846556305019	NA
ADIPOR1	0.436487969958028	0.0770645770472056	0.179139077839072	0.0430573790653741	0.30781352389855	0.0600609780562898	MT	FALSE	FALSE	0.0601412828299045	0.193245731447079	0.0790868700934466
MAPKAPK2	0.20963942116831	0.180653119603627	0.404378279600372	-0.0819395188174339	0.307008850384341	0.0493568003930963	MT	FALSE	FALSE	0.0737849067278453	0.00812725855708469	0.0329953087551749
CDC42	-0.310172270387775	-0.298594841387618	-0.303198305957544	0.36743630382047	-0.30668528817266	0.034420731216426	PT	FALSE	FALSE	0.00217195094239867	0.941567865822824	NA
EGR1	0.820256985244804	0.797522067852851	-0.207013748924579	1.8788369898287	0.306621618160112	1.33817952884077	FALSE	LE	FALSE	0.237241577679601	0.0410620272029546	0.499610754047774
SDHB	-0.524168283501618	-0.736776188493741	-0.087717423555183	-0.702052683404716	-0.3059428535284	-0.719414435949229	FALSE	CE	FALSE	-0.254449954706888	1.03212493825377E-11	-0.0509151308588636
RPS13	-0.587869307278726	-1.40720879008153	-0.0234162608971031	-0.757482393318818	-0.305642784087915	-1.08234559170017	FALSE	CE	FALSE	-0.182183356860095	0.000268943235605432	-0.00702974648506594
HNRNPC	-0.229263675835021	-0.239667735191262	-0.381656646966648	0.0128745505959369	-0.305460161400835	-0.113396592297663	PT	FALSE	FALSE	-0.00879880813165172	0.805757397386226	-0.108169330219161
NT5C3A	0.343238550163557	-0.23872922127089	0.267089121409779	-0.692016905159962	0.305163835786668	-0.465373063215426	MT	CE	FALSE	-0.389330812404258	3.64545265217854E-12	0.0502967111155259
CDCP1	0.366194782136701	-0.117000608336497	0.243446921990521	-0.226998037137403	0.304820852063611	-0.17199932273695	MT	CE	FALSE	-0.181645200775955	0.00159986112168763	0.134089514816731
BHLHE40	0.625695503661134	0.99281525409519	-0.0160945668072987	0.672509576569968	0.304800468426918	0.832662415332579	FALSE	LE	FALSE	0.422581528091806	9.28553013872176E-12	-0.0695552004283226
YWHAG	0.458043283327723	-0.0602673501141389	0.151095329716598	-0.0743826686458064	0.304569306522161	-0.0673250093799727	MT	FALSE	FALSE	0.0646140770785472	0.066565952219535	0.0692437348613619
GALE	-0.579154463594179	0.45912148229853	-0.0299351789372637	0.0314449462655504	-0.304544821265721	0.24528321428204	FALSE	FALSE	FALSE	-0.0281905875789743	0.178326306927278	-0.0396660587620548
ERBB3	0.058401008596606	0.0653800933803581	-0.664672205431816	-0.301473833706076	-0.303135598417605	-0.118046870162859	FALSE	FALSE	FALSE	-0.276193161252197	0.000464818019754507	-0.0477039154286287
DDX17	-0.434230178152817	1.12716330477527	-0.171775950154872	0.462461196481815	-0.303003064153844	0.794812250628541	PT	LE	FALSE	0.0532716872139657	0.0490234298500674	0.00465393360571786
DCXR	-0.604594397731655	-0.382592410082966	-0.0012872471224461	-0.527242897099488	-0.30294082242705	-0.454917653591227	FALSE	CE	FALSE	0.3534844221448	8.67528791079522E-10	-0.0846652542399982
IDI1	0.0206282240883833	0.14868049279828	0.584788858514528	0.18684038762155	0.302708541301456	0.167760440209915	FALSE	LE	FALSE	-0.273800450276697	1.31752578590803E-08	0.0416569992020086
CNDP2	-0.493364933887984	0.161678133677482	-0.110572246206454	-0.0163480792296442	-0.301968590047219	0.0726650272239188	PT	FALSE	FALSE	-0.0341586615895421	0.53237628902807	-0.0330542684393764
TINAGL1	0.464366347247699	-0.0423588287092169	0.13956627091808	0.596102458512562	0.30196630908289	0.276871814901673	MT	FALSE	FALSE	0.187609247115008	6.79680436697719E-06	-0.0220971219531074
NUDC	-0.421658453206032	-0.0858177768389119	-0.181894262879573	0.0719802416962088	-0.301776358042803	-0.00691876757135157	PT	FALSE	FALSE	-0.246589430036533	1.34710991951669E-15	-0.0198976377280651
NFKB1	0.0712828743830742	-0.017894741385968	0.531424989512064	0.33357107257043	0.301353931947569	0.157838165592231	FALSE	FALSE	FALSE	-0.195461445450998	1.22643064408714E-07	-0.0200763177791292
PYCARD	0.963525971281527	-1.19034535630164	-0.361093221076395	-0.743131627621602	0.301216375102566	-0.966738491961621	FALSE	CE	FALSE	-0.0719437451727955	0.0110862884631639	-0.0121098214289066
CCNI	-0.0429904358967756	0.127573098248865	-0.559238530026243	0.213996350155481	-0.301114482961509	0.170784724202173	FALSE	LE	FALSE	0.115434063440629	0.000476098665455156	-0.0972208872283447
CERS6	0.601712825995617	-0.326236116900871	-3.00133639008493E-06	-0.212244878453647	0.300854912329613	-0.269240497677259	FALSE	CE	FALSE	-0.167855438613086	0.0109589948547313	0.0912619984908787
RCAN1	-0.0290207384311272	0.511227145162107	0.629284462303031	-0.0162753893608127	0.300131861935952	0.247475877900647	FALSE	FALSE	FALSE	-0.0352291304116891	0.335630243555545	NA
SSB	-0.2961824307624	-0.238550915610171	-0.303447151470026	0.0365685867542873	-0.299814791116213	-0.100991164427942	PT	FALSE	FALSE	-0.324087125728147	1.00149565246862E-13	-0.046258817407514
WAC	0.18264540574299	0.162217196757479	0.415537415183195	0.0256760874058497	0.299091410463093	0.0939466420816641	MT	FALSE	FALSE	0.111233849282695	0.000620679381526862	0.110192693901596
CDC37L1	0.0909553051365082	0.236819689869511	0.506828398275815	0.363107527231871	0.298891851706161	0.299963608550691	FALSE	LE	FALSE	0.0503137406959494	0.244040729501638	0.0182015578440708
MSRB2	-0.0999670376590678	-0.0745027751476965	-0.496719156951263	-0.0783824725845037	-0.298343097305165	-0.0764426238661001	FALSE	FALSE	FALSE	-0.0037025697677657	0.936599709612304	0.0560328584945717
SRRM1	-0.272863659810399	0.0945229967394261	-0.323694699425916	0.204197460507876	-0.298279179618158	0.149360228623651	PT	FALSE	FALSE	0.0862951400855028	0.00677488084131007	-0.0245288906259864
CIB1	0.648493239057282	-0.870155138466485	-0.052039962109431	-0.785576035465659	0.298226638473925	-0.827865586966072	FALSE	CE	FALSE	0.0845052822546862	0.0291196818779161	-0.131864267581254
PFN1	-0.0136501045787929	-1.45564415366261	-0.581703970721362	-1.40335410552674	-0.297677037650077	-1.42949912959468	FALSE	CE	FALSE	0.144596580455848	4.61489406757342E-05	-0.178942723025589
GNAS	-0.0553122152791499	-0.462339056510564	-0.539965426513286	0.0541817016039161	-0.297638820896218	-0.204078677453324	FALSE	FALSE	FALSE	0.0228930291011937	0.63616397182043	0.219074880767363
THOC1	-0.0175859308319841	0.42486776611213	0.612380037440966	0.136026487860111	0.297397053304491	0.280447126986121	FALSE	LE	FALSE	-0.189250043501504	0.000608105880743075	-0.00801427186586312
ACTN1	-0.502859117340892	-0.140676807893917	-0.0919312532662548	0.333688139677671	-0.297395185303573	0.096505665891877	FALSE	FALSE	FALSE	0.179053340468062	5.35319731987731E-05	-0.0554520662080156
RPL26	-0.49993325317723	-1.67547128412552	-0.0941179024327985	-0.722656864826407	-0.297025577805014	-1.19906407447597	FALSE	CE	FALSE	-0.0287969390463001	0.340062398413023	-0.176229792134476
EIF4EBP1	-0.666704135009294	-0.104062182215717	0.0739581947829684	-0.128020397621026	-0.296372970113163	-0.116041289918371	FALSE	CE	FALSE	-0.0109785704295767	0.684540593383846	-0.104099855188023
HNRNPR	-0.497709367180899	-0.161361296020434	-0.0948591068342295	0.104159503750659	-0.296284237007564	-0.0286008961348876	FALSE	FALSE	FALSE	-0.289462383198756	6.19441346319079E-14	-0.0297768419036482
SLK	0.349650983033145	0.154416569996455	0.242233985627565	-0.178884409691412	0.295942484330355	-0.0122339198474788	MT	FALSE	FALSE	-0.284559745889315	2.55887150212421E-08	-0.00657934498173107
YY1	-0.276392866519312	-0.29309129789596	-0.315135103987677	0.0890778409882729	-0.295763985253494	-0.102006728453844	PT	FALSE	FALSE	-0.0871253764951913	0.000225151490976282	0.0762217529831881
STARD10	0.0101361774476243	-0.471193044824162	-0.601507877374804	-1.34098788110573	-0.29568584996359	-0.906090462964945	FALSE	CE	FALSE	-0.0421020755626677	0.259057175512832	0.009020316663505
PGK1	0.691722340300664	-0.424397261251833	-0.101665336019517	-0.00806835673739448	0.295028502140574	-0.216232808994614	FALSE	FALSE	FALSE	-0.00213847236754483	0.974180486211898	0.00318452605307629
KIF1C	-0.114575483536114	-0.0821934961952338	0.703752447141688	-0.14247327454056	0.294588481802787	-0.112333385367897	FALSE	FALSE	FALSE	0.00174126786704145	0.967164886322277	-0.0445018348971906
NFIA	-0.247563026212362	0.256985496803666	-0.34134067700337	0.399956869258413	-0.294451851607866	0.32847118303104	PT	LE	FALSE	0.0628313903904729	0.317229464789243	-0.00195148704415193
CALM2	0.0276595956615631	-0.56557473597109	-0.616307702894863	0.739450612994899	-0.29432405361665	0.0869379385119047	FALSE	FALSE	FALSE	-0.0811133301204059	0.00828054648159214	0.153955019617277
CKB	-1.26157280058981	-1.62040128062646	1.85019468224167	-2.09440025633961	0.294310940825929	-1.85740076848304	FALSE	CE	FALSE	-0.0731404266613238	0.577968618687452	NA
CARD19	0.376754126632961	0.0807654489785534	0.210893089812666	0.335155916319938	0.293823608222814	0.207960682649246	MT	FALSE	FALSE	0.0316628777878072	0.118970577914384	NA
OMA1	-0.0379477313129075	0.208217787809953	0.623895783397149	0.314756481531262	0.292974026042121	0.261487134670607	FALSE	LE	FALSE	-0.23189832396984	5.06813689108427E-13	-0.0214679598926764
AP1S1	0.430922830526474	-0.102952256907579	0.15440949284671	-0.231803532515262	0.292666161686592	-0.167377894711421	MT	CE	FALSE	0.0386344209126334	0.346051925424169	-0.00649038714624517
SUPT4H1	0.461686244161559	0.259518825625668	0.123242997488488	-0.0225017561631469	0.292464620825024	0.11850853473126	MT	FALSE	FALSE	-0.126106815246981	0.0129233432627246	NA
PERP	0.590722355733539	0.712010233362239	-1.17388025629815	1.4322115770489	-0.291578950282306	1.07211090520557	FALSE	LE	FALSE	-0.0515131132293746	0.539693365447562	-0.0148261196570871
RPLP1	-0.80287852261263	-2.04503698051899	0.219895432064266	-1.42436015314339	-0.291491545274182	-1.73469856683119	FALSE	CE	FALSE	-0.0171222474252545	0.662288729225447	-0.227739905033898
ITSN2	0.141124534439046	0.213569946490232	0.441649038088678	0.0688901952313823	0.291386786263862	0.141230070860807	MT	FALSE	FALSE	-0.053167297401319	0.0883406117426936	-0.0101023348691358
RETREG1	0.510416790838339	0.457730480179285	0.0721933741886933	0.718695971514366	0.291305082513516	0.588213225846826	FALSE	LE	FALSE	NA	NA	NA
ATP9A	-0.273201167601161	0.308704266892569	-0.308115370020447	0.0847992526278838	-0.290658268810804	0.196751759760226	PT	FALSE	FALSE	0.0840687915552661	0.422186029899385	0.0516287031933718
DEDD2	0.178217514773101	-0.19194787059342	0.402911691143062	-0.0921999594068412	0.290564602958082	-0.14207391500013	MT	FALSE	FALSE	0.0703251122745777	0.00402163803140563	-0.0138953025185349
RANGAP1	-0.0464406241286242	0.280149916818124	0.626743996941971	-0.0185907073574083	0.290151686406674	0.130779604730358	FALSE	FALSE	FALSE	-0.108546350236257	0.000314803843966271	-0.0484667621809285
ST6GAL1	-0.371029612613071	0.167674574447908	-0.209218553612302	0.505675437421486	-0.290124083112687	0.336675005934697	PT	LE	FALSE	0.211108585063054	0.000700599830346696	NA
ITGB1	0.529823916676495	0.456689541144689	0.0503689457428518	1.76582684721863	0.290096431209673	1.11125819418166	FALSE	LE	FALSE	0.21362974780512	4.73689191450164E-09	0.225467617400889
SEM1	0.00186154631993318	-0.440586932136128	-0.581887034923703	-0.703079856181804	-0.290012744301885	-0.571833394158966	FALSE	CE	FALSE	NA	NA	-0.048339639020353
SQSTM1	0.728650625700997	0.199061520271985	-1.30790606151361	-0.193204655764589	-0.289627717906309	0.00292843225369754	FALSE	FALSE	FALSE	0.189830365042804	2.9262860511662E-12	-0.0548137884985636
CYC1	-0.642499020825568	-1.26917531078159	0.0645949450036984	-1.14439149561372	-0.288952037910935	-1.20678340319766	FALSE	CE	FALSE	-0.174116917438716	0.000350121981478192	-0.0521960964415749
GALNT4	-0.142099316148423	0.190002661124753	-0.435685159850104	0.0731706429107515	-0.288892237999263	0.131586652017752	PT	FALSE	FALSE	NA	NA	NA
KCNQ1OT1	0.0379149138007056	-0.0950935682146081	-0.615038151132361	-0.0269981856817703	-0.288561618665828	-0.0610458769481892	FALSE	FALSE	FALSE	0.0891690748766645	0.29890338918528	-0.0204332386331347
STAT1	0.010375745962748	0.547571534530915	0.566289061317116	0.514526347597786	0.288332403639932	0.531048941064351	FALSE	LE	FALSE	-0.248629435767627	0.00117150390188734	0.175674411348322
MAPRE2	-0.0101178177297963	0.165115630439669	0.585592622651349	0.0775037329288761	0.287737402460777	0.121309681684273	FALSE	FALSE	FALSE	0.285114496961697	7.1825172517454E-11	-0.0189926147521153
COMMD6	0.946131009582965	-0.337577414253516	-0.371452587825204	-0.039408989222347	0.28733921087888	-0.188493201737932	FALSE	FALSE	FALSE	-0.0569804374110568	0.0712780364608208	0.190808793278544
CHORDC1	-0.263947831232777	-0.701230550195163	0.838320145798686	0.227616714562238	0.287186157282954	-0.236806917816463	FALSE	FALSE	FALSE	-0.0845731907832028	0.168850305240263	0.0314243858953522
RBM25	-0.341255036041357	-0.00710546743701634	-0.232898939449162	0.230939036534226	-0.287076987745259	0.111916784548605	PT	FALSE	FALSE	-0.241022239925369	3.18468851940125E-12	0.00892688545264408
SFXN1	0.0611765818435803	0.149467490163308	0.511415496141575	0.000744073842610105	0.286296038992578	0.0751057820029588	FALSE	FALSE	FALSE	-0.15157588022386	0.000112910712991507	-0.0131973794480533
PTMA	0.0695999795818647	-1.58696068437633	-0.642014629407727	-0.295834224224053	-0.286207324912931	-0.941397454300192	FALSE	CE	FALSE	-0.135139695997269	4.5522891100418E-06	0.166827090006727
LRRC75A	-0.0822483680647554	-0.210552402556232	0.652511022454839	-0.368950421533024	0.285131327195042	-0.289751412044628	FALSE	CE	FALSE	0.0186292999154465	0.544179426613173	0.0421232206956379
TMSB10	0.392534216442735	-3.61636200564591	-0.961444813894369	-2.11256213143881	-0.284455298725817	-2.86446206854236	FALSE	CE	FALSE	-0.00854993405799325	0.854372172208305	-0.157813651874933
TRIM26	0.190280717709473	0.0572370950596428	0.377505847570909	0.357350506324851	0.283893282640191	0.207293800692247	MT	FALSE	FALSE	0.0199005359832189	0.439533919694351	-0.00135667373608905
PCBP2	-0.0791168238013271	-0.309574894211884	-0.488602240459041	-0.21386959109565	-0.283859532130184	-0.261722242653767	FALSE	CE	FALSE	-0.0301840889672842	0.368889482743825	-0.0890141781588842
IL32	0.472053079062952	-0.603802131759445	0.0954797863017038	1.2635604804242	0.283766432682328	0.329879174332379	FALSE	FALSE	FALSE	0.0899473755427637	0.0306297786429923	0.0874218593603935
MOB1A	0.200297653967733	-0.191083254876638	0.367177361984155	-0.0750493807721446	0.283737507975944	-0.133066317824391	MT	FALSE	FALSE	0.0263548749731935	0.547844095691256	-0.0357673596922328
BTBD1	-0.015943735928565	0.225634969630814	0.58329897211348	-0.175121941217297	0.283677618092458	0.0252565142067589	FALSE	FALSE	FALSE	-0.0553149708694368	0.301578417221638	0.00585384239720343
MRPL19	-0.205043200157512	0.108700601684784	-0.361910863014331	-0.127142639861617	-0.283477031585921	-0.0092210190884161	PT	FALSE	FALSE	-0.225102422511332	6.38489361406846E-11	-0.0385030228047754
RANBP1	-0.738385683004524	-0.190345979728873	0.171945430690272	-0.26854211996502	-0.283220126157126	-0.229444049846947	FALSE	CE	FALSE	-0.0871205817645166	1.94849850271673E-05	-0.195027148252495
HIST1H4C	0.615589055682032	0.711241404613848	-0.0502497916288531	0.398266069218141	0.28266963202659	0.554753736915994	FALSE	LE	FALSE	-0.384441028642724	4.5262474548283E-11	-0.0917033927991988
RPL32	-0.544082250284377	-1.58667270780078	-0.0196891040938185	-1.22606052566413	-0.281885677189098	-1.40636661673246	FALSE	CE	FALSE	-0.0894292524348549	0.000608700044428397	-0.155426922069439
USP15	0.107078364975562	0.0986387416574945	0.456225119740565	0.109557688527596	0.281651742358063	0.104098215092545	MT	FALSE	FALSE	-0.166502303089714	3.42111393203062E-05	0.046742744650353
EGLN2	0.0231437459653792	0.180588325428324	0.53890183972654	-0.0656143262271471	0.281022792845959	0.0574869996005882	FALSE	FALSE	FALSE	-0.0279732660694755	0.0646021115909069	NA
UTRN	0.0500812619269511	0.477082355823888	0.511865620227515	0.756002750698667	0.280973441077233	0.616542553261277	FALSE	LE	FALSE	0.0417987402247696	0.577188668019269	0.0614576247473786
SMC1A	-0.089506806201697	0.160416274526561	0.650422571531343	-0.130707566008011	0.280457882664823	0.0148543542592753	FALSE	FALSE	FALSE	-0.399574815237935	2.95573922363427E-14	-0.0280360183116595
PPIP5K2	0.00353408026179114	0.0391390356889916	0.557327432212482	0.172381233422932	0.280430756237136	0.105760134555962	FALSE	FALSE	FALSE	-0.206567739607331	3.57686484337296E-07	0.0966554061806151
SLC4A7	0.0937025955294399	0.294721170856839	0.465273682052062	0.35146821458979	0.279488138790751	0.323094692723314	FALSE	LE	FALSE	-0.22183915953444	1.1188041440026E-05	0.0189422705966082
NFIB	-0.189037676022511	0.644754852632122	-0.369921353281371	1.14940252103086	-0.279479514651941	0.89707868683149	PT	LE	FALSE	-0.0951326146922702	0.202501170376013	NA
CAP1	0.346290515576475	-0.41868921775141	0.212463581776753	-0.392338488689341	0.279377048676614	-0.405513853220375	MT	CE	FALSE	0.207849066869161	1.0578291606403E-12	-0.193986386133549
MKNK2	0.296725067636737	-0.275976725835027	0.261274468334108	-0.10638609979293	0.278999767985423	-0.191181412813979	MT	CE	FALSE	0.10854330561918	0.00103257855795147	0.070770732024277
ADAP1	0.369938685466354	-0.00394842017144326	0.188034273358571	-0.0212659500254704	0.278986479412462	-0.0126071850984568	MT	FALSE	FALSE	-0.0172915259337059	0.640327054280968	-0.0249967961566326
ATP1B1	0.370177779748515	-0.476911254356903	-0.926488224013197	0.586791006519952	-0.278155222132341	0.0549398760815241	FALSE	FALSE	FALSE	-0.31858294527361	8.75252012201017E-06	-0.403853044049122
TMPRSS2	0.35431698685492	-0.271284163547672	0.201480467196947	-0.587409039968092	0.277898727025933	-0.429346601757882	MT	CE	FALSE	-0.261683529648718	0.000126162478854466	-0.0224452660024275
RPS18	-0.698651913986221	-2.30855414395195	0.143568657339541	-2.09169383126612	-0.27754162832334	-2.20012398760904	FALSE	CE	FALSE	-0.094641494513442	0.00139904455389133	-0.113738668687551
MYO5B	-0.235876902272554	0.0333680417773701	-0.317011321035178	0.00935532026504382	-0.276444111653866	0.0213616810212069	PT	FALSE	FALSE	-0.274661634251906	0.000452443050961508	-0.0577606798605725
STIP1	0.192723651735752	-0.143421552550953	0.358899897266574	0.263792398282219	0.275811774501163	0.0601854228656331	MT	FALSE	FALSE	-0.0543820377937868	0.306148203036241	-0.0100644123388709
TPT1	0.158018028059911	-0.748565698678315	0.392588057445401	-0.170636848037014	0.275303042752656	-0.459601273357665	MT	CE	FALSE	0.0575103315857051	0.0586502700363846	0.102272543911631
UQCRH	0.12533881053394	-1.76065727168338	-0.675744256203511	-1.8504099455517	-0.275202722834786	-1.80553360861754	FALSE	CE	FALSE	-0.392268920178069	3.76421976375281E-18	-0.379807794366733
TXNDC9	0.101069707789222	0.0935145879828838	0.448842569493225	-0.0994183219476386	0.274956138641224	-0.00295186698237737	MT	FALSE	FALSE	-0.0701430566660364	0.0745793173293127	0.0180128034108671
PKN2	-0.186958462089654	-0.00164091353518026	-0.362433974252213	-0.0506059969286945	-0.274696218170934	-0.0261234552319374	PT	FALSE	FALSE	-0.332045234935461	4.52976278422797E-12	-0.0515359565186382
HMGN4	0.199838498809145	0.0196309318924233	0.348531502657506	0.220850843134009	0.274185000733325	0.120240887513216	MT	FALSE	FALSE	-0.0543203288314511	0.0471768723381862	NA
ARHGAP21	0.150948375195433	0.0188376792948188	0.39698217376836	0.0428570833048498	0.273965274481897	0.0308473812998343	MT	FALSE	FALSE	-0.0374318884222468	0.417137304492398	0.0509969697461274
ZC3H15	-0.0371059596286321	-0.196913805567545	-0.509934120894623	-0.0380803997298198	-0.273520040261628	-0.117497102648683	FALSE	FALSE	FALSE	-0.264595285003055	7.74214671750294E-09	-0.0452091626216893
PSMF1	-0.637001210421151	0.0549485229581765	0.0901261327911542	0.0118198859218914	-0.273437538814998	0.033384204440034	FALSE	FALSE	FALSE	0.00213440488239011	0.97035255062533	0.00745378842402045
GABARAP	0.182984377867401	0.16614577737985	-0.729146766804579	0.0145257714618174	-0.273081194468589	0.0903357744208337	FALSE	FALSE	FALSE	0.302920357884802	5.51471076083917E-15	NA
CTBS	0.111893913692434	0.13079372220493	0.433004173542592	0.0626401509039529	0.272449043617513	0.0967169365544416	MT	FALSE	FALSE	0.118224785067177	0.0360833037951706	0.00378999077275033
SPCS2	-0.117125134403081	-0.115029940472097	-0.427355774594867	0.278512420876737	-0.272240454498974	0.0817412402023197	PT	FALSE	FALSE	-0.0967175076811569	0.0222711089927756	0.0700465320984758
PTPN4	0.0211299001138792	0.135723218916009	0.522805544978252	0.1565501037265	0.271967722546066	0.146136661321255	FALSE	LE	FALSE	-0.123129201724592	0.00121031550687721	NA
GPBP1	0.418826682812434	-0.259571148718083	0.12454989400242	0.395351711892191	0.271688288407427	0.0678902815870543	MT	FALSE	FALSE	-0.124963774756116	7.13680087910699E-05	0.052551030833407
HLA-F	0.422840000818244	-0.436249016530746	0.119956672879712	-0.0498280421159754	0.271398336848978	-0.24303852932336	MT	FALSE	FALSE	0.0204724016993653	0.685358007906694	NA
AP3S1	0.383903426147599	0.16514714901053	0.158634268429727	0.0304723430505986	0.271268847288663	0.0978097460305641	MT	FALSE	FALSE	-0.0601361612503968	0.0503663497269054	-0.00343421080069972
TSPAN14	0.256155852064278	0.0944113077060871	0.285220320451552	-0.199406102788632	0.270688086257915	-0.0524973975412724	MT	FALSE	FALSE	0.167682875925653	4.09984786594752E-09	0.00784202783663823
STRN	0.184244632852381	0.0406981778514224	0.356580252514119	-0.0416228574106685	0.27041244268325	-0.000462339779623067	MT	FALSE	FALSE	-0.0877105890537823	0.0323895526504187	0.00377673736443462
RSRP1	-0.168730407872709	0.210396106002738	-0.371810051517365	-0.0775649309803157	-0.270270229695037	0.0664155875112112	PT	FALSE	FALSE	-0.193511395969203	7.65500246424496E-05	-0.00317390875820212
TATDN1	-0.0934481308082278	-0.0278390979192829	-0.446851985061742	0.0537063118240055	-0.270150057934985	0.0129336069523613	FALSE	FALSE	FALSE	-0.181423411475831	0.00962241970781384	0.02565053169499
LBR	-0.479967056979558	-0.158760066994447	-0.0602223185913298	0.0398152257457949	-0.270094687785444	-0.0594724206243261	FALSE	FALSE	FALSE	-0.323270167026224	7.98830019579987E-09	0.0546026888129811
DKC1	-0.369438001894915	0.280750515256189	-0.169696735383091	-0.163714196433399	-0.269567368639003	0.0585181594113952	PT	FALSE	FALSE	-0.388657062845425	1.12376035755631E-11	-0.00420569577240659
NDUFA3	0.412515232180369	-0.250617217784789	0.126135595266837	-0.456422638337723	0.269325413723603	-0.353519928061256	MT	CE	FALSE	0.0234514110647811	0.175800966305185	-0.0329486980695539
TIMM10	-0.314786720610753	-0.053918397911459	-0.22359981645591	0.0235667140346887	-0.269193268533331	-0.0151758419383852	PT	FALSE	FALSE	-0.185159096779902	6.40870199683063E-11	-0.0529668696061136
CCL28	-0.131921682219865	0.399838801748104	-0.405236235921552	0.870962981559444	-0.268578959070709	0.635400891653774	PT	LE	FALSE	-0.46039793408158	1.78847742218621E-09	NA
SF3A1	0.0282244515170291	0.204082828703	0.50826043354206	0.312610093422942	0.268242442529545	0.258346461062971	FALSE	LE	FALSE	0.110536449261955	0.000520837654998243	-0.000841378004429405
FKBP3	-0.432821134086947	-0.115230363111066	-0.103617623017196	-0.0247028434428909	-0.268219378552071	-0.0699666032769785	PT	FALSE	FALSE	-0.268371942169787	3.13798866519563E-12	-0.0230694719495061
SLC30A7	0.0336074142993528	0.0802124717554773	0.500791746023653	0.352710698957508	0.267199580161503	0.216461585356493	FALSE	FALSE	FALSE	-0.213447725254624	9.10258177163718E-07	-0.0138783195783769
SNRPB2	-0.260721952738877	0.0496003515327783	-0.273620443960437	0.00544369205264061	-0.267171198349657	0.0275220217927095	PT	FALSE	FALSE	-0.232766598588573	0.000314902927855208	-0.0128558628360251
NRBP1	-0.0560766922264548	0.175059188237128	0.590018359098025	0.249411790240562	0.266970833435785	0.212235489238845	FALSE	LE	FALSE	0.115177932354037	1.04116595152152E-06	-0.023753678897557
UFM1	0.587879176099409	0.162574742128104	-0.0546326118261717	-0.027097715006936	0.266623282136619	0.0677385135605838	FALSE	FALSE	FALSE	-0.065906877035972	0.327654355977243	0.133646650921724
CD151	-0.300571257705395	-0.485043556441702	-0.232129659234633	0.0483793165232869	-0.266350458470014	-0.218332119959208	PT	FALSE	FALSE	0.232643159015098	8.5651355832155E-07	0.000183449774491695
COX8A	0.0291263135150786	-1.63645488902028	-0.560550930658313	-1.49011218345242	-0.265712308571617	-1.56328353623635	FALSE	CE	FALSE	-0.43130250657421	9.2634170990995E-11	-0.131972336859776
NUP42	-0.0012585693138556	0.111289857191418	0.531596227934569	0.170638709905579	0.265168829310357	0.140964283548499	FALSE	LE	FALSE	NA	NA	NA
NOB1	-0.211612868699828	-0.0162979202873341	-0.317955376650255	0.0937888518315686	-0.264784122675041	0.0387454657721172	PT	FALSE	FALSE	-0.0650764730674298	0.203022245987867	-0.0430320099241071
CDK4	-0.39453273902184	0.0282515275494826	-0.13497815914177	-0.168053660256523	-0.264755449081805	-0.0699010663535204	PT	FALSE	FALSE	-0.37632621418315	4.52605009093611E-13	-0.023668522972105
TIPARP	0.445540159432444	0.289850084615363	0.0827620964649407	-0.297329130598764	0.264151127948692	-0.00373952299170066	FALSE	FALSE	FALSE	0.109955162056017	0.00244323295830886	0.0516930348714753
COA4	-0.293695975289409	0.0175960932763053	-0.234499466663413	-0.287847870725348	-0.264097720976411	-0.135125888724521	PT	FALSE	FALSE	-0.114293089381207	2.39535404372122E-06	-0.0491134708496817
PPP1R10	-0.0234583276773606	-0.0275650181682137	-0.504347191723071	-0.252633902136696	-0.263902759700216	-0.140099460152455	FALSE	FALSE	FALSE	-0.17812448292137	3.01865426106146E-06	0.0219682072190417
NPC2	-0.617699522723496	-0.244106528738463	0.0903318866581158	-1.11058459202077	-0.26368381803269	-0.677345560379614	FALSE	CE	FALSE	0.31020959671952	5.07718954229687E-12	-0.0430150104392599
RPL26L1	-0.195944248996393	0.23604703349383	-0.331408016133741	-0.0873788490010263	-0.263676132565067	0.0743340922464021	PT	FALSE	FALSE	-0.0657495500681047	0.000139318192205218	-0.0257152015759439
TXN2	-0.450746471047913	-0.452143964555343	-0.0764114418797976	-0.350112760456958	-0.263578956463855	-0.401128362506151	FALSE	CE	FALSE	-0.0869092258777748	0.00408820213520107	-0.0746354211867608
SKIL	-0.20431479745252	0.198315391884268	-0.322775849659814	0.740174770213974	-0.263545323556167	0.469245081049121	PT	LE	FALSE	0.165964416553865	0.00730713161870686	0.0933319763300948
SMARCA2	0.0634466868123249	0.113576957546707	0.462730335683256	0.307710766292679	0.26308851124779	0.210643861919693	FALSE	LE	FALSE	0.0682013138598299	0.0835614166667534	0.0515561053895133
TRAK2	0.0685141834664624	-0.0723176205004807	0.456429180893324	0.153149827045006	0.262471682179893	0.0404161032722624	FALSE	FALSE	FALSE	0.0295928575236166	0.45522501543052	-0.00318231259889457
ELOB	0.396863072173336	-0.772556497172445	-0.920302957618666	-0.52496008033596	-0.261719942722665	-0.648758288754202	FALSE	CE	FALSE	NA	NA	-0.130182744761468
MYL12A	-0.178531353733868	0.166349465847666	-0.344419290250959	1.57029269923201	-0.261475321992414	0.868321082539837	PT	LE	FALSE	0.0887068570788549	0.0235896275107762	-0.0517298041741916
AP2B1	0.364511430327129	0.00598742881861769	0.158173233751159	0.232812449237346	0.261342332039144	0.119399939027982	MT	FALSE	FALSE	-0.19582953056044	0.000285607515817197	-0.104648349711786
TOR4A	0.167157258245862	0.266417494473466	0.355082252639008	0.0191573147096455	0.261119755442435	0.142787404591556	MT	FALSE	FALSE	0.0487764227549982	0.079666413172734	-0.0310183063235283
C1orf35	0.0600424193737608	0.26586924212996	0.460954229214094	-0.0379380850224649	0.260498324293927	0.113965578553748	FALSE	FALSE	FALSE	-0.00817790551766286	0.713046430899629	0.00484245603989231
CAPN1	0.603373182639167	0.00736496210447424	-0.0831038429969655	0.310362677132112	0.260134669821101	0.158863819618293	FALSE	FALSE	FALSE	0.0883025071875551	0.0293362862249934	-0.0372392269956567
DMXL1	-0.0617965522724921	0.30627652775719	0.58101169428834	0.163878234998919	0.259607571007924	0.235077381378054	FALSE	LE	FALSE	-0.105101558192058	0.00437994674702466	NA
CLK1	-0.0143330926423921	-0.103023590558062	0.533139279652453	0.408147444659414	0.25940309350503	0.152561927050676	FALSE	FALSE	FALSE	-0.0543157754614392	0.302790264438503	0.0429940077792748
PLK3	0.350188227927735	-0.0399044787513694	0.167681687502386	0.209802537809296	0.25893495771506	0.0849490295289631	MT	FALSE	FALSE	0.154880975245398	4.27977737543835E-05	NA
IRF2BP2	0.0620521079123297	-0.197781344979391	-0.579656503446969	-0.0641991086172418	-0.258802197767319	-0.130990226798316	FALSE	FALSE	FALSE	0.113583105622481	0.00443714873450904	0.317215111689995
KIAA1217	-2.87728264081188E-06	0.361675377441826	0.517462385295351	-0.0144486617989412	0.258729754006355	0.173613357821442	FALSE	FALSE	FALSE	0.141640483882467	0.000884209413406326	-0.0173041078955705
VEGFA	0.898291571968304	-0.194130734460603	-0.381295483379871	0.449461124150019	0.258498044294216	0.127665194844708	FALSE	FALSE	FALSE	0.474854721299904	4.15057312543837E-13	-0.123946983848391
CYB5A	-0.476764329883456	0.823082855889419	-0.0396679722495921	0.792088618393253	-0.258216151066524	0.807585737141336	FALSE	LE	FALSE	0.00107235926537853	0.989094760776293	0.0119849906708349
TMC5	0.161805837114378	1.72483986604553	-0.677994600895288	-0.234623484608879	-0.258094381890455	0.745108190718326	FALSE	FALSE	FALSE	-0.631239073722666	1.77996675286873E-09	-0.206874547216986
GFPT1	0.709734681764826	-0.206913498433527	-0.194288737639323	-0.2660999437879	0.257722972062751	-0.236506721110714	FALSE	CE	FALSE	-0.243664239226262	0.000833975946893054	0.0881087088312893
CFAP97	0.454183440753152	0.165001137642694	0.0594346351105779	0.429386584046701	0.256809037931865	0.297193860844698	FALSE	LE	FALSE	-0.0676832184321535	0.00550655930593431	0.0201570936193436
CD24	0.551174815155723	-0.795617708741252	-1.06385634966292	1.70742117763978	-0.2563407672536	0.455901734449262	FALSE	FALSE	FALSE	-0.227553091610802	0.0234387304259309	-0.0325836824188079
PKM	0.488412384836453	-0.712132242665984	0.024147663049257	-0.678020950050659	0.256280023942855	-0.695076596358321	FALSE	CE	FALSE	0.00105812588326007	0.989472912694265	-0.268264472045652
TFDP2	-0.207360898846328	0.512032994636219	-0.305125094840333	0.108611286296205	-0.256242996843331	0.310322140466212	PT	LE	FALSE	-0.183755439964367	7.53214859723549E-06	0.0589097424996061
CCDC47	-0.11184314909047	-0.14306780542934	-0.400164265200097	-0.0916317630138899	-0.256003707145283	-0.117349784221615	PT	FALSE	FALSE	-0.341592774579252	5.3682646727806E-12	0.0484802111048559
TXNDC17	0.0808743384301991	-0.317579866746589	-0.592811603123282	-0.871776434520327	-0.255968632346542	-0.594678150633458	FALSE	CE	FALSE	-0.227617778939684	3.52979224966201E-10	-0.113513641047541
CMAS	0.418744148230491	-0.507880917508154	0.0927477256284157	-0.211189877192007	0.255745936929453	-0.35953539735008	FALSE	CE	FALSE	-0.410153995318579	6.88229348100901E-10	0.0756421654552832
UBE2L3	-0.389503081608058	0.100136246421428	-0.121617432290412	-0.232598835164787	-0.255560256949235	-0.0662312943716793	PT	FALSE	FALSE	-0.0658686087150144	0.0589166994393475	-0.168141468950711
USP53	0.250364377743795	-0.277473155850923	0.260620716699158	-0.231957023402471	0.255492547221476	-0.254715089626697	MT	CE	FALSE	-0.302177993143263	3.17883654285172E-07	0.0334227047058511
HIST1H1C	0.364754378544826	0.252251906984429	0.145696980075316	-0.221944560921069	0.255225679310071	0.0151536730316799	MT	FALSE	FALSE	-0.421525101649573	5.96348438767291E-16	0.0685205077940807
SERTAD2	0.232632537822834	0.0943390953571408	0.276993525021959	0.262084153490515	0.254813031422397	0.178211624423828	MT	FALSE	FALSE	0.28240438547964	7.74618032936043E-18	-0.05908039957772
ZNF207	0.361382080193718	0.0503748895623404	0.147007588550362	-0.0309832554123586	0.25419483437204	0.0096958170749909	MT	FALSE	FALSE	-0.0431444472673888	0.197880990373312	0.0203326574642493
C11orf49	0.11878807416741	0.156571618083724	0.388913919233651	0.0706772040267301	0.25385099670053	0.113624411055227	MT	FALSE	FALSE	0.0645278291811048	0.118637304171936	-0.022297800505229
SBDS	0.175541867712405	0.127978052583919	-0.683187026958002	0.594107092418258	-0.253822579622798	0.361042572501088	FALSE	LE	FALSE	-0.0765184010484747	0.0739521599634599	0.143252666410852
ADIPOR2	0.180660083203231	0.00688821428998709	0.326578032229294	0.0978803174200829	0.253619057716263	0.052384265855035	MT	FALSE	FALSE	0.0270414785972732	0.602903233140446	-0.00641625445300131
TCEAL8	0.498102681899665	0.0839526110398277	0.00823039999217579	-0.0701743559942607	0.253166540945921	0.00688912752278348	FALSE	FALSE	FALSE	-0.264382086760329	3.84100750161515E-06	0.0213907102130961
SAT1	0.38385959208078	-0.799630703587066	-0.889952736048144	-0.0198310869275531	-0.253046571983682	-0.40973089525731	FALSE	FALSE	FALSE	0.108376297998144	0.100520035214299	-0.0261280014290053
NDUFB6	0.00962159350438263	-0.138900683841688	0.495754782869154	-0.225077112564344	0.252688188186768	-0.181988898203016	FALSE	CE	FALSE	-0.268175503933147	3.98414620066172E-08	-0.019797988985794
SUPT5H	0.126900446163737	0.147409223686464	0.377911084644408	0.0675721023092528	0.252405765404073	0.107490662997859	MT	FALSE	FALSE	0.00371619274862914	0.892419420188496	0.0472713591960772
TRAPPC2B	0.0713124618993233	0.263844328631681	0.432727012975509	0.221842437939203	0.252019737437416	0.242843383285442	FALSE	LE	FALSE	-0.0826801832106946	0.0129875387205514	NA
TSPAN13	0.196321441481157	0.244558440327547	0.307233210998522	0.052012143194748	0.251777326239839	0.148285291761148	MT	FALSE	FALSE	-0.426805481616667	1.04280935112999E-06	-0.0498127630368135
METRN	0.098494347262964	0.450521180272443	0.404461328911274	0.354642401554143	0.251477838087119	0.402581790913293	FALSE	LE	FALSE	0.0480673962861431	0.036897207150829	NA
ACBD3	0.362240233960665	-0.0390658827345136	0.140471445544554	0.0982606192686961	0.251355839752609	0.0295973682670913	MT	FALSE	FALSE	-0.0632474199540997	0.121179371991255	0.0088081029393523
SRM	-0.399756522711601	0.110891860709888	-0.102578871122107	-0.17683934759544	-0.251167696916854	-0.0329737434427759	PT	FALSE	FALSE	-0.0977079610749607	0.0455890237417016	-0.0170538609104305
OTUD7B	0.183765470489433	0.174083503346987	0.31842588578756	-0.120582008373163	0.251095678138497	0.0267507474869119	MT	FALSE	FALSE	0.0461936144427028	0.152549221466431	0.00911248668255404
KATNBL1	0.0520877230276262	0.128711979425059	0.449657835634387	0.278522349150749	0.250872779331007	0.203617164287904	FALSE	LE	FALSE	-0.135073279289425	0.000677359449253212	0.00262815506123748
TFRC	0.0316785549545626	-0.1422726151345	-0.53337557115727	-0.0209028684820698	-0.250848508101354	-0.0815877418082851	FALSE	FALSE	FALSE	-0.518640883291678	6.65113923067628E-12	-0.0603823109477364
NUP54	0.0525919113027793	0.135109730784349	0.448260037427993	0.0101612155796091	0.250425974365386	0.0726354731819792	FALSE	FALSE	FALSE	-0.342655618770996	1.76834744755689E-15	-0.0622399521604122
MRTO4	-0.417930516498699	0.0968218712092159	-0.0829167511106921	0.256107461340715	-0.250423633804696	0.176464666274965	FALSE	FALSE	FALSE	-0.207518555680121	3.66885426665981E-11	-0.0583622802160193
RESF1	0.180562295237141	0.326460834982788	0.319698219007633	-0.00878891072284027	0.250130257122387	0.158835962129974	MT	FALSE	FALSE	NA	NA	NA
VDAC3	-0.484239946314021	-0.225533167885656	-0.0152559835645705	-0.347757993989094	-0.249747964939296	-0.286645580937375	FALSE	CE	FALSE	-0.172804762209594	0.000412673366534852	-0.0524168971337684
DNAJC9	-0.0770824865050801	-0.0647349315138031	0.576307873009932	0.123471922757936	0.249612693252426	0.0293684956220667	FALSE	FALSE	FALSE	-0.311113231264847	2.06435778488226E-15	0.00928593030593627
FBXO34	-0.230517323387772	0.0378924016376756	-0.26800433489905	0.0840625266636521	-0.249260829143411	0.0609774641506639	PT	FALSE	FALSE	-0.0496253070107282	0.225863453286835	0.0582127488177939
FBXW2	0.046461533502637	0.232361784339065	0.451663116972871	0.0745965102778503	0.249062325237754	0.153479147308458	FALSE	FALSE	FALSE	-0.134461067533471	5.19939169280507E-09	-0.00985853395922254
CTSC	0.173155346312404	0.0876038986597893	0.324410643333794	-0.0958200955182746	0.248782994823099	-0.00410809842924265	MT	FALSE	FALSE	-0.126275764426533	0.0536174450697066	-0.0150819372781748
RNF145	0.228756482618751	0.18534546412674	0.268761631087247	0.0216842318438648	0.248759056852999	0.103514847985303	MT	FALSE	FALSE	-0.158536224985623	0.00151065354675643	-0.00466460979955285
CLDN7	0.0471478263654999	-0.984309871704544	-0.544612528821501	-0.159597620021509	-0.248732351228	-0.571953745863027	FALSE	CE	FALSE	-0.52853888013072	2.05914597483015E-11	-0.200556380670605
SF3B2	-0.425378972780845	0.00259597233963782	-0.0718079051329377	0.00461526214733965	-0.248593438956891	0.00360561724348873	FALSE	FALSE	FALSE	0.0228169678508044	0.444765305420407	0.0475947318837227
EIF2S2	-0.368912762541222	-0.144004888728458	-0.127889807406719	0.170836249206879	-0.24840128497397	0.0134156802392107	PT	FALSE	FALSE	-0.27709202093617	5.98652647867467E-07	-0.0830247917421545
TMEM205	-0.149150667470499	0.476443387635293	-0.347364788895435	0.222110774898094	-0.248257728182967	0.349277081266693	PT	LE	FALSE	0.109519668983364	0.000726047404183591	0.0236077927406833
CCND3	0.105749328739208	-0.0265196227152655	0.390528333833862	0.387564977474593	0.248138831286535	0.180522677379664	MT	FALSE	FALSE	0.0918688037036155	0.0013222407747119	0.0207655234626096
SLC25A6	-0.652785808945115	-2.29855162749632	0.156883631263013	-2.06140686775048	-0.247951088841051	-2.1799792476234	FALSE	CE	FALSE	-0.125036631863054	0.0241214946241435	-0.181003010079154
GUK1	0.617298898191912	-0.157213837702442	-0.122341698621907	-0.283686839276728	0.247478599785003	-0.220450338489585	FALSE	CE	FALSE	0.0225526641296317	0.369568345757119	0.00838937549437779
VAPA	-0.444408320220755	0.0687700701397054	-0.0504653323525388	0.599261753359672	-0.247436826286647	0.334015911749689	FALSE	FALSE	FALSE	-0.0327777660608337	0.450060937606816	-0.0297556826902594
SNRNP48	0.190474800191352	0.00784661967802425	0.303953839316279	0.119474507121974	0.247214319753816	0.063660563399999	MT	FALSE	FALSE	-0.225102951743845	4.17467400136143E-08	-0.0194415272616482
HACD3	-0.397057028535144	-0.0512779176763798	-0.0967632562782377	-0.0789981580494534	-0.246910142406691	-0.0651380378629166	FALSE	FALSE	FALSE	-0.30496140000537	0.000254177694509539	-0.0371338889606041
CSRP1	0.293588653323388	-0.157334622919814	0.200125355545301	0.0874611637287346	0.246857004434344	-0.0349367295955397	MT	FALSE	FALSE	0.24543535389186	0.000132239157548961	0.00533021179671067
NTAN1	0.226035181139291	0.0121697092044739	0.266644711858535	-0.0452437797322454	0.246339946498913	-0.0165370352638857	MT	FALSE	FALSE	0.216534811482465	7.62904697928211E-06	NA
FLVCR1	0.0394092124498808	0.304265478167608	0.45203264161369	0.138333400408609	0.245720927031786	0.221299439288108	FALSE	LE	FALSE	-0.412399931324882	1.32874368336864E-10	NA
KAT6B	0.0139005689265201	0.339292835390086	0.477143316124625	0.0542437422314341	0.245521942525573	0.19676828881076	FALSE	FALSE	FALSE	-0.00227682642392941	0.957469928981963	0.0720650813430734
NT5C	-0.338747221167987	-0.0762517596227161	-0.151615914645865	-0.144928249691342	-0.245181567906926	-0.110590004657029	PT	FALSE	FALSE	-0.0794347752742391	0.00318065859150357	-0.0326289746007771
LLGL2	0.128573661826632	-0.263133274845972	-0.618864244111173	-0.278930083445183	-0.245145291142271	-0.271031679145578	FALSE	CE	FALSE	-0.113923764358856	0.00350191412079875	-0.0302126009935975
COX5B	0.00366603157020773	-2.14136187600241	-0.492575019409991	-1.98844591739236	-0.244454493919892	-2.06490389669738	FALSE	CE	FALSE	-0.270693519153651	2.05331195137713E-16	-0.0973496099354112
ESYT2	0.0980257031712484	0.232224349784622	0.390671091631607	-0.0586696246205667	0.244348397401428	0.0867773625820275	FALSE	FALSE	FALSE	0.0822625307770033	0.0140238901390669	0.0189277737539277
RPP30	0.00921532565342331	0.102150160336706	0.479435030131933	0.234805671809055	0.244325177892678	0.16847791607288	FALSE	LE	FALSE	-0.188834106178635	7.93402770704561E-07	0.0221674786555697
TENT2	0.0096717103854973	0.200274865417137	0.478411820500997	0.0786941899502829	0.244041765443247	0.13948452768371	FALSE	FALSE	FALSE	NA	NA	0.0231265434233163
SRRM2	-0.0842716599619822	-0.125962250257158	-0.399981262968803	0.191051733035494	-0.242126461465393	0.032544741389168	FALSE	FALSE	FALSE	0.000794345072159399	0.979490935571897	-0.0541438670748948
RHBDD2	0.0774933156359783	0.135617928395634	0.406584471287886	0.417757398602776	0.242038893461932	0.276687663499205	FALSE	LE	FALSE	0.220523683452586	3.71364469666078E-08	0.0709983276343793
GOLGA8B	-0.124015146069323	0.2072920450685	0.607499757117752	-0.0346279866235844	0.241742305524214	0.0863320292224576	FALSE	FALSE	FALSE	-0.269318754185237	0.000117814731622815	NA
MRPS16	-0.395020453791921	-0.0161785838221964	-0.0884392587471754	-0.0877952761382612	-0.241729856269548	-0.0519869299802288	FALSE	FALSE	FALSE	NA	NA	-0.0336963759441953
CPNE1	-0.560006762993295	0.0511742937972168	0.0769074283245605	0.026958687090114	-0.241549667334367	0.0390664904436654	FALSE	FALSE	FALSE	0.12669711185121	0.08915078979686	-0.0317843583932464
ZNHIT1	-0.0760717061474701	-0.486901566504262	-0.405978583659218	-1.07302667495655	-0.241025144903344	-0.779964120730407	FALSE	CE	FALSE	0.044857385508156	0.151003144871211	-0.0625477689300524
LIMA1	0.57950139777231	-1.20077409076508	-0.0980435861726645	-0.665274512507464	0.240728905799823	-0.933024301636274	FALSE	CE	FALSE	-0.260713909142078	1.42636073194044E-06	-0.153566853814299
ITGB3BP	0.0171421976256194	0.0941251573295607	0.464185002428296	-0.00275315798606424	0.240663600026958	0.0456859996717482	FALSE	FALSE	FALSE	-0.412679434831699	3.1595784094081E-27	-0.0435416164228317
TXN	0.0391002111659038	-2.39589000767482	-0.520024112898567	-1.96580637476223	-0.240461950866332	-2.18084819121853	FALSE	CE	FALSE	-0.287811462623742	2.76662831059995E-07	-0.330426244599978
CLPTM1	0.0561951797265932	0.296115128818877	0.424574085669087	0.00849017048046674	0.24038463269784	0.152302649649672	FALSE	FALSE	FALSE	0.0336756774976051	0.498947230177642	0.00224775940044331
PWWP2A	0.08910710181279	0.0774549186228477	0.391109518656918	-0.032938305967704	0.240108310234854	0.0222583063275719	FALSE	FALSE	FALSE	0.00273007759755421	0.933394185178286	0.0820661488090737
ARPC5L	0.456168319777147	0.132690617828887	0.0234707709395527	0.0749079078910011	0.23981954535835	0.103799262859944	FALSE	FALSE	FALSE	-0.0771605073744827	0.00338407472757943	0.0220955308720021
XPO1	-0.157640742017423	0.258952998195867	-0.321615400754968	0.270688096811516	-0.239628071386196	0.264820547503691	PT	LE	FALSE	-0.173430482237445	8.10979216420905E-06	0.0196996325394987
DDX39B	-0.417984765040751	-0.229295995117953	-0.061215415992987	0.00180728081181947	-0.239600090516869	-0.113744357153067	FALSE	FALSE	FALSE	-0.0336202284399913	0.384446840064729	-0.0296302273438354
STT3B	-0.57779794941461	-0.194545124056313	0.0997462871104506	0.0933673059544651	-0.23902583115208	-0.0505889090509242	FALSE	FALSE	FALSE	-0.140281284347946	0.0101719727899508	0.0426823782001369
PCNA	-0.658517010285809	0.0172308200225864	1.13611829555428	-0.295155196637026	0.238800642634235	-0.13896218830722	FALSE	FALSE	FALSE	-0.596600647646869	6.50417310334013E-14	-0.0532128706236892
SUN2	-0.080167356132786	0.337731872763678	0.557437155404571	0.212598968632795	0.238634899635892	0.275165420698236	FALSE	LE	FALSE	0.144144988960639	1.85246936117557E-09	-0.0184115087364198
COQ10B	0.259082550527012	0.0898711608552984	0.218067280448391	0.000292496409883825	0.238574915487701	0.0450818286325911	MT	FALSE	FALSE	0.0660323535081638	0.0526231565022518	0.0198727836415804
LAMB3	0.193397116830537	0.11368035948823	0.283728139554231	-0.244421396482737	0.238562628192384	-0.0653705184972537	MT	FALSE	FALSE	0.115853791095363	0.08049951781835	0.00130798672612542
USP12	0.233932798544559	0.128848200192243	0.243009668492263	0.0944190556972502	0.238471233518411	0.111633627944746	MT	FALSE	FALSE	0.021521724832711	0.739481251487374	0.0418599412027347
CD63	0.23347109525793	0.154631179115038	-0.709997918983611	0.620286024235912	-0.23826341186284	0.387458601675475	FALSE	LE	FALSE	0.10416164938601	7.52550458897195E-05	-0.166834217174072
GADD45A	0.435390205222122	-0.590496475412795	0.0409625036402659	-0.0152326307291566	0.238176354431194	-0.302864553070976	FALSE	FALSE	FALSE	0.0833675240337518	0.057436083029498	0.149410088231522
CCT4	-0.389344019070758	-0.145585688008656	-0.0869307384959139	-0.242146332938756	-0.238137378783336	-0.193866010473706	FALSE	CE	FALSE	-0.289474162014571	6.87258861697868E-09	-0.0291754641919779
PIK3CB	0.0363399521685925	0.412153363018811	0.439912729839085	0.451224777768834	0.238126341003839	0.431689070393823	FALSE	LE	FALSE	-0.157277040532924	0.000538433747026758	0.0135131985307004
TMEM214	0.020131183524345	0.180377879653301	0.455691393840834	0.202342633614427	0.237911288682589	0.191360256633864	FALSE	LE	FALSE	0.21319081559076	1.27892009414834E-08	-0.0454261770899411
PHB	-0.441804084420295	-1.06705891502129	-0.0339076139577839	-0.858020948921659	-0.237855849189039	-0.962539931971472	FALSE	CE	FALSE	-0.267350388342229	4.67283816036822E-09	-0.139186463603934
TIMM9	-0.358858498898726	0.0934196666176603	-0.116718187297866	0.279148921822386	-0.237788343098296	0.186284294220023	PT	FALSE	FALSE	-0.236106308297695	8.69886916226536E-10	-0.00873360066578832
PSMC1	-0.260376841764574	0.0707090257004295	-0.215184630818427	-0.0377929571566211	-0.2377807362915	0.0164580342719042	PT	FALSE	FALSE	-0.15859066611203	1.18824091004987E-06	0.00626664567539859
TMEM159	0.319462034029428	0.21138634168817	0.155592763737625	-0.0563870592591551	0.237527398883526	0.0774996412145076	MT	FALSE	FALSE	-0.0297790060540881	0.364320939390828	-0.0491295823600859
SMNDC1	0.130119237704727	0.462991393442068	0.344479536996659	0.0278937713812712	0.237299387350693	0.24544258241167	MT	FALSE	FALSE	-0.0668723832961405	0.0309014465388133	0.0130019276276609
CEBPD	-0.152750830561227	0.825041814557726	-0.320913066448971	0.503756742459543	-0.236831948505099	0.664399278508634	PT	LE	FALSE	0.157763541466029	3.09891949775729E-07	-0.087192391905671
FOSL2	0.230267360298973	0.447461974085354	0.243121664468352	-0.240094959005523	0.236694512383663	0.103683507539916	MT	FALSE	FALSE	0.188252477612982	4.54187664696739E-07	-0.0189782826586327
SORL1	0.0575407321288659	0.0788198820433907	-0.530697239516578	-0.151016267186594	-0.236578253693856	-0.0360981925716014	FALSE	FALSE	FALSE	0.387224499573207	2.40451247006717E-09	0.0293402233874647
MOB4	0.316606390474635	0.174033653996039	0.156516812933253	-0.0396146353004929	0.236561601703944	0.0672095093477731	MT	FALSE	FALSE	-0.158950082168103	2.8244127441953E-05	0.0290010895036996
AKR1A1	-0.479980582924418	-0.295211241937685	0.00840180917610089	-0.301021890264873	-0.235789386874159	-0.298116566101279	FALSE	CE	FALSE	-0.0137044751649615	0.656377162271582	-0.158805614802318
LAMTOR1	-0.0559356404341584	-0.0391325564277709	-0.414278246323298	-0.439574975853827	-0.235106943378728	-0.239353766140799	FALSE	FALSE	FALSE	0.160402570500352	5.06814294561991E-13	0.014948613429016
HNRNPA0	-0.0989310103467975	-0.301721131507464	-0.370604267077685	0.150875563794346	-0.234767638712241	-0.0754227838565589	FALSE	FALSE	FALSE	-0.0413847669549357	0.166506406623941	0.038512760573332
STAT3	-0.161926379932634	0.0933937350631655	-0.307141747782668	0.0694586526507992	-0.234534063857651	0.0814261938569824	PT	FALSE	FALSE	-0.0163644645534308	0.73823450979515	-0.0224945151308271
SMIM8	-0.00930352153064939	0.138409650568402	0.478228934186539	0.176241302798864	0.234462706327945	0.157325476683633	FALSE	LE	FALSE	-0.120255221917362	0.000389505663890136	NA
GTF2B	0.129512148332947	0.106470686529347	0.338892749925334	-0.137343198863469	0.23420244912914	-0.0154362561670612	MT	FALSE	FALSE	-0.210185842977215	4.96839036513016E-10	0.0267089169429287
SLC30A9	0.037763437246064	0.178093439010501	0.430587371671123	-0.149564850521853	0.234175404458593	0.014264294244324	FALSE	FALSE	FALSE	-0.360089813493202	3.15860729234567E-12	-0.0300436082690692
SDF2L1	-0.171900953988649	0.0731185440215221	-0.296161121385813	-0.220109315321098	-0.234031037687231	-0.0734953856497877	PT	FALSE	FALSE	0.0163131623597849	0.562167745032007	-0.0907740304709039
CALR	-0.498595921344781	-1.06014945965206	0.0308947675883693	-0.268950836520491	-0.233850576878206	-0.664550148086274	FALSE	CE	FALSE	-0.0499172361833782	0.179069886004668	0.0495796431113775
NEK7	0.0777352561629867	0.0622441070635962	0.38994416972095	0.383047053925248	0.233839712941969	0.222645580494422	FALSE	FALSE	FALSE	0.177385767407154	5.66781564045882E-06	0.0332884784335914
B2M	0.228506707918696	0.270819705205585	-0.695785019115916	0.869628485099265	-0.23363915559861	0.570224095152425	FALSE	LE	FALSE	-0.0285542635902857	0.519991379806763	0.568932951833908
HPRT1	-0.0137600025689604	0.154999859117883	0.480745591245985	0.228195916466407	0.233492794338512	0.191597887792145	FALSE	LE	FALSE	-0.308499382968662	1.29476526093016E-07	-0.0314499701148647
RAB29	-0.0903426920348662	0.374998417287304	0.556999862478312	0.303305769775122	0.233328585221723	0.339152093531213	FALSE	LE	FALSE	-0.04663164088459	0.491265721069386	NA
VPS37B	0.531938886278424	0.0894198803381607	-0.0653573741662619	0.144704825072345	0.233290756056081	0.117062352705253	FALSE	FALSE	FALSE	0.0529857952973533	0.0713663189650377	-0.0818518986191303
C8orf33	0.115355839592012	0.0832525179795058	0.350507025185827	0.090032729344405	0.232931432388919	0.0866426236619554	MT	FALSE	FALSE	0.0548818060693465	0.194516208173594	0.0124922360413018
SEC61G	0.733538290911407	-0.548145392126672	-0.268263347814167	-0.330448334398512	0.23263747154862	-0.439296863262592	FALSE	CE	FALSE	-0.117231168160773	0.000306811191407269	-0.0547324201015273
SARNP	0.265225481705095	0.136434445393337	0.200009287148977	-0.140023293025344	0.232617384427036	-0.00179442381600348	MT	FALSE	FALSE	-0.298621708582667	1.89835252565316E-18	NA
C1orf52	0.0970180044115305	-0.0873639129054751	0.367628210548762	-1.79313782597834E-05	0.232323107480146	-0.0436909221418674	FALSE	FALSE	FALSE	-0.0886362632319209	0.000663557648436155	-0.0161435174619244
POC1B	0.0473400757795857	0.51584873781772	0.417004232063885	0.304115858037813	0.232172153921735	0.409982297927767	FALSE	LE	FALSE	-0.287125916720262	1.06908771366794E-06	0.0227537307138692
SEZ6L2	0.287820581304817	0.635706498935174	0.176467013237021	0.052225166839353	0.232143797270919	0.343965832887264	MT	FALSE	FALSE	0.0760593536012854	0.160392528001751	0.0931769365287147
LIME1	-0.283725041099429	0.491825102932944	0.747961776202704	0.512058069481861	0.232118367551637	0.501941586207402	FALSE	LE	FALSE	0.0600785545761778	0.00224606325003887	NA
ROMO1	-0.489204204227037	-0.458583098959275	0.025231554387509	-0.151853279508546	-0.231986324919764	-0.30521818923391	FALSE	CE	FALSE	0.00900912331749213	0.777682709257944	-0.0603662703864696
MFAP1	0.0466614335924536	0.203178519545239	0.416252306918844	0.239002842691265	0.231456870255649	0.221090681118252	FALSE	LE	FALSE	-0.143609294296578	2.93907483238155E-05	0.0155009215775703
ABHD17A	0.0625886080706577	0.0639670815791171	0.399515109924086	-0.0554309245959961	0.231051858997372	0.00426807849156052	FALSE	FALSE	FALSE	0.0858526923623259	9.23256750054446E-05	NA
C1GALT1	0.33050483704856	0.0489124260350342	0.131453637837071	0.175456528877776	0.230979237442816	0.112184477456405	MT	FALSE	FALSE	-0.0237027201187813	0.619289729902165	0.0511673957333827
ACADVL	-0.320713354159413	-0.875171833029941	-0.141018147333046	0.0655166652585044	-0.23086575074623	-0.404827583885718	PT	FALSE	FALSE	-0.141596729361698	0.000488155023280099	-0.149049311663556
PABPN1	-0.209930177938881	0.290076287931705	-0.251738062749074	0.0061993422808504	-0.230834120343978	0.148137815106278	PT	FALSE	FALSE	-0.147883088030275	3.6078455676311E-09	0.014148675026473
CDH1	-0.125448879395638	-0.213493011552278	-0.336205519969773	0.324211135987914	-0.230827199682706	0.0553590622178184	PT	FALSE	FALSE	-0.194657749001195	0.0369887347626192	0.0261819754906394
B4GALT5	0.096682226537065	0.27844020513765	0.364657166963845	0.484393018290941	0.230669696750455	0.381416611714296	FALSE	LE	FALSE	0.0148322909875883	0.754302657646499	-0.0479086250515302
IGSF8	0.301317128115386	0.0818050959745906	0.159734985880931	0.0284256850526092	0.230526056998159	0.0551153905135999	MT	FALSE	FALSE	0.137968542758458	7.35925666441815E-09	0.0743070727942512
ING2	0.220811404642006	0.0416309573745688	0.239895432455691	0.061156600261564	0.230353418548848	0.0513937788180664	MT	FALSE	FALSE	-0.0332556430098216	0.151201794801078	NA
MCMBP	0.0422278551784017	0.0776455167434105	0.417077465075486	-0.220264785499882	0.229652660126944	-0.0713096343782356	FALSE	FALSE	FALSE	-0.178224837933203	1.15404581195063E-06	0.0145317280870665
HMOX2	0.103940431103829	0.0605364570621729	0.354681867157292	-0.0655945457057916	0.22931114913056	-0.00252904432180934	MT	FALSE	FALSE	-0.0371833142643289	0.00894292495005196	-0.034716295562222
PCM1	-0.502139072753872	0.390756849970636	0.04383441255674	0.19813054683333	-0.229152330098566	0.294443698401983	FALSE	LE	FALSE	-0.357705913075786	2.21610592579952E-10	-0.0209573268703855
REEP3	0.237147881769267	0.280263512046736	0.221067785801848	0.0571845526662607	0.229107833785558	0.168724032356498	MT	FALSE	FALSE	0.120031747438796	0.00682118470140829	-0.0180549659102154
ATOX1	-0.116155917063472	0.073959237417009	-0.341043520209293	0.0741780089774853	-0.228599718636383	0.0740686231972472	PT	FALSE	FALSE	0.063577305916136	0.000942337064852066	-0.0131236237107757
TMBIM1	0.471630712401953	0.178804088064144	-0.0146660943363264	0.00424084844289441	0.228482309032813	0.0915224682535191	FALSE	FALSE	FALSE	0.415716558949715	1.81643165278327E-20	-0.0941639364833375
ARID1B	0.0294721181052879	0.108398610725736	-0.485514065131222	0.213161575050038	-0.228020973512967	0.160780092887887	FALSE	LE	FALSE	-0.023355292734317	0.278617615489692	-0.0188460014305272
MRPL40	-0.608844124999182	0.312567019191511	0.153025694807796	-0.00853463685159994	-0.227909215095693	0.152016191169955	FALSE	FALSE	FALSE	-0.0661613525222905	0.0303403466980536	NA
RSBN1	0.1494858107141	0.155859221318997	0.306318713511754	-0.0445223827145174	0.227902262112927	0.0556684193022399	MT	FALSE	FALSE	-0.160949695076763	6.79999734554342E-06	-0.00888022054140492
CAPZB	-0.381397792404666	-0.381653903402323	-0.0739736036360488	-0.386517577454719	-0.227685698020357	-0.384085740428521	FALSE	CE	FALSE	0.0534839096128472	0.2520521962947	-0.169310981285826
TCEA3	0.0333108249527794	-0.269729850872738	-0.488635282505381	-0.247765349079385	-0.227662228776301	-0.258747599976062	FALSE	CE	FALSE	-0.338386160663035	7.32724748357026E-08	NA
BTN2A1	0.0706356725141033	0.164696117701057	0.384406461628313	0.0700435328640365	0.227521067071208	0.117369825282547	FALSE	FALSE	FALSE	-0.0339330352985689	0.239981660045323	0.006468242837949
THUMPD1	-0.0529746709241681	0.0835976693792755	-0.401821319897369	0.381346969182628	-0.227397995410769	0.232472319280952	FALSE	FALSE	FALSE	-0.159090218049535	1.15607732395769E-06	0.0317296017650204
HIPK2	-0.218183020280978	0.354997052805828	-0.236389981869451	0.0743219373045461	-0.227286501075215	0.214659495055187	PT	FALSE	FALSE	0.141458659527682	0.0143527210912645	0.157665412907138
CORO2A	0.0188613451191422	0.0967411675837373	0.435567929898944	0.349275237481624	0.227214637509043	0.22300820253268	FALSE	FALSE	FALSE	-0.250130555522508	2.01039802749096E-06	-0.147547168095638
PHF20	-0.218341893399488	0.168678683314864	-0.235781817463627	0.0727893898322138	-0.227061855431557	0.120734036573539	PT	FALSE	FALSE	-0.134125496478507	2.47390458618187E-05	0.0613087342699459
CCN2	-0.597762851559236	0.046492602779117	0.144098487866715	1.06792336880565	-0.226832181846261	0.557207985792381	FALSE	FALSE	FALSE	NA	NA	NA
SFPQ	-0.339992902608773	-0.195522388748377	-0.113658434381695	0.184589697083223	-0.226825668495234	-0.00546634583257699	PT	FALSE	FALSE	-0.280224277069266	3.35924728330223E-14	-0.00189186804762342
MYADM	0.838060175399544	0.217905748375986	-0.384683927051547	1.48320782179676	0.226688124173998	0.850556785086373	FALSE	LE	FALSE	0.427384501095803	1.39045780877392E-13	0.0913036613387286
S100A13	0.528143346846676	0.126199056720879	-0.0750663032000585	-0.0676721737176966	0.226538521823309	0.0292634415015912	FALSE	FALSE	FALSE	0.000831590428863908	0.979367160689207	0.0321306943260571
TENT4B	0.102331499321246	-0.227609911245028	0.350495165963021	-0.0800984982461694	0.226413332642133	-0.153854204745599	MT	FALSE	FALSE	NA	NA	-0.0435957825539217
PIK3R1	-0.417900103851657	0.198802085428768	0.870461326993969	0.316421678830205	0.226280611571156	0.257611882129486	FALSE	LE	FALSE	0.0590704507302589	0.308433654941038	0.00136457650931887
PRRC2C	-0.0223274715520758	0.0601568499406633	-0.429980837024749	0.16046579641819	-0.226154154288412	0.110311323179427	FALSE	FALSE	FALSE	-0.021404140437419	0.51915197240347	0.122311534402333
OCIAD1	-0.227304130747082	-0.0668745696019677	-0.224927410875462	-0.11333631779513	-0.226115770811272	-0.0901054436985487	PT	FALSE	FALSE	-0.110753644313952	9.96780527665898E-05	-0.0484696193265159
ARRDC3	-0.0072726530102496	-0.0749124814296782	0.459342314343772	0.568131287520115	0.226034830666761	0.246609403045218	FALSE	FALSE	FALSE	0.261889359097621	2.09375631449852E-06	-0.0425839158376018
RBBP6	0.143827090517899	0.114022793680674	0.308184363346469	-0.247410985637941	0.226005726932184	-0.0666940959786336	MT	FALSE	FALSE	-0.103657992309645	0.00777830149357157	0.0979878982663804
PDLIM1	0.112806036399658	-0.957905660098523	-0.564663857831419	0.426414951887105	-0.22592891071588	-0.265745354105709	FALSE	FALSE	FALSE	-0.0769662443394879	0.119207861706196	-0.158851380436376
CDKN1A	0.131551626565821	0.0911383056783834	0.319993246616067	0.273678163647802	0.225772436590944	0.182408234663093	MT	FALSE	FALSE	0.185433906847929	8.41492567839722E-09	-0.201168821723695
PAWR	-0.0632611475299871	0.0968225819087474	-0.387623375003104	0.738732696365297	-0.225442261266546	0.417777639137022	FALSE	FALSE	FALSE	-0.288156235818025	3.61553148194034E-09	-0.00957032616551157
ZDHHC4	0.0854057353651561	0.202356607437199	0.365460203140445	0.211370667994443	0.225432969252801	0.206863637715821	FALSE	LE	FALSE	0.00895759457766623	0.718249584855517	-0.0158971741379748
ABCE1	-0.307298935740069	-0.0309081445718993	-0.143502260128415	0.0605762611593137	-0.225400597934242	0.0148340582937072	PT	FALSE	FALSE	-0.306631588963883	3.68739516113037E-08	0.0516125008921655
EPB41L2	0.0268664529938727	-0.00225422568132672	-0.476763869176389	-0.167502693109401	-0.224948708091258	-0.084878459395364	FALSE	FALSE	FALSE	-0.148167970974798	0.0341142233502431	-0.0646035795789226
PARP14	0.0747029680519835	0.314144051132558	0.374796079578107	0.226754270646674	0.224749523815045	0.270449160889616	FALSE	LE	FALSE	-0.192589887392745	0.00871354471504489	0.0451960985551212
SH3GLB1	0.213098089090458	-0.0887186278862682	0.236276825359852	-0.10269584443501	0.224687457225155	-0.0957072361606391	MT	FALSE	FALSE	-0.00829604411788032	0.8708441470382	-0.0954411442507237
KDELR1	-0.0254000880649166	-0.58919405217873	-0.423240665776896	-0.285470595912511	-0.224320376920906	-0.437332324045621	FALSE	CE	FALSE	0.196093470566825	4.60322420782036E-06	-0.110561740453688
REV1	0.036201715699979	0.202947139106916	0.412040169448284	0.576625654731443	0.224120942574131	0.389786396919179	FALSE	LE	FALSE	-0.16895286691041	3.42899725131097E-08	0.0175972038140804
SPIN1	-0.0375743057015214	0.238501389265837	0.485639874620229	0.135684751190041	0.224032784459354	0.187093070227939	FALSE	LE	FALSE	0.0429115755046902	0.182642780490346	0.0263208575081932
MZT1	0.0932416939273979	0.140280351262397	0.354817912177365	-0.0867496268241794	0.224029803052382	0.0267653622191089	FALSE	FALSE	FALSE	-0.329404225851584	1.16642110502216E-08	0.059641592998146
SOD1	0.355891469253967	-0.841654297720884	0.0920320324873019	-0.322251020822679	0.223961750870634	-0.581952659271781	FALSE	CE	FALSE	-0.238782016398125	5.68488127802696E-07	-0.0987592813569291
GATAD2B	0.0646622979804059	0.162579828253195	0.382831529641362	-0.0266560104528413	0.223746913810884	0.0679619089001769	FALSE	FALSE	FALSE	0.240977676224797	4.89285878765317E-10	0.0279837273434891
TENT5A	-0.259993809398448	0.256207424803035	-0.186886465076851	0.423954101106926	-0.22344013723765	0.34008076295498	PT	LE	FALSE	NA	NA	0.0525780309377537
CHURC1	-0.462901715259995	-0.0826137030294836	0.0162823442590416	-0.375738716041909	-0.223309685500477	-0.229176209535696	FALSE	FALSE	FALSE	-0.0965269718730962	0.1016111367865	-0.0404983912395924
MAP1LC3B	0.92306262506633	-0.921116126296125	-0.476725569341756	-0.152820206106195	0.223168527862287	-0.53696816620116	FALSE	CE	FALSE	0.120619036296965	0.000154997716201942	0.201690829815923
CDK11A	0.0679198840438735	0.282052937156353	0.378265495998656	0.0467584376163324	0.223092690021265	0.164405687386343	FALSE	FALSE	FALSE	-0.146241429875213	2.80475797750119E-08	NA
CREB3L2	0.221933436506897	0.297101468753551	0.224155838353489	0.0901849152514151	0.223044637430193	0.193643192002483	MT	FALSE	FALSE	0.266990119979173	3.23959216999567E-09	0.00251110505013763
HNRNPD	-0.338968472847081	-0.0923597593206344	-0.106858544740577	0.000841831892111511	-0.222913508793829	-0.0457589637142615	PT	FALSE	FALSE	-0.26077414247973	1.92493886897005E-17	-0.010938757142724
CD9	0.818919406232472	-2.64324075513389	-0.373339559747331	-1.41435386738806	0.222789923242571	-2.02879731126097	FALSE	CE	FALSE	0.102753058132506	0.0571704715136723	-0.083131680171018
GBP3	-0.0042951636363	0.401613824453206	0.449847615659684	0.13503143335416	0.222776226011692	0.268322628903683	FALSE	LE	FALSE	-0.24646866546575	0.00704968340920722	NA
CFTR	-0.216610553082926	0.432457680309649	-0.228467061843949	0.736244719363101	-0.222538807463438	0.584351199836375	PT	LE	FALSE	-0.718399365908204	4.44879847986817E-06	NA
SRP68	0.0644575483076182	0.109878241415256	0.380456656789558	0.0189787041817548	0.222457102548588	0.0644284727985054	FALSE	FALSE	FALSE	-0.251509999959201	8.27216184522959E-09	0.0137623310786814
PFDN1	0.273831383243058	0.0953524875157674	0.170994513587998	0.640975175209917	0.222412948415528	0.368163831362842	MT	FALSE	FALSE	-0.018699117012503	0.586521873381845	-0.0122578154014927
IFT57	-0.111735798651365	-0.190951037525238	-0.33308651074575	0.226784784633069	-0.222411154698558	0.0179168735539154	PT	FALSE	FALSE	-0.30558989442817	1.26390594115526E-12	0.0903843334014798
S100A11	0.430315375652204	0.5661742491218	-0.874653875132803	1.37630177334524	-0.222169249740299	0.971238011233522	FALSE	LE	FALSE	0.313323433360199	9.88837590784044E-11	-0.185699690957847
TRA2A	0.221121479667854	-0.0108545737349774	0.222795097486473	-0.340474654870515	0.221958288577164	-0.175664614302746	MT	FALSE	FALSE	-0.0963177878783601	0.0100921198724536	0.150944339829772
PHF14	-0.116678821135813	0.233470453352043	-0.327138672911253	0.294627196577344	-0.221908747023533	0.264048824964694	PT	LE	FALSE	-0.296309418036804	6.71418860450593E-09	0.0388458046098421
PLOD3	0.158562054934426	0.0359928403763861	0.285234704832724	0.331406652470172	0.221898379883575	0.183699746423279	MT	FALSE	FALSE	0.0975819998145867	0.00677328571149305	0.0757881580169046
ALDH2	0.1299904103865	-1.30126312434757	-0.573579901713943	-0.404191670714133	-0.221794745663722	-0.85272739753085	FALSE	CE	FALSE	-0.0850451532199407	0.14825792235155	-0.23224678074744
TCEA1	0.0135029231413935	0.00822997896991096	0.42956148943289	0.118023186396302	0.221532206287142	0.0631265826831066	FALSE	FALSE	FALSE	-0.182628053978658	8.40877888142094E-06	0.0696131031350109
CNIH1	-0.403467744231653	-0.256100150204336	-0.0392393420217978	-0.506026520608456	-0.221353543126725	-0.381063335406396	FALSE	CE	FALSE	-0.0297299994500749	0.457999000923084	-0.0909123165887749
THRA	-0.295907730656143	0.18046007307751	-0.146787746647194	-0.00448427542400087	-0.221347738651668	0.0879878988267545	PT	FALSE	FALSE	-0.0743473495054436	0.261514325121806	0.0369364164884196
UBE2M	0.229897935372092	0.223725113977209	0.212634368102476	-0.0652709878390489	0.221266151737284	0.0792270630690801	MT	FALSE	FALSE	-0.177213574616726	1.16151827037466E-05	0.0463703571399621
RHOB	0.74933974064981	1.98983057109118	-0.307566463277266	1.11666674750669	0.220886638686272	1.55324865929894	FALSE	LE	FALSE	0.460546905018739	9.71395568027727E-12	0.206633155068165
JMJD6	0.122563646570089	-0.182045769880107	0.318883369333845	0.193065033487437	0.220723507951967	0.00550963180366493	MT	FALSE	FALSE	0.00673235124070936	0.794828847548176	NA
CXADR	0.692363556474617	0.736664461598464	-0.250973504509516	0.23012421159026	0.22069502598255	0.483394336594362	FALSE	LE	FALSE	-0.0868586766707174	0.391016143024874	0.128687902430708
TOMM6	-0.0276162256136665	-0.417500463903753	-0.413400747556432	-0.366956949894121	-0.220508486585049	-0.392228706898937	FALSE	CE	FALSE	0.0215299175435232	0.336379017521258	NA
PSMD7	-0.125959951369581	0.0278929649425903	-0.315027554628085	-0.268271392916434	-0.220493752998833	-0.120189213986922	PT	FALSE	FALSE	-0.376263559749157	1.00855773697274E-16	0.07030362529673
ZC3H12A	0.340086184025399	-0.0213264802200914	0.100860715273664	0.38332034188866	0.220473449649532	0.180996930834284	MT	FALSE	FALSE	-0.147204485904785	1.31303107949852E-05	-0.191566067184258
ETFA	0.134852286954617	-0.794539502048878	0.305940004549638	-0.201778132843475	0.220396145752128	-0.498158817446177	MT	CE	FALSE	-0.273194497585976	4.9437042140434E-08	-0.0789834651787986
ZDHHC24	-0.00102331022334479	0.236377715353681	0.441691404332089	0.107140711461348	0.220334047054372	0.171759213407514	FALSE	LE	FALSE	-0.0361101988139804	0.0538675341608056	NA
CKLF	0.0612399818870686	0.174433535142028	0.378579483399283	0.128728459175103	0.219909732643176	0.151580997158565	FALSE	LE	FALSE	-0.0843153391648185	0.00489095714141425	NA
RPS25	-0.558222483634021	-0.981572034435501	0.118630556060742	-0.495263872646211	-0.21979596378664	-0.738417953540856	FALSE	CE	FALSE	-0.082761963787416	0.00757854211094048	0.00726439427889103
CYP3A5	0.569860662414544	1.61240281558517	-0.13083868833032	0.959307902102116	0.219510987042112	1.28585535884364	FALSE	LE	FALSE	0.109535645999055	0.385667144739063	-0.0872191955603296
TUBB2A	0.532894693208168	-0.0525491989943041	-0.0945066857729564	0.923606995965305	0.219194003717606	0.4355288984855	FALSE	FALSE	FALSE	0.0957237878712257	0.00528487720213583	NA
MYSM1	-0.0418982634073275	0.0298344694698738	0.480131560352255	0.269819600888079	0.219116648472464	0.149827035178976	FALSE	FALSE	FALSE	-0.297168990456265	1.61914448616153E-10	0.00662882476709759
ZBTB38	-0.0221788449819096	0.18427322466076	-0.415763640458259	0.156409971191386	-0.218971242720084	0.170341597926073	FALSE	LE	FALSE	0.035743469796562	0.573397294754424	-0.0166506600794794
WDR60	0.0805035183519689	0.146086575991787	0.357420768441395	-0.07583358942824	0.218962143396682	0.0351264932817736	FALSE	FALSE	FALSE	-0.162243405476732	7.12244385729164E-06	-0.0104744112898607
SERPINB6	0.732920410335447	-0.281234114042129	-0.29511735292833	-0.0876448139298553	0.218901528703559	-0.184439463985992	FALSE	FALSE	FALSE	-0.0887377882771508	0.0719220719815913	-0.273687345283304
ACTB	-0.0298994265847554	-1.33484633228609	0.467335038676591	0.518726724208755	0.218717806045918	-0.40805980403867	FALSE	FALSE	FALSE	0.143335328834744	4.29545488796254E-10	-0.140636098365523
MGST1	-0.100539515032299	-0.78178208378821	0.537744247289112	-0.483377688189454	0.218602366128406	-0.632579885988832	FALSE	CE	FALSE	-0.207518720898777	0.0456998282865599	-0.216750928442139
GTF3A	0.597876964176184	0.296848776738705	-0.161162304682177	0.0322808496609934	0.218357329747003	0.164564813199849	FALSE	FALSE	FALSE	-0.104405813833165	0.153155959608473	0.152739686745751
TOR1AIP1	0.0204067714108038	0.119346776310978	0.416083963031926	0.087592208890289	0.218245367221365	0.103469492600633	FALSE	FALSE	FALSE	0.11930888441948	0.00776762815794879	0.0922123142195042
FKBP8	0.262571463542734	-0.0581415619544645	0.173319721848399	-0.382180963649806	0.217945592695567	-0.220161262802135	MT	FALSE	FALSE	0.182716948895662	2.18981355452224E-11	0.000181010558540029
ETFDH	0.121627285044049	0.152980319946775	0.313935943107334	0.0794655613169206	0.217781614075691	0.116222940631848	MT	FALSE	FALSE	-0.211984251468442	0.000260401558159521	NA
ARHGAP5	-0.210425181013276	0.173007748884866	-0.224356305879722	0.0893144164211055	-0.217390743446499	0.131161082652986	PT	FALSE	FALSE	-0.030351772309071	0.628039544072138	0.0723518577132327
YPEL5	0.297533971729409	0.162118359829106	0.135969619842588	-0.277123677792388	0.216751795785998	-0.0575026589816405	MT	FALSE	FALSE	0.14445774317284	0.000259681635813689	0.119188482363439
SEMA3B	0.0650816242917684	0.430018190855624	0.368083307716209	0.277698163997542	0.216582466003989	0.353858177426583	FALSE	LE	FALSE	0.0223213580646256	0.531059640676162	NA
IARS	-0.314147283408127	0.00803660393070182	-0.118931094159648	0.0324609993293552	-0.216539188783887	0.0202488016300285	PT	FALSE	FALSE	-0.314634532146175	6.48358844888257E-08	0.000466980063575262
MACF1	0.0999032177776065	0.521504687153769	0.332680978940763	0.405978839315613	0.216292098359185	0.463741763234691	FALSE	LE	FALSE	0.0874608747327438	0.0327830947171623	0.00338542352212134
OSBPL9	0.0450902104688025	0.160727399105141	0.387484096606497	0.0520226925226648	0.21628715353765	0.106375045813903	FALSE	FALSE	FALSE	-0.0614988911464739	0.277531073292074	0.00920266181198914
IQGAP1	0.164312949775372	-0.25501138580971	0.268228555217896	-0.141991568219686	0.216270752496634	-0.198501477014698	MT	CE	FALSE	-0.00947695687698463	0.865619224471166	-0.0124162064195383
AK3	0.130192080204803	-0.390721671142609	0.302062883033276	-0.366761516477816	0.21612748161904	-0.378741593810213	MT	CE	FALSE	-0.0769900212545995	0.0625167359281527	-0.0487267704846925
FAM102B	0.0183628198819885	0.131204639381759	0.413875853585468	-0.0351630672917216	0.216119336733728	0.0480207860450185	FALSE	FALSE	FALSE	-0.161399667790564	0.00180540317581472	-0.0340193335370258
TAOK3	0.332024150038767	0.063857325747501	0.0999867953594402	-0.210100901301174	0.216005472699104	-0.0731217877768364	FALSE	FALSE	FALSE	-0.092785769624148	0.0127149423774853	0.0256253471609114
ABLIM1	0.380373066542163	0.307451821247525	0.0515605682303792	0.167015709121646	0.215966817386271	0.237233765184586	FALSE	LE	FALSE	-0.11578392341715	0.0302007918166795	-0.036155697893639
NAMPT	-0.273093835018079	-0.363705327196864	-0.158690722346176	0.395881271735002	-0.215892278682128	0.0160879722690691	PT	FALSE	FALSE	-0.293773564512859	1.22347333279088E-05	0.0634052198375004
SPAG1	0.0657584386813899	-0.0840603463137009	0.3656948418346	0.318811625868367	0.215726640257995	0.117375639777333	FALSE	FALSE	FALSE	-0.463340895219677	3.59741560084493E-07	0.103003868156506
NDUFA5	-0.281689377851407	-0.342469467970857	-0.149322290016696	0.039807402870045	-0.215505833934052	-0.151331032550406	PT	FALSE	FALSE	-0.3088861217807	5.48034392302008E-29	0.0502740781671829
RALBP1	-0.0360205709774686	0.21597106773125	-0.394677272942128	-0.120108224800013	-0.215348921959798	0.0479314214656188	FALSE	FALSE	FALSE	-0.167171749995304	0.000155120569103692	-0.023508877726333
ZNF326	0.0944002086457212	0.000308348616467446	0.336061131290151	-0.105188078770409	0.215230669967936	-0.0524398650769707	FALSE	FALSE	FALSE	-0.493621540123822	8.81449232733948E-27	0.00485471601631904
PCBP1	-0.176233471670665	0.0760051002345818	-0.25376290948776	0.333973934620056	-0.214998190579213	0.204989517427319	PT	FALSE	FALSE	0.179345595215617	1.91134911895908E-12	-0.00861225354542849
TGIF1	-0.0549877752090926	0.0310577963291667	-0.374426368187628	0.0551110640997008	-0.21470707169836	0.0430844302144338	FALSE	FALSE	FALSE	0.0198655090231605	0.38558575922996	0.101859769980178
SUZ12	-0.185584090777561	0.0362740746238264	0.614418312616055	0.277960615813764	0.214417110919247	0.157117345218795	FALSE	FALSE	FALSE	-0.368531591518511	4.91952951506596E-16	-0.00872745256014085
INTS6	0.181782826081799	-0.275883055000405	-0.610282651192345	0.294760786998918	-0.214249912555273	0.0094388659992567	FALSE	FALSE	FALSE	-0.0477427619859447	0.236121998715244	0.0913758538729026
HSBP1	0.0584578639267019	-0.331314008895911	-0.486852408262361	-0.444070322829367	-0.21419727216783	-0.387692165862639	FALSE	CE	FALSE	-0.077616889439853	0.0390820516251005	0.0233014163014229
MITD1	0.115601946446727	0.230200798835516	0.312679885901461	0.0700435328640365	0.214140916174094	0.150122165849776	MT	FALSE	FALSE	-0.0856407836324218	0.00296329848694792	0.0219338153796249
ZBTB1	-0.0300526475097969	0.161370832376591	0.458211031775696	0.297245836653858	0.214079192132949	0.229308334515225	FALSE	LE	FALSE	-0.0486327303732179	0.0661413455282257	-0.00161312249331536
PRR15L	0.235826071376578	-0.178171519470842	0.192001029471198	-0.0904111875414142	0.213913550423888	-0.134291353506128	MT	FALSE	FALSE	-0.591467748645203	3.09487445255371E-09	-0.0256368502101796
RNPS1	0.150149082263049	0.1517909788063	-0.577705534149719	-0.115660071162772	-0.213778225943335	0.0180654538217639	FALSE	FALSE	FALSE	0.0760786256047849	0.0136414712031784	0.00588920634445977
PPP1CB	0.286695401881361	0.118358642564812	0.140712484968276	-0.0235470571672765	0.213703943424819	0.0474057926987677	MT	FALSE	FALSE	0.0531577911245801	0.0681772379471842	-0.0489554765406217
PRKDC	-0.627381612977401	0.151393791974111	0.200028994066908	-0.117057831526682	-0.213676309455247	0.0171679802237146	FALSE	FALSE	FALSE	-0.364605859779744	1.16597152214631E-06	0.00371029972479975
SF3B6	0.0392992481631897	-0.287176589020649	-0.466562332169205	-0.105125873387768	-0.213631542003007	-0.196151231204209	FALSE	CE	FALSE	-0.0546049730607798	0.286295865890943	-0.0283897430602078
HDAC2	-0.172530109599768	0.10735535925854	-0.254387258485613	-0.117249233127749	-0.213458684042691	-0.00494693693460413	PT	FALSE	FALSE	-0.290878935746911	6.54199009400969E-06	0.0415454326979223
NIPSNAP2	-0.331011502359496	-0.254486990984613	-0.0949422364107682	-0.196456471470631	-0.212976869385132	-0.225471731227622	FALSE	CE	FALSE	NA	NA	0.0532417579618432
SMIM19	-0.276897884213852	0.162443221504841	-0.14904749311924	0.161553560888682	-0.212972688666546	0.161998391196762	PT	LE	FALSE	-0.0626304966021469	0.0829979270133994	0.00734320773088126
PSIP1	-0.128271323910657	0.201209998436735	0.553562116262041	0.206790692634666	0.212645396175692	0.204000345535701	FALSE	LE	FALSE	-0.530662936522257	2.47388751575741E-22	-0.0940137038411846
TRIM28	-0.336989553762875	0.0971515521499873	-0.087770552796046	-0.418475845169814	-0.21238005327946	-0.160662146509913	FALSE	FALSE	FALSE	-0.129257050751544	0.00358504180922671	-0.0487198900505281
NR1H2	0.312589738841539	0.116205441893046	0.11216119245923	0.000862774291937152	0.212375465650385	0.0585341080924917	MT	FALSE	FALSE	0.134370572304159	1.37725865539993E-09	NA
PPP5C	0.00987973135574993	0.155896231002263	0.4148671521944	0.0300999707280971	0.212373441775075	0.0929981008651799	FALSE	FALSE	FALSE	-0.133662421093843	4.67417832805863E-09	NA
CLIC1	0.100478423256517	-0.742870660047464	-0.524990593997948	-0.207984567074906	-0.212256085370716	-0.475427613561185	FALSE	CE	FALSE	0.0409432262048779	0.325793082980679	-0.1889964237073
HSPA4	0.0216935815067851	0.0970614054275429	0.402619830873393	0.110815172161128	0.212156706190089	0.103938288794335	FALSE	FALSE	FALSE	-0.303112443273757	7.7564379529598E-11	-0.00425631858138087
HMGA1	-0.148925230587231	-0.304794911257824	-0.275246622969788	-0.0444680164278322	-0.21208592677851	-0.174631463842828	PT	FALSE	FALSE	0.0490465802786604	0.445708028303205	-0.136057556764363
ZMYM5	0.0793682328630214	0.269292009719062	0.343826447216773	0.436074407952085	0.211597340039897	0.352683208835573	FALSE	LE	FALSE	0.0356589140438943	0.456166127485922	0.0545260208852312
EIF4E2	0.197145620366204	0.15641431761885	0.226031937565014	0.00636381633174388	0.211588778965609	0.0813890669752971	MT	FALSE	FALSE	-0.0969125882632956	2.21647585976786E-10	-0.0472063063865762
SNHG16	-0.086496823418885	-0.609269318617181	-0.336406327865349	-0.248994748348999	-0.211451575642117	-0.42913203348309	FALSE	CE	FALSE	-0.223041687674947	4.39064327129345E-05	NA
RPL23A	-0.70642658095379	-1.60330856643277	0.283711855518775	-0.926110002719651	-0.211357362717507	-1.26470928457621	FALSE	CE	FALSE	-0.165156856290724	9.04122658734613E-08	-0.169100510974969
UBE2Q2	0.0732168217254778	0.131067091710882	0.348885165774296	0.151924341476228	0.211050993749887	0.141495716593555	FALSE	LE	FALSE	-0.000796652286074054	0.989899875487727	NA
APIP	0.730902821846871	0.236804377555119	-0.309312544829749	0.109605160914839	0.210795138508561	0.173204769234979	FALSE	LE	FALSE	-0.143478493442678	0.00112630107397812	0.089868734449037
MTPN	0.570772952839802	0.052372792715482	-0.149449486104878	-0.251042327026482	0.210661733367462	-0.0993347671554999	FALSE	FALSE	FALSE	0.0437895330276931	0.42663433327841	0.166320753187789
MAPK6	0.129438136001697	0.216240574569013	0.29158494580192	0.0285121874197345	0.210511540901808	0.122376380994374	MT	FALSE	FALSE	-0.0953256180423874	0.0630923018445219	-0.0220540599783419
ZNF428	0.0273450063470138	0.26723630530068	0.393230146007366	-0.0615985625458733	0.21028757617719	0.102818871377403	FALSE	FALSE	FALSE	0.115320633552765	2.3977347101883E-09	0.0207849945529441
CDV3	-0.0823493934614481	0.074343425230561	-0.338076557651652	0.468351335838423	-0.21021297555655	0.271347380534492	FALSE	FALSE	FALSE	-0.0922734322644706	0.00148937355683392	-0.00709750422569022
C4orf3	0.357902940840024	0.51475869270869	0.0623867201476127	0.249807554902899	0.210144830493818	0.382283123805794	FALSE	LE	FALSE	0.243025913776577	2.49303696351935E-14	0.0370530349559275
GSK3A	0.0904299916799309	0.249133073600559	0.329736174646296	0.226120290580711	0.210083083163113	0.237626682090635	FALSE	LE	FALSE	0.0218749577702361	0.592439217892738	-0.00506075958929841
DDX27	-0.174546220325978	0.147363825150316	-0.245035945003093	0.0238745620471736	-0.209791082664536	0.085619193598745	PT	FALSE	FALSE	-0.198103002834457	0.000442442029132059	-0.014662799241776
PPP2CA	0.0695653747641349	0.0628189004565576	0.349987124072854	-0.0239902061846715	0.209776249418494	0.019414347135943	FALSE	FALSE	FALSE	-0.218529418026511	4.87431374918749E-11	-0.0175134242878445
SRPK2	0.208267634374173	0.0504423529205649	0.21070265874724	0.082398910517447	0.209485146560707	0.0664206317190059	MT	FALSE	FALSE	-0.119166214902488	0.000160000133421748	0.068330251164576
MAFG	0.29535522611406	0.445068832583588	0.12341178908654	0.0778230966948557	0.2093835076003	0.261445964639222	MT	FALSE	FALSE	-0.0167481499133348	0.464265000059159	0.0251411640014703
TPR	-0.0539373632815274	0.296618377176864	0.472630234111363	-0.112545975638793	0.209346435414918	0.0920362007690356	FALSE	FALSE	FALSE	-0.260246131384687	5.44504150817126E-10	0.0847837334847801
HIP1R	0.0547363747953553	0.37499530400537	0.36321065814512	0.144526614736919	0.208973516470238	0.259760959371144	FALSE	LE	FALSE	-0.0458500517277523	0.0466142134381376	NA
BRD2	0.472558234225423	-0.115423969854737	-0.0546728488015424	-0.216292059513801	0.20894269271194	-0.165858014684269	FALSE	CE	FALSE	0.235957853302259	3.22413742707021E-13	0.0707425238389645
ZNF638	-0.197917524174773	0.262700662816158	-0.219443868521914	0.329660688299361	-0.208680696348344	0.29618067555776	PT	LE	FALSE	-0.110588677531895	0.00356278570864013	0.0189469138919585
JAG1	-0.118399141826967	0.561234408804479	0.535649058045153	0.772356024079208	0.208624958109093	0.666795216441843	FALSE	LE	FALSE	0.124427041805126	0.0418797189336531	0.0677228756096755
NGRN	0.216127136731539	-0.194061896666226	0.20079283452822	0.171197298031329	0.208459985629879	-0.0114322993174483	MT	FALSE	FALSE	0.074455328262579	0.0976452853290397	NA
SMCHD1	-0.283953552320789	0.195594178101642	0.70043727495706	-0.026480064329774	0.208241861318135	0.0845570568859342	FALSE	FALSE	FALSE	-0.217759708444072	0.000333147297187464	0.0343098765130303
APP	0.0299500191275803	0.00109293593406568	-0.446207889580271	0.70599289729311	-0.208128935226346	0.353542916613588	FALSE	FALSE	FALSE	-0.0506266177072603	0.285175045793206	0.306674631248534
ZNF593	-0.38276032783064	0.0567117647213569	-0.032894856468233	-0.536714733886232	-0.207827592149437	-0.240001484582437	FALSE	FALSE	FALSE	-0.0525671212758033	0.0470837988437211	-0.021383374760084
SEC61B	0.242166096132288	-0.432704474866762	-0.657807365240374	-0.21180058475898	-0.207820634554043	-0.322252529812871	FALSE	CE	FALSE	-0.0428975692118643	0.202865332711736	-0.0643955479665956
SH3BGRL3	-0.00576964138009783	-1.02710444495227	0.42011409410489	-1.60973608600615	0.207172226362396	-1.31842026547921	FALSE	CE	FALSE	0.15354299017597	8.39970526160972E-05	-0.360977271592533
RAB5C	0.146479994036021	-0.146300744874565	0.267425400668153	-0.110773873166307	0.206952697352087	-0.128537309020436	MT	CE	FALSE	0.200421410556005	4.3885883476118E-10	-0.0605509519779175
CTR9	-0.0110460356032189	-0.00986917270631604	0.424803050725752	0.142805049070647	0.206878507561266	0.0664679381821657	FALSE	FALSE	FALSE	-0.149505255165046	0.00150328033218434	0.0420783999672338
CHD7	-0.0973512526543541	0.156424605126724	-0.316378194010655	-0.0300313958172578	-0.206864723332505	0.0631966046547331	FALSE	FALSE	FALSE	-0.277463709245354	7.13502543304516E-05	0.081726618605531
TIMM17A	0.189686852399867	0.00399838137037944	0.223929124821676	-0.0661676532587887	0.206807988610772	-0.0310846359442046	MT	FALSE	FALSE	-0.29678009636728	1.44939579738094E-10	-0.0155400301717454
GOLIM4	-0.531219218604052	-0.445992907800832	0.117974087949891	0.0063274300779006	-0.20662256532708	-0.219832738861466	FALSE	FALSE	FALSE	-0.38715645312561	1.4831043439232E-08	0.125464160744282
FKBP9	0.206914112326344	0.0756016837895814	0.206185967465967	0.0569316727352198	0.206550039896156	0.0662666782624006	MT	FALSE	FALSE	0.034669989570824	0.497765437002525	0.123712270021784
MIER1	0.199267273997539	-0.110727281061826	0.213612700964535	0.299536004366742	0.206439987481037	0.094404361652458	MT	FALSE	FALSE	-0.152575067899728	7.83292300445835E-06	-0.0352769236233808
KDM1A	-0.417712460476326	0.142132287846823	0.00514609823644752	-0.0668085259991771	-0.206283181119939	0.0376618809238232	FALSE	FALSE	FALSE	-0.188838928304994	9.68990188320034E-05	0.00309404372539168
UBXN1	0.0873983565713474	-0.168358037578907	-0.499750051769826	0.00734277438794217	-0.206175847599239	-0.0805076315954825	FALSE	FALSE	FALSE	0.0233935065219005	0.235845328316813	0.024693165498803
PTAR1	-0.126218303164725	0.158493633314887	0.538318940656216	0.211920856005865	0.206050318745746	0.185207244660376	FALSE	LE	FALSE	-0.115380332649354	0.0144123915483269	0.101768240197666
TOB1	1.08737906973738	0.166545313452445	-0.675595205967591	0.279405879219681	0.205891931884897	0.222975596336063	FALSE	LE	FALSE	0.00393242298436821	0.955463819942757	0.0561561099370658
MED15	0.0200419898605655	0.0618983656394321	0.391207232716283	0.248143269823994	0.205624611288424	0.155020817731713	FALSE	FALSE	FALSE	0.266130616301606	7.24609722959741E-13	NA
ZG16B	-0.0259153963458296	0.606890745519599	-0.385170863408552	-0.0863951718010014	-0.205543129877191	0.260247786859299	FALSE	FALSE	FALSE	-0.163465806978372	9.65816088551996E-05	0.0768952672762098
AKAP9	0.0209302171353545	0.683820144975074	-0.431575474567897	0.180963343497497	-0.205322628716271	0.432391744236285	FALSE	LE	FALSE	-0.265604874839475	1.12895759932218E-08	0.137642750933861
FAF1	-0.062514195106363	0.286272135763105	0.473145554132081	0.0916701755796523	0.205315679512859	0.188971155671379	FALSE	FALSE	FALSE	-0.207905490435228	5.04619062187192E-08	0.0228211993219707
UQCRFS1	-0.0997305265729902	-0.901274466915007	-0.310670051724551	-0.765983767754279	-0.205200289148771	-0.833629117334643	FALSE	CE	FALSE	-0.234326445166729	1.01386545496108E-10	-0.0102808801604795
SERINC5	-0.146584626338383	0.127518649609752	-0.263668738481756	-0.159659899230884	-0.20512668241007	-0.0160706248105662	PT	FALSE	FALSE	-0.0833177689398253	0.120035581345859	-0.00477823064936334
NFKBIZ	-0.0832615720486756	0.256959446998991	-0.326527008796442	-0.0645093780637667	-0.204894290422559	0.0962250344676121	FALSE	FALSE	FALSE	-0.583088762856869	7.37107881943875E-19	-0.0706743515225241
NDUFV1	-0.522079423551759	-0.900704512466702	0.112614384159873	-0.6957162040389	-0.204732519695943	-0.798210358252801	FALSE	CE	FALSE	-0.207419185318646	3.74264914252126E-10	-0.00702542693493768
RPS19BP1	-0.32619263519222	-0.0172415577143796	-0.0827007114830574	-0.109221964902448	-0.204446673337639	-0.0632317613084137	FALSE	FALSE	FALSE	-0.0486505733742273	0.000839211032460931	-0.0062483055211533
RNF115	0.0703826956374805	0.426458163230374	0.337869663054894	0.0935181417863882	0.204126179346187	0.259988152508381	FALSE	FALSE	FALSE	0.051251597793048	0.0723731555716945	0.032778061136068
ERGIC3	-0.315558466125263	-0.23063900135929	-0.0924070956516285	-0.45775086727588	-0.203982780888446	-0.344194934317585	FALSE	CE	FALSE	-0.0345221573341813	0.440662548244652	-0.0644785365939273
NAALADL2	0.0189700283244489	0.328672795321658	0.388925961830965	0.314194708764802	0.203947995077707	0.32143375204323	FALSE	LE	FALSE	0.0224996245648504	0.766874693746029	NA
EIF2S3	-0.0670325394970073	-0.190520579925834	-0.340385782086597	-0.494327417066711	-0.203709160791802	-0.342423998496272	FALSE	CE	FALSE	-0.209330832448	0.000115485157441437	-0.0615159450761205
BOD1	-0.264672168686494	0.0298968657588519	-0.142001103114217	-0.0682839463887264	-0.203336635900356	-0.0191935403149373	PT	FALSE	FALSE	-0.107096643998753	0.000955684256883702	-0.0114064064855743
ITFG1	0.142378380139133	0.225914277770211	0.264115278504392	0.0319806416845523	0.203246829321763	0.128947459727382	MT	FALSE	FALSE	0.0112573282669279	0.788270512717916	-0.0268492169688153
MYO6	0.371821945686079	0.177522081371787	0.0345760593422793	0.331791488665192	0.203199002514179	0.25465678501849	FALSE	LE	FALSE	-0.161727577233061	0.0263593317876519	-0.0467952535657092
RAD21	-0.286427663521243	-0.0573264093614754	-0.119129641365276	-0.210309529714086	-0.20277865244326	-0.13381796953778	PT	FALSE	FALSE	-0.137822035624951	0.00353022306292614	0.118654179542642
DEGS2	-0.486478248664386	0.227455803047729	0.0811225419752248	0.210690462343329	-0.202677853344581	0.219073132695529	FALSE	LE	FALSE	-0.0833647123538347	0.000623805469862895	0.0177967055329677
PNPLA2	0.347590383950042	0.133609708115775	0.0575746781676234	0.448427657809132	0.202582531058833	0.291018682962453	FALSE	LE	FALSE	0.166553954791146	1.13050740954312E-05	0.0592457778745514
MBP	-0.119635960310921	0.166661737461518	0.524213702837745	-0.153560110109128	0.202288871263412	0.00655081367619459	FALSE	FALSE	FALSE	0.035587123342567	0.0683860103972693	0.0260908011607226
LIPH	0.282821353783759	0.761263050578695	0.121412042465959	-0.142276633909824	0.202116698124859	0.309493208334436	MT	FALSE	FALSE	-0.647919562778589	4.03438484158732E-07	-0.031236105080191
AKAP11	0.0283669577199492	0.248434283646138	0.375609304992812	-0.0192427941694553	0.201988131356381	0.114595744738341	FALSE	FALSE	FALSE	-0.0274690474564708	0.667049465144672	0.108502729295368
RAP1A	0.184930836568421	-0.160419034281914	0.218929720791594	0.0238602489731941	0.201930278680007	-0.0682793926543599	MT	FALSE	FALSE	-0.0872270330608405	0.0298933220242682	-0.05886306324107
PRPF4	0.0535365170624782	0.241792301601119	0.350265149715874	0.337907089775883	0.201900833389176	0.289849695688501	FALSE	LE	FALSE	-0.279072341117544	9.07022221412871E-10	0.0112738999426019
ARIH1	0.376597832626733	0.195626534424679	0.0271178465802693	0.295641112738392	0.201857839603501	0.245633823581536	FALSE	LE	FALSE	0.157144169882801	4.39686498944871E-06	0.00664317792645064
ALKBH7	0.0416731190093254	-0.837916215534175	-0.445368244471165	-1.18002794565256	-0.20184756273092	-1.00897208059337	FALSE	CE	FALSE	0.114214385295892	4.61301163356243E-06	0.0455120017243817
EIF4B	-0.0353143525181414	-0.333875422522221	-0.368234939739709	-0.0732854130541996	-0.201774646128925	-0.20358041778821	FALSE	FALSE	FALSE	-0.11102409454449	0.0064962351125516	-0.144398004439125
NAAA	0.0590105730372741	0.0235206799709891	0.343875759576942	-0.265763417326622	0.201443166307108	-0.121121368677817	FALSE	FALSE	FALSE	-0.029991342477539	0.58990148612373	NA
EXOSC9	0.024867679967179	0.26734558089584	0.377971733994401	0.324953019343785	0.20141970698079	0.296149300119812	FALSE	LE	FALSE	-0.543638028346169	5.29881416935289E-38	0.0514374748740907
SRSF8	-0.154801723849277	-0.200665295472954	-0.247933366936394	-0.0165670110051881	-0.201367545392835	-0.108616153239071	PT	FALSE	FALSE	-0.068055832450093	0.0570822385842459	0.00243187190902971
KLF10	0.346035062179568	0.0578917266964876	-0.748278339779077	0.384479730857837	-0.201121638799754	0.221185728777162	FALSE	FALSE	FALSE	0.204587632521839	1.13370492677183E-08	0.161588957901138
NMI	0.0799177342460755	0.0716209964398515	0.322315937067712	-0.0113607413065699	0.201116835656894	0.0301301275666408	FALSE	FALSE	FALSE	-0.315064131552079	2.99364948699404E-09	0.0182604646519295
SPTLC2	-0.180337406113649	0.244347624350273	-0.221854902680073	-0.0641854471022325	-0.201096154396861	0.0900810886240201	PT	FALSE	FALSE	-0.318774061611395	1.77748010431247E-10	0.127757437280603
THAP9-AS1	0.124693789396052	0.0056419955170639	0.277288034637483	0.226910053193943	0.200990912016768	0.116276024355503	MT	FALSE	FALSE	-0.377205320015746	2.52224743605783E-11	NA
PSMB8	0.049678681855386	-0.679551311342811	-0.451159330782415	-0.344941882607273	-0.200740324463515	-0.512246596975042	FALSE	CE	FALSE	-0.472187466867629	9.85783782040402E-25	0.020586545040312
UBLCP1	-0.0208198137153397	0.258040849488189	0.422231167653871	-0.0504121936141229	0.200705676969266	0.103814327937033	FALSE	FALSE	FALSE	0.148860723847438	0.00105713710894064	0.017590972373337
MRPS6	0.344441025204261	-0.360838195985022	0.0559265630683399	-0.0970172214404741	0.2001837941363	-0.228927708712748	FALSE	FALSE	FALSE	NA	NA	0.0426866826755374
USP8	0.211209616116326	0.0654371869836936	0.188991103870486	0.17689493252693	0.200100359993406	0.121166059755312	MT	FALSE	FALSE	-0.0495565089398186	0.228278242542728	0.0469079416806044
PTMS	0.105232835761552	-0.30419679901738	-0.504490609420155	-0.392922336891038	-0.199628886829301	-0.348559567954209	FALSE	CE	FALSE	0.19855324709567	2.59069316531632E-08	-0.0647032385048338
PBXIP1	0.119167155697033	0.316306527786443	0.280040324239306	-0.0445202668986124	0.19960373996817	0.135893130443915	MT	FALSE	FALSE	0.177909427638569	1.18244496018107E-06	0.32834967457771
PHKG1	-0.075619988893423	0.357265347990326	0.474761237498056	0.500966289985361	0.199570624302317	0.429115818987844	FALSE	LE	FALSE	-0.0267620520731417	0.170186424762091	NA
MYO1E	0.214657635109498	0.543616340375841	0.184044521452667	-0.307077213967621	0.199351078281083	0.11826956320411	MT	FALSE	FALSE	0.0128668768424269	0.791450496351741	-0.0791367204056577
ILF2	-0.377664662284109	0.0760887701815738	-0.0204640502063671	-0.183087791446322	-0.199064356245238	-0.053499510632374	FALSE	FALSE	FALSE	-0.203141261552783	4.30578442746669E-06	-0.00305888739677984
C17orf49	0.0246456949985996	0.0919052048436599	0.373265425867357	-0.117149243205731	0.198955560432978	-0.0126220191810354	FALSE	FALSE	FALSE	NA	NA	NA
LENG8	0.282176489187513	0.40943764653082	0.115486218582012	0.0159177421047385	0.198831353884763	0.212677694317779	MT	FALSE	FALSE	0.0976409784220337	0.00807842443517894	-0.0108728178631807
C12orf45	-0.122631760130296	0.240142993065729	-0.274688017819811	0.149035892916377	-0.198659888975054	0.194589442991053	PT	LE	FALSE	-0.272886065066163	1.05077717813758E-11	-0.0216713461158407
HLTF	-0.140667217946952	0.191601205976204	0.537660475300725	0.17881041760481	0.198496628676887	0.185205811790507	FALSE	LE	FALSE	-0.180505185480833	0.0876233130029913	NA
FAM126B	0.121708220750155	0.0825016498758586	0.275151765042226	0.0418152615732659	0.19842999289619	0.0621584557245622	MT	FALSE	FALSE	0.0293816299733059	0.280927412781699	0.0251426849994143
CYB561D2	0.0495209060355819	0.257521173214387	0.346024417400752	-0.106002070138376	0.197772661718167	0.0757595515380056	FALSE	FALSE	FALSE	-0.139896550457218	9.22321454586314E-08	0.0283247277486589
CCDC85B	-0.192966422962703	0.187893488504825	-0.202061070979117	0.33206402488492	-0.19751374697091	0.259978756694872	PT	LE	FALSE	-0.000298056186007593	0.992673170949022	NA
IMPA2	-0.214549336510397	0.0743905365367192	-0.180429498166142	-0.184142836011551	-0.19748941733827	-0.0548761497374159	PT	FALSE	FALSE	-0.379280145833471	9.60068527826446E-17	-0.061415294906048
VMP1	0.236489457055469	2.04727697909577	-0.631141276540715	0.577594295614038	-0.197325909742623	1.31243563735491	FALSE	LE	FALSE	-0.149626009796733	0.000120064758083992	0.0665385329985422
MTRNR2L12	-0.136192159030499	-2.31341240949945	0.530664884791968	-1.83871552072209	0.197236362880735	-2.07606396511077	FALSE	CE	FALSE	NA	NA	0.0626769070822562
NMD3	0.0535793431416116	0.210036240663017	0.340717134380452	0.157430801642718	0.197148238761032	0.183733521152867	FALSE	LE	FALSE	-0.123865251382771	0.000890135286907719	-0.0151805060102546
YWHAE	-0.0378467143658709	-0.267671800613595	-0.356123545037484	0.175267420514453	-0.196985129701678	-0.0462021900495713	FALSE	FALSE	FALSE	-0.128815210685318	0.000880855375546347	-0.0215333385615404
CCT5	-0.339667190039699	-0.644541534049497	-0.0541005642792118	-0.381192144109397	-0.196883877159456	-0.512866839079447	FALSE	CE	FALSE	-0.150824814806145	0.00376075650817681	-0.0218236378959151
RNF114	-0.0539677112116939	0.190500414272185	-0.33961330397541	-0.245112116485529	-0.196790507593552	-0.0273058511066718	FALSE	FALSE	FALSE	-0.265556869051406	1.16842416811396E-06	-0.00985382407050728
LSM5	-0.318418408673745	-0.250673179728453	-0.0750010534347203	-0.280177593284552	-0.196709731054233	-0.265425386506503	FALSE	CE	FALSE	-0.326689286494403	2.13363215321264E-14	-0.0182175755016936
NIPBL	-0.0726893888491311	0.173011732128084	-0.320251743166972	-0.0696371334856898	-0.196470566008051	0.0516872993211971	FALSE	FALSE	FALSE	-0.0817477712257784	0.0498469236439499	0.0814413153547533
CIAO2B	0.674648943845929	-0.246941391355677	-0.282559459124903	-0.348585301433009	0.196044742360513	-0.297763346394343	FALSE	CE	FALSE	NA	NA	-0.0680959410704005
GAPDH	-0.0998637010240158	-3.08658196345527	-0.291755638325809	-2.18371524439195	-0.195809669674913	-2.63514860392361	FALSE	CE	FALSE	-0.0445642600254517	0.252001357980404	-0.352308329746561
PDE8A	0.0198500654981515	0.221842858447481	0.371566935119179	0.101251579409759	0.195708500308665	0.16154721892862	FALSE	LE	FALSE	-0.0435851441306507	0.31492433854745	0.0193877886229388
FUBP1	-0.0604102007538669	0.146168287394243	0.451800823897117	0.198099743323146	0.195695311571625	0.172134015358694	FALSE	LE	FALSE	-0.217083325419979	7.38704724903324E-09	-0.00794964781114826
ZNF706	0.162568756381199	0.324606914660549	-0.553918289671715	0.194129380862424	-0.195674766645258	0.259368147761486	FALSE	LE	FALSE	0.0477912899176192	0.129281657622903	-0.0444253008730606
RPA3	-0.124856995727085	0.0456864547581004	0.515698677153587	0.025328236592038	0.195420840713251	0.0355073456750692	FALSE	FALSE	FALSE	-0.183150139642228	1.88489747894419E-18	-0.0672772430749671
TOPORS	0.0807078870202771	0.158689260810961	0.309940814583348	0.0828012687221538	0.195324350801813	0.120745264766557	FALSE	FALSE	FALSE	-0.143062002038438	7.50265094452848E-08	0.0269361371780832
BCAS2	0.0952460267365449	-0.0885439352034831	0.295022720756887	0.341214296830385	0.195134373746716	0.126335180813451	FALSE	FALSE	FALSE	-0.540735728794538	4.36209887476831E-23	0.0150541841945036
SRP9	-0.071222566288204	-0.015279779563429	-0.318994184474759	0.266511241084506	-0.195108375381481	0.125615730760538	FALSE	FALSE	FALSE	-0.339341359054046	4.44752181171356E-15	0.0815998013158161
PRKAR1A	0.0708122784119525	0.279675797443239	0.319052696297958	0.332800489347799	0.194932487354955	0.306238143395519	FALSE	LE	FALSE	0.0124170461154049	0.733948390494205	0.00193051415623735
SOWAHC	0.0359469840338473	-0.172929744096483	-0.425652146714916	-0.0851805657318292	-0.194852581340534	-0.129055154914156	FALSE	FALSE	FALSE	0.0775101193725643	0.198126873536938	0.0150964545952452
CHD9	0.324818863881625	0.132119895945535	0.0648201243025615	0.25806298090757	0.194819494092093	0.195091438426553	FALSE	LE	FALSE	-0.0208058762879974	0.688703128925499	0.0424212427920145
NSFL1C	-0.213739780031271	0.186956245177255	-0.175459839001276	-0.0219612275130934	-0.194599809516274	0.0824975088320806	PT	FALSE	FALSE	-0.154190988596734	0.00259847732564682	0.00267763849219338
COA8	-0.276811167581816	0.112393602450862	-0.112352568340991	-0.065397026842849	-0.194581867961403	0.0234982878040068	PT	FALSE	FALSE	NA	NA	NA
KLF3	0.542058251695168	0.278978661540225	-0.930870427968111	-0.418127750078667	-0.194406088136472	-0.0695745442692208	FALSE	FALSE	FALSE	0.0144041232491894	0.725457764041557	0.0320819431827983
NUDT14	-0.649054709583089	-0.035588812872291	0.260249987128563	0.265300441967645	-0.194402361227263	0.114855814547677	FALSE	FALSE	FALSE	-0.0229048008523763	0.43006302009908	-0.0286748026956603
SATB1	-0.277483979753066	0.152940679555553	-0.111213147526643	0.155026277260724	-0.194348563639854	0.153983478408138	PT	LE	FALSE	0.0789188943042497	0.216862752059627	0.0811059317751006
TSEN34	0.353904922648367	0.0735131056608691	0.0347379942030055	0.169941015318158	0.194321458425686	0.121727060489514	FALSE	FALSE	FALSE	0.0549316629799751	0.00298677819824958	0.028735172799331
DESI2	0.0747327245022618	0.1077396799322	0.313684518892423	0.0125320937841373	0.194208621697343	0.0601358868581686	FALSE	FALSE	FALSE	-0.0381622016501577	0.176382672576479	0.0328321916534555
DDA1	0.232522697455731	0.0739558055724914	0.155319373378583	0.0534968313925785	0.193921035417157	0.063726318482535	MT	FALSE	FALSE	0.167414028481772	1.58383396763677E-06	-0.0427587148467881
PLEKHH3	0.122231551040875	0.0859415135675174	0.265592427077675	0.487809757654637	0.193911989059275	0.286875635611077	MT	FALSE	FALSE	0.0452065097400721	0.0247846119333638	NA
UBAP2	0.114297567263455	-0.0637747357182217	-0.502094282843674	0.20434590345834	-0.19389835779011	0.0702855838700593	FALSE	FALSE	FALSE	-0.0325179540923665	0.487028650281467	0.015844759029207
BIRC3	0.0226513663308721	1.26029496116412	0.364893928873114	0.738927582042147	0.193772647601993	0.999611271603134	FALSE	LE	FALSE	-0.327696326066434	0.000254118536609526	NA
TMEM126B	0.199992603996435	0.00357299473867334	0.187523160562647	0.126678660568393	0.193757882279541	0.0651258276535334	MT	FALSE	FALSE	-0.25045397597235	9.66790360168763E-09	0.0148623332592468
NDUFA2	0.0310297779586803	-0.320797669110665	-0.4182259432732	-0.828101242246418	-0.19359808265726	-0.574449455678541	FALSE	CE	FALSE	-0.140079480982395	3.25845481681533E-08	-0.0659486244840926
DUSP8	0.326666193916924	-0.139158888877358	0.0603485912984727	-0.0941738548963833	0.193507392607698	-0.11666637188687	FALSE	FALSE	FALSE	0.109802603532157	4.15961896188431E-05	0.115580608051066
NMRAL1	-0.00839776983838014	0.212641464045694	0.395287487560071	0.229140532955705	0.193444858860846	0.2208909985007	FALSE	LE	FALSE	-0.168777249639682	5.51976825732122E-12	-0.00716740931351501
ZNF622	0.309421229512563	-0.649440694901964	0.0773100452143027	-0.525921388022521	0.193365637363433	-0.587681041462243	FALSE	CE	FALSE	-0.252111798041552	2.55146474604923E-08	0.0606628198943009
CUTA	-0.0720944116967863	-0.29273710288836	-0.314612999268704	-0.307091978490122	-0.193353705482745	-0.299914540689241	FALSE	CE	FALSE	NA	NA	0.0252288188288525
KRT19	0.1762576498588	-0.829997265597331	-0.562706573317077	-0.221667971092523	-0.193224461729139	-0.525832618344927	FALSE	CE	FALSE	-0.153582454104331	0.0855030485800903	-0.250679002292343
STK24	0.456941410821235	0.135288254984395	-0.0705764406700513	-0.103018957969935	0.193182485075592	0.0161346485072302	FALSE	FALSE	FALSE	-0.0688425636328593	0.141007059429131	0.0305145149455368
SARAF	-0.259079166427668	0.415369788051877	-0.126272328332013	0.511729739920926	-0.192675747379841	0.463549763986402	PT	LE	FALSE	-0.0218278262047998	0.705827896745742	0.0640410361940909
ANXA4	0.0230185067021438	5.02125932314741	-0.407809296314321	5.0126885715445	-0.192395394806088	5.01697394734596	FALSE	LE	FALSE	-0.166436657036497	0.000518099856032983	0.0497219046873454
GTF3C6	-0.391930355945274	0.240124627882942	0.776025756052361	0.200437848472236	0.192047700053544	0.220281238177589	FALSE	LE	FALSE	-0.253970226709786	3.71800992626571E-05	-0.0278185184887969
DDX21	-0.00557591582848227	-0.252521549584149	-0.378456024784594	-0.222950149395837	-0.192015970306538	-0.237735849489993	FALSE	CE	FALSE	-0.258425512545526	1.69227051624201E-05	-0.0934959816537844
ACTN4	0.357628368089947	-0.482718619993887	-0.740760698362379	0.292461274003838	-0.191566165136216	-0.0951286729950243	FALSE	FALSE	FALSE	0.0365694974927269	0.472262237403333	-0.299407352158593
POF1B	0.0768224840368934	0.114152560758536	-0.459742240748365	-0.113081109742593	-0.191459878355736	0.000535725507971541	FALSE	FALSE	FALSE	-0.609033862779936	2.59083670163344E-06	-0.179311288970468
BUB3	0.00511951511430508	0.179565920044911	0.377732833114339	0.279351795528689	0.191426174114322	0.2294588577868	FALSE	LE	FALSE	-0.264618824528443	1.69635270024541E-08	0.0324240738555082
RFK	-0.171452408726114	0.0416464102025216	-0.211268940550688	0.357189217054805	-0.191360674638401	0.199417813628663	PT	FALSE	FALSE	-0.0873518118077601	0.0412177593348868	0.00916514264249479
KIAA0355	0.0871386107303886	0.184753476750782	0.295561010874951	0.293076279257627	0.19134981080267	0.238914878004205	FALSE	LE	FALSE	0.1872712008805	2.70751645980567E-09	0.0178908338950914
UFC1	0.458985395323452	-0.084875986910681	-0.0764457300875616	-0.195632228570176	0.191269832617945	-0.140254107740428	FALSE	FALSE	FALSE	-0.0845934229557612	0.0516568168434787	0.0706295830111627
PTPN3	0.0679611334010957	0.160637840919701	0.314465486307817	0.327751195012423	0.191213309854456	0.244194517966062	FALSE	LE	FALSE	-0.0923323030546433	0.260460679789739	0.0259589519969814
FUCA1	-0.329334489430314	-0.152840508421113	-0.052374631978797	-0.527084982746834	-0.190854560704556	-0.339962745583973	FALSE	CE	FALSE	0.180430163454208	0.00235593106203134	-0.0351411691559345
EPHA2	0.255040006250144	0.466466806960717	-0.636555350304869	0.0217553162030919	-0.190757672027362	0.244111061581904	FALSE	FALSE	FALSE	0.0751067681868667	0.180663788327007	-0.00178831595805429
GCSH	-0.109743302270245	0.0774816332424557	-0.271064354552949	-0.267842784458929	-0.190403828411597	-0.0951805756082366	PT	FALSE	FALSE	-0.171219675699391	8.77216804638006E-07	-0.0184343319313851
ISCA2	-0.153105580788803	0.249328699039056	-0.227701205327335	0.227557545393605	-0.190403393058069	0.23844312221633	PT	LE	FALSE	-0.0884079829970385	0.000901664581117857	0.00562970031737198
CANT1	0.453733818350953	-0.112789155496669	-0.0735074044890114	-0.305053255888426	0.190113206930971	-0.208921205692548	FALSE	CE	FALSE	-0.100973944319851	0.0560593311947775	-0.114203312439493
IER2	1.24025324617926	0.4635922247116	-0.860032686033917	0.496406785963766	0.190110280072669	0.479999505337683	FALSE	LE	FALSE	-0.0714846505817032	0.0499321962764275	0.463773992095575
SMARCC1	-0.284858918410806	-0.0976867980941039	-0.0951444155536287	-0.300175184136565	-0.190001666982218	-0.198930991115335	FALSE	FALSE	FALSE	-0.198789405566564	9.13287843379102E-06	0.0502279730053148
SURF1	-0.110748880620828	0.0660924999607184	-0.268974630123349	-0.0732874935104777	-0.189861755372088	-0.00359749677487964	PT	FALSE	FALSE	0.0486956298650195	0.0133331989067816	0.0101194290918505
TSTD1	0.43868918128217	0.251721853224827	-0.0590654058855673	0.279430734629424	0.189811887698301	0.265576293927126	FALSE	LE	FALSE	0.0835357081748435	0.0619413366833671	0.045615639419728
DRAP1	-0.28775881409223	-0.0129376787978788	-0.0918382353442753	-0.0143649167837894	-0.189798524718253	-0.0136512977908341	FALSE	FALSE	FALSE	0.218897847611546	1.70213247080735E-16	0.010177995945662
PLEKHF2	0.116335304390223	0.0131953771780366	0.262857371165007	0.1446473178449	0.189596337777615	0.0789213475114683	MT	FALSE	FALSE	0.0248503465337835	0.477523394653219	0.0330610512314191
TNIP1	0.252001438395188	0.00213633375362088	0.127000739156547	0.0722593788429891	0.189501088775867	0.037197856298305	MT	FALSE	FALSE	0.0881659851100194	0.000824207585596923	-0.0307168113746727
RGS3	0.0473680631490798	0.679915846733996	0.331387933230632	1.43181271077474	0.189377998189856	1.05586427875437	FALSE	LE	FALSE	0.0100046802119903	0.580755761194267	NA
GLS	0.0426768259187325	0.0485762170059663	0.335625350752869	0.205531533689574	0.189151088335801	0.12705387534777	FALSE	FALSE	FALSE	0.149832390849125	9.69380146275669E-13	-0.0394354177254399
YTHDF3	0.0495772333690305	0.107303785894967	0.328599169930152	-0.00287383709814026	0.189088201649591	0.0522149743984134	FALSE	FALSE	FALSE	0.0552542029083551	0.140761740468231	0.0365095222433305
RPAIN	0.379590216219498	0.0629424645805519	-0.00148679891957681	-0.407890345835563	0.189051708649961	-0.172473940627506	FALSE	FALSE	FALSE	-0.353657798118178	3.32911511588937E-20	-0.0226784532068924
FZD5	0.214647275194029	-0.235234258415022	0.162545207276253	-0.257346642975018	0.188596241235141	-0.24629045069502	MT	CE	FALSE	-0.0903146269521121	0.0506972542105513	0.0284215021507188
TMEM63A	-0.248604411282309	0.0921072041802107	-0.127499878652287	0.10857514920873	-0.188052144967298	0.100341176694471	PT	FALSE	FALSE	-0.0763351788607966	0.215313979529713	-0.0228602629025276
SERP1	-0.0596373728255704	-0.632226526158596	-0.316101982809648	-0.416067508545355	-0.187869677817609	-0.524147017351976	FALSE	CE	FALSE	-0.066935249479608	0.00657530395212668	0.0168429852476351
SMURF2	0.0317920029772192	0.558602630727328	0.343892604341491	-0.0480232851402234	0.187842303659355	0.255289672793552	FALSE	FALSE	FALSE	0.00522600443676284	0.911106118749944	0.000800185377763496
IARS2	0.091590212177997	-0.397413359991658	0.283815652507391	-0.0510358959120769	0.187702932342694	-0.224224627951868	FALSE	FALSE	FALSE	-0.374335697773541	2.82133280639357E-15	-0.0024253514211614
GTF2I	-0.103550393956474	0.763372000339502	-0.271217607751349	0.516423335117418	-0.187384000853912	0.63989766772846	PT	LE	FALSE	-0.103867023999841	0.00762645518160041	0.247816856390522
JOSD1	-0.0329830794615951	0.185724583755692	0.407731591714094	0.39649158344516	0.187374256126249	0.291108083600426	FALSE	LE	FALSE	-0.0323806586931712	0.230001760067123	-0.00942457793097118
CETN3	0.0892495970080589	0.189817290431706	0.285399705826627	0.137466167542446	0.187324651417343	0.163641728987076	FALSE	LE	FALSE	-0.697362037620302	1.27011495437234E-33	0.0447209648412668
RFC1	-0.0550426357542741	0.35138265358846	0.429495246153552	0.25536614109204	0.187226305199639	0.30337439734025	FALSE	LE	FALSE	-0.313772954537802	2.96953818472596E-14	0.0239363128608769
FAM168B	0.0543860659268844	0.108413689160904	0.319879430374381	0.140456170199271	0.187132748150633	0.124434929680087	FALSE	LE	FALSE	0.174829345977316	4.09737055303555E-09	0.00530184180951254
C1orf210	0.0234200038936925	0.197668816661179	0.350807769919249	0.0517895410871674	0.187113886906471	0.124729178874173	FALSE	FALSE	FALSE	-0.0587756126421621	0.200589788929727	0.0210584452540759
ASCC3	-0.200936676571287	0.0382360348934849	-0.173248900529157	-0.0562210306701305	-0.187092788550222	-0.00899249788832279	PT	FALSE	FALSE	-0.336483331515938	9.65620401622217E-12	0.0187469583262829
SEPTIN9	0.0358461698100738	0.0157560846072031	0.338047549813269	0.137989593245195	0.186946859811671	0.0768728389261989	FALSE	FALSE	FALSE	NA	NA	NA
SURF4	0.168737902870562	-0.00966978871695878	0.204426188423808	-0.07506873892474	0.186582045647185	-0.0423692638208494	MT	FALSE	FALSE	-0.0476639740074585	0.0976368213411486	-0.0252036529753368
ZNF506	0.00487740104404022	0.285329122186079	0.367708591987117	0.029136778268029	0.186292996515579	0.157232950227054	FALSE	FALSE	FALSE	-0.0774631483567333	0.14206378715977	NA
RND3	-0.388860146601829	-0.332970654026985	0.0164802165612561	-0.0252973308754165	-0.186189965020286	-0.179133992451201	FALSE	FALSE	FALSE	0.203077090713769	3.88683885499797E-05	0.0553152908487005
YIPF5	0.0641606537559358	0.181922241490581	0.30797623222734	0.196635153231176	0.186068442991638	0.189278697360878	FALSE	LE	FALSE	0.0279167340141668	0.451547864125488	0.0342164989997651
ZFAND5	0.464564159897943	-0.0501346249471162	-0.0929381199440065	-0.0840810114191246	0.185813019976968	-0.0671078181831204	FALSE	FALSE	FALSE	0.164621697125066	7.63396972330419E-05	0.0696160749408752
ARAF	0.073374042518602	0.239266626310519	0.297848723764048	0.179444088767503	0.185611383141325	0.209355357539011	FALSE	LE	FALSE	0.0741140951145196	0.064813177111728	-0.0319557089989884
FBXL15	0.182243516475791	0.222300025722759	0.188965346200405	-0.0380954195335377	0.185604431338098	0.0921023030946108	MT	FALSE	FALSE	0.0479390036060234	0.0217990076142385	NA
MAPK8	0.0397798673898251	0.252689021260471	0.331302610178426	0.0911552172103987	0.185541238784126	0.171922119235435	FALSE	FALSE	FALSE	-0.0759732827076383	0.00875540629577593	-0.0144856671069631
PTPRA	-0.333555367613278	0.154582330582118	-0.0375240392934306	0.277552477994767	-0.185539703453354	0.216067404288442	FALSE	LE	FALSE	-0.160177725917906	0.000252742396440955	0.0354665684074302
FOPNL	0.0227557435349999	0.173601237796413	0.34820262597881	-0.00380255947983854	0.185479184756905	0.0848993391582872	FALSE	FALSE	FALSE	-0.339409321416372	5.18265155833899E-08	0.0127422562194612
AFF1	0.00816133599793423	0.224340942874397	0.362475499832045	0.249994645063722	0.18531841791499	0.23716779396906	FALSE	LE	FALSE	0.24212270737791	1.55684570440035E-07	0.00031646318782852
NECTIN3	-0.00657373683420626	-0.0793909918839177	-0.363929982262981	0.345487087476625	-0.185251859548594	0.133048047796354	FALSE	FALSE	FALSE	NA	NA	0.0175824694091307
RIT1	0.0901199379221129	0.193114584196377	0.280167016828457	0.115838990034777	0.185143477375285	0.154476787115577	FALSE	LE	FALSE	0.274436344273328	1.51912250444937E-14	0.0129274356619358
UHRF2	0.0438875912490777	0.210530298830531	0.326258236512933	0.0267902474328046	0.185072913881005	0.118660273131668	FALSE	FALSE	FALSE	-0.156467477319622	1.86134910393925E-05	0.0101947569473191
NR1D2	0.120764665743204	0.0559019280056756	0.249350291109998	0.216023335945277	0.185057478426601	0.135962631975476	MT	FALSE	FALSE	-0.016133664582164	0.76352899378285	0.025102236772232
FLII	0.0254236385257693	0.148371327315958	0.343975632700281	-0.268955463120309	0.184699635613025	-0.0602920679021755	FALSE	FALSE	FALSE	0.0780803434628747	0.0071022148790102	-0.0158690774087284
SACM1L	-0.0525904118620124	0.045779046708968	0.421961210248598	0.119675686224327	0.184685399193293	0.0827273664666477	FALSE	FALSE	FALSE	-0.214129262202024	1.5398274260358E-09	0.00166259951883241
MRPL14	0.10976215250333	-0.508655234616834	-0.478527034538019	-0.564173509569336	-0.184382441017344	-0.536414372093085	FALSE	CE	FALSE	-0.0339475858784816	0.408185887488667	-0.0680712879665051
AKAP13	0.305969662755633	0.451348311700172	0.062623898521295	-0.263792929763148	0.184296780638464	0.0937776909685119	FALSE	FALSE	FALSE	0.218301032791375	8.87799240461847E-08	-0.0480343993632057
CRLS1	-0.462106080268236	-0.0760363661622256	0.0936369456089348	0.148947656020099	-0.184234567329651	0.0364556449289367	FALSE	FALSE	FALSE	-0.182324276281497	0.00210022597325098	0.00125870666116423
C16orf87	0.145589075378237	0.0958009620568665	0.222741261981963	0.11218151247406	0.1841651686801	0.103991237265463	MT	FALSE	FALSE	-0.111671764882828	4.54768077668391E-06	NA
NOP58	-0.127429353406182	-0.0543642858374196	-0.240702421960408	0.023259835110911	-0.184065887683295	-0.0155522253632543	PT	FALSE	FALSE	-0.446318757721614	4.71040959304477E-13	0.0347940775811564
CAPN5	0.120494250424802	-0.150716327744105	0.24747877331112	0.0184976387996967	0.183986511867961	-0.066109344472204	MT	FALSE	FALSE	-0.229139751581314	6.23594954664234E-05	-0.0487192392211673
CTNND1	0.051899635386	0.0479570832485177	-0.419858047711193	-0.155682168757006	-0.183979206162597	-0.0538625427542443	FALSE	FALSE	FALSE	0.0589792423435558	0.0726869197338135	0.0762805491745795
ABCF1	0.0936538341206044	0.105139282359071	0.273986899958837	0.147295168213513	0.18382036703972	0.126217225286292	FALSE	LE	FALSE	-0.0201909653514538	0.55778474953278	-0.0613138931160744
COPS3	-0.128938581573548	0.0792023595822602	0.495497196805914	0.136231910446067	0.183279307616183	0.107717135014164	FALSE	FALSE	FALSE	-0.343341977232804	2.31900793700867E-18	0.0416941120539609
RPL7L1	-0.282070605553935	0.100142180031111	-0.0842888166150415	-0.0700455346890712	-0.183179711084488	0.0150483226710197	FALSE	FALSE	FALSE	-0.0410679897974548	0.369328476823645	-0.0556537901801277
DYNLRB1	0.344601940311544	0.0858136000826546	0.0216216968219567	0.350880225908729	0.18311181856675	0.218346912995692	FALSE	FALSE	FALSE	0.178563581353487	0.000163415877540248	-0.00956994226393437
LCMT1	0.0782295980724208	0.145643133464038	0.287729042596926	-0.125336369580415	0.182979320334673	0.0101533819418113	FALSE	FALSE	FALSE	-0.244271068117329	7.57422579753287E-12	NA
CRTAP	0.0975940112300571	0.139314010309654	0.268263441094976	0.0974700168675613	0.182928726162516	0.118392013588608	FALSE	FALSE	FALSE	0.0184060085241296	0.740652057911253	-1.76996373530969E-05
POLR2J	0.291946582706182	0.0136648953061647	0.0738454156544885	-0.0668483353784548	0.182895999180335	-0.0265917200361451	FALSE	FALSE	FALSE	0.0324803363042461	0.266104679292349	-0.00128987123435165
CTSS	0.121108525656734	-1.21807830824234	-0.486685792274059	-1.18693592227293	-0.182788633308662	-1.20250711525763	FALSE	CE	FALSE	-0.0469006419917022	0.481930486535108	0.148548570495333
NDUFB9	-0.0328686322805174	-0.986126723374867	-0.332302104782451	-0.68934575666444	-0.182585368531484	-0.837736240019654	FALSE	CE	FALSE	-0.255627456201263	5.66920201760103E-09	-0.0198207875204188
HMGN1	0.14748888964378	-0.41652414071833	-0.512443312744675	-0.270119463376863	-0.182477211550447	-0.343321802047596	FALSE	CE	FALSE	-0.143007126549548	0.000171462076346939	-0.0287570158342652
SUCLA2	0.18088085037657	0.109924227665577	0.183633781247118	0.0783443722062456	0.182257315811844	0.094134299935911	MT	FALSE	FALSE	-0.182046182365454	0.00273907610388191	0.0479423358291429
CAPZA1	0.129754265956683	-0.0332018067881001	0.234413701348497	-0.345161234049233	0.18208398365259	-0.189181520418667	MT	FALSE	FALSE	0.122462446086382	0.010742952794625	-0.231924148894952
UPF2	0.0568449441325076	0.15646675698178	0.307152382684558	0.0316242212942868	0.181998663408533	0.0940454891380335	FALSE	FALSE	FALSE	-0.259690620685021	1.4613783151633E-10	0.0429718676718875
NUP58	0.0766353229955472	0.36715408621854	0.286895078709932	0.284400978045722	0.18176520085274	0.325777532132131	FALSE	LE	FALSE	-0.127270988678537	0.00867307712804423	0.0547866900112151
EIF2S1	-0.284816423717461	0.110483595214856	-0.0787068217927844	0.192315709375003	-0.181761622755123	0.151399652294929	FALSE	LE	FALSE	-0.353095087702316	7.85166371258487E-14	-0.0269343027127664
DNAJC3	0.445124280211836	0.565197032112154	-0.0818730643464132	0.220170544277778	0.181625607932711	0.392683788194966	FALSE	LE	FALSE	-0.200718773320849	0.000196303104156073	0.0433717216257639
NCBP2AS2	0.289243212956693	-0.282134364055607	0.0739170695824307	-0.0675683320087392	0.181580141269562	-0.174851348032173	FALSE	FALSE	FALSE	NA	NA	NA
POLE3	0.0471771799771445	0.233553321243822	0.315808120679695	0.167215156671572	0.18149265032842	0.200384238957697	FALSE	LE	FALSE	-0.021040014755	0.348321512824939	0.0312248402648254
ATP5ME	0.141604918474404	-1.14021017390096	-0.50430786764185	-1.59111868241876	-0.181351474583723	-1.36566442815986	FALSE	CE	FALSE	NA	NA	-0.213258520571547
LPGAT1	0.2906077245713	0.403851612524173	0.0719232146103381	0.30442709405832	0.181265469590819	0.354139353291246	FALSE	LE	FALSE	0.0246622870019461	0.623703006119216	0.104379395702792
ZCCHC8	-0.0617628480981178	0.0807539417742871	0.424215426014805	0.0275506528280363	0.181226288958344	0.0541522973011617	FALSE	FALSE	FALSE	-0.0858675140136378	0.0162063527517253	0.0390183897713361
MICA	0.0655998552790384	0.247006725643693	0.296781938156526	0.316062197289015	0.181190896717782	0.281534461466354	FALSE	LE	FALSE	0.0236865762034301	0.410043131015434	0.00854651355410474
ANKRD9	-0.103923842235363	-0.281089484448948	0.466304562371079	0.0701953427107707	0.181190360067858	-0.105447070869089	FALSE	FALSE	FALSE	-0.181752665655472	6.53277606091722E-10	NA
STX5	0.115861281604397	0.289084324124353	0.246249443864787	0.00522647084499872	0.181055362734592	0.147155397484676	MT	FALSE	FALSE	0.22118072168229	4.84514433355967E-18	0.0178711575741077
CAPG	0.256268006274245	-0.00295464733831396	0.105733393647563	0.167159040312936	0.181000699960904	0.082102196487311	MT	FALSE	FALSE	0.384348308342199	7.02464794018157E-29	-0.187798862094173
UQCC2	-0.582497450716045	-0.129141431616615	0.220529958415455	-0.161232891500161	-0.180983746150295	-0.145187161558388	FALSE	CE	FALSE	-0.114588863868616	0.000404643862712289	-0.00927486111010012
CKS1B	0.118500679955282	0.292309468131984	0.243437300376594	2.06970685903141E-05	0.180968990165938	0.146165082600287	MT	FALSE	FALSE	-0.323720464024656	6.63891170183459E-08	-0.000449025501505718
ILF3	-0.296933141705309	-0.0510169485306458	-0.0649678454788012	-0.00281601745841997	-0.180950493592055	-0.0269164829945329	FALSE	FALSE	FALSE	-0.208611864263956	3.81723310414417E-11	0.000507089397802751
LRP10	-0.100076453621378	0.304858885630411	-0.261687951098059	0.0791087746705892	-0.180882202359718	0.1919838301505	PT	FALSE	FALSE	0.0550233449775052	0.227857519299829	-0.0865807665665448
IL13RA1	0.132220506493929	0.0129102797453975	0.229378103442227	-0.315705640996384	0.180799304968078	-0.151397680625493	MT	FALSE	FALSE	-0.0301765774219159	0.568520821033936	-0.0297588883966808
RHOC	0.380233474094137	-0.471959962576676	-0.018719050643158	-0.227761260592638	0.180757211725489	-0.349860611584657	FALSE	CE	FALSE	0.0210988388200731	0.353012024696287	-0.0867557962273051
NDRG2	-0.0421097143940252	0.173424217236697	-0.319381955441494	0.12692871871312	-0.18074583491776	0.150176467974909	FALSE	LE	FALSE	0.140338160215428	3.37105242311894E-05	0.0480166705100651
DCAF6	0.180946397322945	-0.0524444855077206	0.180398490605588	-0.160830687570085	0.180672443964267	-0.106637586538903	MT	FALSE	FALSE	-0.0623243825145475	0.0509166958403062	0.0435084020535226
SPRYD7	0.179026592355633	0.0553623464353878	0.182242325068488	0.310103352772298	0.18063445871206	0.182732849603843	MT	FALSE	FALSE	-0.0498094281211223	0.0573431149769038	0.00667442936757401
STAG2	0.0403618623049029	0.227867756907874	0.320428618197689	0.00582773074498033	0.180395240251296	0.116847743826427	FALSE	FALSE	FALSE	-0.18411124749422	0.000151700609109246	-0.00841425738350021
MTSS1	-0.0513112613726114	0.22631366958506	0.412000099042668	0.189173129758872	0.180344418835028	0.207743399671966	FALSE	LE	FALSE	0.409494884441201	8.44236472107721E-13	NA
SLF2	-0.0404539829782542	0.381019584690426	0.401104338090021	0.24966867419672	0.180325177555883	0.315344129443573	FALSE	LE	FALSE	-0.08852453973131	0.0390463826776963	-0.0204414495931022
CAAP1	-0.0734435295142901	0.321974348164483	0.434071549648405	0.40089716450017	0.180314010067057	0.361435756332327	FALSE	LE	FALSE	-0.347208215347512	4.82749268684578E-11	-0.023285309065747
HIGD2A	-0.0175197932707363	-1.20432217036148	-0.343024652728478	-0.743531839444688	-0.180272222999607	-0.973927004903083	FALSE	CE	FALSE	0.0154500944283225	0.728494519004237	-0.0802945657781511
SNHG14	-0.231380393790585	1.4562480373942	-0.128982882674692	0.842858278555926	-0.180181638232638	1.14955315797506	PT	LE	FALSE	NA	NA	NA
MUC1	0.759187564429844	2.52894750761911	-1.11889983577169	-0.358128590482596	-0.179856135670925	1.08540945856826	FALSE	FALSE	FALSE	-0.415052275344453	0.000110694000580062	NA
NKIRAS2	0.0441177151830006	0.0907216914605153	0.314947445214357	0.0527422186915436	0.179532580198679	0.0717319550760295	FALSE	FALSE	FALSE	0.113502414425198	2.10870254449477E-06	0.00860061627605102
MED10	0.25382124550091	0.187359538371766	0.105114594774142	0.0340800954947509	0.179467920137526	0.110719816933259	MT	FALSE	FALSE	-0.0704213252764221	0.0391073208706427	0.0142591303708799
BAG1	0.309679405767563	0.0577054321207831	-0.66856523148781	-0.394443828701144	-0.179442912860124	-0.16836919829018	FALSE	FALSE	FALSE	-0.205115805559815	5.2350170496139E-09	0.001717991280342
NFIX	0.206557606354468	0.0880638236112969	0.152300320696664	0.0248253942161218	0.179428963525566	0.0564446089137094	MT	FALSE	FALSE	0.172184150202479	0.00103920057818926	0.155540270574323
FBH1	0.0633002588045246	0.178038468307513	0.295400881968224	-0.000878591832602194	0.179350570386374	0.0885799382374552	FALSE	FALSE	FALSE	NA	NA	-0.00505786814075981
EFNB1	0.232028795538126	-0.0468332888360197	0.12655471762437	0.0131385130364345	0.179291756581248	-0.0168473878997926	MT	FALSE	FALSE	-0.0246463381832867	0.659094156419855	NA
NKTR	-0.197050324688239	-0.192260382421594	-0.16138501425661	-0.0289759993014522	-0.179217669472425	-0.110618190861523	PT	FALSE	FALSE	-0.277737445977155	1.31576335712955E-09	0.034870901738105
NDUFC1	0.116267199861423	-0.458790172438419	-0.474616468787429	-0.114789691593735	-0.179174634463003	-0.286789932016077	FALSE	CE	FALSE	-0.346099988061516	7.73346670978027E-29	-0.116155291421983
TTC1	0.151352614170866	0.110109996707489	0.206761698834305	-0.32262305978218	0.179057156502586	-0.106256531537346	MT	FALSE	FALSE	-0.126064004223518	0.000468570898809449	-0.0134391478909031
NDUFB1	-0.282849406115118	-0.399018754745916	-0.0752107963146433	-0.741828102222801	-0.179030101214881	-0.570423428484359	FALSE	CE	FALSE	-0.0459712670548313	0.00439044307393701	-0.0886495326388614
RAF1	0.0372411018131391	0.324458000312545	0.320549597282273	0.348960517591334	0.178895349547706	0.33670925895194	FALSE	LE	FALSE	-0.168488044884302	1.98551404083227E-10	0.0116768413191193
GSR	-0.0357369682139355	0.0648211548332718	-0.321717880823387	0.0186082551286697	-0.178727424518661	0.0417147049809707	FALSE	FALSE	FALSE	-0.434792062121478	3.01179843675901E-17	-0.0525930902564882
PSMB4	-0.130587105554315	-0.0128829359793798	-0.226820913680525	-0.3731192839827	-0.17870400961742	-0.19300110998104	PT	FALSE	FALSE	-0.231509954555399	1.0231211076734E-17	0.030155065715179
MTRNR2L8	0.304268380230487	-0.564515096864243	0.0530519388422315	-1.49881413630146	0.178660159536359	-1.03166461658285	FALSE	CE	FALSE	0.0216569187974874	0.499855070354101	0.056814653991375
DSTN	0.108842191280452	0.0227348760066559	-0.466148818144841	0.61273395086371	-0.178653313432195	0.317734413435183	FALSE	FALSE	FALSE	-0.0578133489425831	0.246237022960041	-0.0301743122965332
TRAP1	-0.378435682066036	0.0258767616579656	0.0211975885028168	-0.252303496796111	-0.178619046781609	-0.113213367569073	FALSE	FALSE	FALSE	-0.397488002577559	7.61684590515296E-14	-0.0103989877407336
ATP6V0E1	0.244760182401075	-0.0176472518601201	-0.601799761706432	-0.100931383600514	-0.178519789652679	-0.0592893177303171	FALSE	FALSE	FALSE	0.0728630115680748	0.0404009443626284	-0.186324345234356
CARMIL1	0.0902366583435632	0.00884861959321048	0.26658266059723	-0.185387756891807	0.178409659470397	-0.0882695686492982	FALSE	FALSE	FALSE	NA	NA	-0.0489295670413201
SERPINB1	0.868408761168232	-0.613984015080499	-0.51189842362237	-1.24385878578824	0.178255168772931	-0.928921400434371	FALSE	CE	FALSE	-0.285062516930277	7.45239202676085E-06	-0.430845805193978
ODC1	0.401892781224191	-0.203358849632867	-0.758159637680836	-0.608942758495348	-0.178133428228323	-0.406150804064108	FALSE	CE	FALSE	-0.605944401573273	1.32258071205972E-16	-0.0479081141934943
CCDC107	0.268755577056539	0.303797134676757	0.0874443327268497	0.216123443303429	0.178099954891694	0.259960288990093	FALSE	LE	FALSE	0.0635616023282981	0.00467709228405494	-0.0116527070694936
MANSC1	0.16349655116502	0.0251580309793984	0.192292454562798	-0.0705695191343767	0.177894502863909	-0.0227057440774892	MT	FALSE	FALSE	-0.0267255925784683	0.776107478459348	-0.0791122032611022
SF3A2	0.0981349873664892	0.203218600961683	0.257412294318914	0.145642874251374	0.177773640842702	0.174430737606529	FALSE	LE	FALSE	0.144134504421555	6.46197137553092E-05	-0.0048007173236515
GNPTG	0.0344953131779731	0.225285717853066	0.320759673839596	0.0694933690649817	0.177627493508784	0.147389543459024	FALSE	FALSE	FALSE	0.180971475202328	1.31667976001371E-11	-0.00160653226428908
OPA1	-0.134470147248765	0.0401618133025603	-0.220657244119777	-0.228591418837274	-0.177563695684271	-0.0942148027673567	PT	FALSE	FALSE	-0.326206904778353	3.49990268514389E-14	-0.00146779279508258
ATXN1	-0.0733578115240818	0.168223485240219	0.428413838666361	0.337743087532554	0.17752801357114	0.252983286386387	FALSE	LE	FALSE	0.378738601494991	1.73945176926768E-16	0.0198913677266366
ERBIN	0.0662066999280353	0.0543547538423093	0.288841118559306	0.275788451088443	0.177523909243671	0.165071602465376	FALSE	FALSE	FALSE	NA	NA	0.085058465214223
TM2D3	0.0508374576224506	0.341463979186321	0.304160868256946	0.440763061020027	0.177499162939698	0.391113520103174	FALSE	LE	FALSE	-0.0138432552698982	0.662333911938678	0.0140845767143072
GSTK1	0.225259367981296	-0.892826336622496	0.129635547819218	-0.266687049957492	0.177447457900257	-0.579756693289994	MT	CE	FALSE	-0.169596014671247	3.86508772235563E-05	0.0188885396029272
REV3L	-0.096354320700859	0.0584409248573921	0.451151874134302	0.0384223899985998	0.177398776716722	0.0484316574279959	FALSE	FALSE	FALSE	-0.21779870969135	6.95758262356183E-08	0.0126267259531634
AFMID	0.0382710873390806	-0.0993699861826094	0.316383997582976	0.235653292628881	0.177327542461028	0.0681416532231357	FALSE	FALSE	FALSE	0.0660699676171514	0.0399077187594452	0.00747533015719304
CCDC28A	0.0647905334933307	0.259904009223108	0.28899420224311	0.0916701755796523	0.17689236786822	0.17578709240138	FALSE	FALSE	FALSE	-0.00945899244250474	0.775489158472718	0.0198018041170429
HMGB2	-0.0205808610784333	-0.346612999894553	0.374031109264811	-0.197068283013912	0.176725124093189	-0.271840641454232	FALSE	CE	FALSE	-0.514303337646655	8.83832970205414E-26	-0.0450446284246353
PGGT1B	0.0711607864693304	0.164457304816323	0.282147708543039	0.0915340310530328	0.176654247506185	0.127995667934678	FALSE	FALSE	FALSE	-0.30282834718433	1.46493639438605E-13	0.00380187457545711
DDR1	0.205534428332809	0.124701958632919	0.147735221500356	-0.0334665508543281	0.176634824916582	0.0456177038892956	MT	FALSE	FALSE	0.111843534857166	0.00530741824755345	-0.0768009418924882
EIF5	-0.339686381609026	-0.648852562847722	-0.0129510336651819	-0.11414363536614	-0.176318707637104	-0.381498099106931	FALSE	CE	FALSE	-0.130327322117551	0.00103181706317861	0.10916684981956
KIF9	0.361129746390281	0.358240134423028	-0.0086062512119276	0.0425652066457025	0.176261747589177	0.200402670534365	FALSE	FALSE	FALSE	-0.102345383531697	3.37928328166991E-06	-0.0187830368199824
RAP2B	0.332944964768062	0.12640929248241	0.0195408271869915	0.42896567365638	0.176242895977527	0.277687483069395	FALSE	LE	FALSE	0.138515773240025	0.000204007069337355	0.050977436783892
C1orf56	0.0469142852842825	0.210554612011411	0.305368503591089	0.430370299218384	0.176141394437686	0.320462455614897	FALSE	LE	FALSE	0.0602573923965632	0.000359984052678197	NA
TRMT11	0.0950453436508938	0.265503749450881	0.25684688007614	0.325202436040045	0.175946111863517	0.295353092745463	FALSE	LE	FALSE	-0.269297897343365	3.12587461087406E-08	0.0402290745440259
RALA	0.100841218415072	-0.0153665473467168	-0.452563049969928	-0.185334501345858	-0.175860915777428	-0.100350524346287	FALSE	FALSE	FALSE	-0.0514591832240941	0.15840823293263	0.0738308620244019
TIAL1	0.034268829259489	0.128627308200842	0.317357242753117	0.265660607902592	0.175813036006303	0.197143958051717	FALSE	LE	FALSE	-0.129424973233957	0.000464678865926695	-0.012985794090935
AMD1	-0.0796499416280971	0.183274848272831	-0.271710968215743	0.432636724522658	-0.17568045492192	0.307955786397744	FALSE	LE	FALSE	-0.202726403002889	0.000200239347243443	0.00586617143398893
GNG5	0.125601421843294	-0.762075142582982	-0.476511294567316	-0.186539357749052	-0.175454936362011	-0.474307250166017	FALSE	CE	FALSE	-0.0543073002977536	0.113488826339728	-0.228383761155503
SNAP23	0.103710516995007	-0.065867924382196	0.246817812226752	0.0678647582017013	0.17526416461088	0.000998416909752664	MT	FALSE	FALSE	-0.066437999663616	0.0936985678476371	-0.0332267948937026
HGSNAT	-0.0461358795519304	0.287008880123667	0.396657489970776	0.333222695135407	0.175260805209423	0.310115787629537	FALSE	LE	FALSE	0.145470080041862	0.00104783577650618	0.0190787027573744
FAM131A	-0.0136943880532425	0.188455865729758	0.364028224899048	0.194538885034349	0.175166918422903	0.191497375382053	FALSE	LE	FALSE	0.0861583443821525	3.11558603299254E-06	NA
ANKRD39	0.0970243534020419	0.244196464125878	0.253159831058931	0.0134937608970622	0.175092092230486	0.12884511251147	FALSE	FALSE	FALSE	0.0108358293858547	0.559501711376261	NA
IDH3B	-0.498557694242741	-0.125263407941234	0.148676664119469	0.35114386985479	-0.174940515061636	0.112940230956778	FALSE	FALSE	FALSE	-0.270299250094057	1.73082356692509E-06	-0.0229401977269417
FAM3A	-0.000685065056877043	0.0705925959249765	0.350284144609336	0.0523093718876977	0.17479953977623	0.0614509839063371	FALSE	FALSE	FALSE	-0.0177384059884631	0.637977569985438	-0.0187500493432251
STX18	0.0917033704559975	0.391541240135527	0.257674709632312	0.0315860827771495	0.174689040044155	0.211563661456338	FALSE	FALSE	FALSE	-0.179201675738956	6.1152526665306E-11	NA
ELF1	0.385659229529877	0.237298126669064	-0.0363022842805831	0.388938822800375	0.174678472624647	0.313118474734719	FALSE	LE	FALSE	0.193404770724066	0.000220139244418062	0.124570054687597
ACADS	-0.00984473676837472	-1.17246227165554	0.359079174083802	-0.319419071600074	0.174617218657713	-0.745940671627806	FALSE	CE	FALSE	0.00814219501135173	0.769650543530158	-0.0583945964117292
ATP6V1G1	0.499493308022995	-0.0478476075718492	-0.150803791620886	0.0396722345149887	0.174344758201055	-0.00408768652843028	FALSE	FALSE	FALSE	0.0360582845284187	0.139238952421006	0.00222475817780277
MAP3K21	0.0119696200256458	0.238339689492338	0.336540326540292	0.277455655169224	0.174254973282969	0.257897672330781	FALSE	LE	FALSE	NA	NA	0.0414603728629603
PDP1	0.0180330476182149	0.75700163686674	0.330188972533277	0.463822794797381	0.174111010075746	0.61041221583206	FALSE	LE	FALSE	0.254409034399082	2.35228526552162E-05	0.0740091786686248
ZRANB2	0.237891582370695	0.605458583050746	0.110051158013863	-0.0232918981184922	0.173971370192279	0.291083342466127	MT	FALSE	FALSE	-0.340094789970338	1.17659943525552E-14	0.00950059922572244
TRIP12	-0.0040682093217892	0.0957503379570093	0.352005379856891	0.0277512350059848	0.173968585267551	0.061750786481497	FALSE	FALSE	FALSE	-0.0752007975808378	0.0256499494751078	0.0631104550816464
UBAC1	0.226455690634299	-0.127579114075046	0.121330100943102	-0.287890266003902	0.1738928957887	-0.207734690039474	MT	CE	FALSE	-0.100421807200398	2.57447208517402E-06	0.0808353721891286
DDX24	-0.474941854649078	0.272713482255265	0.127346087396099	0.468962078791124	-0.173797883626489	0.370837780523194	FALSE	LE	FALSE	-0.14614234621707	1.7467023155785E-05	-0.0260118314340918
FAM133B	0.478258415875825	-0.221394648487278	-0.130755252340204	0.507059259748649	0.17375158176781	0.142832305630685	FALSE	FALSE	FALSE	-0.291795804716858	7.70915770294797E-21	0.00930381165060501
WDR33	0.0576626135202893	0.333796056734485	0.289819497060592	0.238404115166579	0.173741055290441	0.286100085950532	FALSE	LE	FALSE	-0.201324222607081	4.93470121587701E-08	0.0148263379724436
CAST	0.140098054266325	-0.316958016691194	-0.487514915788555	-0.171084853476624	-0.173708430761115	-0.244021435083909	FALSE	CE	FALSE	-0.129914901749268	0.00415332799376851	-0.0934534496261112
ANKRD11	-0.00735942922264954	0.146501111282392	-0.339726851576851	-0.0975633412802148	-0.17354314039975	0.0244688850010888	FALSE	FALSE	FALSE	-0.0640360837202795	0.00102675594639776	0.0558309754732322
SNRNP35	0.0251968074004447	0.318086752330974	0.321733278396147	0.222497830055033	0.173465042898296	0.270292291193003	FALSE	LE	FALSE	-0.0280450993942192	0.0686911057146179	0.0153684612694414
CD164	0.016111663723533	-0.506294596141159	-0.362821258191496	-0.267063985657448	-0.173354797233982	-0.386679290899303	FALSE	CE	FALSE	0.0657440378503152	0.124275773582958	-0.0678932643142272
CELF1	-0.0276147962972466	0.0786134850194724	-0.318324985733734	0.0311576048042774	-0.17296989101549	0.0548855449118749	FALSE	FALSE	FALSE	0.0380708658361309	0.23209375176906	0.0430865868599239
ITGA2	0.297678216840722	0.135585029676798	0.0482410503386836	0.295451683772429	0.172959633589703	0.215518356724613	FALSE	LE	FALSE	-0.140635818152657	0.11933311082146	0.0280223651210085
ESD	-0.0712728528386601	-0.437798756198905	-0.274635308831569	-0.234620732719535	-0.172954080835115	-0.33620974445922	FALSE	CE	FALSE	-0.0460180980957798	0.411135376330342	-0.0547870085793321
ALDH1B1	-0.139664625076947	-0.0487335281609134	-0.205877327292673	0.44292177907657	-0.17277097618481	0.197094125457829	PT	FALSE	FALSE	-0.212115192520516	0.00110720206703919	0.0727505916559354
ZC3H14	-0.0896104063376639	0.0610737136626449	-0.25582297761012	0.382473907229747	-0.172716691973892	0.221773810446196	FALSE	FALSE	FALSE	-0.174652266114519	7.63932470471716E-09	-0.0208796340739039
TMX3	-0.107112158956697	0.360376666371815	0.452438959888134	-0.00572026356207411	0.172663400465719	0.177328201404871	FALSE	FALSE	FALSE	-0.228797468682941	3.89198759849772E-06	0.0129182346646908
SELENOS	0.644438353779973	0.0531776726960524	-0.299343221441962	-0.24357596772887	0.172547566169006	-0.0951991475164089	FALSE	FALSE	FALSE	NA	NA	-0.00708454367109179
KDELR2	0.0488240521061911	-0.462088533202427	-0.393699535385901	-0.579449865693283	-0.172437741639855	-0.520769199447855	FALSE	CE	FALSE	-0.151645784013577	0.000261071244405099	-0.116676888409192
BRD7	-0.15593597328043	0.384475075548051	-0.188400497462203	-0.104538263379586	-0.172168235371316	0.139968406084232	PT	FALSE	FALSE	-0.150242255508493	0.000207588401147041	-0.140618607356819
SEC22B	0.0951363537404022	0.134662171024663	0.249178314142099	0.0685858163742898	0.17215733394125	0.101623993699476	FALSE	FALSE	FALSE	-0.00447823441942511	0.912221713713342	-0.058143444907975
NDUFB5	-0.276234693804636	-0.668435552324525	-0.0680485273026856	-0.392137733628351	-0.172141610553661	-0.530286642976438	FALSE	CE	FALSE	-0.298783126808907	2.04917928335581E-11	0.02396085778548
ELP6	-0.0460140083437792	0.301939895089351	0.389975769105743	-0.105352257007487	0.171980880380982	0.098293819040932	FALSE	FALSE	FALSE	-0.130264531852058	5.6567741404612E-21	NA
EXOC1	0.12566520024226	0.0730085084525627	0.218278878979134	0.0602383057309896	0.171972039610697	0.0666234070917762	MT	FALSE	FALSE	-0.156902171843673	5.19233832440575E-05	-0.00729353649063835
C4orf33	0.146206541188731	0.147668568956659	0.197697768763725	-0.121506731188562	0.171952154976228	0.0130809188840486	MT	FALSE	FALSE	-0.293567893619777	1.24654925738401E-17	NA
ERO1A	0.173496394399798	-0.0552647666568107	0.170270164150798	0.278762371040238	0.171883279275298	0.111748802191714	MT	FALSE	FALSE	0.0644101641497015	0.399118151686103	-0.0833036993072607
SPTY2D1	0.104247481627666	0.054109857460654	0.239393740620311	0.0278236181199414	0.171820611123989	0.0409667377902977	MT	FALSE	FALSE	0.0386478587665039	0.226360634499745	0.0547594888757046
TRAPPC2L	-0.10716352722043	0.220747646463495	-0.236376880712168	-0.153386539203269	-0.171770203966299	0.033680553630113	PT	FALSE	FALSE	0.00138882546151546	0.958863230200701	-0.010074521692276
PSMG3	0.0726331174103632	0.239048260245093	0.270426409165408	-0.0373843641806724	0.171529763287885	0.10083194803221	FALSE	FALSE	FALSE	-0.12431728067934	2.75696289842972E-08	-0.0296590238368175
PNPLA8	0.279205454727957	-0.0232333902246589	0.0635716264551669	-0.0883337040431675	0.171388540591562	-0.0557835471339132	FALSE	FALSE	FALSE	-0.162124886471653	6.57252958535949E-06	0.0132481686575876
NDUFAF8	-0.250928168269847	-0.0300409962547408	-0.0917900020591573	-0.493228588840884	-0.171359085164502	-0.261634792547812	FALSE	FALSE	FALSE	NA	NA	-0.0293207252685836
SNHG7	-0.0884287815921629	-0.0264648751988683	-0.254259482801592	-0.0857634303854107	-0.171344132196877	-0.0561141527921395	FALSE	FALSE	FALSE	-0.117545754691044	0.00535374888169005	-0.069027344692242
PPM1A	-0.103549784209299	0.260050421349564	0.446022536208896	0.177800742216911	0.171236375999798	0.218925581783238	FALSE	LE	FALSE	-0.143507681725992	3.23916611082155E-11	-0.00090537838644722
TMEM238	-0.419396098780621	-1.48518208163883	0.0769545986993179	-1.37117201896557	-0.171220750040652	-1.4281770503022	FALSE	CE	FALSE	-0.159137672957247	0.019628439279626	-0.0406733933058447
ISCA1	0.232952252453767	-0.0395587944879232	0.109357780220496	0.086416066533205	0.171155016337132	0.0234286360226409	MT	FALSE	FALSE	-0.0789853436676548	0.00370065584775044	0.024844359064716
EPRS	-0.135996706387091	0.0333714463216412	-0.205864085481962	0.28347396239431	-0.170930395934527	0.158422704357976	PT	FALSE	FALSE	-0.377628081969144	3.30787042319387E-12	0.067892141080188
GNA11	0.0706941248443216	-0.120420097648527	0.271153637754101	-0.023059352990749	0.170923881299211	-0.0717397253196382	FALSE	FALSE	FALSE	-0.109429478811075	0.00619468755325436	0.00444707486270168
PTPN1	0.0399606523545981	0.0714383887903973	0.301745754992965	-0.0116523896319998	0.170853203673781	0.0298929995791988	FALSE	FALSE	FALSE	0.125189023331785	0.000214601371329813	0.045812941109415
SMIM14	0.303275052143611	-0.376849703180703	0.0384307131457633	-0.282573552901509	0.170852882644687	-0.329711628041106	FALSE	CE	FALSE	0.0608295040863414	0.325717202494463	0.0539119257336191
GAR1	-0.139719922207618	0.063793027508211	-0.201920749336078	-0.229732948855843	-0.170820335771848	-0.0829699606738158	PT	FALSE	FALSE	-0.157222338247026	2.02858688027138E-09	0.0618940468947884
RIDA	-0.0946180522991533	0.527602909148574	-0.246531595152828	0.366675808486385	-0.170574823725991	0.44713935881748	FALSE	LE	FALSE	NA	NA	NA
MANF	0.0249967172749437	0.2917311944083	-0.365931422087186	-0.0187711055062578	-0.170467352406121	0.136480044451021	FALSE	FALSE	FALSE	-0.0213825418481099	0.442253671953804	-0.0829333287630458
ZNRD1	-0.16899063859011	-0.0206153700821134	-0.171577280032079	-0.17766472492815	-0.170283959311094	-0.0991400475051315	PT	FALSE	FALSE	-0.0784223549627629	0.00775744298053727	-0.00050550819973072
SELENOF	0.155480452031108	-0.260201646349352	0.185042887276979	0.00685864358109955	0.170261669654044	-0.126671501384126	MT	FALSE	FALSE	NA	NA	-0.103596465459791
AKIRIN1	0.200052572631705	-0.11312231986835	0.140263525787887	0.607269826323857	0.170158049209796	0.247073753227753	MT	FALSE	FALSE	0.00153557148918575	0.970654531736973	0.013892314943887
SYNE2	-0.54623462235417	0.684971124724449	0.206027705198033	0.460770106004929	-0.170103458578069	0.572870615364689	FALSE	LE	FALSE	-0.348235197171746	1.70957577277566E-09	0.0230788285493029
CENPC	-0.0259753131555323	0.120633752559806	0.366032472798505	0.205614831408114	0.170028579821486	0.16312429198396	FALSE	LE	FALSE	-0.283799379272767	6.50794124886234E-13	0.0759249298804594
THOC7	-0.0501707691879156	-0.171204346645297	-0.289824577062464	-0.427818048524872	-0.16999767312519	-0.299511197585085	FALSE	CE	FALSE	-0.273529780714986	1.64585877715679E-13	-0.00699559660229054
RLIM	0.0621484989120737	0.237189931680297	0.277793439483376	0.109034355879955	0.169970969197725	0.173112143780126	FALSE	LE	FALSE	-0.0810200391470274	0.0640282884310927	0.0432087237092231
NIFK	-0.121229121694876	-0.263150839904299	-0.21844993475777	-0.0831312911489144	-0.169839528226323	-0.173141065526607	PT	FALSE	FALSE	-0.26651859379297	6.67964957671119E-08	-0.00973936667944764
CMTM6	-0.00994359229189978	0.0210684214341974	-0.3291326672052	0.24676649029858	-0.16953812974855	0.133917455866389	FALSE	FALSE	FALSE	-0.101374850392042	0.011029281009963	0.0251489731976469
NSUN5	-0.0268735225752912	0.253922983777122	0.365798429398867	-0.0266402816293059	0.169462453411788	0.113641351073908	FALSE	FALSE	FALSE	-0.14545031148708	6.12926166554612E-07	-0.00488887498351009
EPCAM	-0.00945473590527257	-3.26467621295701	-0.329408841316115	-1.45487878067315	-0.169431788610694	-2.35977749681508	FALSE	CE	FALSE	-0.370570869147071	0.000792014035637745	-0.0887319288964434
TMF1	0.381942638514278	0.145066171635251	-0.0431790051293415	0.075931048044356	0.169381816692468	0.110498609839803	FALSE	FALSE	FALSE	-0.274658574347727	4.1484866714722E-13	0.0698393604206038
RNASE4	-0.301316788139066	0.764834256481139	-0.0373647005553388	-0.309041574522025	-0.169340744347202	0.227896340979557	FALSE	FALSE	FALSE	NA	NA	NA
RASSF1	0.0881647504698586	0.520322922025514	0.250452962941752	-0.0287406216291002	0.169308856705806	0.245791150198207	FALSE	FALSE	FALSE	-0.0282045134869094	0.150964139908017	0.00245137279133667
CARHSP1	0.0878862789298447	0.194106311120898	-0.426008196446157	0.107767336615551	-0.169060958758156	0.150936823868225	FALSE	LE	FALSE	0.126072831190965	0.00126646066712525	-0.0154047354529059
HTRA2	0.010100952207295	0.187160044166978	0.327943858884129	0.158283256787424	0.169022405545712	0.172721650477201	FALSE	LE	FALSE	-0.146216559159208	3.02501520813181E-17	0.0165379993661039
NUP153	0.0278508869103169	0.211530349489125	0.31003617091162	0.555671307371986	0.168943528910969	0.383600828430555	FALSE	LE	FALSE	-0.0484551201777535	0.25399478897674	0.0310232037699807
MAZ	-0.275995531958772	-0.333917814699983	-0.061821049338834	-0.537320431889043	-0.168908290648803	-0.435619123294513	FALSE	CE	FALSE	-0.00121899372789385	0.973534427195955	-0.0713976246785868
PPP2R1B	0.0787876067174824	0.127517011269417	0.258596938161957	-0.0116114658224544	0.16869227243972	0.0579527727234812	FALSE	FALSE	FALSE	-0.0496224028468938	0.35352982467674	0.0271317949845482
NAA16	0.0608323941986826	0.173707596782337	0.276373372442118	0.157797378852663	0.168602883320401	0.1657524878175	FALSE	LE	FALSE	-0.112102788636308	0.0262941978355424	0.0186976988859338
SNRNP200	-0.0290264744913331	0.293076320560492	0.365870567786238	0.000302626985523746	0.168422046647452	0.146689473773008	FALSE	FALSE	FALSE	-0.120848809565033	0.000226695782734591	-0.0282813696140665
WBP1	0.023990253163146	0.195440763166439	0.312822515800924	-0.084244436402467	0.168406384482035	0.0555981633819858	FALSE	FALSE	FALSE	0.128067129472621	1.25550977397993E-07	NA
PDAP1	-0.0864068279560857	-0.173747899063684	-0.250280355690248	-0.335438124082988	-0.168343591823167	-0.254593011573336	FALSE	CE	FALSE	-0.140067403153633	3.99844656047752E-09	-0.00799868782640401
MRPL4	-0.0694400334692031	-0.357960424151792	-0.267228892206879	-0.24964366843946	-0.168334462838041	-0.303802046295626	FALSE	CE	FALSE	-0.116468632410015	2.66018735097066E-05	-0.0331332008129759
COPS2	0.10348363096786	0.0567092836223344	0.232817945954462	-0.161637732761352	0.168150788461161	-0.0524642245695086	MT	FALSE	FALSE	-0.103107793058332	0.0502219961037523	-0.022902312664328
CSNK1A1	0.301515493883732	-0.135052974398958	-0.637569645635855	0.230582412537902	-0.168027075876062	0.0477647190694719	FALSE	FALSE	FALSE	-0.11862160268738	0.000893914769390871	0.0200244919922885
PLEKHA3	0.257181223719139	0.192854319747678	0.0788375055298178	0.199301032379299	0.168009364624479	0.196077676063488	FALSE	LE	FALSE	0.0374268437043515	0.253551253627243	0.013150151948601
AC006333.2	9.64919518200436E-05	0.167833323301517	0.335630521017954	0.000838276174065511	0.167863506484887	0.0843357997377914	FALSE	FALSE	FALSE	NA	NA	NA
SMIM26	-0.216669407949706	-0.0766642296724536	-0.118842792233109	-0.110010794898542	-0.167756100091408	-0.0933375122854978	PT	FALSE	FALSE	NA	NA	-0.00787091360531766
CCDC59	0.222193785041619	0.154857472944073	0.113266810010711	-0.106888198284007	0.167730297526165	0.0239846373300331	MT	FALSE	FALSE	-0.451447958387068	8.55152127228512E-25	-0.0514998417187542
BCLAF1	-0.0599451271362494	-0.0763949051245389	-0.275249258921397	-0.112541059474284	-0.167597193028823	-0.0944679822994114	FALSE	FALSE	FALSE	-0.185122044654675	3.81057175947052E-06	0.0832790748982455
NCSTN	-0.0550609127987833	0.208576073528034	0.389893695514885	-0.00572026356207411	0.167416391358051	0.10142790498298	FALSE	FALSE	FALSE	0.167481204859322	3.56422708843632E-06	0.0398103314072058
JMJD1C	0.218318607942128	0.30591437063817	0.11585109627616	-0.0552264189124931	0.167084852109144	0.125343975862839	MT	FALSE	FALSE	0.136380620672386	0.000249656230042215	-0.0115434685957339
MCRIP1	0.0583848686872794	0.368692365352115	0.275747372143277	0.272040680952409	0.167066120415278	0.320366523152262	FALSE	LE	FALSE	NA	NA	0.0282838452067851
MIER3	0.0586792593646093	0.166020696273881	0.275351216694881	0.301572616714198	0.167015238029745	0.23379665649404	FALSE	LE	FALSE	-0.0966740649138612	0.0253430897013696	NA
SCCPDH	-0.375164627681159	0.18246763410483	0.0419799918625372	-0.215790108407911	-0.166592317909311	-0.0166612371515409	FALSE	FALSE	FALSE	-0.115410000176744	0.0390403356280623	-0.045491495298305
FAT1	0.704856234506687	-0.0660592066202794	-0.371858991144933	0.287743873759048	0.166498621680877	0.110842333569384	FALSE	FALSE	FALSE	-0.448370839170072	5.075333813202E-11	-0.0866050952689783
PNN	-0.131748071836675	0.0957543370026106	-0.201200521262327	0.500790697410598	-0.166474296549501	0.298272517206605	PT	FALSE	FALSE	-0.346536097755997	1.19591727002807E-18	0.062842230342719
GCC2	-0.0641245431239925	0.287635691459294	-0.268523556972383	0.468544369025431	-0.166324050048188	0.378090030242362	FALSE	LE	FALSE	-0.0457929103709049	0.421224414618018	0.0336808095526053
VDAC1	0.260861759847785	-0.723470212004454	-0.59342303445094	-0.0372867055612383	-0.166280637301577	-0.380378458782846	FALSE	FALSE	FALSE	-0.234700488498416	3.40691664174821E-06	-0.0932759145977102
MTRF1L	0.0606726742006081	0.00932691680433528	0.271815139781031	0.170746278542284	0.16624390699082	0.0900365976733097	FALSE	FALSE	FALSE	-0.0883094311718517	0.00516857830401769	0.0254773117877978
CDC42EP4	0.433152179723107	0.0470142878667426	-0.100764349260716	0.47762145517242	0.166193915231196	0.262317871519582	FALSE	FALSE	FALSE	0.00908344696127097	0.760988555662247	-0.00294552156318262
DNM2	0.193619474923943	-0.296949110598422	0.138617060434603	-0.51286239314306	0.166118267679273	-0.404905751870741	MT	CE	FALSE	-0.122633383645497	0.000647103834477661	-0.0523579192136547
RPS27L	0.261502695909454	-0.669632258542304	-0.593706471004821	-1.18698496402712	-0.166101887547683	-0.928308611284713	FALSE	CE	FALSE	-0.166954972177343	2.47758663922114E-06	-0.220588581507273
SERF2	0.480405611266604	-1.35963680939709	-0.812546910723143	-1.21349928557391	-0.16607064972827	-1.2865680474855	FALSE	CE	FALSE	0.0402865171950204	0.234417343358684	-0.252594637847528
CPTP	0.026943171646495	0.158776312453309	0.305051797804054	-0.139796042142699	0.165997484725274	0.00949013515530484	FALSE	FALSE	FALSE	0.12349649100256	1.20675233027746E-06	NA
HNRNPH3	-0.202278433703973	-0.0996017137621958	-0.129697278558805	0.403604177753	-0.165987856131389	0.152001231995402	PT	FALSE	FALSE	-0.234016155370106	8.3738063744503E-12	-0.0272402666339613
DUSP6	0.375423969705745	0.23446453291276	-0.0437557789095522	0.346560122149143	0.165834095398096	0.290512327530952	FALSE	LE	FALSE	0.157583727242227	0.0196620278493265	-0.0329738099215007
PRSS8	0.00576383650272505	-0.235219597611493	0.325749972338798	-0.142227812702615	0.165756904420761	-0.188723705157054	FALSE	CE	FALSE	-0.0639869939031632	0.533723346846418	0.0354873596887446
DENND1B	0.0444770643639765	-0.0332112921161147	0.286826970491836	0.209053527703484	0.165652017427906	0.0879211177936847	FALSE	FALSE	FALSE	-0.115698037449301	0.000965690592578858	0.0172263605694729
NUDT15	0.0258491391330964	0.172372270545763	0.304947616322776	0.102422171232486	0.165398377727936	0.137397220889125	FALSE	LE	FALSE	-0.195373500879541	2.30150265465938E-07	0.0510177618241816
CTSZ	-0.245688865540753	-0.464248243477009	-0.0850580474488503	-0.195791017729336	-0.165373456494802	-0.330019630603172	FALSE	CE	FALSE	0.46265163028258	3.00652058324653E-29	-0.020983416046275
RNF168	0.10261819052096	-0.1182449280028	0.228073098194497	0.0260165834572414	0.165345644357729	-0.046114172272779	MT	FALSE	FALSE	-0.140116362865681	4.69019233413158E-05	0.0111534769690487
PLSCR1	0.157719963152203	0.161742295513187	-0.488165376137466	0.535816304847108	-0.165222706492631	0.348779300180147	FALSE	LE	FALSE	-0.177164467473038	0.000455321141244685	0.00892147816364419
SARS	-0.30470979506738	-0.132801627033814	-0.0255875830989367	0.109951749651899	-0.165148689083158	-0.0114249386909572	FALSE	FALSE	FALSE	-0.152612070939873	0.000240021453532783	-0.0844405028259771
SDHAF2	0.0301999196668776	0.142004852455495	0.29999512621554	0.336682181989338	0.165097522941209	0.239343517222416	FALSE	LE	FALSE	0.0900669185247233	0.000141314593187004	0.037231514850667
PSMD12	0.0748178198514218	0.112359490778595	0.255277959821643	0.0453215803022324	0.165047889836533	0.0788405355404138	FALSE	FALSE	FALSE	-0.376586666963698	4.81505821379101E-14	-0.0210058013799577
RTKN	0.0654396394994725	0.190436711157804	0.264373619986978	0.179444088767503	0.164906629743225	0.184940399962654	FALSE	LE	FALSE	0.112352251796562	5.99481076092652E-05	-0.0290437192461979
TCEAL4	0.0605702882235581	0.515351782284989	-0.390339033529955	0.337739875422585	-0.164884372653198	0.426545828853787	FALSE	LE	FALSE	0.0584373389491084	0.0422340925219108	0.0538222033265243
WDR82	0.0562696967338954	0.0415017771291704	0.273494250754259	0.220286392659053	0.164881973744077	0.130894084894112	FALSE	FALSE	FALSE	-0.147082422035599	9.26730251306424E-07	-0.0072894734649076
LSM6	-0.0377880830762152	0.0191470089980113	-0.29180777456996	-0.110865204639867	-0.164797928823088	-0.0458590978209281	FALSE	FALSE	FALSE	-0.289631103863608	1.82863169732778E-19	-0.024891061363812
HECTD1	-0.395250979660938	0.184090432687124	0.0664687386887257	-0.0589408188609444	-0.164391120486106	0.0625748069130898	FALSE	FALSE	FALSE	-0.272424392280843	1.31175701024089E-10	0.00921538278314293
CCDC115	0.0988350800786484	0.166326501271098	0.229867106800057	0.00464703194704286	0.164351093439353	0.0854867666090703	FALSE	FALSE	FALSE	0.0864657300336217	6.42281589334855E-06	0.0174610319812312
EWSR1	-0.284516749192734	-0.0225225203945787	-0.0441427467018849	-0.367661765983415	-0.164329747947309	-0.195092143188997	FALSE	FALSE	FALSE	-0.120859047753763	6.27568838451954E-06	-0.154752990904697
NDUFA10	-0.268970642918225	-0.909132496479917	-0.0596491397001389	-0.351498209196798	-0.164309891309182	-0.630315352838358	FALSE	CE	FALSE	-0.159317557726807	1.83238605988417E-09	-0.0665067741166723
TMED3	0.237365947715012	0.197030125647603	0.0911914051479914	-0.308355142191093	0.164278676431502	-0.055662508271745	FALSE	FALSE	FALSE	-0.0944079274036046	0.00118930886451369	-0.090752620584126
POLR2G	-0.404643627357961	-0.027999559334984	0.0763691595553511	-0.179133174171915	-0.164137233901305	-0.103566366753449	FALSE	FALSE	FALSE	-0.0452566412173827	0.118443040888329	-0.0042418119633032
TUT4	-0.107573889471086	0.582352971247198	0.435836399644702	0.779506774738854	0.164131255086808	0.680929872993026	FALSE	LE	FALSE	NA	NA	0.00337880388070011
CFLAR	0.300855916858826	0.453878286918245	0.0270395753617159	0.470872984730899	0.163947746110271	0.462375635824572	FALSE	LE	FALSE	0.0454423830671354	0.151697974394058	0.0435511891413252
PRR34-AS1	0.0471589130791508	-0.0826214784368027	0.280727831161258	-0.0591341933485476	0.163943372120205	-0.0708778358926752	FALSE	FALSE	FALSE	-0.0163470824692019	0.625658896073419	NA
AFDN	-0.158270816821146	0.359717987395356	-0.169433273674659	0.895988683004383	-0.163852045247903	0.62785333519987	PT	LE	FALSE	NA	NA	0.0604337662872017
FKBP1A	-0.467018519547816	-1.06818311666889	0.139488660678001	-1.1522721749565	-0.163764929434907	-1.1102276458127	FALSE	CE	FALSE	0.151086852820661	0.000304554185238466	-0.0203757236549158
DPP8	-0.0406265068942906	0.117468790048313	0.367846151981629	0.173449993237337	0.163609822543669	0.145459391642825	FALSE	LE	FALSE	-0.122004342177524	0.00192045676190808	-0.0110862951431272
PCID2	0.0856529646101203	0.167789696254633	0.2415550762178	-0.00568099438295477	0.16360402041396	0.0810543509358391	FALSE	FALSE	FALSE	-0.127215921005078	0.0225850870873753	0.02077660435294
FTH1	-0.309782513849408	-1.28124165226771	-0.0173377512791433	-0.926118280517449	-0.163560132564275	-1.10367996639258	FALSE	CE	FALSE	0.0376345701237688	0.351200998005383	0.0562969470607353
HBS1L	0.0677733389591748	0.134011561786961	0.25919657849927	0.349913454376764	0.163484958729223	0.241962508081863	FALSE	LE	FALSE	-0.230403037849826	2.5340061829585E-09	0.079277693472718
PDCD11	-0.0862051850883867	0.184675147992249	0.413030036303481	0.127016045556293	0.163412425607547	0.155845596774271	FALSE	LE	FALSE	-0.292644610844113	1.58436541307474E-12	0.0104062153627844
DHRS4L2	-0.162082666952638	0.111954740254088	-0.164698508840246	-0.120910793534019	-0.163390587896442	-0.00447802663996566	PT	FALSE	FALSE	-0.307563024302663	1.5845597038509E-09	NA
SEPHS2	-0.280128124757755	-0.727174859604647	-0.0464952810626575	0.0407843715732434	-0.163311702910206	-0.343195244015702	FALSE	FALSE	FALSE	0.0143858663871805	0.70024608192048	-0.0113652372238624
ATP11B	0.0191143199674375	0.0794122999827049	0.307436429687281	0.130301388878657	0.163275374827359	0.104856844430681	FALSE	FALSE	FALSE	-0.178110948240311	8.29758424480366E-05	0.00248585975376425
SLC22A18	0.079601797415396	0.0217520503757611	0.246639021779474	-0.172477715095171	0.163120409597435	-0.0753628323597048	FALSE	FALSE	FALSE	0.0528734578985768	0.0478397645575138	-0.0655906037989438
GRINA	-0.0696371196460741	0.427915468364471	-0.256254578928471	0.252203774187693	-0.162945849287273	0.340059621276082	FALSE	LE	FALSE	0.288292833852976	1.16161470585573E-15	-0.0222681768202382
UBE2H	0.381900301497179	0.0200963257557993	-0.0562380600407946	0.21025495896684	0.162831120728192	0.11517564236132	FALSE	FALSE	FALSE	0.165147057425322	2.99551406032333E-08	0.0604386527672947
ATXN2L	0.064451002860006	0.189790914912767	0.261205404906328	0.420911718367947	0.162828203883167	0.305351316640357	FALSE	LE	FALSE	0.24694161772185	1.2382596194747E-15	0.0326272143315027
MRRF	0.0772775463572117	0.00179095958483821	0.24820462937023	-0.0164630379984276	0.162741087863721	-0.00733603920679471	FALSE	FALSE	FALSE	-0.281188077963472	5.31425976650127E-10	0.0120624039793071
CMPK1	0.328334556140266	-0.288202665591804	-0.00309889878385161	0.279978683154058	0.162617828678207	-0.00411199121887296	FALSE	FALSE	FALSE	-0.275644880290588	6.20957210620147E-12	-0.227898442755664
TMEM134	0.291121297795957	0.138097258946388	0.0340681603384487	-0.0691148787936908	0.162594729067203	0.0344911900763487	FALSE	FALSE	FALSE	0.0495763727447493	0.0115065200331347	0.0124934393364393
RAB5A	0.249611550307676	0.160526775446755	0.0753136142406168	-0.0881306761063616	0.162462582274146	0.0361980496701968	FALSE	FALSE	FALSE	-0.038087748925231	0.324220025791044	0.0108819182439346
AMFR	0.0639682304524209	0.0675342210246273	0.260545893719654	0.118383413530298	0.162257062086037	0.0929588172774626	FALSE	FALSE	FALSE	0.123012532741288	0.00178298323871259	-0.0282353134396804
DUSP11	0.0480845237969956	0.112534267079131	0.276352863203868	0.109798546282247	0.162218693500432	0.111166406680689	FALSE	LE	FALSE	-0.150480507653853	3.4522733264076E-07	-0.00117112244562767
PRPF18	0.137843787520743	0.222919508876455	0.186569189358587	0.0956228555343459	0.162206488439665	0.1592711822054	MT	FALSE	FALSE	-0.0836599051875991	0.00265767066985483	0.019507795465258
ITPRIPL2	-0.00187627352583863	0.139759619089364	-0.322513777193907	0.167716883909299	-0.162195025359873	0.153738251499332	FALSE	LE	FALSE	0.122578476716363	1.03575673039626E-07	0.00553690563075393
IGFBP4	-0.473531773160297	-0.330876073367222	0.149172049019178	-0.0893981315096313	-0.16217986207056	-0.210137102438427	FALSE	FALSE	FALSE	0.236624061402827	1.35276259388468E-06	0.0357429805702383
SMIM22	0.427204417451757	-0.603740846690497	-0.102859712350164	-1.79236964813444	0.162172352550797	-1.19805524741247	FALSE	CE	FALSE	0.0901954291095796	4.81931552122794E-06	-0.0554260353673175
VPS26A	-0.0903460639856508	0.0727126132708593	-0.233227605196909	0.213900967501043	-0.16178683459128	0.143306790385951	FALSE	FALSE	FALSE	-0.109546887446358	0.00454778638821905	-0.0140650209381727
SLC25A39	0.0466819463764703	-0.216124462681485	0.276850991618872	0.106068902462646	0.161766468997671	-0.0550277801094193	FALSE	FALSE	FALSE	-0.00694333008836598	0.898681817228299	-0.126039950522558
USP7	-0.0131238471489108	-0.143975073305519	-0.310276562345422	-0.180229265346455	-0.161700204747166	-0.162102169325987	FALSE	CE	FALSE	-0.170521058350592	0.000350650125270029	0.0181170628928216
PMM1	-0.0490749474441667	0.317458568054364	0.372296803673299	0.216136594600787	0.161610928114566	0.266797581327576	FALSE	LE	FALSE	-0.0128744773850963	0.620844790065458	-0.0231985040658471
CREB3	0.0798234606306287	0.220835153565673	0.243263944940814	0.227194531784741	0.161543702785721	0.224014842675207	FALSE	LE	FALSE	-0.0259841527537176	0.395890786010221	-0.017790030197349
MRPL54	0.155528161534276	-0.142449586833779	-0.478326522161958	-0.139083652466217	-0.161399180313841	-0.140766619649998	FALSE	CE	FALSE	-0.0662891043838942	0.0216134932729159	-0.0220802545510135
PSMC4	-0.130973780368662	-0.0394485815422949	-0.191771209239675	0.0623096701955377	-0.161372494804169	0.0114305443266214	PT	FALSE	FALSE	-0.270702080394044	1.03626980695418E-08	-0.0293825660404097
NR2F2	-0.0374943866428521	1.29317277224833	-0.284818265519836	0.726727302613115	-0.161156326081344	1.00995003743072	FALSE	LE	FALSE	0.332785483205491	2.08975401829466E-13	-0.000853657154262555
SAP18	0.711071386388181	-0.693920870652621	-0.388826229840979	-0.109165849259561	0.161122578273601	-0.401543359956091	FALSE	CE	FALSE	-0.0512153758546071	0.248880313512045	-0.0266470166959656
TCF7	-0.123009515811769	0.237497137320274	-0.198993949482053	0.154634354353252	-0.161001732646911	0.196065745836763	PT	LE	FALSE	0.247438930041958	3.97625251254343E-08	0.00807501794219601
TIMM50	-0.163239563908166	0.210405035352714	-0.158500996554568	-0.0324626678430588	-0.160870280231367	0.0889711837548274	PT	FALSE	FALSE	-0.301118673434871	5.72688503457721E-14	0.00247267083697844
CHCHD2	0.257857832912221	-0.780496525451382	-0.579441356993383	-0.373858067175012	-0.160791762040581	-0.577177296313197	FALSE	CE	FALSE	-0.0654476712050865	0.0966257769540042	-0.116814465160233
RPS27	-0.180876489060005	-0.658781997672854	0.502458096922618	0.267704015438297	0.160790803931306	-0.195538991117278	FALSE	FALSE	FALSE	0.156188407531584	5.42783343998088E-08	0.265888992234669
MAP7	-0.228168742814205	-0.0293467970942509	-0.0933784177423018	0.182784994388129	-0.160773580278253	0.0767190986469392	FALSE	FALSE	FALSE	-0.27828942301941	0.000741604887253156	0.0476381303811622
ISOC1	0.0890485903116833	0.202123644724012	0.232142361399315	0.14544060042774	0.160595475855499	0.173782122575876	FALSE	LE	FALSE	-0.18026923950594	1.60939042192228E-05	0.020776905643797
SERINC2	0.400868755156235	-0.179520373357256	-0.0796985637057974	-0.185101469568528	0.160585095725219	-0.182310921462892	FALSE	CE	FALSE	0.287516099715133	7.51109731658988E-09	-0.00206314748153513
PIGF	0.0397087964068175	0.146023788014204	0.281245093243942	0.0401082716805816	0.16047694482538	0.0930660298473929	FALSE	FALSE	FALSE	-0.213588462366697	8.26025473390571E-09	NA
ATE1	-0.0238583716706895	0.264232708819883	0.344800238552815	0.21256112501585	0.160470933441063	0.238396916917866	FALSE	LE	FALSE	-0.0156712648515711	0.721161427508616	-0.0134496561484971
CCT7	-0.334100056456572	-0.274647283887173	0.0133297467364191	-0.366933518533397	-0.160385154860076	-0.320790401210285	FALSE	CE	FALSE	-0.319932035127041	2.77782138635791E-11	-0.0592887950292036
HEXB	-0.0128409035900772	0.295195130336952	0.333469672619351	0.0907456928452408	0.160314384514637	0.192970411591097	FALSE	FALSE	FALSE	0.0700672269108783	0.256369708701782	-0.118426519989796
NPTN	0.100808696472458	-0.0779246179595696	0.219691674179243	-0.16285362800395	0.16025018532585	-0.12038912298176	MT	FALSE	FALSE	-0.00272110610969264	0.947486417312149	-0.0573608138834527
NSMCE3	-5.8873284641825E-05	0.207049060999532	0.320529478266175	0.317808021073892	0.160235302490767	0.262428541036712	FALSE	LE	FALSE	NA	NA	-0.0233136733724555
KEAP1	0.0772744051155447	0.298999795015298	0.243120777758352	0.0588472813691447	0.160197591436948	0.178923538192222	FALSE	FALSE	FALSE	-0.164859662397448	1.79874738514295E-13	0.032732438559635
ANKLE2	0.191693293901911	0.0839422250387118	0.128529194826797	0.00196791089874382	0.160111244364354	0.0429550679687278	MT	FALSE	FALSE	-0.0918991042624407	0.00132540292034615	-0.0142042749943392
ATP5MF	0.0810192447088216	-1.11184214579477	-0.401052849856443	-1.06764030807912	-0.160016802573811	-1.08974122693694	FALSE	CE	FALSE	NA	NA	-0.161376287844621
MED11	-0.0959017868024159	0.128533365655227	0.415829745619881	-0.0669832384471689	0.159963979408732	0.0307750636040292	FALSE	FALSE	FALSE	-0.106737505062198	0.0055142054120174	NA
SNAPIN	0.0681416653901097	0.132042034590856	0.251676311277424	0.0761188879402814	0.159908988333767	0.104080461265568	FALSE	FALSE	FALSE	0.0193707997775888	0.411998676254198	0.00825871554435054
DENND10	0.0702067779640203	-0.125780954362589	0.249365331528666	0.227590650031155	0.159786054746343	0.0509048478342831	FALSE	FALSE	FALSE	NA	NA	NA
PPP2R5C	-0.22255215294916	0.0510196369877656	-0.0966985118098962	-0.167782167086374	-0.159625332379528	-0.058381265049304	FALSE	FALSE	FALSE	-0.0740071916008647	0.0788359642999356	0.0185001484406671
GPX4	0.0450061074996273	-0.0630573416270988	0.273732689341968	0.443726715076679	0.159369398420798	0.19033468672479	FALSE	FALSE	FALSE	0.198476350244967	6.98723253073601E-07	-0.023348888114946
ESRP1	0.0926208605087773	0.00738186088029869	-0.411346768112335	-0.109115161784919	-0.159362953801779	-0.0508666504523101	FALSE	FALSE	FALSE	-0.20847843618984	0.0380715052415394	0.0823741432295064
NDUFAB1	0.0718020920409566	-0.933348714866902	-0.390514881095926	-0.756954112957278	-0.159356394527485	-0.84515141391209	FALSE	CE	FALSE	-0.273461710028808	5.55694521685315E-10	-0.0377288088637597
KIF2A	-0.105565323956007	0.140170344145187	0.424200370751795	0.0958686129108512	0.159317523397894	0.118019478528019	FALSE	FALSE	FALSE	-0.236619627968618	1.08567633447937E-05	0.0241466216978521
IPO7	-0.315251248284829	-0.0454412248578588	-0.00319122833860197	-0.0985126928655728	-0.159221238311715	-0.0719769588617158	FALSE	FALSE	FALSE	-0.217485164310746	0.000196546620342946	-0.02148804985397
CLOCK	0.0789180438565786	0.282595951906909	0.239325899272376	0.332416498623259	0.159121971564477	0.307506225265084	FALSE	LE	FALSE	-0.145358114052971	0.00364670633754737	-0.0566928314906643
PRDX1	-0.0197733533553004	-0.437310052029692	-0.298245789719141	-0.13038689370821	-0.159009571537221	-0.283848472868951	FALSE	CE	FALSE	-0.216364705875791	3.94580464352908E-10	-0.301967628308079
MLX	0.0984415973421833	0.113259080080492	0.219537444186299	-0.0790506954692709	0.158989520764241	0.0171041923056107	FALSE	FALSE	FALSE	0.0885234365925545	0.0142001770315254	-0.071302509705593
PPID	0.103470530221555	0.182691307415154	0.21416624309011	0.0247007627631721	0.158818386655833	0.103696035089163	MT	FALSE	FALSE	-0.265868830449807	1.05931130071641E-07	-0.0238614787508351
CLPTM1L	-0.0034718687975428	-0.00959173814234227	0.320995123526333	-0.176780173571301	0.158761627364395	-0.0931859558568218	FALSE	FALSE	FALSE	-0.0906124236474206	0.00439413975094347	5.39727617097085E-05
TTC28-AS1	-0.0395406506986418	0.0605270982528947	0.357039091039684	0.109605160914839	0.158749220170521	0.0850661295838668	FALSE	FALSE	FALSE	0.00476877634617933	0.773793038133293	NA
C14orf119	-0.27130081211727	-0.0399359945994828	-0.0460363315343959	-0.0332114615681667	-0.158668571825833	-0.0365737280838248	FALSE	FALSE	FALSE	-0.126663560529303	0.000627101181467381	-0.0304177326845738
PINK1	0.011643104257326	0.133137762670344	0.305376211551035	0.14189310554465	0.15850965790418	0.137515434107497	FALSE	LE	FALSE	0.117808353858509	1.03838697200844E-05	-0.0213670306792493
ABT1	0.0815184589179108	0.0985575029914905	0.234726183441579	-0.0640135344288906	0.158122321179745	0.0172719842812999	FALSE	FALSE	FALSE	-0.0459815437753711	0.15513437669376	-0.0220552650195625
BCOR	-0.035458592913755	0.328677176245773	0.351476702030454	0.395661482089033	0.158009054558349	0.362169329167403	FALSE	LE	FALSE	-0.0148324939738354	0.711744667389601	0.00908221036905998
MRPL37	-0.095492782937378	0.042002627729617	0.411364012757677	-0.125247110388321	0.157935614910149	-0.041622241329352	FALSE	FALSE	FALSE	-0.257730610624151	1.10579689388703E-08	-0.095619559325212
NDUFA1	0.201560923068357	-1.29678470171396	-0.517092802027613	-1.2326162145077	-0.157765939479628	-1.26470045811083	FALSE	CE	FALSE	-0.331147608734829	1.05573662652815E-16	-0.0977836002718213
GABARAPL2	0.556824454413537	0.294356928788349	-0.241302400880003	0.191536552345968	0.157761026766767	0.242946740567159	FALSE	LE	FALSE	-0.0803261318048692	0.0215350927798321	0.0572586984692569
WDR26	0.128648165301708	0.079820507686658	0.186688983845055	-0.0269572485176643	0.157668574573381	0.0264316295844969	MT	FALSE	FALSE	-0.00334768391173217	0.926440712662518	0.0570099470603977
ARPC3	0.320284414517968	-1.08564269675865	-0.635503119618721	-0.547477239689972	-0.157609352550376	-0.816559968224311	FALSE	CE	FALSE	-0.00858368569999994	0.812252542179028	-0.119770385370197
ORMDL3	0.0778123859671456	0.087231167025773	0.237325191574684	-0.0474591211028192	0.157568788770915	0.0198860229614769	FALSE	FALSE	FALSE	0.117609662455847	0.000720524291554627	0.00914103644333975
MARVELD3	0.0478959705570337	0.102323365519741	-0.36302321088276	0.371848202240585	-0.157563620162863	0.237085783880163	FALSE	LE	FALSE	-0.19706548932092	5.97463184196584E-06	-0.0212537909675306
NUP37	-0.0895739458507376	0.0836312295309043	0.404504372826983	0.173200274665411	0.157465213488123	0.128415752098158	FALSE	FALSE	FALSE	-0.404563788135107	5.88672973005696E-16	-0.0453779395948504
PDZD8	-0.247790476449404	0.357707505786461	-0.0669800356209287	0.00807621042181439	-0.157385256035166	0.182891858104138	FALSE	FALSE	FALSE	-0.227022269837177	0.000561820267728867	0.0347947705403215
LAPTM4A	-0.0358530994917063	0.263095049216717	-0.278762885708514	0.475246897127974	-0.15730799260011	0.369170973172345	FALSE	LE	FALSE	0.0543358873578833	0.0779193783801131	-0.0130650099945719
SLC66A2	-0.0444875713366728	-0.119113417526321	0.358901447853345	0.00362166346400072	0.157206938258336	-0.0577458770311602	FALSE	FALSE	FALSE	NA	NA	NA
IER5	-0.49796346764656	-3.04072473582661	0.812203400424085	-0.194634540429354	0.157119966388763	-1.61767963812798	FALSE	CE	FALSE	0.0347640822874517	0.482058732991161	-0.0790658117643606
SAMM50	-0.310227217493496	-0.101368718411262	-0.00399632189761667	0.00523217310160118	-0.157111769695556	-0.0480682726548303	FALSE	FALSE	FALSE	-0.478275295596508	9.50403093870225E-33	NA
BDH2	-0.146550080710649	0.169673186147704	-0.167606201405291	0.225856260382761	-0.15707814105797	0.197764723265232	PT	LE	FALSE	-0.087508786866003	0.104909684753686	NA
POLR2A	0.220576535964588	0.13818943652339	0.0934047915840326	-0.211743848035578	0.15699066377431	-0.036777205756094	FALSE	FALSE	FALSE	0.0826247222473191	0.0332346979388887	0.0493645438392081
MTCH2	-0.338278706928125	-0.402059658453741	0.0243306735775908	-0.246641894931051	-0.156974016675267	-0.324350776692396	FALSE	CE	FALSE	-0.322475913959515	1.50414208152297E-07	0.00799031179132181
FAM219B	0.0325134601643564	0.300059681333203	0.281409631518402	0.1565501037265	0.156961545841379	0.228304892529852	FALSE	LE	FALSE	0.135590755348482	2.02034287608685E-08	0.023479514804247
PLIN3	0.290318875548073	0.0483503276146795	0.0233338583369389	-0.121269685813229	0.156826366942506	-0.0364596790992748	FALSE	FALSE	FALSE	0.10683387946031	0.00338806988040915	0.0474372949192552
NCBP3	-0.0273830307517613	0.433572304076927	0.340987472478533	0.295369046731196	0.156802220863386	0.364470675404062	FALSE	LE	FALSE	-0.264733546789527	1.79122162050343E-14	-0.000354100340655306
CCDC66	-0.000262024916682924	0.351549923579449	0.313758549407808	0.0878517839666841	0.156748262245563	0.219700853773067	FALSE	FALSE	FALSE	-0.349098359268208	7.94242182123972E-16	-0.00401458000029131
HDDC2	0.104256804082222	-0.0113165982519368	0.208961304391568	0.0140452424167798	0.156609054236895	0.00136432208242154	MT	FALSE	FALSE	-0.15839169614419	0.000713470648782241	-0.0344607583647891
RNF128	0.254514937093775	0.482007170805108	0.0586223132607044	0.25272120553552	0.15656862517724	0.367364188170314	FALSE	LE	FALSE	-0.147663966924556	0.0835826326113834	0.00878236475596483
SIVA1	-0.370049529289665	0.107414422149765	0.0569927999612387	-0.384856550995072	-0.156528364664213	-0.138721064422654	FALSE	FALSE	FALSE	-0.078520152783833	0.000156453270328804	0.00355673072266405
POLR2F	-0.530091319371492	-0.0163733901673715	0.217201351593547	-0.229871728097161	-0.156444983888973	-0.123122559132266	FALSE	FALSE	FALSE	0.0139368610968069	0.343110969438446	-0.0926006769200178
CD55	0.589821560663286	-0.35421690761164	-0.902601131796288	-0.421083062963667	-0.156389785566501	-0.387649985287653	FALSE	CE	FALSE	-0.446698733255292	8.78649741435336E-10	-0.366811520089717
CCDC25	-0.427625946451482	0.106608565848848	0.115054427905301	-0.045628416384828	-0.156285759273091	0.0304900747320102	FALSE	FALSE	FALSE	-0.53175356409963	8.11276445192257E-24	-0.0137223264561097
YPEL3	0.360330064579935	0.431631251221217	-0.0479045363352313	0.31136983996112	0.156212764122352	0.371500545591169	FALSE	LE	FALSE	0.305664511826648	7.57389805735184E-13	0.095961081717775
MRPL10	0.0420977822019593	0.0506194061240366	0.270038904731667	0.0240672134093933	0.156068343466813	0.037343309766715	FALSE	FALSE	FALSE	-0.00341774677779539	0.942358924483285	-0.0210734118475018
SYAP1	0.279854300541404	-0.0938712920865776	0.0322768988215016	-0.283677202391609	0.156065599681453	-0.188774247239093	FALSE	FALSE	FALSE	-0.300976542300017	8.18489198843506E-08	-0.0410690858069458
FZR1	0.053417083051291	0.340772554527644	0.258708901593735	0.0622272592713116	0.156062992322513	0.201499906899478	FALSE	FALSE	FALSE	0.0562103882809883	0.00932713930254077	NA
ZCCHC9	0.0325174783957685	0.192529186549342	0.279062957879646	0.173643044200123	0.155790218137707	0.183086115374733	FALSE	LE	FALSE	-0.089530315298795	0.000148812577047236	-0.00521794950771737
MAPRE1	-0.0205972957358143	0.151813828305108	0.33213896239151	0.122783146289384	0.155770833327848	0.137298487297246	FALSE	LE	FALSE	-0.0602165286177437	0.260376068538172	0.00661437177981217
AMOTL2	0.0585604455833422	0.280689747200431	0.252950825967037	0.0930020279498531	0.15575563577519	0.186845887575142	FALSE	FALSE	FALSE	0.118000873981848	1.61914448616153E-10	0.0861976221451977
PTPN18	0.0607921464034833	0.486946971302139	0.250526617252564	0.0287886769640362	0.155659381828024	0.257867824133087	FALSE	FALSE	FALSE	-0.0131766895184503	0.632287888523433	0.222780401996139
FAM110C	0.0737962272336481	-0.00558613106910344	0.237453544691389	0.479614681958184	0.155624885962519	0.23701427544454	FALSE	FALSE	FALSE	-0.0966158241959178	0.0279515814476676	NA
NEPRO	0.0389008485544999	0.249916392077986	0.272089538017697	0.0786941899502829	0.155495193286099	0.164305291014134	FALSE	FALSE	FALSE	NA	NA	0.00650248675491771
EI24	-0.244406983025234	-0.314128420397827	-0.0664349637808208	-0.210405781777893	-0.155420973403027	-0.26226710108786	FALSE	CE	FALSE	-0.278535083852561	4.28364843490318E-10	0.00291221239685635
PRPF40A	-0.0558592645422076	-0.356284889046554	-0.254068085347701	-0.0997628915012174	-0.154963674944954	-0.228023890273886	FALSE	FALSE	FALSE	-0.184298298518128	5.85079749243869E-05	0.0495902851581642
PHF20L1	-0.0386180476532361	-0.0269030052028427	-0.270895760792694	0.12332092047159	-0.154756904222965	0.0482089576343738	FALSE	FALSE	FALSE	-0.12292112135474	0.00502381387084332	0.0732253648618402
GNAI3	0.160243724234028	-0.132729522947997	0.149163002690511	0.0664389183288032	0.154703363462269	-0.033145302309597	MT	FALSE	FALSE	-0.178439014557573	4.3235853277834E-05	-0.111610677630779
ACADM	0.0403454941884176	0.130737511930761	0.268930434840042	0.0147213291530768	0.15463796451423	0.0727294205419188	FALSE	FALSE	FALSE	-0.221004864004247	0.000160012131773526	NA
WEE1	0.418693115498334	0.598590305421161	-0.10961718668315	0.439420394638661	0.154537964407592	0.519005350029911	FALSE	LE	FALSE	-0.145790128606985	0.0420829325231547	0.091696070030939
GLRX5	-0.330586677094695	-0.282324073322573	0.0216144130636025	-0.34314310456768	-0.154486132015546	-0.312733588945127	FALSE	CE	FALSE	-0.111945960005312	1.72261596881653E-06	-0.0214314943129246
DDX23	0.103930381158802	0.0485467126476899	0.204984865670593	-0.00889690781168961	0.154457623414697	0.0198249024180002	MT	FALSE	FALSE	-0.217405163965363	7.0199800774349E-13	-0.0414642947696684
ACYP2	0.0555433357250343	0.170932530670351	0.25335901347122	0.233954495153166	0.154451174598127	0.202443512911759	FALSE	LE	FALSE	0.109217078379357	2.66570214559594E-05	NA
ALDH3A2	0.0943526150917706	0.351830859653188	0.214541960533092	0.650548812378472	0.154447287812431	0.50118983601583	FALSE	LE	FALSE	-0.0490794531063767	0.45336483124241	-0.0658167269706973
TSPAN15	0.201763524530248	0.0334261151291246	0.10709914916311	0.0467860175562518	0.154431336846679	0.0401060663426882	MT	FALSE	FALSE	-0.0408505111790317	0.29154548939167	-0.106360856802312
VPS13A	0.121235935833877	0.268148813305267	0.187545379406546	-0.015496567349456	0.154390657620212	0.126326122977906	MT	FALSE	FALSE	-0.394993787125512	3.27635648661882E-10	0.0701871531099314
SYNRG	0.00987835339173904	0.246720627543379	0.29876784847109	-0.145772184698578	0.154323100931415	0.0504742214224003	FALSE	FALSE	FALSE	-0.00590732593487454	0.895352366573368	-0.0019482869780556
COPRS	-0.0640210114466999	0.466505883583996	0.372044571975183	0.264777473045674	0.154011780264242	0.365641678314835	FALSE	LE	FALSE	-0.0139699287427094	0.494397239832494	-0.0379114126094051
HPCAL1	0.169618820898091	-0.060605613637996	0.138364500071415	-0.23566092506545	0.153991660484753	-0.148133269351723	MT	FALSE	FALSE	0.117089109663443	1.0475555643642E-05	-0.0440399493170327
KRAS	0.497599821582873	0.0745791284262221	-0.189696063321849	0.194300746270484	0.153951879130512	0.134439937348353	FALSE	FALSE	FALSE	-0.0191726406200512	0.688703128925499	0.033945167933606
FARP1	-0.0805879249825141	0.720370224969676	-0.227234192701878	0.629910582384126	-0.153911058842196	0.675140403676901	FALSE	LE	FALSE	0.198367826937587	0.00563256961129547	-0.00610893515482624
MAL2	0.252120079757297	-0.0100305864619972	-0.559927537741352	0.319504596093175	-0.153903728992028	0.154737004815589	FALSE	FALSE	FALSE	0.00623410522493713	0.930660676710091	-0.119678777900656
OSTF1	0.217497640520951	-0.123007147883282	0.0901882380922405	0.0569967837557306	0.153842939306596	-0.0330051820637759	FALSE	FALSE	FALSE	0.242802233275732	1.53227006927241E-06	0.00745217378138063
HTATSF1	-0.0400844027778184	0.144280538278976	0.347218398272674	-0.0020511555801721	0.153566997747428	0.0711146913494018	FALSE	FALSE	FALSE	-0.324444522520601	5.99147485609801E-14	0.00963584580593557
CCDC130	0.0465169085572632	0.223705351176565	0.260446942107011	0.0785488696314784	0.153481925332137	0.151127110404021	FALSE	FALSE	FALSE	0.0743950475869128	0.000677359449253212	NA
PEX2	-0.0080321652990456	0.135759898685092	0.314798854464222	0.384175840895662	0.153383344582588	0.259967869790377	FALSE	LE	FALSE	-0.0161285832859222	0.681987753008991	0.0468157293785185
PFDN2	0.544867451464082	-0.0237691313291508	-0.238384305724559	-0.0671153207345956	0.153241572869761	-0.0454422260318732	FALSE	FALSE	FALSE	0.0184545424703341	0.55378465688507	0.0495746445823975
MTIF3	0.433415195378507	0.156383538450596	-0.127311004222752	0.0965088387254094	0.153052095577877	0.126446188588003	FALSE	FALSE	FALSE	-0.068364922278923	0.236745452161796	0.140769004040124
KLHDC3	0.155859160940509	0.0690724943874326	0.15016820486694	-0.229404571019262	0.153013682903725	-0.0801660383159147	MT	FALSE	FALSE	0.0915959522329574	0.0884207292423392	0.013156562685346
RSRC2	0.26230602245846	0.109270794914939	0.0435954663175155	0.53174554175431	0.152950744387988	0.320508168334625	FALSE	LE	FALSE	-0.113353960203386	0.000126161467468989	-0.0181546929106826
MYO1C	0.289693319117719	-0.037236520264365	0.0160205669477786	0.286400137396088	0.152856943032749	0.124581808565862	FALSE	FALSE	FALSE	-0.0136765141697639	0.729600344009563	-0.0363469191911592
UAP1	0.245870215949872	-0.13729498306113	0.0595949013962975	-0.18117760760312	0.152732558673085	-0.159236295332125	FALSE	CE	FALSE	-0.262578046664858	4.05750568520648E-09	0.0248234754615231
RPIA	0.204501264171424	-0.127546392465145	0.100916772393323	-0.176622475424507	0.152709018282374	-0.152084433944826	MT	CE	FALSE	-0.390362770620681	1.51964599925706E-09	-0.0577795792888356
TSPAN3	0.492736793838265	-0.388708492073243	-0.187802091839246	-0.235436990964501	0.15246735099951	-0.312072741518872	FALSE	CE	FALSE	-0.203098708060963	8.01680848738799E-05	-0.207996551241661
CASZ1	0.0400951713375861	0.272561179369557	0.264739833134804	0.257552168036207	0.152417502236195	0.265056673702882	FALSE	LE	FALSE	-0.0216201004597413	0.495751349396191	-0.0132351570557303
LEPROTL1	-0.365152540168472	0.143018848532472	0.66993865377767	0.259811636580818	0.152393056804599	0.201415242556645	FALSE	LE	FALSE	0.00303755103777493	0.951539990173115	0.00014129654033912
GNPAT	0.137068471284214	0.141504563385546	0.167271053560978	0.0183170494740954	0.152169762422596	0.0799108064298205	MT	FALSE	FALSE	-0.183830448748019	0.000127927438670594	0.0125379765686826
IK	0.0213726540396324	0.146617947712174	-0.325699367046665	0.0138622043030003	-0.152163356503516	0.080240076007587	FALSE	FALSE	FALSE	-0.133575089084097	1.48682149078053E-07	0.0558254816026129
ZC3H18	-0.0669501588841008	0.154426673980834	0.371263036980642	0.0205871561471018	0.15215643904827	0.0875069150639681	FALSE	FALSE	FALSE	0.0121916056909765	0.535428562699112	0.0168979827248927
UPK3BL1	0.0358371053348945	0.352057970731067	0.268011581893807	0.226563880338187	0.151924343614351	0.289310925534627	FALSE	LE	FALSE	NA	NA	NA
PTS	0.408516433857206	0.124980628875769	-0.104829508128605	0.339564303663813	0.1518434628643	0.232272466269791	FALSE	LE	FALSE	-0.158633314440148	7.6383873018505E-09	-0.020121480153104
FIS1	-0.197000564744263	-0.091012118524616	-0.106539910428205	-0.206739171382098	-0.151770237586234	-0.148875644953357	PT	FALSE	FALSE	0.0317763488579587	0.162686206623832	-0.0155072166705637
ACAA1	-0.316910738240101	0.103563275085822	0.0133855332110933	-0.0875745235101164	-0.151762602514504	0.00799437578785256	FALSE	FALSE	FALSE	0.0355004281449537	0.438324565313905	-0.0199944318490308
UCHL5	-0.140151201232557	0.0871983478831588	0.44358567872062	0.359480042459417	0.151717238744031	0.223339195171288	FALSE	FALSE	FALSE	-0.457301979664742	9.58419222019608E-18	0.0435698876429387
KARS	-0.140445790137568	0.0086172671348721	-0.162913017731425	0.0437008269475165	-0.151679403934497	0.0261590470411943	PT	FALSE	FALSE	-0.156558413166865	0.000303087143234887	0.00629413571664084
SNHG8	-0.0893742639475401	-0.371900258165403	-0.213735785250855	-0.690821283234481	-0.151555024599198	-0.531360770699942	FALSE	CE	FALSE	-0.466101351252225	1.03124697339804E-15	0.0200984403358424
METTL26	-0.111209605941451	-0.0416450457542894	-0.191789722229472	-0.184593830506801	-0.151499664085462	-0.113119438130545	PT	FALSE	FALSE	NA	NA	-0.0620393143251834
ZNF146	-0.0204736023853695	0.121775575936754	0.323471162460485	0.0946135048955117	0.151498780037558	0.108194540416133	FALSE	FALSE	FALSE	-0.249643633799632	1.30721113329032E-08	0.0676353563703389
AP2A1	0.0712723455918647	0.203438911873331	0.231482898451166	0.0130449345358088	0.151377622021516	0.10824192320457	FALSE	FALSE	FALSE	0.0504067247152644	0.0528352378360249	0.00788766982512934
ANO10	0.15098465677778	-0.02952938760035	0.150929392684253	0.200310326087887	0.150957024731017	0.0853904692437685	MT	FALSE	FALSE	-0.0974876757313429	0.00120796758947939	NA
MLLT3	-0.0782968896297795	0.22345318167834	0.380094941129858	0.135585002608841	0.150899025750039	0.179519092143591	FALSE	LE	FALSE	-0.309022687740202	1.91043722511109E-05	0.0478300456560796
DUSP3	0.0115489266593998	0.410453306998263	0.290147179956384	0.10102487189731	0.150848053307892	0.255739089447787	FALSE	LE	FALSE	0.105914457755274	0.000209266104412002	-0.00891810385403247
MRPL16	-0.261432990158049	-0.236884163996228	-0.040141728036069	-0.252631643742343	-0.150787359097059	-0.244757903869285	FALSE	CE	FALSE	-0.30740571309261	2.59098850050546E-12	-0.0354762334799905
MTCH1	0.00711033385049453	-0.0519494939099912	0.294303714212937	0.215936966678385	0.150707024031716	0.081993736384197	FALSE	FALSE	FALSE	-0.0483918076275256	0.0557457117061518	-0.0255452152691527
ZNF430	-0.068634918969241	0.399629381645203	0.369937310397599	-0.0778404268014405	0.150651195714179	0.160894477421881	FALSE	FALSE	FALSE	-0.0914435378907488	0.0327152915101669	NA
SENP6	-0.0427624747900031	0.194435406622199	-0.257863149909314	0.143716305956687	-0.150312812349659	0.169075856289443	FALSE	LE	FALSE	-0.107050834657721	0.0063348181901439	0.0436766350527313
PPIH	0.102936473629356	0.151814568330241	0.197548487252909	-0.33443262500098	0.150242480441132	-0.0913090283353694	MT	FALSE	FALSE	-0.299613765235555	2.2068974578334E-18	-0.061523112016223
ASNSD1	-0.014332571903195	0.238945744947507	0.314808141508655	0.254867317088017	0.15023778480273	0.246906531017762	FALSE	LE	FALSE	-0.176945493750277	2.9435321785382E-06	0.0200135671799488
CCDC174	0.101793672987657	0.143626042896476	0.198592257762916	-0.426601690402687	0.150192965375286	-0.141487823753106	MT	FALSE	FALSE	-0.221228360940884	1.12917976942432E-11	0.016720350322273
TNFRSF21	0.255694008515002	0.203379494271389	0.0445745488063598	0.325741168450215	0.150134278660681	0.264560331360802	FALSE	LE	FALSE	0.146924233588931	0.0041652308587447	-0.0244225405473419
OGDH	-0.00559816150419912	0.0656636669295343	0.305774428341977	0.0496055834335287	0.150088133418889	0.0576346251815315	FALSE	FALSE	FALSE	-0.0541046176497051	0.143455587102785	-0.0289064626968409
AC009107.2	0.0790294003849168	0.294256213713878	0.221046950128503	0.10118762152908	0.15003817525671	0.197721917621479	FALSE	LE	FALSE	NA	NA	NA
PIGT	-0.388608061779092	-0.0983818753488854	0.0885393837003496	-0.247556858176151	-0.150034339039371	-0.172969366762518	FALSE	FALSE	FALSE	0.0314411969073665	0.5791555827847	-0.044258882800432
MTX1	-0.0955884019478757	0.0484200931483634	-0.204269487034283	-0.215296548936753	-0.149928944491079	-0.0834382278941946	FALSE	FALSE	FALSE	-0.0733983928195459	0.058682402344788	0.00542145656282855
ZNF37A	0.0846722252375778	0.382223453529732	0.215130443887564	0.384395642016301	0.149901334562571	0.383309547773016	FALSE	LE	FALSE	-0.198996616053402	2.18945415778825E-10	0.0774474281410487
SIRT7	0.260277685959657	-0.0462444019825434	0.039483643569707	-0.0481425637669159	0.149880664764682	-0.0471934828747297	FALSE	FALSE	FALSE	-0.0177547501405026	0.432775527342393	-0.0157169951970599
CHMP2B	0.15041429090899	0.198672116507026	-0.45005781307053	-0.222487316047721	-0.14982176108077	-0.0119075997703471	FALSE	FALSE	FALSE	-0.247155805899349	1.12273614502892E-07	-0.0425276343585086
C19orf53	0.0337303086485248	-0.0419009321562083	-0.33329765830536	0.196044031614376	-0.149783674828418	0.0770715497290839	FALSE	FALSE	FALSE	0.0281320112638537	0.522753581821847	-0.080758905232384
GGT6	-0.0866538693974157	-0.257326510705965	0.386184386719563	-0.243182062510406	0.149765258661074	-0.250254286608186	FALSE	CE	FALSE	-0.165137040278111	0.000639471328062701	NA
ARL5A	0.248117306989003	0.29315385960751	0.0513684133844865	0.140354254936958	0.149742860186745	0.216754057272234	FALSE	LE	FALSE	0.0100521737299127	0.804888592689043	-0.0192634597397681
CCNDBP1	0.309603747650596	0.190622228389904	-0.0101510594762726	-0.0883558347427882	0.149726344087162	0.051133196823558	FALSE	FALSE	FALSE	0.147655815128656	0.000133708516894906	0.0371151650931139
HTATIP2	-0.0425053747686199	-0.031773378930394	-0.256711276801967	-0.00627684475891233	-0.149608325785294	-0.0190251118446532	FALSE	FALSE	FALSE	-0.066320363707462	0.10218450788625	-0.00676475468035642
TMEM183A	0.222792214190641	-0.331306230752931	0.0763852263572466	0.137652419583957	0.149588720273944	-0.0968269055844868	FALSE	FALSE	FALSE	NA	NA	-0.0038170645243345
THAP5	0.0262012695854241	0.402320220650259	0.272814534230272	0.152705467826359	0.149507901907848	0.277512844238309	FALSE	LE	FALSE	-0.0828522069646018	0.00329588559044436	0.0267820551705857
SNX5	-0.369010363675458	-0.136422570612538	0.0703194804218912	-0.213988119529317	-0.149345441626783	-0.175205345070927	FALSE	CE	FALSE	-0.175618802784655	0.00192227348736641	-0.019594705012717
SS18	-0.0443729268601512	0.339719162862809	0.342888411446557	0.149255019433856	0.149257742293203	0.244487091148333	FALSE	LE	FALSE	-0.190281017933681	0.00346687032110854	0.00459031020241185
CUL1	0.0248035408877958	0.50410759849232	0.273140540558978	-0.11593250316303	0.148972040723387	0.194087547664645	FALSE	FALSE	FALSE	-0.178409675778111	4.29479130128205E-06	0.0069812035604111
POGK	0.0764432619953015	0.297028237189895	0.221485336696068	-0.071804837452855	0.148964299345685	0.11261169986852	FALSE	FALSE	FALSE	0.0561152222149483	0.051640437340261	0.0404880435254213
HACD2	0.0613774152668773	-0.0056708816908948	0.236543582515726	0.223578488627676	0.148960498891302	0.10895380346839	FALSE	FALSE	FALSE	-0.147610452963526	0.00090116951219961	0.00743331652907409
MFSD10	0.308579592902246	0.0412344272438163	-0.0111254670959504	-0.0316941578125294	0.148727062903148	0.00477013471564347	FALSE	FALSE	FALSE	0.0265219304054681	0.307019186909992	0.0408136731427116
PNRC1	0.572228508929768	1.1399039536845	-0.275179953961504	1.11825079291811	0.148524277484132	1.1290773733013	FALSE	LE	FALSE	0.499754728147896	4.51205451228002E-25	0.15337730523473
ING3	0.0284876021536391	0.383872968137907	0.268472930154088	0.223716702937981	0.148480266153864	0.303794835537944	FALSE	LE	FALSE	-0.184449179909356	3.2190298019584E-06	0.0481272581698444
APH1A	0.0965594144727739	0.114133895909416	0.200230010729419	0.208916323757948	0.148394712601096	0.161525109833682	FALSE	LE	FALSE	0.146788543975459	0.000112872124149798	0.0682207626249178
YTHDC2	-0.0692942685601303	0.246907551066136	0.36592479311585	-0.177474016425664	0.14831526227786	0.0347167673202357	FALSE	FALSE	FALSE	-0.342081281272693	1.95272942226332E-16	NA
FBP1	0.212818636807031	0.392507639213747	0.0837441664282992	-0.104211824940302	0.148281401617665	0.144147907136722	FALSE	FALSE	FALSE	0.658440211916163	1.97305906459422E-17	-0.0119174952762069
HNRNPUL2	-0.119403879051791	0.0866357920251104	-0.177113109601221	0.0437827949795462	-0.148258494326506	0.0652092935023283	PT	FALSE	FALSE	-0.195946243281945	1.48705489059606E-09	0.00290911167441998
BACE2	0.00415622258359649	0.149724458487038	-0.300514741682247	0.574751744285648	-0.148179259549325	0.362238101386343	FALSE	LE	FALSE	-0.151623077674209	0.0746202656573557	-0.0925028744617302
REX1BD	0.00522842780188615	0.0287495223576033	-0.301570857291184	-0.0913947858843287	-0.148171214744649	-0.0313226317633627	FALSE	FALSE	FALSE	NA	NA	0.0386036826862584
NAA38	-0.0120460075221547	-0.364787873599807	0.308206729589292	-0.614422889281231	0.148080361033569	-0.489605381440519	FALSE	CE	FALSE	-0.1092369582325	0.000157833345515278	-0.0773952668773308
RNF38	0.0879961015089481	0.224715279090836	0.208150375367493	0.2709736222431	0.14807323843822	0.247844450666968	FALSE	LE	FALSE	0.294090678749644	7.69814368514462E-14	0.0540013612894787
OTULIN	0.226717617602098	-0.0158231930473318	0.0690891047366933	0.0790798756336017	0.147903361169396	0.031628341293135	FALSE	FALSE	FALSE	-0.0277902015502301	0.374187341741575	0.0227647906207187
SRSF10	-0.447370228795206	0.00245315749916797	0.151716640823941	-0.00840403485255359	-0.147826793985633	-0.00297543867669281	FALSE	FALSE	FALSE	-0.239442115832519	1.58675825781327E-10	0.0286722033174167
GMNN	0.00103000929004415	-0.710141879294483	0.294312212281329	-0.387836038451069	0.147671110785686	-0.548988958872776	FALSE	CE	FALSE	-0.480128107550004	1.06686837273386E-14	-0.0389623349354398
CSE1L	-0.318551656060192	0.299166210352207	0.0234071138726646	0.149637723943683	-0.147572271093764	0.224401967147945	FALSE	LE	FALSE	-0.324567940228266	1.61185914419774E-05	-0.0462425856741457
RIN2	-0.0610211851073812	0.110350135413928	0.355819899627533	0.281091451624673	0.147399357260076	0.1957207935193	FALSE	LE	FALSE	0.257488918284038	3.77070196821274E-05	0.031341659563261
RPS6KB1	0.00544918261448446	0.130108825951202	0.289017380455468	0.126509851894767	0.147233281534976	0.128309338922984	FALSE	LE	FALSE	-0.233831682401019	3.28951560155793E-10	0.0281891356682999
IDH2	-0.520373118585721	-0.688420306420524	0.22606611859606	-0.725403460723318	-0.147153499994831	-0.706911883571921	FALSE	CE	FALSE	-0.219623024701785	0.000187258840478866	-0.0939875248831179
CNBP	-0.226010488741964	-0.288303853370209	-0.0682752638854853	0.232807770840966	-0.147142876313725	-0.0277480412646214	FALSE	FALSE	FALSE	-0.123328050389815	0.000157330202840571	0.0120135427170345
NCEH1	0.342541382051539	0.213561574685016	-0.0483579352892147	0.895229568376015	0.147091723381162	0.554395571530515	FALSE	LE	FALSE	0.0885780876823122	0.172059503229381	0.0207971678817707
RLF	0.0575216760453596	0.166120657420076	0.23663326921825	0.280672825396902	0.147077472631805	0.223396741408489	FALSE	LE	FALSE	0.0263044434711396	0.577110260052658	NA
ETHE1	0.0323184414236448	-2.19632568326022	-0.326407962598382	-1.5469399021718	-0.147044760587369	-1.87163279271601	FALSE	CE	FALSE	-0.342706333313929	9.91347621877941E-09	-0.054922640360902
TRIP10	0.232566722726159	0.041844814982813	0.0614428838488756	0.194589561985065	0.147004803287517	0.118217188483939	FALSE	FALSE	FALSE	0.0853489603794196	0.0024558867628682	0.0018408606898852
CTDSP2	0.0238037901191002	0.264096020763139	0.270138058169995	0.0208947894072304	0.146970924144548	0.142495405085185	FALSE	FALSE	FALSE	0.2563673875989	9.10402671550254E-16	0.0508565256673443
PPP1R2	0.0350297026807065	-0.216423084895347	0.258772460857982	0.127046183531965	0.146901081769344	-0.0446884506816907	FALSE	FALSE	FALSE	0.0479110693874189	0.218955078182863	-0.00749270034940008
SLTM	0.200341781884818	0.0634468698302135	0.093217295758929	0.150999350624208	0.146779538821873	0.107223110227211	FALSE	FALSE	FALSE	-0.291428177930723	2.97759799240466E-15	0.0413149696934738
FRMD8	0.0636090103559213	0.278282823729322	0.229848632276493	0.241683452270954	0.146728821316207	0.259983138000138	FALSE	LE	FALSE	0.0677914196751549	0.000273267225132692	0.00242847076530883
LYRM4	-0.12500484139692	0.0578570185403369	-0.168325435023193	-0.0666673803620232	-0.146665138210057	-0.00440518091084319	PT	FALSE	FALSE	-0.0387481533060225	0.0383085670547648	-0.0242227826032968
BSDC1	0.260734133680564	0.296501166461162	0.032213797998708	0.0133025263460842	0.146473965839636	0.154901846403623	FALSE	FALSE	FALSE	0.0824138999544724	0.000133953958249369	0.0205343165034022
POMP	0.418822731237061	-0.62110146236652	-0.711527553405076	-0.626776607796954	-0.146352411084008	-0.623939035081737	FALSE	CE	FALSE	-0.0371339624743229	0.455895711952161	-0.054597062979866
N4BP2L2	0.394725848590531	0.874550183703292	-0.687319121748327	0.534001869368174	-0.146296636578898	0.704276026535733	FALSE	LE	FALSE	-0.0107856040405928	0.865707598062619	0.143672226808336
LAMTOR5	0.510372825872173	-0.0571987423269742	-0.217876746910889	-0.475908143927406	0.146248039480642	-0.26655344312719	FALSE	FALSE	FALSE	-0.21597766151854	3.48648887909194E-13	-0.0733016168633815
HSD17B10	-0.187920934206906	-0.0961831221933911	-0.104361656695144	-0.346276887275898	-0.146141295451025	-0.221230004734645	PT	FALSE	FALSE	-0.0898696124024947	0.0031918679859674	-0.0263765725881673
CIR1	0.0996334906484613	0.128236655736776	0.192580598294364	0.340196153363574	0.146107044471413	0.234216404550175	FALSE	LE	FALSE	-0.211791861329757	1.53602884220302E-08	0.0147642013127633
ESF1	-0.370859498198421	0.119904007795753	0.0787231388548604	0.128991372236477	-0.14606817967178	0.124447690016115	FALSE	LE	FALSE	-0.367086070482826	2.57588727821354E-07	0.0795193122895674
MCUR1	0.257218034966066	-0.101206138353815	0.0345913863933298	0.0131971699039688	0.145904710679698	-0.0440044842249229	FALSE	FALSE	FALSE	-0.023567660613508	0.703215408087718	-0.00910285643543363
VEZF1	0.0864019581003119	0.299017641977523	0.205321180579549	0.373352038320209	0.14586156933993	0.336184840148866	FALSE	LE	FALSE	-0.00241742692504364	0.957514701007546	0.0545531465724358
WBP11	0.0381059673704416	0.15354153515393	0.253577916351766	-0.109714317417748	0.145841941861104	0.0219136088680912	FALSE	FALSE	FALSE	0.0232456322358578	0.635587864276688	0.00812641819052473
DSC2	-0.0424844891126153	-0.539706619939529	-0.249133886019576	-0.137855287535184	-0.145809187566096	-0.338780953737357	FALSE	CE	FALSE	0.00347578794708086	0.969947889488862	-0.0860917002912416
MRPL15	-0.118379294085482	-0.262362743005156	-0.173210011452146	-0.0657949553981867	-0.145794652768814	-0.164078849201671	PT	FALSE	FALSE	-0.230529797262937	2.11688162704481E-05	0.0283401307622846
RBM23	-0.0640212295184137	0.269103207116502	0.355590085148987	0.506014024498407	0.145784427815287	0.387558615807455	FALSE	LE	FALSE	-0.0155911941092087	0.708650624371903	0.0169841770754358
TM2D1	0.201649441824426	0.291122214026251	0.0898378191079241	0.22936183986719	0.145743630466175	0.26024202694672	FALSE	LE	FALSE	0.035964967098983	0.170047889471365	-0.017208443705663
MGST3	0.457594288667262	-0.702911372148904	-0.748928699057912	-0.785837229853074	-0.145667205195325	-0.744374301000989	FALSE	CE	FALSE	-0.0265367292708218	0.373564165740942	-0.0605987102121586
ENC1	-0.303974689358512	0.0497807483355071	0.0126938805456818	0.211447791699237	-0.145640404406415	0.130614270017372	FALSE	FALSE	FALSE	-0.232734391440053	6.13288789913319E-05	-0.0171324959255539
DVL3	0.0672127452429037	0.136542441900296	0.223519141968618	0.0415222011155671	0.145365943605761	0.0890323215079314	FALSE	FALSE	FALSE	0.0577914936391942	0.018161348997433	0.0235034173855135
FDFT1	-0.256307719269734	0.0938181127053777	-0.0343891228955548	-0.342188012350565	-0.145348421082644	-0.124184949822594	FALSE	FALSE	FALSE	-0.49089482940273	2.54631829465698E-13	-0.218022482663559
MTURN	0.0852826486571783	0.292649013568494	0.205365756189794	-0.104268917077452	0.145324202423486	0.0941900482455209	FALSE	FALSE	FALSE	-0.107650486411989	0.0122688006057785	0.106546092800292
NRAS	0.00159874579016783	0.0896710744588383	0.288683023432615	0.163659849594842	0.145140884611391	0.12666546202684	FALSE	FALSE	FALSE	-0.165558514127195	0.00330875835816668	-0.0552797057369656
SLC33A1	0.0941694048208448	0.185212511608534	0.196024054883575	0.183316570382122	0.14509672985221	0.184264540995328	FALSE	LE	FALSE	-0.23998486760565	2.67290698093448E-09	-0.00791720652465933
NUDT21	-0.146434690659077	0.0846051621418611	0.43655720630578	-0.0423088406369283	0.145061257823352	0.0211481607524664	FALSE	FALSE	FALSE	-0.349773382636396	8.86958832973074E-11	0.0130735893808702
GRK2	0.131219848094638	0.304809372502838	0.158692094995588	-0.0152332748720738	0.144955971545113	0.144788048815382	MT	FALSE	FALSE	NA	NA	0.0178169040296448
ENDOG	-0.324963240088739	-0.180548985372547	0.0354911510219065	-0.132101415301455	-0.144736044533416	-0.156325200337001	FALSE	CE	FALSE	-0.0731279182903573	0.00687671118008203	-0.0163504153937064
TRRAP	0.0184585788878722	0.319587425025696	0.270877741087713	-0.0878920996252208	0.144668159987793	0.115847662700238	FALSE	FALSE	FALSE	-0.157529267508027	1.3004021111307E-06	0.00109192688888737
SHFL	0.0973118135947744	0.356471441170645	0.191949906532125	-0.0803727764618116	0.144630860063449	0.138049332354417	FALSE	FALSE	FALSE	NA	NA	NA
PYROXD1	0.0887225417256123	0.146819744960074	0.200396541034321	0.0240628248521131	0.144559541379967	0.0854412849060937	FALSE	FALSE	FALSE	-0.316558542167786	7.66237464468502E-08	0.0212653984960995
CDC40	0.13459559790444	0.235538090337134	0.154413081076569	0.0924118537747156	0.144504339490505	0.163974972055925	MT	FALSE	FALSE	-0.167917705597384	4.25004092071931E-05	0.0351705065130625
WTAP	0.0628271029454592	-0.0408326259470952	0.226035730193141	0.0780650727009391	0.1444314165693	0.0186162233769219	FALSE	FALSE	FALSE	-0.0752863077460958	0.0047825030524042	0.0240777146214999
GRIPAP1	0.0895286382557228	0.360963363713807	0.199333786189515	0.0735642857218994	0.144431212222619	0.217263824717853	FALSE	FALSE	FALSE	-0.0395402919289022	0.159403796866271	-0.00846042288868554
SSRP1	-0.158145053447128	0.0364134153209574	-0.130140473983193	-0.303425751611512	-0.14414276371516	-0.133506168145277	PT	FALSE	FALSE	-0.22187868760775	3.51473014216933E-07	0.0722042402938001
HNRNPL	0.0627704208835871	0.110186273401518	0.225256865787287	0.142098193107656	0.144013643335437	0.126142233254587	FALSE	LE	FALSE	-0.12579667312243	5.57256223325537E-11	-0.065124038389303
KRCC1	0.229495495613891	-0.101176524716979	0.0577657813191474	0.000385153895341439	0.143630638466519	-0.050395685410819	FALSE	FALSE	FALSE	-0.347991074432655	7.58464875615789E-08	0.0167415782307865
KCNQ1	-0.172924517256673	-0.00990250057217779	-0.114318611249699	-0.492106658762008	-0.143621564253186	-0.251004579667093	PT	FALSE	FALSE	-0.0597095681146039	0.34005255131528	-0.0115389213450581
GNPNAT1	-0.149285482307863	0.0245344357271136	-0.137722769665709	0.0250341462392913	-0.143504125986786	0.0247842909832025	PT	FALSE	FALSE	-0.327443695284459	1.02713387290369E-12	-0.0606896014083549
SRRT	0.00871096544403893	0.0273218318678352	0.278191968608699	-0.032938305967704	0.143451467026369	-0.00280823704993438	FALSE	FALSE	FALSE	-0.210106999510569	1.6899124701239E-25	0.0119158821701446
AK4	0.011594939466689	0.269086300113549	0.274849108977735	-0.0611488124537185	0.143222024222212	0.103968743829915	FALSE	FALSE	FALSE	0.083358578961008	0.232069954518829	NA
ARPC4	0.14201166995009	-0.340958523006529	0.144381989756358	-0.316129018325374	0.143196829853224	-0.328543770665952	MT	CE	FALSE	-0.00578075330180905	0.784144278565446	-0.0873865977816899
SCAMP2	0.136475743889004	-0.109906716895968	0.149647853541776	0.0688630912428951	0.14306179871539	-0.0205218128265366	MT	FALSE	FALSE	0.172635702131831	5.36078182600871E-05	0.0052413906544122
RALGAPA2	-0.225334794167337	0.0642296937837512	-0.0605359459308108	0.146398249241697	-0.142935370049074	0.105313971512724	FALSE	FALSE	FALSE	-0.340156264909925	3.12228109267549E-06	0.00407857567979453
CTPS1	-0.0571749254015335	0.648729016829835	0.342631072431903	0.276452162206234	0.142728073515185	0.462590589518035	FALSE	LE	FALSE	-0.332522047374102	7.44591471198465E-13	NA
GGT7	0.0362431561494936	0.331628264051113	0.24915225798673	0.349913454376764	0.142697707068112	0.340770859213938	FALSE	LE	FALSE	0.10484252954239	0.00994749109754978	NA
SRP14	0.113107212129143	-0.103949385657012	-0.398490637335437	0.0671705299337271	-0.142691712603147	-0.0183894278616425	FALSE	FALSE	FALSE	-0.0587388452101202	0.0843280005596788	-0.103262590119084
PET100	0.320443217799781	0.0675434839924396	-0.0351683769660314	-0.440352201603371	0.142637420416875	-0.186404358805466	FALSE	FALSE	FALSE	0.00543097561847383	0.850468458238136	NA
KMT5A	0.092787034035799	0.0771787424957833	0.19199314286617	0.246945203743951	0.142390088450985	0.162061973119867	FALSE	FALSE	FALSE	-0.0625921139593503	0.000294900890542008	-0.0146132488059703
BARD1	-0.0754257143042654	0.322382384746942	0.360111208767841	0.388728093514885	0.142342747231788	0.355555239130913	FALSE	LE	FALSE	-0.535765501510982	4.10054895200464E-19	NA
MBTPS1	-0.0282986342649669	0.121004602117522	-0.25619128076791	-0.0448679666390492	-0.142244957516438	0.0380683177392366	FALSE	FALSE	FALSE	-0.0892701194252368	0.00739981396010918	0.0471517049462409
CPSF7	0.0458453040284521	0.285551459803393	0.238629139164654	0.173032949606916	0.142237221596553	0.229292204705155	FALSE	LE	FALSE	0.174929249195996	1.7964446248769E-21	0.0459728867096347
MEA1	0.035022980038546	0.0877835166983862	0.249398854438306	0.258427618000969	0.142210917238426	0.173105567349678	FALSE	FALSE	FALSE	0.110151360495532	4.12888333151443E-05	-0.0166191137063247
HIST1H2BD	0.186403583636487	0.395202197549969	0.097976817917373	-0.114681935637945	0.14219020077693	0.140260130956012	FALSE	FALSE	FALSE	-0.0954882369902485	0.0833829241152576	-0.0112479827780456
TMOD3	-0.0102250524256016	-0.17464811348949	0.294451478068047	-0.152784850419043	0.142113212821223	-0.163716481954266	FALSE	CE	FALSE	0.0246669047352992	0.576422050472085	-0.0464993232038644
MZT2A	0.0547103896789096	-0.299032371730533	0.229408352540202	-1.0175285404904	0.142059371109556	-0.658280456110464	FALSE	CE	FALSE	-0.0145534540006022	0.478261779386835	-0.0228691826713006
UBE2D2	0.0850408845588122	-0.243331686780712	-0.368598297866813	0.0880180834382394	-0.141778706654	-0.0776568016712362	FALSE	FALSE	FALSE	0.018407043250116	0.508928867273779	0.0430527563846692
ARFIP1	0.313863372113327	-0.185172859845508	-0.0303375336736875	-0.0109665999666004	0.14176291921982	-0.0980697299060544	FALSE	FALSE	FALSE	-0.346975440355064	1.15575704303147E-15	0.0111520409934989
PTP4A2	0.443961874921331	-0.0355973907662275	-0.160585457921913	-0.338320628729444	0.141688208499709	-0.186959009747836	FALSE	FALSE	FALSE	-0.187350957843145	5.09586752103667E-09	-0.148355745073167
UBE2S	0.219592722306142	-0.484694624755861	0.0635078665127544	-0.305403393189612	0.141550294409448	-0.395049008972736	FALSE	CE	FALSE	-0.120213877299267	5.11344794367777E-05	0.024649775264515
DENND4C	0.106162197620901	0.106989977503421	0.176828332639253	0.0585919946110884	0.141495265130077	0.0827909860572549	MT	FALSE	FALSE	0.119547671366613	0.0678815926177214	-6.84157773120919E-05
MYLIP	-0.0904084219201622	-0.223781735007524	0.373095950791845	0.33109172230432	0.141343764435841	0.053654993648398	FALSE	FALSE	FALSE	0.117324777538229	0.0109390177828378	0.043758836375017
AURKAIP1	-0.255353879331627	-0.461601800827651	-0.0270549477337791	-0.674472702801195	-0.141204413532703	-0.568037251814423	FALSE	CE	FALSE	-0.135516034120477	6.33225205128847E-08	-0.0668940389737052
TBL2	0.0236127249621521	0.0327224893379268	0.258615712248725	-0.0770176376021525	0.141114218605439	-0.0221475741321129	FALSE	FALSE	FALSE	-0.0966775695771163	0.000188027297784783	0.00601058395194398
PLP2	0.370572429880235	-0.69669939586713	-0.0884953292700805	-0.677631885566644	0.141038550305077	-0.687165640716887	FALSE	CE	FALSE	0.087501198945107	0.254008576453492	-0.249472893613953
USP3	0.111106514597088	0.0238076826166846	0.170781441478997	0.0667010519595568	0.140943978038043	0.0452543672881207	MT	FALSE	FALSE	-0.0953120173947455	0.0269503407445956	0.00220450577929276
CREBZF	0.0533139521411077	0.339399006197304	0.228448873373254	0.0615436734719519	0.140881412757181	0.200471339834628	FALSE	FALSE	FALSE	-0.197990220758585	2.85851689300255E-05	0.0308149512045144
CAMK2D	0.0722200969677036	-0.154280858464962	0.209156847117804	0.228648505417567	0.140688472042754	0.0371838234763023	FALSE	FALSE	FALSE	-0.15976571902004	0.0021552525224217	0.0936391104101466
C6orf62	0.168637951025604	0.0206597878897425	0.112693541645859	0.0531802445604681	0.140665746335731	0.0369200162251053	MT	FALSE	FALSE	-0.00369538251263367	0.937352693165262	0.101197245547747
XRRA1	0.0569781296990657	0.222343673542065	0.224322160374692	0.109595127315227	0.140650145036879	0.165969400428646	FALSE	LE	FALSE	0.00505267926959884	0.923507566227427	NA
TARSL2	0.0982277211631262	0.0302355068557694	0.182824850148457	0.0786941899502829	0.140526285655791	0.0544648484030261	FALSE	FALSE	FALSE	-0.0952684874335439	0.00692890599504233	NA
TMBIM4	-0.260619854930903	-0.100810919119335	-0.0203942660908667	-0.116519439824197	-0.140507060510885	-0.108665179471766	FALSE	CE	FALSE	-0.0690694827520781	0.0723731555716945	-0.0176795156388063
MZT2B	-0.196745725080476	-0.809580002627035	-0.0841693287460261	-1.13560724297548	-0.140457526913251	-0.972593622801255	FALSE	CE	FALSE	0.0749288295444583	0.000228138995036916	-0.107195394148768
BNIP2	0.219838691272677	0.222791386446091	0.0610463814795164	0.254451968238046	0.140442536376096	0.238621677342069	FALSE	LE	FALSE	0.124187322849497	0.0018153494154882	0.0319180067187619
NFE2L1	-0.0576119941650186	-0.0703333353730613	0.338462677044511	-0.184251700392591	0.140425341439746	-0.127292517882826	FALSE	FALSE	FALSE	0.22684398306976	1.84200394094967E-14	-0.0205871200243883
PTCD3	-0.174386427877399	0.0585433126790365	-0.106393629312871	0.0655918912351985	-0.140390028595135	0.0620676019571175	PT	FALSE	FALSE	-0.314789924740719	5.79601718726357E-10	-0.0241856127248892
RNF167	0.00605805636166856	0.031913542643708	0.274326892929573	0.0162072431674758	0.140192474645621	0.0240603929055919	FALSE	FALSE	FALSE	0.103994855166615	0.00589261508481224	-0.0275407067014384
RPL38	0.264556520448304	-0.802339754870399	0.0157617186953196	-0.725850295560525	0.140159119571812	-0.764095025215462	FALSE	CE	FALSE	-0.076486331697087	0.0102186018071011	-0.185830276335438
U2SURP	-0.330709836067032	0.0330633427259759	0.0504725576326059	0.0814536623031072	-0.140118639217213	0.0572585025145416	FALSE	FALSE	FALSE	-0.295813926292108	4.30653672052437E-11	0.0112923250272365
GOSR2	0.111522823826095	0.0997307941115573	0.168622531577715	0.129142674654487	0.140072677701905	0.114436734383022	MT	FALSE	FALSE	-0.0213747387970274	0.423807727561827	0.0316464557910738
GABPB1-AS1	-0.0918976676120158	0.2087116456204	-0.188231580140565	0.130048960966683	-0.14006462387629	0.169380303293541	FALSE	LE	FALSE	-0.134569361714011	0.0019060700328694	NA
MGAT4B	-0.0281706780194519	-0.606409470973704	-0.251821236652739	-0.394446157151736	-0.139995957336095	-0.50042781406272	FALSE	CE	FALSE	0.0509903975080444	0.114325919258721	0.0304231265614905
MRPL57	0.295587733417397	-0.0715786513665564	-0.0157532692315838	-0.0996525120996345	0.139917232092907	-0.0856155817330955	FALSE	FALSE	FALSE	-0.0755008362538851	0.0391205989565957	-0.0922263021555525
ELF3	0.983010475332427	-0.854283914726762	-0.703278633044581	-0.493077243277173	0.139865921143923	-0.673680579001967	FALSE	CE	FALSE	-0.239692970169614	5.1972051332558E-06	0.121240826070599
KIF22	0.0640247168886707	0.416580752379628	0.215653007532258	-0.0458435448211716	0.139838862210465	0.185368603779228	FALSE	FALSE	FALSE	-0.299349986044921	1.94354415295539E-15	-0.0228748171150259
RTCB	-0.287064798149613	0.022347287115547	0.00750964990308733	0.0510036787766273	-0.139777574123263	0.0366754829460871	FALSE	FALSE	FALSE	-0.214993454196327	1.05353352137735E-09	-0.028261487523306
EAPP	-0.209633338216238	-0.252545967358293	-0.0698141077824916	-0.142541144104198	-0.139723722999365	-0.197543555731245	FALSE	CE	FALSE	-0.219767290181037	5.40217389121745E-08	0.0293278267670054
STK4	-0.000976045515396207	0.287100734850446	-0.278456957955039	0.00209093431851159	-0.139716501735217	0.144595834584479	FALSE	FALSE	FALSE	-0.0347109663574372	0.565874508433539	0.0197180540574868
URM1	0.00450330638925078	0.157476801208964	0.274244920043449	0.109240628333961	0.13937411321635	0.133358714771463	FALSE	LE	FALSE	0.0948498332082881	0.00244887032615584	-0.0600451644963145
IFI27L2	-0.164740168245832	0.11499519709175	0.443254122567001	0.46484923891561	0.139256977160585	0.28992221800368	FALSE	LE	FALSE	-0.146175709953022	0.00147288812737052	-0.0350550673070154
KBTBD2	0.0145967844490733	0.211395290558609	0.263719196444169	0.239067632689384	0.139157990446621	0.225231461623997	FALSE	LE	FALSE	0.0647933230293479	0.0278018257656112	0.179820550608139
PSMD6	0.152822257364871	0.0790380104069781	0.125358314700983	-0.185116463548889	0.139090286032927	-0.0530392265709556	MT	FALSE	FALSE	-0.255696560089879	8.74010323773064E-14	-0.00700850744584169
ECI2	0.211587049142234	0.0634384153614769	0.0663235548720349	0.30540797684249	0.138955302007134	0.184423196101984	FALSE	FALSE	FALSE	-0.0461874604750103	0.660713247417257	NA
PIGC	-0.0205801788053344	0.253978145894352	0.298480792765024	0.0364734684916486	0.138950306979845	0.145225807193	FALSE	FALSE	FALSE	0.0650970341445968	0.0426925985441977	0.00682991512455677
KPNA4	-0.205573449171537	0.18590412562238	-0.0722967498692966	-0.0159306248384257	-0.138935099520417	0.084986750391977	FALSE	FALSE	FALSE	0.0158771820782435	0.711089527381252	0.0719108370259085
UTP11	0.0808354665983595	0.284948746245285	0.197032255004092	0.258932431882149	0.138933860801226	0.271940589063717	FALSE	LE	FALSE	-0.138616949806781	0.000371702535028292	-0.0547408746893736
BTBD7	-0.0765265202907748	0.441026889855431	0.35432281159249	0.0488552089021608	0.138898145650858	0.244941049378796	FALSE	FALSE	FALSE	-0.0164219325308954	0.615487230031942	0.02226717322988
RHPN2	0.265371767649663	0.278170336235443	0.0123653163965427	0.115095372066922	0.138868542023103	0.196632854151182	FALSE	LE	FALSE	-0.169807294487389	0.020316674536786	-0.0163937753452938
MSH3	-0.0532520605176476	0.281515907954564	0.330872650299965	0.0475994153455364	0.138810294891159	0.16455766165005	FALSE	FALSE	FALSE	-0.287039985251872	8.51333664574301E-11	0.0375274524886047
SERINC3	-0.0794984045904845	0.00805017143346132	-0.197984573314916	-0.00684190834545451	-0.1387414889527	0.000604131544003406	FALSE	FALSE	FALSE	0.0371862566869278	0.521411791735143	0.145781964642183
ZFAND2B	0.140143864398863	0.166498458164164	0.137323650160788	0.0391044578439919	0.138733757279826	0.102801458004078	MT	FALSE	FALSE	-0.000389360333392314	0.983357352051463	-0.0215248839897375
ANXA11	0.195485241543448	-0.187369014506331	-0.472885364569622	0.403255779700401	-0.138700061513087	0.107943382597035	FALSE	FALSE	FALSE	0.0538426223542454	0.113329033377935	-0.120216487487999
GOLGA3	0.1432150831152	0.0238060345643643	0.133928286072341	-0.191460890425242	0.138571684593771	-0.0838274279304387	MT	FALSE	FALSE	-0.127662259974201	1.38591451256086E-09	0.00495070482124915
FIP1L1	0.066736313372679	0.0438108684618466	0.210312183898485	0.0792650811472977	0.138524248635582	0.0615379748045721	FALSE	FALSE	FALSE	-0.182532151055985	6.78772447038735E-11	0.00549947926193006
CSNK1E	-0.213396867419071	0.108083177473093	-0.0635189248598758	0.119090535905392	-0.138457896139473	0.113586856689242	FALSE	LE	FALSE	0.0388747989314836	0.0690475225476788	-0.00551695422548115
TPGS2	-0.182068775270354	0.272495962751778	0.458866939095188	-0.0473526710866594	0.138399081912417	0.112571645832559	FALSE	FALSE	FALSE	-0.138542082821593	0.00221602362892716	0.012286923497675
POR	0.0598523219861946	0.000704908064161014	0.216940314983404	0.286703912024426	0.138396318484799	0.143704410044293	FALSE	FALSE	FALSE	0.1978297165277	2.35116758191803E-12	0.028081457134534
CDC42BPB	-0.180736697704715	0.295046559170685	-0.0958431837399218	0.135163385268268	-0.138289940722318	0.215104972219476	FALSE	LE	FALSE	-0.0728343137926261	0.0281726217214653	-0.0404462909889058
ACBD5	0.160157507884729	0.112784491537089	0.116173490304885	-0.140967604429634	0.138165499094807	-0.0140915564462728	MT	FALSE	FALSE	-0.229717071755014	3.62904977682792E-05	0.00157442178191536
KXD1	0.117663619224498	0.0701199536529704	0.158380169636312	0.0553556974935656	0.138021894430405	0.062737825573268	MT	FALSE	FALSE	0.12359733762844	1.8765366266151E-05	-0.0168263212856581
ZNF511	0.468348598802748	-0.129164740455681	-0.192332076396862	-0.0534211174744965	0.138008261202943	-0.0912929289650886	FALSE	FALSE	FALSE	-0.268782482138153	1.66538769015772E-13	-0.0265203088008907
UBAP2L	-0.0424942484449278	0.202913576336886	0.318413724124492	-0.0723591857559052	0.137959737839782	0.0652771952904906	FALSE	FALSE	FALSE	-0.0179224842694301	0.616368783361881	0.0244487694853197
POLE4	-0.0657864232261391	-0.0959709074361086	0.341523764237018	0.0469093464199113	0.13786867050544	-0.0245307805080986	FALSE	FALSE	FALSE	-0.0662436506486347	0.00139716233560209	-0.0234604551164639
ANP32E	-0.119754978102063	0.114993952051488	0.395373963762565	0.035401546752748	0.137809492830251	0.0751977494021181	FALSE	FALSE	FALSE	-0.229952834966349	1.10539721727279E-05	0.020648493256803
SLC44A4	0.0890503983239539	0.361435548691059	-0.364559383117451	-0.848870794073241	-0.137754492396749	-0.243717622691091	FALSE	FALSE	FALSE	0.0229778062996908	0.0383108493565258	NA
GTF2A2	0.223676353956025	-0.203212412191424	0.0516672074124049	-0.0235333815850178	0.137671780684215	-0.113372896888221	FALSE	FALSE	FALSE	-0.276514194140647	5.09075598744776E-10	0.0062305562792897
PLPP5	-0.187144551398476	0.0742323194573742	-0.0879801885038531	-0.197139531751726	-0.137562369951164	-0.061453606147176	FALSE	FALSE	FALSE	-0.253515170899346	1.08088148493402E-08	-0.0318601197707857
DLD	0.0126202728219746	-0.210385881965276	-0.287742844883642	-0.233653959629685	-0.137561286030834	-0.22201992079748	FALSE	CE	FALSE	-0.457985464278481	1.02738706688504E-16	0.0459047704446172
COPB1	0.192855533325588	0.144893270733378	0.0822526495602032	0.123768697366844	0.137554091442895	0.134330984050111	FALSE	LE	FALSE	-0.212430297210177	3.91121695506841E-06	0.0436837257753147
ZFP36L2	0.157038100884039	-0.754552994537009	-0.432104702428044	0.576432875145417	-0.137533300772002	-0.0890600596957958	FALSE	FALSE	FALSE	0.115107541150476	0.00895314128670891	-0.127868997261489
USP33	-0.0158241033956852	0.204401138818534	0.290865035703652	0.0674045830789016	0.137520466153984	0.135902860948718	FALSE	FALSE	FALSE	-0.254813043066023	1.32357953446846E-12	-0.0189533769770953
SAV1	0.0330543944574917	0.0954657729852753	-0.30787551314797	0.374454132621178	-0.137410559345239	0.234959952803227	FALSE	FALSE	FALSE	0.100257633474167	0.0158534018193916	0.031821637303121
ARL3	0.0611185236539029	0.418383772946328	0.213620322677913	0.222602599249797	0.137369423165908	0.320493186098063	FALSE	LE	FALSE	-0.0441577252622909	0.150712505705823	-0.0369181038268789
RNF20	0.0140795100042255	0.262808537832429	-0.288656542343244	0.27027598817309	-0.137288516169509	0.26654226300276	FALSE	LE	FALSE	-0.203434419602945	1.9803431324933E-09	0.0317167059605283
PLS1	0.33204712665573	-0.117979492685955	-0.0575883707028575	-0.302843166492952	0.137229377976436	-0.210411329589454	FALSE	CE	FALSE	-0.572091517595924	6.4314977743264E-09	-0.0448568495597228
DDX55	-0.0165175041692209	0.24150454156381	0.290798115471917	0.0527422186915436	0.137140305651348	0.147123380127677	FALSE	FALSE	FALSE	-0.362073889597428	1.13338107818857E-22	-0.00436941954930448
SNHG3	-0.32962152960255	-0.00305934131028529	0.0554434873922385	-0.46743991598024	-0.137089021105156	-0.235249628645263	FALSE	FALSE	FALSE	NA	NA	NA
RAB1B	0.104073718337227	0.022024157787788	0.170059977857876	-0.0594852809997042	0.137066848097551	-0.0187305616059581	MT	FALSE	FALSE	0.252587079167577	5.21487499123751E-11	0.0298757818286175
HNRNPH1	-0.189846844110871	0.0245649413722879	-0.0841615180755912	0.272337333670189	-0.137004181093231	0.148451137521239	FALSE	FALSE	FALSE	-0.18339826161099	9.58444604227786E-08	-0.0098491453955738
SBF2	0.084160567213607	0.645613072119514	0.189781718849131	-0.0461066666375964	0.136971143031369	0.299753202740959	FALSE	FALSE	FALSE	0.0334448457804673	0.431702403771473	0.0139104568028927
RHOU	0.0751563542570033	0.261222135184349	0.198752007543478	0.520630145762631	0.136954180900241	0.39092614047349	FALSE	LE	FALSE	0.278169793874768	9.51576191810274E-08	0.168805612896072
PTGR1	-0.0485154374839578	0.365454617273224	0.322419837841133	0.354292452492784	0.136952200178588	0.359873534883004	FALSE	LE	FALSE	0.205946366048754	0.000849341088915624	NA
COX7A2L	-0.0650024124225332	-0.40193204787772	-0.208887276761338	-0.394372090080764	-0.136944844591936	-0.398152068979242	FALSE	CE	FALSE	-0.0368460721568713	0.248282161250359	-0.0842093504020167
CNP	0.0260590306092217	0.0401631711434562	0.247761619547678	0.0916701755796523	0.13691032507845	0.0659166733615543	FALSE	FALSE	FALSE	0.0786347363006319	0.000579851533516506	-0.0223823782805381
BAZ1A	-0.176274136847165	-0.0257808259711927	-0.0974258772886047	0.0270153793833372	-0.136850007067885	0.000617276706072256	FALSE	FALSE	FALSE	-0.0894593534607647	0.0135873793531995	0.0782993325282946
XPC	0.0299548023457048	0.354081676764751	0.243739903340776	0.260964331958079	0.13684735284324	0.307523004361415	FALSE	LE	FALSE	-0.279561584529823	1.48239375259726E-22	0.0169042449090597
HNMT	-0.0260171014542061	0.434145592146331	0.299422495706177	0.0873762378805139	0.136702697125985	0.260760915013422	FALSE	FALSE	FALSE	0.110461011142379	0.0431943126016547	-0.0183783445907624
CARD16	-0.141748121392239	-0.561258937957375	0.415135490907964	-0.464850730872245	0.136693684757863	-0.51305483441481	FALSE	CE	FALSE	-0.2505085903654	3.34672515975853E-05	NA
PIGK	0.0286092326215182	0.266421951252547	0.244776163891952	0.1565501037265	0.136692698256735	0.211486027489524	FALSE	LE	FALSE	-0.200497055332625	3.00044860582253E-05	-0.000575365548922679
SNX15	0.0075314256765846	0.156725731781517	0.265753953159179	0.235321948499125	0.136642689417882	0.196023840140321	FALSE	LE	FALSE	0.0179829579969795	0.291709560156926	NA
MED30	0.262565691518917	0.158054694449177	0.0106116721912528	0.131233516878817	0.136588681855085	0.144644105663997	FALSE	LE	FALSE	0.00476881811053152	0.918284485292057	NA
TRIM8	0.260614392413703	0.239838823823501	0.0119137566785634	0.311949614777061	0.136264074546133	0.275894219300281	FALSE	LE	FALSE	0.19944384095966	1.47635070111156E-14	0.0310501349693222
DCP2	-0.109397307896308	0.130039866758693	0.381563475987251	0.0993830514295386	0.136083084045471	0.114711459094116	FALSE	FALSE	FALSE	-0.043514985900202	0.235352565243064	NA
SMAD2	-0.052807375004345	0.190844390881339	-0.218776199573564	-0.0875392460689584	-0.135791787288954	0.0516525724061903	FALSE	FALSE	FALSE	-0.0348771935033414	0.442394006749945	0.024708766091921
GORASP2	0.169892490260039	0.165458640710696	0.101552500519795	-0.0998529900434957	0.135722495389917	0.0328028253336003	MT	FALSE	FALSE	0.159946232816762	5.74001862375351E-07	-0.0231834628316889
RABGGTB	0.261661374759115	0.101408689765113	0.00947378971891255	0.198184242029727	0.135567582239014	0.14979646589742	FALSE	LE	FALSE	-0.422005892245698	1.99882504273637E-15	-0.0857126648969437
GSTO1	0.204487920868487	0.0435412920729776	-0.475455318685171	-0.303267519393633	-0.135483698908342	-0.129863113660327	FALSE	FALSE	FALSE	0.206092391421123	2.50275251458961E-12	-0.0392980515134624
CEBPG	0.208883399743483	-0.0900750567507764	0.0620440636548631	-0.302879384330435	0.135463731699173	-0.196477220540606	FALSE	FALSE	FALSE	-0.192552173318944	1.07249605202369E-08	0.0669587641627218
CD47	-0.106129045103095	0.197321353885261	-0.164639058632373	0.441354200681845	-0.135384051867734	0.319337777283553	PT	LE	FALSE	-0.235624707352052	3.30648402280243E-06	0.00446376061249021
ORMDL1	0.164244925944071	0.162112448136596	0.10651501787519	-0.0681286196406046	0.13537997190963	0.0469919142479958	MT	FALSE	FALSE	-0.11444771963615	0.00476279044692286	0.0279648093233211
AGFG1	0.0723921092905795	0.269780710551825	0.198074661932242	0.0616988722380665	0.135233385611411	0.165739791394946	FALSE	FALSE	FALSE	-0.00284777479130867	0.947075414659392	0.0509308486302222
AMZ2	0.0432466501738231	0.112752659072117	0.227163346403094	0.0592302115062284	0.135204998288459	0.0859914352891727	FALSE	FALSE	FALSE	-0.240034706994246	1.36329671084642E-09	0.0298027869230879
PI4KB	0.0700679046782307	0.209857370517222	0.200250475757934	0.168761512582628	0.135159190218082	0.189309441549925	FALSE	LE	FALSE	-0.0321505271884487	0.141923277925786	0.0476554540788876
SDR39U1	-0.0547721002349726	0.352457497009099	0.3241755118447	0.0426205741004919	0.134701705804864	0.197539035554796	FALSE	FALSE	FALSE	0.122336492782427	9.99770431862854E-12	-0.0400757514316217
SMG7	-0.10070451936866	0.216935000580534	0.370023214775839	0.224905704542821	0.13465934770359	0.220920352561677	FALSE	LE	FALSE	0.0941406477337196	0.0346218203481017	0.0430069487078619
PSMB7	-0.136311762996001	-0.413542375558075	-0.132952661710498	0.017511753822038	-0.13463221235325	-0.198015310868018	PT	FALSE	FALSE	-0.225657804726211	1.22465137570744E-09	-0.0595778830405407
TBK1	0.0148721445352193	0.154680416045857	0.254067626809241	0.446595129701896	0.13446988567223	0.300637772873876	FALSE	LE	FALSE	-0.217792970640895	1.93768070681032E-10	-0.0223067790276994
KDM6B	0.479425902272991	0.137533144188209	-0.210506570162522	0.638719490365291	0.134459666055234	0.38812631727675	FALSE	LE	FALSE	0.248356761867508	2.10051432331909E-12	-0.0180831076140686
SPATS2	0.0780849302636146	0.227014356800942	0.190747185958552	0.0683021523036187	0.134416058111083	0.14765825455228	FALSE	FALSE	FALSE	-0.288177799325079	1.81237175483218E-23	0.00704697936332499
NOL7	0.054294516243627	-0.235284099082248	-0.322914267874141	-0.13482838081631	-0.134309875815257	-0.185056239949279	FALSE	CE	FALSE	-0.0690614353451228	0.0635417488316257	-0.0576384323829886
DNAJC17	0.0630360735092306	0.24884674118039	0.205485229954232	-0.0110618386251597	0.134260651731731	0.118892451277615	FALSE	FALSE	FALSE	0.0503834448967813	0.00189076196456273	NA
TRAPPC6A	-0.180770253517467	-0.0760028135156501	-0.0877328721165458	-0.291448500521765	-0.134251562817006	-0.183725657018707	FALSE	FALSE	FALSE	0.155331517057183	1.54672543147346E-08	0.00230872532961079
PIGS	0.00676870731954748	0.211888465618814	0.261592215449868	-0.0852438087615239	0.134180461384708	0.0633223284286448	FALSE	FALSE	FALSE	-0.0675520634418451	0.00858713880141743	-0.0545338525285195
CAMTA1	-0.110665708088679	-0.027048857056009	-0.157689292808985	-0.187156639158458	-0.134177500448832	-0.107102748107234	PT	FALSE	FALSE	0.0235212624090822	0.56555081924833	0.0295964875665744
SLC25A38	0.00485318412986446	-0.0402091246099934	0.263263391747815	0.179194304826042	0.13405828793884	0.0694925901080244	FALSE	FALSE	FALSE	-0.289934473692284	6.30903375291632E-14	-0.0209477353789032
UTP14A	-0.0341549681724076	0.181110549029277	-0.233954535418835	-0.0176239547708896	-0.134054751795621	0.0817432971291936	FALSE	FALSE	FALSE	-0.192564377251313	0.00112156659534105	-0.0128166557997409
PRELID1	0.0246897256166858	-1.24390408096209	-0.292723367943605	-0.32140221571833	-0.13401682116346	-0.782653148340212	FALSE	CE	FALSE	-0.277711183973171	2.49440736916901E-12	-0.0324055186363081
TMED9	-0.0999635817346052	-0.235956435737789	-0.167874076903101	-0.227119629130168	-0.133918829318853	-0.231538032433978	FALSE	CE	FALSE	-0.0401517417149431	0.144169970117344	-0.164542846035084
SOS1	0.00743550343422239	0.194753574267098	0.260326364715846	-0.0704922338739578	0.133880934075034	0.0621306701965703	FALSE	FALSE	FALSE	0.00113370418569046	0.977296452060934	0.0802031117079092
HSD17B12	-0.0477589120957043	-0.193701886066731	-0.219992091586888	0.122359590387382	-0.133875501841296	-0.0356711478396744	FALSE	FALSE	FALSE	-0.256461867171368	2.26697265191904E-06	-0.022344990530045
OSBPL2	0.11362836846738	0.0263183247516776	0.154117259330733	0.0786786703237836	0.133872813899057	0.0524984975377306	MT	FALSE	FALSE	-0.063850594516472	0.21123187171375	0.0316407256349012
METTL14	0.0476094130406857	0.153083319949422	0.220046611044362	0.0551486730967783	0.133828012042524	0.1041159965231	FALSE	FALSE	FALSE	-0.206338708385537	1.9892233010468E-07	0.0593297569684423
ZMYM4	0.0952029656836739	0.0410610078136022	0.172439649719313	0.221123219111557	0.133821307701493	0.13109211346258	FALSE	FALSE	FALSE	-0.101446830552187	0.0161098607259299	0.0171673079559485
HSPB11	0.0448540173063745	0.311478252220358	0.222784220303333	-3.70707724184349E-06	0.133819118804854	0.155737272571558	FALSE	FALSE	FALSE	-0.136471322318252	0.0189255376035214	NA
CYCS	-0.253203839513943	-2.04893599119635	-0.0142120612201224	-1.24281337192738	-0.133707950367033	-1.64587468156187	FALSE	CE	FALSE	-0.459696066889559	8.30943951088725E-14	0.109035924585376
TAF9	-0.0518567160921548	0.00568366092592698	-0.215368619271094	-0.0224856510595186	-0.133612667681624	-0.00840099506679581	FALSE	FALSE	FALSE	-0.151198072603052	0.00751825064869543	-0.052687777978643
COA6	-0.0711030607974024	-0.109733253334747	-0.196026739482432	-0.384091450904815	-0.133564900139917	-0.246912352119781	FALSE	CE	FALSE	-0.21760936213475	4.29502069259402E-09	0.00247053796373597
SHTN1	-0.205417602519092	0.144776331980072	-0.0616449563353241	-0.029525627427458	-0.133531279427208	0.0576253522763068	FALSE	FALSE	FALSE	0.110156014884763	0.0104376956331849	-0.0330701013726395
CHRAC1	-0.0376355571297531	0.0569864510797669	-0.229417041453955	0.0734637283403137	-0.133526299291854	0.0652250897100403	FALSE	FALSE	FALSE	0.0108407068727483	0.854416565096388	-0.000155966008789754
ANAPC16	0.0320680972803835	0.479246394049715	-0.29896344923108	0.0511732035723327	-0.133447675975348	0.265209798811024	FALSE	FALSE	FALSE	-0.0790090596166714	0.00442814381896024	-0.0475831470446917
PSMA5	-0.0921097347822992	-0.216174989489601	-0.174705255380906	-0.73145784173078	-0.133407495081603	-0.473816415610191	FALSE	CE	FALSE	-0.347796615306853	8.48874492377593E-17	-0.150832958872133
RAB5IF	0.0242892730498956	-0.130344555121687	-0.29089269147653	-0.238338244676067	-0.133301709213317	-0.184341399898877	FALSE	CE	FALSE	NA	NA	-0.048485406766775
UBR3	-0.0774008045487049	0.241376485747336	0.343865150637561	0.0240672134093933	0.133232173044428	0.132721849578365	FALSE	FALSE	FALSE	-0.18271363532775	1.01877894677102E-06	0.0276031283694367
GTF2F2	0.24110295775742	0.0134217742551437	0.0253595425130049	-0.0656094280053183	0.133231250135212	-0.0260938268750873	FALSE	FALSE	FALSE	-0.344490994612252	1.58338003918087E-07	0.00727394050466579
DAP3	-0.044862812856612	-0.0954134915713507	0.311175300462946	0.00286314016250522	0.133156243803167	-0.0462751757044227	FALSE	FALSE	FALSE	-0.117371568728304	0.000161145503514284	0.0104441662805088
MCL1	0.80795228632076	0.333807586736438	-0.541750819126722	0.174532730047151	0.133100733597019	0.254170158391795	FALSE	LE	FALSE	0.173419388387942	0.000100572849472056	0.0847138087749486
CCDC91	0.0441212376949343	0.319955027404825	0.221494619823313	0.130987003247551	0.132807928759123	0.225471015326188	FALSE	LE	FALSE	-0.142927279323698	0.000850084501231728	0.10075816033133
MCRIP2	0.187267212724437	-0.435093224866034	0.0783304766461002	-0.508721882466171	0.132798844685269	-0.471907553666103	FALSE	CE	FALSE	NA	NA	0.0130030604986457
LCOR	-0.0713073289179649	0.0314058112575129	-0.194207918460485	0.0981190659560751	-0.132757623689225	0.064762438606794	FALSE	FALSE	FALSE	-0.114584788882084	0.00280342279383209	-0.00765527957317658
RHOT1	0.0365705073001465	0.208577797429674	0.228821155600226	-0.0841227223163032	0.132695831450186	0.0622275375566854	FALSE	FALSE	FALSE	-0.152111652851304	0.000101377210015078	0.0508149351213429
APTX	-0.00731256973212346	0.0488719594101819	0.272477837823992	0.16035036973658	0.132582634045934	0.104611164573381	FALSE	FALSE	FALSE	-0.214026424404312	2.20483987331777E-08	0.005045781476682
USO1	0.0240869027110466	0.293669086440932	-0.289212922176704	0.347220633791665	-0.132563009732829	0.320444860116298	FALSE	LE	FALSE	-0.195536265973165	2.20501807839468E-07	-0.000106964035206047
GADD45B	-0.198266324921461	-0.266567122750395	-0.0667411669750835	0.814301830223615	-0.132503745948272	0.27386735373661	FALSE	FALSE	FALSE	0.678435352505674	2.38153485578084E-20	-0.0775142136163289
NCK2	0.186477127245052	0.371011230808485	0.078361676603901	0.745051510823926	0.132419401924477	0.558031370816205	FALSE	LE	FALSE	0.065577879613399	0.129516369662059	0.0520600235364657
RNF103	0.234485376990022	0.23409469508409	0.0302231540145814	0.107479875326632	0.132354265502302	0.170787285205361	FALSE	LE	FALSE	-0.0203238849918753	0.624687600308124	0.0149976455528433
TRIM33	0.0402198623871795	0.276115063485726	0.224485394067349	0.19816056966842	0.132352628227264	0.237137816577073	FALSE	LE	FALSE	-0.180653159452722	1.83554061164504E-06	0.022142459529445
EIF3H	0.181709782206736	-0.720657710864025	-0.446346719558021	-0.378956183542924	-0.132318468675642	-0.549806947203475	FALSE	CE	FALSE	-0.0754548222333414	0.1315701165748	-0.0298962885698097
ARL6IP6	-0.0762295753662536	0.0903157893715987	0.340842369552324	0.0501226461846085	0.132306397093035	0.0702192177781036	FALSE	FALSE	FALSE	-0.184462161657337	0.000103900366732473	0.0128327901342149
AP1AR	0.170590202062421	-0.052071125677283	0.093937866587783	-0.0564511908707102	0.132264034325102	-0.0542611582739966	FALSE	FALSE	FALSE	-0.282381235204563	3.54164258374181E-13	0.0395625898466747
MALT1	-0.155123253517218	0.240530369854962	-0.109380595274666	-0.237746079341006	-0.132251924395942	0.00139214525697795	PT	FALSE	FALSE	-0.0989424946690321	0.0488219101894748	2.35770992544904E-05
AP2S1	-0.0748030785451883	-0.529722349401014	-0.189374412095372	-0.520392016797163	-0.13208874532028	-0.525057183099088	FALSE	CE	FALSE	0.0737593308785896	0.012435162706882	-0.0395981382281072
PRDX4	-0.0150609083919693	-0.0896423738803063	-0.249087136897336	-0.12128190106393	-0.132074022644653	-0.105462137472118	FALSE	FALSE	FALSE	-0.0545838691407779	0.264014409567456	0.0281896127971688
DYRK2	0.147705907143058	0.121753781787715	0.116402165570841	0.0394230028979863	0.13205403635695	0.0805883923428505	MT	FALSE	FALSE	0.0230412996702734	0.211614566330226	-2.76095376712249E-05
MAP4K4	-0.211555474112368	0.449054627360443	0.475649216537097	0.554629355379335	0.132046871212364	0.501841991369889	FALSE	LE	FALSE	0.157551067672106	0.000161354137528195	0.0182481783353812
SUMO3	0.0415431290096602	0.0439821278947197	0.222503235542613	-0.00467720437091179	0.132023182276137	0.0196524617619039	FALSE	FALSE	FALSE	0.113209750420812	8.29634367642699E-08	0.00725254486666493
DNAJC21	0.0085378536990568	0.136175830849761	-0.272525015152074	0.0537611573303269	-0.131993580726509	0.0949684940900442	FALSE	FALSE	FALSE	-0.218350232679996	2.63259839573415E-07	0.0041310045935874
ORC3	-0.0232090888676009	0.311940293054324	0.287072370866068	0.257455610855596	0.131931640999234	0.28469795195496	FALSE	LE	FALSE	-0.110526429523472	0.0321518566307475	0.026345462894994
CLK3	0.0834167785552529	0.236146412697267	0.180412483699001	0.0247054303045338	0.131914631127127	0.1304259215009	FALSE	FALSE	FALSE	0.136545336228572	9.2634170990995E-11	-0.00809658722192497
PXMP2	-0.12219779092033	-0.414815455573905	-0.14156963385011	0.164242824675172	-0.13188371238522	-0.125286315449366	PT	FALSE	FALSE	-0.166171672921482	0.00438979041117528	NA
ZBTB11	0.102673523015428	0.119436886582083	0.160888107486224	0.0074769917783104	0.131780815250826	0.0634569391801969	MT	FALSE	FALSE	-0.134383773453034	1.3062519107164E-05	0.046890951449998
POLR3GL	0.0693948314068609	0.287426323085217	0.194148706211512	0.0800543782906302	0.131771768809186	0.183740350687924	FALSE	FALSE	FALSE	0.0256399498421726	0.460976460856482	0.0321906957514315
SGPP2	0.168006495990082	0.0490119311143933	0.0954378394902371	0.03778455138679	0.131722167740159	0.0433982412505917	FALSE	FALSE	FALSE	-0.200718900659818	0.0046603756176772	NA
THEM6	-0.0575274041945437	0.0772516413086184	0.320964477683978	-0.0380896807140434	0.131718536744717	0.0195809802972875	FALSE	FALSE	FALSE	0.0160595927398341	0.673162955388593	-0.0350248087265843
FOXN3	-0.0105934789543876	-0.0976819381973053	0.273964989811111	0.32146620729415	0.131685755428361	0.111892134548422	FALSE	FALSE	FALSE	0.132993233560615	0.000602129774018901	0.0592471653919369
EPB41L5	0.0673369897309055	0.263384097286405	0.196001098723232	0.346419274112863	0.131669044227069	0.304901685699634	FALSE	LE	FALSE	0.0335750901032626	0.59298201880428	0.0127267022834481
DVL1	0.0943908419681387	0.139857891082067	0.168759217987413	0.00825312510513365	0.131575029977776	0.0740555080936002	FALSE	FALSE	FALSE	0.00699958904145408	0.77376066768142	-0.00372396637635375
CORO1B	0.0268233700900815	-0.145552076315073	0.236255761568856	-0.107636880487672	0.131539565829469	-0.126594478401373	FALSE	CE	FALSE	-0.0232705887991008	0.46598462924201	-0.0549334850497871
DNAJC4	-0.0301680588327033	0.181898905489819	0.293050500284241	-0.226207495341929	0.131441220725769	-0.0221542949260553	FALSE	FALSE	FALSE	0.0631383703747886	0.0424468489403535	0.0518110751329084
ARL8A	0.215539841939091	0.117179995949708	0.0472365483343298	0.0864235356287086	0.131388195136711	0.101801765789208	FALSE	FALSE	FALSE	0.349404108499138	1.45375564038804E-30	0.0486956037258515
POLR2K	-0.00389314375160632	-0.00829922397448946	-0.258826940264496	0.222824105593226	-0.131360042008051	0.107262440809368	FALSE	FALSE	FALSE	-0.309725853418681	1.68906571547203E-08	0.0281057580689075
RYBP	0.160866217327959	-0.167891742120776	0.10179694248102	-0.0178557342001346	0.13133157990449	-0.0928737381604555	MT	FALSE	FALSE	-0.0510547074062207	0.149929328020021	0.0598043827351757
WDR34	-0.212832648814666	0.246603859551899	0.475438861441809	0.248727492051262	0.131303106313571	0.24766567580158	FALSE	LE	FALSE	-0.208084348406664	4.59584883313371E-14	-0.0817540193818225
PQBP1	-0.254038016722596	0.0879488781388884	-0.00856592879606688	-0.20492989781433	-0.131301972759331	-0.0584905098377206	FALSE	FALSE	FALSE	-0.0742958291539991	0.00364744015229007	-0.00905356052534012
RNF169	0.0561062914692556	0.240011096005554	0.206489846905375	0.239325249339373	0.131298069187315	0.239668172672464	FALSE	LE	FALSE	0.0422640614803037	0.210751075536463	0.0153529776427987
FDPS	-0.308413607652585	-0.154300107599826	0.0458373538061445	-0.567662854582319	-0.13128812692322	-0.360981481091072	FALSE	CE	FALSE	-0.171828026007648	7.68058094742976E-07	-0.0728636485065177
OXA1L	-0.363151977898893	0.0692274522391332	0.100666387141195	-0.0413929153221333	-0.131242795378849	0.0139172684584999	FALSE	FALSE	FALSE	-0.0796859588628618	0.100102561190483	-0.0250910183694357
TMEM101	-0.0855745167775965	0.0468662750260698	0.348057104914407	-0.0705296447874675	0.131241294068405	-0.0118316848806989	FALSE	FALSE	FALSE	-0.0667857047826297	0.00484794472737036	0.0442143887577675
RRM1	0.0430966366659908	0.210661634880055	0.218348856440599	0.00814745580269305	0.130722746553295	0.109404545341374	FALSE	FALSE	FALSE	-0.574149012242057	1.76277164105384E-19	-0.00568488030888581
POM121C	0.0965261718602937	0.119198387522771	0.164677270596691	0.155264068595579	0.130601721228493	0.137231228059175	FALSE	LE	FALSE	0.17315057463766	1.37141358590139E-06	NA
KCMF1	0.377402936842475	-0.0426601767113159	-0.116281659477379	0.315641069485538	0.130560638682548	0.136490446387111	FALSE	FALSE	FALSE	-0.0263805391843692	0.369556353409871	-0.0333265307087671
SLC44A3	0.169512885843519	-0.0939043587314665	0.0914826297310185	0.199686070417782	0.130497757787269	0.0528908558431577	FALSE	FALSE	FALSE	-0.248749097622747	0.000637843680622102	-0.0557391406864809
POP7	0.123394826135151	0.287157174983603	0.137467033672787	-0.287694323866996	0.130430929903969	-0.000268574441696812	MT	FALSE	FALSE	0.0252185208093704	0.352962356084099	-0.0166411533462256
PHC2	0.245311246817259	0.337227782057818	0.0155129186136724	0.573059773096684	0.130412082715466	0.455143777577251	FALSE	LE	FALSE	0.106979110071675	1.69214993707614E-06	0.0301630439693499
RAB30-DT	-0.0686256669746788	0.318362205783498	-0.19219134239091	0.0140946243723603	-0.130408504682794	0.166228415077929	FALSE	FALSE	FALSE	NA	NA	NA
TOMM7	0.319137504172771	-0.492438650219763	-0.0585052264457957	-0.112663345653182	0.130316138863488	-0.302550997936473	FALSE	CE	FALSE	0.0211353377007676	0.528113121115143	0.0911495869915182
CCNT2	0.0267674103843312	0.347711037538983	0.233847706147166	0.269590537146364	0.130307558265749	0.308650787342673	FALSE	LE	FALSE	0.0115740407329493	0.785506403489446	0.0064030407203961
AKAP17A	0.00848544119678296	0.140430712661962	0.252018904267468	0.209917227084659	0.130252172732126	0.17517396987331	FALSE	LE	FALSE	-0.0106946779324454	0.643367659401266	0.0263536224801526
DYM	0.0203408292678025	0.12739165200467	0.240123913436648	0.036771774840012	0.130232371352225	0.0820817134223409	FALSE	FALSE	FALSE	-0.145572414461252	0.000595136083986856	0.00585413735927531
FIBP	-0.0720980973012706	0.239179185839214	0.332446909359504	0.0240672134093933	0.130174406029117	0.131623199624304	FALSE	FALSE	FALSE	-0.0810394298168303	0.00216291876039633	0.0181906509116818
SUMO2	0.0495250519811177	-0.0865035655128916	-0.309871582065349	0.639287205916482	-0.130173265042116	0.276391820201795	FALSE	FALSE	FALSE	-0.10339751175573	0.00190276775270328	-0.00772471416595621
GOLGA8A	-0.263591541380964	0.189124127890693	0.523861202224424	-0.200490537226794	0.13013483042173	-0.00568320466805083	FALSE	FALSE	FALSE	-0.261398574325263	0.000163489844613728	NA
SRSF1	-0.19851921061834	0.187354911180868	-0.0616527723090643	-0.116728142974571	-0.130085991463702	0.0353133841031487	FALSE	FALSE	FALSE	-0.315582827355237	1.47445380287437E-14	-0.00311349781345016
MRPL33	0.288044678174241	0.159587502046886	-0.0278911334404226	-0.151060509498902	0.130076772366909	0.00426349627399203	FALSE	FALSE	FALSE	-0.180570855101517	2.75107427023707E-12	-0.0645137411280405
LRRC58	0.0156622640627846	0.00724571410174946	0.244265577991674	-0.0364305831301217	0.129963921027229	-0.0145924345141861	FALSE	FALSE	FALSE	-0.0372228554826939	0.400474701515168	0.0725755788630873
MBNL2	0.277963051525856	0.437011071253761	-0.018137456590626	0.111944796862599	0.129912797467615	0.27447793405818	FALSE	LE	FALSE	0.361137318784601	1.20242580060518E-11	0.0861449904787048
MRPS12	0.141406762210095	-0.211904970590211	0.118276128079542	-0.31771167849775	0.129841445144819	-0.26480832454398	MT	CE	FALSE	-0.0757822445617289	0.00371453940565625	-0.0192745718722873
[truncated: 3,033 more rows]
