# Supplementary material for: Gene expression adaptation of metastases to their host tissue
Source: iScience. 2026 Jul 21;29(8):116744. doi: 10.1016/j.isci.2026.116744 (PMC13392873; doi:10.1016/j.isci.2026.116744)
Supplement: Table S7. Pathway enrichment analysis to identify tissue-adaptive pathways comparing liver metastasis vs. primary colon tumor and liver vs. colon epithelial cells (PTCE & MTLE specific analysis) — Normalized enrichment scores and adjusted p values of the individual donors as well as the mean over all donors and a binary classification if a gene is metastasis vs. primary tumor specific or metastasis vs. primary tumor AND liver vs. colon epithelial specific are provided for every pathway. Clusters of pathways are provided. Normalized enrichment scores and adjusted p values of pathway enrichment of the external scRNA-seq data and external microarray data analysis are included. All pathways included in the analysis are provided. [file mmc8.csv]

Table S7: Pathway enrichment analysis to identify tissue-adaptive pathways comparing liver metastasis vs. primary colon tumor and liver vs. colon epithelial cells (PTCE & MTLE specific analysis). Normalized enrichment scores and adjusted p-values of the individual donors as well as the mean over all donors and a binary classification if a gene is metastasis vs. primary tumor specific or metastasi…
MTPT_D1D1_NES	normalized enrichment score (metastsis(MT)/primary tumor(PT)) in donor 1 in our scRNA-seq data
MTPT_D5D5_NES	normalized enrichment score (MT/PT) in donor 5 in our scRNA-seq data
LECE_D1D1_NES	normalized enrichment score (liver epithelial(LE)/colon epithelial(CE)) in donor 1 in our scRNA-seq data
LECE_D3D5_NES	normalized enrichment score (LE/CE) in donor 3 (LE) and donor 5 (CE) in our scRNA-seq data
meanNES	mean normalized enrichment score (MT/PT & LE/CE) over donors in our scRNA-seq data
MTPT_D1D1_Padj	adjusted p-values (metastsis(MT)/primary tumor(PT)) in donor 1 in our scRNA-seq data
MTPT_D5D5_Padj	adjusted p-values (MT/PT) in donor 5 in our scRNA-seq data
LECE_D1D1_Padj	adjusted p-values (liver epithelial(LE)/colon epithelial(CE)) in donor 1 in our scRNA-seq data
LECE_D3D5_Padj	adjusted p-values (LE/CE) in donor 3 (LE) and donor 5 (CE) in our scRNA-seq data
meanPadj	adjusted p-values (MT/PT & LE/CE) over donors in our scRNA-seq data
MTPT_Candidate	information if pathway is classified as primary tumor (PT) or metastasis (MT) specific or non-specific (FALSE)
LECE_MTPT_Candidate	information if gene is classified as primary tumor and colon epithelial (PTCE) or metastasis and liver epithelial (MTLE) specific or non-specific (FALSE)
ExtmArray_NES	normalized enrichment score (MT/PT) in external microarray data
ExtmArray_Aadj	adjusted p-values in external microarray data
ExtmArray_NES	normalized enrichment score (MT/PT) in external scRNA-seq data
ExtmArray_Aadj	adjusted p-values in external scRNA-seq data
ClusterID	clusters of tissue-specific pathways
ClusterName	functional cluster annotation
	MTPT_D1D1_NES	MTPT_D5D5_NES	LECE_D1D1_NES	LECE_D3D5_NES	meanNES	MTPT_specific	LECE_MTPT_specific	MTPT_D1D1_Padj	MTPT_D5D5_Padj	LECE_D1D1_Padj	LECE_D3D5_Padj	meanPadj	ExtmArray_MTPT_NES	ExtmArray_MTPT_Padj	ExtSc_MTPT_NES	ExtSc_MTPT_Padj	ClusterID	ClusterName
BIOCARTA_CALCINEURIN_PATHWAY	-1.0873505394428	-1.62868401115208	-1.33671112668033	-0.786275399923565	-1.2097552692997	PT	PTCE	0.154093097913323	0.0409305766424619	0.154093097913323	0.723021582733813	0.26803458880073	1.27053009706268	0.367155997983871	-0.677037345682505	0.950720795360398	PTCE8	Glycolysis/pyruvat metabolism, Gut microbiome
BIOCARTA_EIF4_PATHWAY	-1.53941337375836	-0.874250694566729	-1.43058032760724	-1.05843773250102	-1.22567053210834	PT	PTCE	0.0793893129770992	0.63922942206655	0.0793893129770992	0.413494809688581	0.302875714427332	-0.74122952486678	0.884246188594015	-0.999762473617052	0.780340963956469	PTCE8	Glycolysis/pyruvat metabolism, Gut microbiome
BIOCARTA_EIF_PATHWAY	-1.87370864803723	-1.84608347183416	-1.72484865262725	-1.16035714656494	-1.65124947976589	PT	PTCE	0.0038689191311007	0.00295151293314524	0.0038689191311007	0.273519163763066	0.0710521287396032	-1.54315037945128	0.129294618425053	-0.736231508807232	0.922015182884748	PTCE8	Glycolysis/pyruvat metabolism, Gut microbiome
BIOCARTA_MEF2D_PATHWAY	-0.634528665067101	-1.18920926368304	-1.32010263622306	-0.702433944328584	-0.961568627325445	PT	PTCE	0.1669341894061	0.280357142857143	0.1669341894061	0.818021201413428	0.358061680770692	0.715296942155954	0.901662806734497	-0.998541060083408	0.796006151662132	PTCE8	Glycolysis/pyruvat metabolism, Gut microbiome
BIOCARTA_MTOR_PATHWAY	-1.65326853212978	-1.06904848505207	-1.28396657035217	-0.805990360694965	-1.20306848705725	PT	PTCE	0.180223285486443	0.401769911504425	0.180223285486443	0.724738675958188	0.371738789608875	-1.20183007148878	0.407082595055025	-1.01775477232818	0.777131313131313	PTCE8	Glycolysis/pyruvat metabolism, Gut microbiome
BIOCARTA_NDKDYNAMIN_PATHWAY	-1.50830093196347	-1.51040561187871	-1.33124323663084	-1.38508705307556	-1.43375920838714	PT	PTCE	0.143769968051118	0.0493601462522852	0.143769968051118	0.101604278074866	0.109626090107347	-0.713221905080389	0.906360294417319	0.713872210319364	0.925068507509621	PTCE8	Glycolysis/pyruvat metabolism, Gut microbiome
BIOCARTA_PROTEASOME_PATHWAY	-1.82586518398404	-1.84129523389728	-1.73919143062524	-1.93060802520303	-1.8342399684274	PT	PTCE	0.00666184652148992	0.000992669294979994	0.00666184652148992	0.000169666200485817	0.00362150713461142	-2.02768769318002	0.000280937721179697	-1.72609772650496	0.112082458426181	PTCE3	Cellular responses to stimuli, Glycosylation
BIOCARTA_SM_PATHWAY	-1.76651630930795	-1.67103281161957	-1.64486966288244	-1.76950604229686	-1.7129812065267	PT	PTCE	0.00992877658236888	0.017094155466713	0.00992877658236888	0.00287402078775725	0.00995643235480199	-1.81492862552154	0.00603259777786421	-1.84282275600149	0.0539264374562633	PTCE6	RNA (pre-)processising, Lysosomes & chaperons
KEGG_ALZHEIMERS_DISEASE	-1.87079320641945	-2.20612294443007	-2.58267550524372	-2.67105655328923	-2.33266205234562	PT	PTCE	6.46366888540744E-25	1.17118098377338E-08	6.46366888540744E-25	3.95919008923024E-21	2.92795245943445E-09	-1.92953124160245	9.59526294614675E-06	-2.09605251462073	1.55826404275533E-05	PTCE8	Glycolysis/pyruvat metabolism, Gut microbiome
KEGG_BETA_ALANINE_METABOLISM	-1.24632945128701	-1.15228353976108	-1.37509093220723	-0.932338943303945	-1.17651071663982	PT	PTCE	0.12199036918138	0.313167259786477	0.12199036918138	0.573741007194245	0.282722251335871	1.19855495054844	0.407082595055025	-1.23320915360815	0.639337697285442	PTCE8	Glycolysis/pyruvat metabolism, Gut microbiome
KEGG_CALCIUM_SIGNALING_PATHWAY	-1.09791288433631	-1.48968503085487	-1.39562107973517	-1.23869502864653	-1.30547850589322	PT	PTCE	0.0912751677852349	0.0543524277072801	0.0912751677852349	0.1904	0.106825690819437	0.791882153247838	0.96516279715105	-1.07010846382395	0.746356275816308	PTCE8	Glycolysis/pyruvat metabolism, Gut microbiome
KEGG_FATTY_ACID_METABOLISM	-1.52595543006098	-0.80835091989739	-1.84040851354676	-0.912640338739588	-1.27183880056118	PT	PTCE	0.00130690045836007	0.745233968804159	0.00130690045836007	0.598993288590604	0.336710264577871	1.95204194204904	0.00273986096199161	-1.60640456122787	0.213855865474458	PTCE8	Glycolysis/pyruvat metabolism, Gut microbiome
KEGG_GLUTATHIONE_METABOLISM	-0.986724861985262	-1.44579249315811	-1.39617858289697	-1.72337908824215	-1.38801875657062	PT	PTCE	0.0879432624113475	0.0483592400690846	0.0879432624113475	0.00863659847203435	0.0582205908409535	0.974491503722424	0.650989478957916	-2.00527570936762	0.00965340763904028	PTCE8	Glycolysis/pyruvat metabolism, Gut microbiome
KEGG_HUNTINGTONS_DISEASE	-1.88208399064305	-2.22437165045388	-2.59040785932123	-2.72176622907483	-2.35465743237325	PT	PTCE	6.42948155288056E-27	2.68084941575907E-10	6.42948155288056E-27	1.12959409231186E-23	6.70212353939796E-11	-2.11171548637584	8.75083951131328E-08	-2.3517821265715	2.41474118261685E-09	PTCE8	Glycolysis/pyruvat metabolism, Gut microbiome
KEGG_LYSOSOME	-1.01250211746212	-0.703471469006774	-0.688784976614526	-0.9064300827436	-0.827797161456755	PT	PTCE	0.896120150187735	0.922955974842767	0.896120150187735	0.632743362831858	0.836984909512524	1.92629876936831	0.000932109746106216	-0.876713846957562	0.878874550107427	PTCE6	RNA (pre-)processising, Lysosomes & chaperons
KEGG_OXIDATIVE_PHOSPHORYLATION	-1.79168715204951	-2.46137751754284	-2.63807978424466	-2.81624686739837	-2.42684783030885	PT	PTCE	1.50321114951353E-26	1.65565944922806E-12	1.50321114951353E-26	5.68136894134396E-25	4.13914862307164E-13	-2.07404080661965	4.32118181929446E-06	-2.47342440931547	2.38542576312567E-10	PTCE8	Glycolysis/pyruvat metabolism, Gut microbiome
KEGG_PARKINSONS_DISEASE	-2.14697120637843	-2.35523660052291	-2.65706686865378	-2.81416612980939	-2.49336020134113	PT	PTCE	1.12431350323011E-27	2.54139834108805E-10	1.12431350323011E-27	3.29856247449217E-25	6.35349585272014E-11	-2.31833740395417	2.08470296258029E-09	-2.42205519608207	2.41474118261685E-09	PTCE8	Glycolysis/pyruvat metabolism, Gut microbiome
KEGG_PEROXISOME	-1.17469963780137	-0.641328399645565	-1.67311070529711	-1.16884648090311	-1.16449630591179	PT	PTCE	0.0111453294601214	0.936170212765957	0.0111453294601214	0.248012718600954	0.301618397571789	1.00792354188815	0.592313092313092	-1.30679509835335	0.501127280180365	PTCE8	Glycolysis/pyruvat metabolism, Gut microbiome
KEGG_PROPANOATE_METABOLISM	-1.41334361347537	-0.991852687659525	-1.70877383243053	-1.33080993839111	-1.36119501798913	PT	PTCE	0.00845865557180804	0.480836236933798	0.00845865557180804	0.135363790186125	0.158279334565885	-1.31032745561817	0.245520769838018	-1.57831107164434	0.21304603668608	PTCE8	Glycolysis/pyruvat metabolism, Gut microbiome
KEGG_PROTEASOME	-1.85098738629888	-1.64972272262535	-1.7435567414503	-1.7553520056409	-1.74990471400386	PT	PTCE	0.00210761524435532	0.0081582199735783	0.00210761524435532	0.00254407494774737	0.00372938135250907	-2.40598280553554	3.24453901173163E-09	-1.38875619950633	0.436503274785102	PTCE5	Stress response, innate immune system, RUNX signaling, Cell cycle regulation
KEGG_RIBOSOME	-2.92815473253503	-1.97227109723666	-2.83963905517589	-2.97234865031553	-2.67810338381578	PT	PTCE	3.49308803312421E-43	1.46022419847502E-05	3.49308803312421E-43	2.54466184652399E-35	3.65056049618756E-06	-1.9497865488581	0.00012691114889247	-2.71896577958058	5.3156257693695E-16	PTCE8	Glycolysis/pyruvat metabolism, Gut microbiome
PID_DELTA_NP63_PATHWAY	-1.18329328999058	-1.66951441023223	-1.03327219649638	-0.882609247667768	-1.19217228609674	PT	PTCE	0.447328244274809	0.00580498178519611	0.447328244274809	0.619377162629758	0.379959658241143	-1.29613300180391	0.235250186706497	-1.12720586620681	0.693204915725945	PTCE8	Glycolysis/pyruvat metabolism, Gut microbiome
PID_MTOR_4PATHWAY	-0.988622434724907	-1.27496286311021	-1.5442689446646	-0.85917917468234	-1.16675835429551	PT	PTCE	0.0234179227957754	0.1408	0.0234179227957754	0.697965571205008	0.22140035419914	-0.740999684064327	0.951200500003511	-0.909067280926116	0.840773265262261	PTCE8	Glycolysis/pyruvat metabolism, Gut microbiome
PID_MYC_ACTIV_PATHWAY	-1.98133044187357	-1.14272892943551	-2.01194527536417	-1.58647139804808	-1.68061901118033	PT	PTCE	1.06215880974007E-05	0.253968253968254	1.06215880974007E-05	0.014660660374551	0.0671625393797499	-1.74369253091438	0.00145691226774328	-1.52454229037865	0.212973151829058	PTCE8	Glycolysis/pyruvat metabolism, Gut microbiome
REACTOME_ABC_FAMILY_PROTEINS_MEDIATED_TRANSPORT	-1.73909121119387	-1.71948907603468	-1.52593780991718	-1.47423030032276	-1.61468709936712	PT	PTCE	0.0376354851513357	0.00176365574815463	0.0376354851513357	0.0391872278664731	0.0290554634793248	-1.66329575788333	0.00276094800987705	-1.53405583549307	0.184986700598542	PTCE5	Stress response, innate immune system, RUNX signaling, Cell cycle regulation
REACTOME_ABC_TRANSPORTER_DISORDERS	-1.70726441632124	-1.68850164558336	-1.54922551418886	-1.5705098103992	-1.62887534662317	PT	PTCE	0.0238974237789597	0.00294071565052315	0.0238974237789597	0.0140119585880664	0.0161868804491272	-1.55636822242324	0.0159405880434998	-1.34275965957615	0.477209753911647	PTCE5	Stress response, innate immune system, RUNX signaling, Cell cycle regulation
REACTOME_ACTIVATED_NOTCH1_TRANSMITS_SIGNAL_TO_THE_NUCLEUS	-0.73708454456923	-0.61949377190491	-1.16030866564314	-0.835337298785104	-0.838056070225596	PT	PTCE	0.289269051321928	0.923344947735192	0.289269051321928	0.691910499139415	0.548448387379616	1.0004388976452	0.607473588104865	1.01152538944552	0.780340963956469	PTCE2	Notch signaling, Inlfammation (TNF, NFkB)
REACTOME_ACTIVATION_OF_THE_MRNA_UPON_BINDING_OF_THE_CAP_BINDING_COMPLEX_AND_EIFS_AND_SUBSEQUENT_BINDING_TO_43S	-2.66205840504951	-1.85120130607269	-2.61703616475472	-2.68458693328761	-2.45372070229113	PT	PTCE	5.08992187281528E-23	0.000345516019983457	5.08992187281528E-23	1.01342178030547E-18	8.63790049958645E-05	-1.78106642540437	0.00286281675735052	-2.2438062669933	3.54334147704897E-05	PTCE3	Cellular responses to stimuli, Glycosylation
REACTOME_ANTIGEN_PROCESSING_CROSS_PRESENTATION	-1.36910837190432	-1.78520733366437	-1.84998004427661	-1.55524509141573	-1.63988521031526	PT	PTCE	0.000224037053385246	0.000632589111976936	0.000224037053385246	0.0107014862633622	0.00294553737052742	1.88634784863644	0.00170215262914978	-0.906637016731532	0.859537934270757	PTCE5	Stress response, innate immune system, RUNX signaling, Cell cycle regulation
REACTOME_ANTIGEN_PROCESSING_UBIQUITINATION_PROTEASOME_DEGRADATION	-1.12215740390449	-0.927984191005379	-0.644380784921528	-0.836745145873631	-0.882816881426256	PT	PTCE	0.973488865323436	0.602122015915119	0.973488865323436	0.802295918367347	0.837848916232334	-1.88115271710879	1.45820932970919E-07	-0.653048486104838	1	PTCE5	Stress response, innate immune system, RUNX signaling, Cell cycle regulation
REACTOME_ANTI_INFLAMMATORY_RESPONSE_FAVOURING_LEISHMANIA_PARASITE_INFECTION	-1.08182608187537	-1.00566572863635	-1.07629304238818	-0.732370942117685	-0.974038948754395	PT	PTCE	0.381560283687943	0.452504317789292	0.381560283687943	0.838063439065108	0.513422081057572	-1.3764818458739	0.036330719813929	0.962429373374129	0.814364375223564	PTCE4	WNT signaling, Ca2+ signaling
REACTOME_APC_C_CDH1_MEDIATED_DEGRADATION_OF_CDC20_AND_OTHER_APC_C_CDH1_TARGETED_PROTEINS_IN_LATE_MITOSIS_EARLY_G1	-1.77396016316566	-1.61013246608281	-1.49093038895509	-1.77852425173474	-1.66338681748458	PT	PTCE	0.039268425167461	0.0107089561550124	0.039268425167461	0.00111756173618131	0.0225908420565289	-2.53188113432745	2.40614330897657E-12	-1.20320401599846	0.595299019062489	PTCE5	Stress response, innate immune system, RUNX signaling, Cell cycle regulation
REACTOME_APC_C_MEDIATED_DEGRADATION_OF_CELL_CYCLE_PROTEINS	-1.78752937574947	-1.56695468030175	-1.40836760141887	-1.61970516814065	-1.59563920640269	PT	PTCE	0.0617283950617284	0.0113769256693843	0.0617283950617284	0.00797531001025483	0.035702256450774	-2.65484042703298	1.04888825274316E-15	-1.16851799008769	0.619886057943884	PTCE5	Stress response, innate immune system, RUNX signaling, Cell cycle regulation
REACTOME_APOPTOSIS	-1.42590560523118	-1.55017805403042	-1.41952171380563	-1.17294188942947	-1.39213681562418	PT	PTCE	0.0330760749724366	0.00726337248359891	0.0330760749724366	0.189771197846568	0.06579668006876	-1.87845533180339	2.8622592636613E-05	-1.11117908107704	0.656078552017638	PTCE5	Stress response, innate immune system, RUNX signaling, Cell cycle regulation
REACTOME_ARACHIDONIC_ACID_METABOLISM	-0.966572895240719	-1.13694649636176	-0.908193777072326	-1.06945727344701	-1.02029261053045	PT	PTCE	0.592295345104334	0.341071428571429	0.592295345104334	0.406360424028269	0.483005635702091	2.16415217734318	4.87944595397203E-05	-1.46885854408026	0.369671666408948	PTCE7	Colon metabolites, Transmembrane transprot
REACTOME_ASPARAGINE_N_LINKED_GLYCOSYLATION	-0.980466421063565	-1.41958793383694	-0.913595762414399	-1.00570970048567	-1.07983995445014	PT	PTCE	0.634533898305085	0.0192690793812801	0.634533898305085	0.455242966751918	0.435894960685842	-1.09282721580557	0.378098305559445	-1.47001981733695	0.0940846238421403	PTCE3	Cellular responses to stimuli, Glycosylation
REACTOME_ASSOCIATION_OF_TRIC_CCT_WITH_TARGET_PROTEINS_DURING_BIOSYNTHESIS	-1.63747059628904	-0.925381717032249	-1.24957983902367	-1.23217288789639	-1.26115126006034	PT	PTCE	0.205202312138728	0.582456140350877	0.205202312138728	0.191525423728814	0.296096547089287	-1.88306345014324	0.000937061938183896	-0.791962323173754	0.914327318771763	PTCE4	WNT signaling, Ca2+ signaling
REACTOME_ASYMMETRIC_LOCALIZATION_OF_PCP_PROTEINS	-1.77193972436619	-1.52013814972651	-1.64256438439109	-1.75479098107111	-1.67235830988873	PT	PTCE	0.00661550189865547	0.0258076535810617	0.00661550189865547	0.00318009356318032	0.0105546877353882	-2.32345621723911	1.88942857591384E-08	-1.27185812897925	0.533244218922448	PTCE5	Stress response, innate immune system, RUNX signaling, Cell cycle regulation
REACTOME_ATF6_ATF6_ALPHA_ACTIVATES_CHAPERONES	-0.975620202583383	-0.709665418384507	-1.33338721676956	-0.893807443916994	-0.978120070413612	PT	PTCE	0.1630615640599	0.831238779174147	0.1630615640599	0.598920863309353	0.439070692650825	-0.842483840305717	0.769599836668028	0.734355279349147	0.93225150156844	PTCE6	RNA (pre-)processising, Lysosomes & chaperons
REACTOME_BETA_CATENIN_INDEPENDENT_WNT_SIGNALING	-1.55859618010486	-1.66806047186171	-1.65169035943186	-1.60676865996882	-1.62127891784181	PT	PTCE	0.00265772935487863	0.00385669916875941	0.00265772935487863	0.00538282484534879	0.00363874568096637	-1.63669372032998	0.00211586481605092	-1.1478511788312	0.619886057943884	PTCE5	Stress response, innate immune system, RUNX signaling, Cell cycle regulation
REACTOME_BETA_CATENIN_PHOSPHORYLATION_CASCADE	-0.773129806969246	-0.990749078237563	-0.917783264398439	-0.563820886438927	-0.811370759011044	PT	PTCE	0.595505617977528	0.47153024911032	0.595505617977528	0.938848920863309	0.650347601482171	-1.089105234908	0.542212889151665	1.12982261198033	0.701928477813143	PTCE4	WNT signaling, Ca2+ signaling
REACTOME_BIOSYNTHESIS_OF_THE_N_GLYCAN_PRECURSOR_DOLICHOL_LIPID_LINKED_OLIGOSACCHARIDE_LLO_AND_TRANSFER_TO_A_NASCENT_PROTEIN	-0.71513599357878	-0.498056480953939	-0.738453381769318	-0.968678596263959	-0.730081113141499	PT	PTCE	0.820441988950276	0.993243243243243	0.820441988950276	0.477759472817133	0.777971673490232	-1.15257137316429	0.39874211332922	-1.0738934702275	0.718947230967892	PTCE6	RNA (pre-)processising, Lysosomes & chaperons
REACTOME_CA2_PATHWAY	-0.82215262180286	-1.25086918469776	-0.8255089461847	-0.540636964320125	-0.859791929251362	PT	PTCE	0.733137829912023	0.193379790940767	0.733137829912023	0.967851099830795	0.656876637648902	0.762084843385484	0.905806451612903	1.11002949553055	0.706099697404045	PTCE4	WNT signaling, Ca2+ signaling
REACTOME_CALNEXIN_CALRETICULIN_CYCLE	-1.16259685993327	-1.17214068170812	-1.52621300152296	-1.34766691768573	-1.30215436521252	PT	PTCE	0.0381679389312977	0.266199649737303	0.0381679389312977	0.1280276816609	0.1176408023152	0.682853857481004	0.941842789016146	-0.979669471960318	0.791789591789592	PTCE2	Notch signaling, Inlfammation (TNF, NFkB)
REACTOME_CARGO_TRAFFICKING_TO_THE_PERICILIARY_MEMBRANE	-1.07986882557673	-0.974653542924799	-1.0556802154833	-0.811249637701622	-0.980363055421613	PT	PTCE	0.418351477449456	0.520905923344948	0.418351477449456	0.728055077452668	0.521415988924132	-1.43764312300728	0.130291445566388	0.639184980390557	0.967526964429756	PTCE1	Mitochendrial energy metabolism
REACTOME_CELLULAR_RESPONSES_TO_STIMULI	-2.1415037360983	-1.36383713671254	-2.36169293780826	-2.16901461109167	-2.00901210542769	PT	PTCE	2.18781238208943E-43	0.00499320570161364	2.18781238208943E-43	1.14143492691062E-19	0.00124830142540341	-1.31438107057531	0.00244484041139387	-2.1151861194419	2.61103335995045E-15	PTCE3	Cellular responses to stimuli, Glycosylation
REACTOME_CELLULAR_RESPONSE_TO_CHEMICAL_STRESS	-1.58705346022752	-2.0775039673445	-1.97094255380257	-2.08270076617442	-1.92955018688725	PT	PTCE	5.94508307664119E-08	5.47323550110731E-08	5.94508307664119E-08	2.79508092266434E-08	5.03962064426351E-08	-1.41925802506679	0.0370839271844344	-1.7445081791278	0.0147613892184002	PTCE5	Stress response, innate immune system, RUNX signaling, Cell cycle regulation
REACTOME_CELLULAR_RESPONSE_TO_HYPOXIA	-1.57873503527583	-1.56227489212174	-1.66730142885701	-1.47613551754795	-1.57111171845063	PT	PTCE	0.00441107316443993	0.0179205263240914	0.00441107316443993	0.0421511627906977	0.0172234588609172	-1.97983719936235	0.000168199927937524	-1.23950464068363	0.561841619330672	PTCE5	Stress response, innate immune system, RUNX signaling, Cell cycle regulation
REACTOME_CELLULAR_RESPONSE_TO_STARVATION	-2.69112211627666	-1.97936928269498	-2.80507662755517	-2.82617433750441	-2.5754355910078	PT	PTCE	8.71168327080808E-44	1.64241983252935E-06	8.71168327080808E-44	4.15828615203079E-28	4.10604958132337E-07	-1.41426133738506	0.0486940198544861	-2.54032444305655	9.0456935450245E-14	PTCE3	Cellular responses to stimuli, Glycosylation
REACTOME_CITRIC_ACID_CYCLE_TCA_CYCLE	-1.73848525349641	-0.767844628686158	-1.81123522328512	-1.79651864578346	-1.52852093781279	PT	PTCE	0.0016738753995408	0.758318739054291	0.0016738753995408	0.00314016599992868	0.191201663963325	-1.96955478198499	0.000327022632246798	-1.57758027873258	0.214440023440097	PTCE1	Mitochendrial energy metabolism
REACTOME_CLASS_I_MHC_MEDIATED_ANTIGEN_PROCESSING_PRESENTATION	-0.97044463824287	-1.22022126982938	-0.972743095825454	-0.975306515200782	-1.03467887977462	PT	PTCE	0.55205047318612	0.104516129032258	0.55205047318612	0.511221945137157	0.429959755135414	1.22418191123384	0.161045957017002	0.832959034402306	0.958771017032696	PTCE5	Stress response, innate immune system, RUNX signaling, Cell cycle regulation
REACTOME_CLEC7A_DECTIN_1_SIGNALING	-1.35460646732736	-1.48416127597982	-1.45376053146441	-1.31374993868251	-1.40156955336352	PT	PTCE	0.0386416861826698	0.0175286357612522	0.0386416861826698	0.104895104895105	0.0499267782554242	-2.02220160744848	7.4705935676983E-06	-1.24129506328634	0.532477224404737	PTCE5	Stress response, innate immune system, RUNX signaling, Cell cycle regulation
REACTOME_COMPLEX_I_BIOGENESIS	-1.72348300923676	-1.92057997190959	-2.26997989511936	-2.42071191408577	-2.08368869758787	PT	PTCE	1.98437528944073E-10	0.000191516069209026	1.98437528944073E-10	5.61672135969207E-11	4.78791305628243E-05	-2.32347540034601	1.37225364149456E-08	-1.74811983294654	0.0539264374562633	PTCE1	Mitochendrial energy metabolism
REACTOME_COOPERATION_OF_PDCL_PHLP1_AND_TRIC_CCT_IN_G_PROTEIN_BETA_FOLDING	-1.49693580549145	-1.46016149005085	-1.77605094822881	-1.48540746228892	-1.55463892651501	PT	PTCE	0.00391718931020278	0.0545774647887324	0.00391718931020278	0.0526315789473684	0.0287608555891266	-1.09592559927036	0.494052658835521	-1.19839144319573	0.638762203979595	PTCE4	WNT signaling, Ca2+ signaling
REACTOME_CRISTAE_FORMATION	-2.08686800299656	-2.03790611433315	-2.21997683475199	-2.38396131507319	-2.18217806678873	PT	PTCE	1.97564604860805E-08	0.000219090175272873	1.97564604860805E-08	1.08869090796711E-10	5.47824492657339E-05	-1.80646672865921	0.00319003974535081	-2.20074409208575	0.00016937650293932	PTCE1	Mitochendrial energy metabolism
REACTOME_CROSS_PRESENTATION_OF_SOLUBLE_EXOGENOUS_ANTIGENS_ENDOSOMES	-1.92555838102404	-1.54416238264249	-1.62989729307424	-1.7113852178182	-1.70275081863974	PT	PTCE	0.012630514206568	0.025018205795822	0.012630514206568	0.00511327589954357	0.0138481275271254	-2.05315663799148	5.35658925184343E-05	-1.3496047759746	0.471848313793602	PTCE5	Stress response, innate immune system, RUNX signaling, Cell cycle regulation
REACTOME_CYCLIN_A_CDK2_ASSOCIATED_EVENTS_AT_S_PHASE_ENTRY	-1.7879379448933	-1.4791917496162	-1.22210666951052	-1.33048520124271	-1.45493039131568	PT	PTCE	0.204081632653061	0.0248677693838759	0.204081632653061	0.0932944606413994	0.131581373832849	-2.48239398808635	3.26627795415296E-11	-0.947104562953505	0.833848449323244	PTCE5	Stress response, innate immune system, RUNX signaling, Cell cycle regulation
REACTOME_C_TYPE_LECTIN_RECEPTORS_CLRS	-1.19188500590009	-1.42651316712975	-1.12582309229104	-1.22659177886978	-1.24270326104766	PT	PTCE	0.306098964326812	0.0289213164441558	0.306098964326812	0.157750342935528	0.199717397008327	-2.00499948183117	2.79777685679509E-06	-1.25744129847492	0.496538355026308	PTCE5	Stress response, innate immune system, RUNX signaling, Cell cycle regulation
REACTOME_DECTIN_1_MEDIATED_NONCANONICAL_NF_KB_SIGNALING	-1.70894399241384	-1.45648348303898	-1.52446667489363	-1.4317107315695	-1.53040122047899	PT	PTCE	0.0257790732247452	0.0340721762559648	0.0257790732247452	0.0506706408345753	0.0340752408850076	-2.27419018092874	1.89467477198624E-07	-1.20386550224709	0.576684043269306	PTCE5	Stress response, innate immune system, RUNX signaling, Cell cycle regulation
REACTOME_DEFECTIVE_CFTR_CAUSES_CYSTIC_FIBROSIS	-1.71233225220359	-1.70104273354082	-1.5948606243881	-1.58805212357828	-1.6490719334277	PT	PTCE	0.0123261859514325	0.00385049570666689	0.0123261859514325	0.00856779801009137	0.0092676664049058	-2.28022309821121	1.83069497070254E-07	-1.36903756691334	0.439797639123103	PTCE5	Stress response, innate immune system, RUNX signaling, Cell cycle regulation
REACTOME_DEGRADATION_OF_AXIN	-1.78807420441849	-1.5422276630361	-1.60504599426475	-1.72032372374455	-1.66391789636597	PT	PTCE	0.0113832336441664	0.0232067699141508	0.0113832336441664	0.00492488618285772	0.0127245308463353	-2.31008304399133	5.20939949299548E-08	-1.33979099448416	0.460483113565498	PTCE5	Stress response, innate immune system, RUNX signaling, Cell cycle regulation
REACTOME_DEGRADATION_OF_BETA_CATENIN_BY_THE_DESTRUCTION_COMPLEX	-1.63162580787883	-1.71310748239107	-1.49327451709946	-1.54894383045121	-1.59673790945514	PT	PTCE	0.0212523130811171	0.00231024049156111	0.0212523130811171	0.0147068432336443	0.0148804274718599	-2.05610998352932	1.29149255219672E-05	-1.08944842752609	0.706099697404045	PTCE5	Stress response, innate immune system, RUNX signaling, Cell cycle regulation
REACTOME_DEGRADATION_OF_DVL	-1.82003953211815	-1.55357444574806	-1.62263195175951	-1.72259481711035	-1.67971018668402	PT	PTCE	0.00420107046812038	0.0191165030049226	0.00420107046812038	0.00227915112460206	0.00744944876644136	-2.30080641947273	4.2237707863032E-08	-1.34549383732906	0.473278947574138	PTCE5	Stress response, innate immune system, RUNX signaling, Cell cycle regulation
REACTOME_DEGRADATION_OF_GLI1_BY_THE_PROTEASOME	-1.84164081573131	-1.58534070966006	-1.49735012627734	-1.50059440628023	-1.60623151448723	PT	PTCE	0.0355636810843482	0.0098501016490696	0.0355636810843482	0.0271117436623491	0.0270223018700288	-2.31407354519012	6.4758270772895E-08	-1.30241534766836	0.501127280180365	PTCE5	Stress response, innate immune system, RUNX signaling, Cell cycle regulation
REACTOME_DETOXIFICATION_OF_REACTIVE_OXYGEN_SPECIES	-1.76170009584452	-2.04620240661941	-1.8925189884936	-1.92115686438666	-1.90539458883605	PT	PTCE	0.000611029188981415	4.91720577195156E-05	0.000611029188981415	0.000776828656475313	0.000512014773039414	1.0936201811599	0.494052658835521	-1.87593290210781	0.0336737843327675	PTCE7	Colon metabolites, Transmembrane transprot
REACTOME_DEUBIQUITINATION	-1.25776580760307	-0.912794976984767	-0.966829781452934	-0.939819808057156	-1.01930259352448	PT	PTCE	0.531182795698925	0.635616438356164	0.531182795698925	0.56078431372549	0.564691585869876	-2.09843495342732	1.95284852569062E-09	-0.92164817474465	0.859537934270757	PTCE5	Stress response, innate immune system, RUNX signaling, Cell cycle regulation
REACTOME_DEVELOPMENTAL_BIOLOGY	-2.10555399445983	-1.694688798647	-2.24631309271251	-1.86270197275793	-1.97731446464432	PT	PTCE	6.94087092484436E-31	8.24627939292492E-07	6.94087092484436E-31	3.2959420400877E-10	2.06239383374125E-07	0.975253686843739	0.699922739102147	-1.90976923658775	5.49348580097725E-09	PTCE3	Cellular responses to stimuli, Glycosylation
REACTOME_DISEASES_OF_CARBOHYDRATE_METABOLISM	-0.850550884945889	-0.933920750341455	-1.28021363074031	-1.27888729360353	-1.0858931399078	PT	PTCE	0.178913738019169	0.555758683729433	0.178913738019169	0.185383244206774	0.274742350993636	1.38500502548687	0.228742349320516	-1.17272064345977	0.647857239421387	PTCE5	Stress response, innate immune system, RUNX signaling, Cell cycle regulation
REACTOME_DISEASES_OF_SIGNAL_TRANSDUCTION_BY_GROWTH_FACTOR_RECEPTORS_AND_SECOND_MESSENGERS	-1.06582152150951	-1.38857707263606	-1.0608084119831	-0.826257707632131	-1.0853661784402	PT	PTCE	0.374613003095975	0.0106459381776761	0.374613003095975	0.854545454545454	0.40360434972877	1.21917658889307	0.159972749512278	0.92369158245115	0.881589758607706	PTCE5	Stress response, innate immune system, RUNX signaling, Cell cycle regulation
REACTOME_DISORDERS_OF_TRANSMEMBRANE_TRANSPORTERS	-1.57098474123412	-1.00623178804776	-1.32369325152619	-1.26726438887705	-1.29204354242128	PT	PTCE	0.106807511737089	0.454814814814815	0.106807511737089	0.124653739612188	0.198270894475295	-1.3853740332221	0.0580912175693496	-1.38644156539649	0.327478862445152	PTCE5	Stress response, innate immune system, RUNX signaling, Cell cycle regulation
REACTOME_DNA_REPLICATION	-1.88340778692508	-1.19217136619183	-1.30810155973117	-1.59433371002716	-1.49450360571881	PT	PTCE	0.129976580796253	0.197014925373134	0.129976580796253	0.00468766342851951	0.11541393759854	-2.88143838129783	3.57837173648556E-24	-1.24081413268785	0.513975397072563	PTCE5	Stress response, innate immune system, RUNX signaling, Cell cycle regulation
REACTOME_DNA_REPLICATION_PRE_INITIATION	-1.83301499735746	-1.3555881455409	-1.43112739865615	-1.70632155315355	-1.58151302367701	PT	PTCE	0.0524433849821216	0.0609756097560976	0.0524433849821216	0.00192336345381946	0.04194643579354	-2.74537528516269	8.14013490807537E-19	-1.17823282986938	0.584105196027817	PTCE5	Stress response, innate immune system, RUNX signaling, Cell cycle regulation
REACTOME_DOWNSTREAM_SIGNALING_EVENTS_OF_B_CELL_RECEPTOR_BCR	-1.52275369178494	-1.50175485305935	-1.66050065031208	-1.45817023976834	-1.53579485873118	PT	PTCE	0.00465784366832326	0.0272733125243482	0.00465784366832326	0.0437956204379562	0.0200961550747377	-2.00444923017622	2.76760283950376E-05	-1.38948103131515	0.365813385877801	PTCE5	Stress response, innate immune system, RUNX signaling, Cell cycle regulation
REACTOME_EUKARYOTIC_TRANSLATION_ELONGATION	-2.98467478088615	-2.04314071722575	-2.84681626565574	-2.99027687309628	-2.71622715921598	PT	PTCE	4.71948975979182E-45	2.19451628624948E-06	4.71948975979182E-45	4.75556320860511E-36	5.4862907156237E-07	-1.85054366177571	0.000577215036573481	-2.69364230168266	1.67639727715569E-16	PTCE2	Notch signaling, Inlfammation (TNF, NFkB)
REACTOME_EUKARYOTIC_TRANSLATION_INITIATION	-2.94714974477464	-2.09464054439586	-2.84876893907364	-2.9985070774134	-2.72226657641438	PT	PTCE	3.45007767462009E-48	8.29914856505842E-08	3.45007767462009E-48	1.79606617809433E-39	2.07478714126461E-08	-2.06694792876104	1.71375077578872E-06	-2.68805426317653	3.09179686378058E-16	PTCE2	Notch signaling, Inlfammation (TNF, NFkB)
REACTOME_FATTY_ACID_METABOLISM	-1.43293952726794	-0.742446155003787	-1.64395475655662	-1.23014831516449	-1.26237218849821	PT	PTCE	0.00580208246861214	0.885895404120444	0.00580208246861214	0.190193164933135	0.271923183497701	1.8307249071379	0.000369524381295856	-1.70385195506721	0.0736516738551901	PTCE7	Colon metabolites, Transmembrane transprot
REACTOME_FCERI_MEDIATED_CA_2_MOBILIZATION	-0.958324839885289	-0.755031158048199	-0.645118194982131	-1.06847047053101	-0.856736165861658	PT	PTCE	0.860232945091514	0.788150807899461	0.860232945091514	0.390287769784173	0.724726116966666	-1.81765892642446	0.00162471451912771	1.4599111923497	0.443699375912893	PTCE4	WNT signaling, Ca2+ signaling
REACTOME_FCERI_MEDIATED_NF_KB_ACTIVATION	-1.45071618553055	-1.59673367366299	-1.54690725225687	-1.23090709905365	-1.45631605262601	PT	PTCE	0.0291411862021281	0.00874710901749594	0.0291411862021281	0.176384839650146	0.0608535802679745	-2.45659031926381	4.39141075618482E-12	-1.36703274636042	0.399910783985725	PTCE5	Stress response, innate immune system, RUNX signaling, Cell cycle regulation
REACTOME_FGFR2_ALTERNATIVE_SPLICING	-1.07795982019475	-0.854080954551032	-0.860179548149135	-0.658076383857361	-0.862574176688069	PT	PTCE	0.652482269503546	0.675302245250432	0.652482269503546	0.903171953255426	0.720859684378237	-1.69606631590549	0.0158628180279743	-0.86883731954337	0.867753576821684	PTCE6	RNA (pre-)processising, Lysosomes & chaperons
REACTOME_FGFR2_MUTANT_RECEPTOR_ACTIVATION	-0.815396672609878	-0.470972222467107	-0.50683059305516	-0.685963506623971	-0.619790748689029	PT	PTCE	0.958532695374801	0.992920353982301	0.958532695374801	0.867595818815331	0.944395390886808	-1.10446882393089	0.506931755318257	-1.16838317887518	0.681722685664743	PTCE6	RNA (pre-)processising, Lysosomes & chaperons
REACTOME_FORMATION_OF_ATP_BY_CHEMIOSMOTIC_COUPLING	-1.91668923935533	-1.91134628872169	-2.23338334357956	-2.25905626194166	-2.08011878339956	PT	PTCE	2.08510424765757E-11	0.000687401273580387	2.08510424765757E-11	3.56210671487891E-10	0.000171850417873286	NA	NA	-2.08981019294791	0.000369919849932695	PTCE1	Mitochendrial energy metabolism
REACTOME_FORMATION_OF_TC_NER_PRE_INCISION_COMPLEX	-1.07274162317053	-0.700174564338859	-0.937345926369225	-0.895313193391328	-0.901393826817486	PT	PTCE	0.586928104575163	0.8992	0.586928104575163	0.63182527301092	0.676220370540312	-1.87093005797673	0.00229483337129661	-0.908894399338615	0.851854361986521	PTCE2	Notch signaling, Inlfammation (TNF, NFkB)
REACTOME_FORMATION_OF_TUBULIN_FOLDING_INTERMEDIATES_BY_CCT_TRIC	-1.24212424619711	-1.29915130054006	-1.78730121751605	-1.03214967312764	-1.34018160934522	PT	PTCE	0.00157480984239547	0.160877513711152	0.00157480984239547	0.424242424242424	0.147067389409592	-1.5752464865096	0.0445483055123636	-1.68945491403102	0.112082458426181	PTCE4	WNT signaling, Ca2+ signaling
REACTOME_G1_S_DNA_DAMAGE_CHECKPOINTS	-1.77347653454809	-1.31877013926678	-1.60876894923592	-1.5167976314294	-1.55445331362004	PT	PTCE	0.0107665575062378	0.0824088748019017	0.0107665575062378	0.0244230402741791	0.0320912575221391	-2.39891405207865	3.32512457963432E-09	-1.33409095536663	0.493230997147405	PTCE5	Stress response, innate immune system, RUNX signaling, Cell cycle regulation
REACTOME_G2_M_CHECKPOINTS	-1.59162285710816	-1.30720737019258	-1.36163077963617	-1.32064815321304	-1.39527729003749	PT	PTCE	0.0838252656434475	0.081570996978852	0.0838252656434475	0.096100278551532	0.0863304517043197	-2.8496785043128	4.31567632174689E-24	-1.03637988005668	0.756331570969054	PTCE5	Stress response, innate immune system, RUNX signaling, Cell cycle regulation
REACTOME_GENE_AND_PROTEIN_EXPRESSION_BY_JAK_STAT_SIGNALING_AFTER_INTERLEUKIN_12_STIMULATION	-1.45420251069311	-2.12465927157501	-2.01729453056877	-1.6836699820297	-1.81995657371665	PT	PTCE	2.1635037544692E-05	4.03612111073768E-05	2.1635037544692E-05	0.010244054321974	0.00258192140204268	-1.06815776501082	0.539413970007893	-1.67666194305939	0.111024259072901	PTCE6	RNA (pre-)processising, Lysosomes & chaperons
REACTOME_GLUTATHIONE_CONJUGATION	-0.903855326345286	-1.14085582972344	-1.37714013018029	-1.59334168670534	-1.25379824323859	PT	PTCE	0.0972886762360447	0.299115044247788	0.0972886762360447	0.0173326182113692	0.127756253732812	1.08966257176075	0.502675302731625	-1.80876045311466	0.0539264374562633	PTCE7	Colon metabolites, Transmembrane transprot
REACTOME_GLYOXYLATE_METABOLISM_AND_GLYCINE_DEGRADATION	-1.19769152675796	-0.824358930186772	-1.31818681341125	-1.15817336012961	-1.1246026576214	PT	PTCE	0.174708818635607	0.687612208258528	0.174708818635607	0.309352517985612	0.336595590878839	1.05653407520328	0.542124494365908	-0.672499119728847	0.945374130607291	PTCE1	Mitochendrial energy metabolism
REACTOME_HEDGEHOG_LIGAND_BIOGENESIS	-1.71361946322426	-1.67932059805694	-1.68000214420567	-1.74209385398002	-1.70375901486672	PT	PTCE	0.00456565395117875	0.00355093427775799	0.00456565395117875	0.00218318139362133	0.00371635589343421	-2.17908138054203	2.5565076386393E-06	-1.39572057547432	0.416089494528596	PTCE5	Stress response, innate immune system, RUNX signaling, Cell cycle regulation
REACTOME_HEDGEHOG_OFF_STATE	-1.62189063639088	-1.7188128743018	-1.50626213379736	-1.24152664996644	-1.52212307361412	PT	PTCE	0.0351798789760357	0.00236202835043504	0.0351798789760357	0.147308781869688	0.0550076420430487	-2.19759316970729	2.11470163706485E-08	-1.20564573535868	0.581745656851939	PTCE5	Stress response, innate immune system, RUNX signaling, Cell cycle regulation
REACTOME_HEDGEHOG_ON_STATE	-1.74455035001588	-1.53803917188772	-1.44416804937632	-1.55373431315858	-1.57012297110963	PT	PTCE	0.0507425742574257	0.0198770739612589	0.0507425742574257	0.0186736125978236	0.0350089587684835	-2.0959101375018	6.89329394728261E-06	-1.19181194883971	0.595299019062489	PTCE5	Stress response, innate immune system, RUNX signaling, Cell cycle regulation
REACTOME_HIV_INFECTION	-1.45662661657022	-1.33818611181262	-1.34996682141016	-1.29244565776878	-1.35930630189044	PT	PTCE	0.0391120507399577	0.0384615384615385	0.0391120507399577	0.0671736375158428	0.0459648193643242	-2.17573118428849	2.33966147335193E-10	-1.29450548469274	0.369671666408948	PTCE5	Stress response, innate immune system, RUNX signaling, Cell cycle regulation
REACTOME_HOST_INTERACTIONS_OF_HIV_FACTORS	-1.6557504593645	-1.56617073732926	-1.67050013145442	-1.52731954072487	-1.60493521721826	PT	PTCE	0.00164412425939384	0.00896885157368386	0.00164412425939384	0.00524418102867767	0.0043753202802873	-2.13546060880518	4.41247393692089E-07	-1.50016243377076	0.16081646983638	PTCE5	Stress response, innate immune system, RUNX signaling, Cell cycle regulation
REACTOME_IKK_COMPLEX_RECRUITMENT_MEDIATED_BY_RIP1	-0.766591210721481	-1.20657381351995	-1.09966457837413	-1.0444263582355	-1.02931399021276	PT	PTCE	0.392678868552413	0.247755834829443	0.392678868552413	0.41726618705036	0.362594939746157	1.37607270108031	0.233712033387433	0.728364589715023	0.922015182884748	PTCE2	Notch signaling, Inlfammation (TNF, NFkB)
REACTOME_INFECTION_WITH_MYCOBACTERIUM_TUBERCULOSIS	-1.02100060163534	-0.798377900839749	-1.26467283438167	-0.988465586100535	-1.01812923073932	PT	PTCE	0.183431952662722	0.755281690140845	0.183431952662722	0.497453310696095	0.404899726540596	-0.865239923790311	0.780830406940715	1.2351927762355	0.584105196027817	PTCE2	Notch signaling, Inlfammation (TNF, NFkB)
REACTOME_INFECTIOUS_DISEASE	-2.15533403498727	-1.6706735688778	-2.23520960651838	-2.01012065231368	-2.01783446567428	PT	PTCE	1.13442753221159E-37	1.77405438858634E-07	1.13442753221159E-37	4.78636631716564E-16	4.43513598343178E-08	-1.56598487443837	5.06979035184258E-08	-1.93587942635977	8.56033358446372E-11	PTCE3	Cellular responses to stimuli, Glycosylation
REACTOME_INFLUENZA_INFECTION	-2.90097747518005	-1.50015303326294	-2.83130143708034	-2.8099810707413	-2.51060325406616	PT	PTCE	1.44621529308919E-47	0.0102758433424396	1.44621529308919E-47	8.55553984773806E-29	0.00256896083560989	-2.12102260153783	4.01190238599258E-08	-2.64626219741157	1.17357711644222E-16	PTCE3	Cellular responses to stimuli, Glycosylation
REACTOME_INOSITOL_PHOSPHATE_METABOLISM	-0.663061553033344	-1.06885373404392	-0.605687801602098	-1.14850503625032	-0.871527031232421	PT	PTCE	0.884430176565008	0.407142857142857	0.884430176565008	0.325088339222615	0.625272887373872	-1.26375236868755	0.280388299416261	1.0977393766128	0.718947230967892	PTCE7	Colon metabolites, Transmembrane transprot
REACTOME_INTERLEUKIN_12_FAMILY_SIGNALING	-1.47067827819135	-2.05303402116817	-1.93103511226364	-1.63243897364272	-1.77179659631647	PT	PTCE	0.000201770891436204	5.76346004052618E-05	0.000201770891436204	0.0136751313241777	0.00353407692686385	-1.15688125937923	0.411329436637234	-1.60671173762658	0.147409031976376	PTCE3	Cellular responses to stimuli, Glycosylation
REACTOME_INTERLEUKIN_12_SIGNALING	-1.42573225132167	-2.07188087132099	-2.034999804706	-1.72152697801499	-1.81353497634091	PT	PTCE	2.45762514665645E-05	8.87327147668104E-05	2.45762514665645E-05	0.00786966222532542	0.00200188686075634	-1.19634362894576	0.344530921750265	-1.74666718475534	0.102946900778943	PTCE3	Cellular responses to stimuli, Glycosylation
REACTOME_INTERLEUKIN_1_FAMILY_SIGNALING	-1.50617175710583	-1.4993649915547	-1.23843304147754	-0.999355078343219	-1.31083121712032	PT	PTCE	0.189411764705882	0.0209760767989223	0.189411764705882	0.460893854748603	0.215173365239823	-1.69559765992437	0.000853739794437882	-0.972347699618493	0.816440215801238	PTCE5	Stress response, innate immune system, RUNX signaling, Cell cycle regulation
REACTOME_INTERLEUKIN_1_SIGNALING	-1.52955682461166	-1.67991089304964	-1.39159267964485	-1.09022867342531	-1.42282226768286	PT	PTCE	0.0768335273573923	0.00385899656613344	0.0768335273573923	0.330028328611898	0.121888594973204	-1.79628921780266	0.000585615617179901	-1.20064631365109	0.561841619330672	PTCE5	Stress response, innate immune system, RUNX signaling, Cell cycle regulation
REACTOME_IRON_UPTAKE_AND_TRANSPORT	-1.06386856130649	-1.55148849357474	-0.994103018185593	-1.37839483955778	-1.24696372815615	PT	PTCE	0.460402684563758	0.0369663490864693	0.460402684563758	0.0816	0.259842929553497	1.46278261589393	0.126027096943839	-1.29363504428524	0.533244218922448	PTCE5	Stress response, innate immune system, RUNX signaling, Cell cycle regulation
REACTOME_JNK_C_JUN_KINASES_PHOSPHORYLATION_AND_ACTIVATION_MEDIATED_BY_ACTIVATED_HUMAN_TAK1	-0.795636676399387	-1.13134473129908	-1.36853069320632	-1.14147879642912	-1.10924772433347	PT	PTCE	0.128410914927769	0.334519572953737	0.128410914927769	0.330935251798561	0.230569163651959	0.818413283512066	0.819068801779349	-0.992843042294573	0.796006151662132	PTCE2	Notch signaling, Inlfammation (TNF, NFkB)
REACTOME_JOSEPHIN_DOMAIN_DUBS	-0.764208730607696	-1.0132369930669	-1.20996639147612	-1.11715526936523	-1.02614184612899	PT	PTCE	0.271214642262895	0.459605026929982	0.271214642262895	0.343525179856115	0.336389872827972	-0.809139867775811	0.813648552724978	NA	NA	PTCE2	Notch signaling, Inlfammation (TNF, NFkB)
REACTOME_KEAP1_NFE2L2_PATHWAY	-1.49385297550295	-1.63883432587444	-1.39547582356175	-1.43808634630682	-1.49156236781149	PT	PTCE	0.0599294947121034	0.00483423281947998	0.0599294947121034	0.0361111111111111	0.0402010833386995	-1.97689893813361	2.20074697745622E-05	-1.32344777403331	0.420698380566802	PTCE5	Stress response, innate immune system, RUNX signaling, Cell cycle regulation
REACTOME_LATE_ENDOSOMAL_MICROAUTOPHAGY	-0.837805201111571	-0.957804409692395	-1.30148321868572	-0.828773191077942	-0.981466505141908	PT	PTCE	0.153295128939828	0.532062391681109	0.153295128939828	0.706375838926175	0.386257122121735	1.15446662863881	0.428014553014553	-1.04685882762464	0.748222275350934	PTCE5	Stress response, innate immune system, RUNX signaling, Cell cycle regulation
REACTOME_LISTERIA_MONOCYTOGENES_ENTRY_INTO_HOST_CELLS	-0.915782327982968	-1.26554142670323	-1.3672147822983	-1.13289841030431	-1.1703592368222	PT	PTCE	0.130016051364366	0.193950177935943	0.130016051364366	0.334532374100719	0.197128663691349	0.413917223986099	1	0.777676759103924	0.903909975855921	PTCE2	Notch signaling, Inlfammation (TNF, NFkB)
REACTOME_MAPK6_MAPK4_SIGNALING	-1.70493342156017	-0.922273583245264	-1.59618171261359	-0.958867743393431	-1.29556411520311	PT	PTCE	0.00850067765888007	0.607250755287009	0.00850067765888007	0.530523255813954	0.288693841604681	-1.98454241377829	2.34119146321088E-05	-1.03794770705537	0.756277841533089	PTCE5	Stress response, innate immune system, RUNX signaling, Cell cycle regulation
REACTOME_METABOLISM_OF_AMINO_ACIDS_AND_DERIVATIVES	-2.75898213950748	-1.85768346802825	-2.69173556820291	-2.76655838135887	-2.51873988927438	PT	PTCE	1.6346244307751E-45	2.53803224709811E-06	1.6346244307751E-45	8.69112067012806E-33	6.34508061774527E-07	1.23563939159564	0.167255260298331	-2.42283991523919	2.0216482727071E-14	PTCE3	Cellular responses to stimuli, Glycosylation
REACTOME_METABOLISM_OF_POLYAMINES	-1.63121195759924	-1.76816297454185	-1.67674038913626	-1.58054588474977	-1.66416530150678	PT	PTCE	0.00241740114454894	0.00179879511833429	0.00241740114454894	0.0126729758816714	0.00482664332227589	-2.42608361021993	4.67663839721908E-10	-1.23556314541585	0.566620580683389	PTCE5	Stress response, innate immune system, RUNX signaling, Cell cycle regulation
REACTOME_METABOLISM_OF_RNA	-2.49215698269466	-1.39566123829416	-2.14068918800369	-2.11813604111355	-2.03666086252651	PT	PTCE	6.02086487285018E-29	0.0011151933951805	6.02086487285018E-29	5.73964241840106E-19	0.000278798348795126	-2.65745143094506	8.2533974968077E-49	-1.87533506899707	3.21221011143801E-09	PTCE3	Cellular responses to stimuli, Glycosylation
REACTOME_MITOCHONDRIAL_BIOGENESIS	-2.1312815832905	-1.93106599738722	-2.2391848641701	-2.33303898326169	-2.15864285702737	PT	PTCE	9.58991743418075E-10	0.000151455044118266	9.58991743418075E-10	1.63540166275106E-09	3.78646493758539E-05	-1.3439942005115	0.163070705721252	-1.5253830268088	0.147409031976376	PTCE1	Mitochendrial energy metabolism
REACTOME_MITOCHONDRIAL_CALCIUM_ION_TRANSPORT	-1.07001132509766	-1.3380541709182	-1.45060299506917	-1.64253540294342	-1.37530097350711	PT	PTCE	0.0717703349282297	0.143362831858407	0.0717703349282297	0.0100501796166778	0.0742384203328861	-1.75555231525291	0.0171596713974067	-1.30810149735837	0.545320884451664	PTCE1	Mitochendrial energy metabolism
REACTOME_MITOCHONDRIAL_FATTY_ACID_BETA_OXIDATION	-1.77213903186543	-0.742001821470903	-1.97472056993788	-1.43372816098841	-1.48064739606566	PT	PTCE	4.02123331448082E-05	0.806620209059233	4.02123331448082E-05	0.0774526678141136	0.221038325384909	-1.27581477502458	0.262921348314607	-1.45364001585241	0.408097799511002	PTCE1	Mitochendrial energy metabolism
REACTOME_MITOCHONDRIAL_PROTEIN_IMPORT	-1.70965365619172	-1.67257448446988	-2.09630216070012	-2.04834982859558	-1.88172003248932	PT	PTCE	9.59484438930453E-07	0.00484984359418911	9.59484438930453E-07	1.11555591072876E-05	0.00121572953054357	-2.10863429588088	1.90240370883318E-05	-1.91772752268634	0.0119468678185946	PTCE1	Mitochendrial energy metabolism
REACTOME_MITOCHONDRIAL_TRANSLATION	-1.56056296689082	-1.02636088470236	-1.63618246963059	-2.00108630366003	-1.55604815622095	PT	PTCE	0.00213348934364052	0.418234442836469	0.00213348934364052	7.29147939336049E-06	0.105627178250786	-2.43574305528156	1.18865662799049E-10	-1.71605074187061	0.0227791415574998	PTCE6	RNA (pre-)processising, Lysosomes & chaperons
REACTOME_MITOTIC_G1_PHASE_AND_G1_S_TRANSITION	-1.79030318719849	-0.959903752966359	-1.16282828199537	-1.29727104175109	-1.30257656597783	PT	PTCE	0.268235294117647	0.534814814814815	0.268235294117647	0.099023709902371	0.29257727823812	-2.78507475096854	1.04402677223741E-22	-0.823429512555311	0.922015182884748	PTCE5	Stress response, innate immune system, RUNX signaling, Cell cycle regulation
REACTOME_MITOTIC_G2_G2_M_PHASES	-1.60202356037563	-0.913330346899391	-1.29609756000448	-0.934921813530179	-1.18659332020242	PT	PTCE	0.104444444444444	0.640915593705293	0.104444444444444	0.567493112947658	0.35432439888546	-2.69016019664869	2.61925906609103E-22	-1.13640699185054	0.619886057943884	PTCE5	Stress response, innate immune system, RUNX signaling, Cell cycle regulation
REACTOME_MITOTIC_METAPHASE_AND_ANAPHASE	-1.45972033115142	-1.09416731195	-1.11664575339921	-1.15001402088899	-1.2051368543474	PT	PTCE	0.294054054054054	0.303571428571429	0.294054054054054	0.243774574049803	0.283863527682335	-2.90990506083549	6.06883943034669E-34	-1.07532724149621	0.708712398686169	PTCE5	Stress response, innate immune system, RUNX signaling, Cell cycle regulation
REACTOME_MRNA_DECAY_BY_5_TO_3_EXORIBONUCLEASE	-0.9786166165385	-0.816975862946754	-0.973443265997752	-1.50098257732131	-1.06750458070108	PT	PTCE	0.534510433386838	0.706405693950178	0.534510433386838	0.052158273381295	0.456896208526287	-1.51820432711793	0.130291445566388	0.584650420823305	0.967526964429756	PTCE6	RNA (pre-)processising, Lysosomes & chaperons
REACTOME_MRNA_SPLICING	-1.72180626581089	-1.22828686016351	-0.9596602406889	-0.968023658116432	-1.21944425619493	PT	PTCE	0.565997888067582	0.107329842931937	0.565997888067582	0.518331226295828	0.439414211340732	-2.50849453968483	4.64066397918089E-16	-1.02454637865958	0.760644458069351	PTCE6	RNA (pre-)processising, Lysosomes & chaperons
REACTOME_MRNA_SPLICING_MINOR_PATHWAY	-1.67039309837115	-1.24157448672643	-1.37893430848272	-1.44465601395582	-1.43388947688403	PT	PTCE	0.0856031128404669	0.159305993690852	0.0856031128404669	0.0533536585365854	0.0959664694770927	-2.02149095486287	0.000103263167568915	-1.52529567642225	0.291855791009767	PTCE6	RNA (pre-)processising, Lysosomes & chaperons
REACTOME_MTORC1_MEDIATED_SIGNALLING	-1.578183488823	-1.20410683206977	-1.76023520008491	-1.54847132306481	-1.52274921101062	PT	PTCE	0.00221883462818779	0.24070796460177	0.00221883462818779	0.0452961672473868	0.0726104502763831	0.680145450800332	0.947334433522279	-1.15271650363077	0.688484057622637	PTCE6	RNA (pre-)processising, Lysosomes & chaperons
REACTOME_MTOR_SIGNALLING	-1.5181487733804	-0.911847264649227	-1.5294710409216	-1.45401397011633	-1.35337026226689	PT	PTCE	0.0354609929078014	0.590673575129534	0.0354609929078014	0.0701168614357262	0.182928105595216	1.07522114341021	0.515682906987255	-0.926592391207066	0.837898352547334	PTCE6	RNA (pre-)processising, Lysosomes & chaperons
REACTOME_NEDDYLATION	-1.1575789263082	-1.21439969584329	-0.893102338980268	-0.943974628875844	-1.0522638975019	PT	PTCE	0.661971830985915	0.140883977900552	0.661971830985915	0.562334217506631	0.506790464344754	-1.90857712852526	7.51881185086257E-07	0.688270487678298	0.998888256189159	PTCE5	Stress response, innate immune system, RUNX signaling, Cell cycle regulation
REACTOME_NEGATIVE_REGULATION_OF_NOTCH4_SIGNALING	-1.76589943777367	-1.78593352375851	-1.59997132749758	-1.63366273281492	-1.69636675546117	PT	PTCE	0.0159016591690071	0.00111326101805823	0.0159016591690071	0.00853728331392782	0.0103634656675001	-2.38459386944336	4.95831638420288E-08	-1.34349498942214	0.473278947574138	PTCE5	Stress response, innate immune system, RUNX signaling, Cell cycle regulation
REACTOME_NERVOUS_SYSTEM_DEVELOPMENT	-2.3536693913436	-1.78554549870519	-2.49616266184884	-2.24862428029666	-2.22100045804857	PT	PTCE	1.05553955905744E-38	1.05238767000146E-06	1.05553955905744E-38	3.79637114612221E-16	2.63096917595275E-07	-0.997114143334846	0.633961643578158	-2.19385864269125	2.80779143272118E-11	PTCE3	Cellular responses to stimuli, Glycosylation
REACTOME_NONSENSE_MEDIATED_DECAY_NMD	-2.92254712961822	-1.90319827358971	-2.8533642666315	-2.95539322884333	-2.65862572467069	PT	PTCE	3.08161320833689E-46	8.77360150063115E-06	3.08161320833689E-46	1.50635265745115E-35	2.19340037515779E-06	-1.92458078245896	4.77237760891154E-05	-2.65660856439675	4.70178421671522E-16	PTCE2	Notch signaling, Inlfammation (TNF, NFkB)
REACTOME_NOTCH3_ACTIVATION_AND_TRANSMISSION_OF_SIGNAL_TO_THE_NUCLEUS	-0.854266752431384	-0.953740777421415	-1.40403982989899	-1.1246005289629	-1.08416197217867	PT	PTCE	0.0878594249201278	0.539305301645338	0.0878594249201278	0.342245989304813	0.264317535197602	0.553915758263476	0.991579100638241	-1.19024387049482	0.668041562126447	PTCE2	Notch signaling, Inlfammation (TNF, NFkB)
REACTOME_NUCLEAR_EVENTS_MEDIATED_BY_NFE2L2	-1.60038146850552	-1.73874371371957	-1.4976155227678	-1.52953994773742	-1.59157016318258	PT	PTCE	0.0297485824345309	0.00168401004857667	0.0297485824345309	0.0203317878125422	0.0203782406825452	-2.0452533203063	1.11645851433879E-05	-1.58920100130055	0.106406916230562	PTCE5	Stress response, innate immune system, RUNX signaling, Cell cycle regulation
REACTOME_N_GLYCAN_TRIMMING_IN_THE_ER_AND_CALNEXIN_CALRETICULIN_CYCLE	-1.27562609914614	-1.45479664573096	-1.60595683599327	-1.55025938890109	-1.47165974244286	PT	PTCE	0.0213892293214752	0.0625	0.0213892293214752	0.032942510846578	0.0345552423723821	-0.899070987610436	0.749186347325378	-1.0649252582456	0.723128070529645	PTCE5	Stress response, innate immune system, RUNX signaling, Cell cycle regulation
REACTOME_ONCOGENE_INDUCED_SENESCENCE	-1.27056395065405	-1.01433596872536	-1.05443219230383	-1.05395126208381	-1.09832084344176	PT	PTCE	0.411242603550296	0.452464788732394	0.411242603550296	0.422750424448217	0.424425105070301	-1.11153890092477	0.50763358778626	-0.965229436696613	0.796217791036444	PTCE2	Notch signaling, Inlfammation (TNF, NFkB)
REACTOME_ORC1_REMOVAL_FROM_CHROMATIN	-1.82928364405066	-1.5988401204159	-1.54543451417104	-1.52099313081781	-1.62363785236385	PT	PTCE	0.022882993707467	0.0110472487220892	0.022882993707467	0.0232170944958741	0.0200075826582243	-2.61139846353984	3.1226292667332E-14	-1.24592968114701	0.562563171258823	PTCE5	Stress response, innate immune system, RUNX signaling, Cell cycle regulation
REACTOME_ORGANELLE_BIOGENESIS_AND_MAINTENANCE	-1.82606982037395	-1.3237115395626	-1.7844057539916	-1.64256567339759	-1.64418819683143	PT	PTCE	2.92388963223812E-05	0.0537482319660538	2.92388963223812E-05	0.00150447321478779	0.0138277957433716	-2.13626407162719	3.86458405133989E-11	-1.25065339703544	0.47505284978347	PTCE1	Mitochendrial energy metabolism
REACTOME_PCP_CE_PATHWAY	-1.59664530980877	-1.57231508117607	-1.82657678055134	-1.72835856500525	-1.68097393413536	PT	PTCE	0.000301745356562146	0.0133415915357831	0.000301745356562146	0.00149296846964011	0.00385951267963688	-2.10835768830707	3.2823683336511E-06	-1.424990173161	0.326130452180872	PTCE5	Stress response, innate immune system, RUNX signaling, Cell cycle regulation
REACTOME_PEROXISOMAL_PROTEIN_IMPORT	-0.901764802399938	-0.563894415828113	-1.49135524662284	-1.10104527904902	-1.01451493597498	PT	PTCE	0.0383561643835616	0.973597359735974	0.0383561643835616	0.309446254071661	0.33993898564369	1.14714145436883	0.403168685927307	-0.836457128603533	0.888802336903603	PTCE2	Notch signaling, Inlfammation (TNF, NFkB)
REACTOME_PHASE_II_CONJUGATION_OF_COMPOUNDS	-1.18042488917799	-1.0930923412033	-1.40108514617806	-1.24402568484783	-1.22965701535179	PT	PTCE	0.0845637583892618	0.345335515548282	0.0845637583892618	0.195548489666137	0.177502880498235	1.99784335182193	0.000592354198269245	-1.88080183827856	0.0273022156470781	PTCE7	Colon metabolites, Transmembrane transprot
REACTOME_PLATELET_HOMEOSTASIS	-0.821986434598032	-1.15655861662742	-1.41140870600524	-1.09701683545621	-1.12174264817173	PT	PTCE	0.0703812316715543	0.297909407665505	0.0703812316715543	0.355329949238579	0.198500455061798	1.2784690826949	0.237653143769673	0.969736038675257	0.816134579614183	PTCE4	WNT signaling, Ca2+ signaling
REACTOME_POST_TRANSLATIONAL_PROTEIN_MODIFICATION	-1.0775659285682	-0.932984779863862	-0.67006990033397	-0.690112566680522	-0.842683293861638	PT	PTCE	0.997002997002997	0.694414019715225	0.997002997002997	0.998959417273673	0.921844857748723	1.24849148776278	0.0328573756768589	-1.0200191871262	0.756277841533089	PTCE3	Cellular responses to stimuli, Glycosylation
REACTOME_PROCESSING_OF_CAPPED_INTRONLESS_PRE_MRNA	-1.57789485565575	-1.03110982500964	-0.825872812031732	-1.49051054149847	-1.2313470085489	PT	PTCE	0.709145427286357	0.425	0.709145427286357	0.0615384615384615	0.476207329027794	-1.91206726119731	0.000668345616799289	-1.34479198323916	0.502961677273604	PTCE6	RNA (pre-)processising, Lysosomes & chaperons
REACTOME_PROCESSING_OF_CAPPED_INTRON_CONTAINING_PRE_MRNA	-1.648557608239	-1.00246083349448	-0.802484803229005	-0.861627845414817	-1.07878277259433	PT	PTCE	0.823958333333333	0.462532299741602	0.823958333333333	0.765586034912718	0.719008750330247	-2.58300721453061	3.18046363789166E-21	-0.936253334004774	0.86042182160952	PTCE6	RNA (pre-)processising, Lysosomes & chaperons
REACTOME_PROCESSING_OF_SMDT1	-1.19975836805584	-0.894059921431358	-1.1239701011391	-1.50251868882127	-1.18007676986189	PT	PTCE	0.362760834670947	0.601423487544484	0.362760834670947	0.052158273381295	0.344775857566918	-1.59012207891789	0.0519956908902734	-1.00628490773708	0.787215909090909	PTCE7	Colon metabolites, Transmembrane transprot
REACTOME_PROGRAMMED_CELL_DEATH	-1.40222388130311	-1.36947961630901	-1.37682305814595	-1.05167453166528	-1.30005027185584	PT	PTCE	0.0397849462365591	0.0343406593406593	0.0397849462365591	0.372703412073491	0.121653490971817	-1.96235953598104	8.61386177484839E-07	-1.0347987769569	0.750354714284213	PTCE5	Stress response, innate immune system, RUNX signaling, Cell cycle regulation
REACTOME_PROTEIN_FOLDING	-1.29092648509957	-1.2454409174132	-1.582908072181	-0.813734921096016	-1.23325259894745	PT	PTCE	0.0157833860892651	0.15748031496063	0.0157833860892651	0.767477203647416	0.239131072696644	-1.53811025720949	0.0220512725141892	-1.24719300544951	0.561841619330672	PTCE4	WNT signaling, Ca2+ signaling
REACTOME_PROTEIN_LOCALIZATION	-1.47740749062341	-1.29747950360887	-1.87995045883195	-1.69766599058721	-1.58812586091286	PT	PTCE	1.56346227405991E-05	0.092485549132948	1.56346227405991E-05	0.00131978820726948	0.0234591516464247	-1.41263862559563	0.0316697196629606	-1.47580834941985	0.124620530072326	PTCE8	Glycolysis/pyruvat metabolism, Gut microbiome
REACTOME_PTEN_REGULATION	-1.3996584354047	-1.29600901570665	-1.06925236849394	-1.05481316172213	-1.20493324533186	PT	PTCE	0.38015607580825	0.0972423802612482	0.38015607580825	0.387978142076503	0.311383168488563	-1.90987146681873	2.71206850276627E-05	0.949797897350223	0.839223977117274	PTCE5	Stress response, innate immune system, RUNX signaling, Cell cycle regulation
REACTOME_PYROPTOSIS	-0.941576274708697	-1.168443896425	-1.1905656365185	-1.04387708147692	-1.08611572228228	PT	PTCE	0.288216560509554	0.276672694394213	0.288216560509554	0.405693950177936	0.314699941397814	-1.93837592197676	0.000533892017923326	0.702020977386859	0.945374130607291	PTCE7	Colon metabolites, Transmembrane transprot
REACTOME_PYRUVATE_METABOLISM_AND_CITRIC_ACID_TCA_CYCLE	-1.45111081239029	-0.963134215828977	-1.68378968690045	-1.70716266740949	-1.4512993456323	PT	PTCE	0.0082318752521295	0.530377668308703	0.0082318752521295	0.00755065940078834	0.138598019553438	-1.75592657444356	0.00562171880555177	-1.50659372848579	0.305529522024367	PTCE1	Mitochendrial energy metabolism
REACTOME_RAS_PROCESSING	-1.0590658715812	-1.05035287983539	-1.3272222457607	-0.988617010647567	-1.10631450195622	PT	PTCE	0.140350877192982	0.414159292035398	0.140350877192982	0.486062717770035	0.29523094104785	-0.885140863244746	0.739773993315295	-0.786202790410227	0.901728422796647	PTCE2	Notch signaling, Inlfammation (TNF, NFkB)
REACTOME_REGULATION_OF_EXPRESSION_OF_SLITS_AND_ROBOS	-2.86156945605179	-1.97972249148486	-2.76524775816296	-2.86539625828505	-2.61798399099616	PT	PTCE	1.30741767037599E-43	1.76057094835565E-07	1.30741767037599E-43	7.42089983545986E-34	4.40142737088913E-08	-2.20000901929019	1.73201898147493E-09	-2.62706909108282	3.8535714272602E-16	PTCE5	Stress response, innate immune system, RUNX signaling, Cell cycle regulation
REACTOME_REGULATION_OF_MRNA_STABILITY_BY_PROTEINS_THAT_BIND_AU_RICH_ELEMENTS	-1.72447461729823	-0.99763412926124	-1.59660214753199	-1.152014230091	-1.36768128104561	PT	PTCE	0.00459756569143908	0.471111111111111	0.00459756569143908	0.242677824267782	0.180746016690443	-2.12307959879951	1.68067906138451E-06	-0.995560545717203	0.787215909090909	PTCE5	Stress response, innate immune system, RUNX signaling, Cell cycle regulation
REACTOME_REGULATION_OF_PTEN_STABILITY_AND_ACTIVITY	-1.71999796763099	-1.67098029804742	-1.58147820248977	-1.67484269161219	-1.66182478994509	PT	PTCE	0.0126676551576364	0.00361673218478897	0.0126676551576364	0.00480587954781147	0.0084394805119683	-2.22599382684037	2.04985335502232E-07	-1.20209951049568	0.584105196027817	PTCE5	Stress response, innate immune system, RUNX signaling, Cell cycle regulation
REACTOME_REGULATION_OF_RAS_BY_GAPS	-1.74266797777097	-1.54616896162994	-1.56151131112441	-1.65164839847051	-1.62549916224896	PT	PTCE	0.0141264441212258	0.0288303961924505	0.0141264441212258	0.0054204420609091	0.0156259316239528	-2.28414600150653	1.69954412972239E-07	-1.26702361782656	0.540284003163961	PTCE5	Stress response, innate immune system, RUNX signaling, Cell cycle regulation
REACTOME_REGULATION_OF_RUNX2_EXPRESSION_AND_ACTIVITY	-1.69947639219253	-1.45539885620411	-1.48569375446815	-1.38210646895234	-1.50566886795428	PT	PTCE	0.039268425167461	0.0408960216283271	0.039268425167461	0.0671532846715329	0.0466465391586955	-2.20477315043204	9.65586460993437E-07	-1.02168474737637	0.769799214922586	PTCE5	Stress response, innate immune system, RUNX signaling, Cell cycle regulation
REACTOME_REGULATION_OF_RUNX3_EXPRESSION_AND_ACTIVITY	-1.8151207871201	-1.38740641167494	-1.62361367964883	-1.67971493220292	-1.6264639526617	PT	PTCE	0.00961227646556456	0.0602218700475436	0.00961227646556456	0.00283378053595867	0.0205700508786578	-2.26014779398907	3.26854644170515E-07	-1.21403925451128	0.581745656851939	PTCE5	Stress response, innate immune system, RUNX signaling, Cell cycle regulation
REACTOME_REGULATION_OF_TNFR1_SIGNALING	-0.966896406430152	-0.705508407314291	-1.24206056238204	-1.29383598257582	-1.05207533967558	PT	PTCE	0.209537572254335	0.86140350877193	0.209537572254335	0.154237288135593	0.358678985354048	-0.502216849132566	0.997163546244845	-0.936500673224331	0.82714397748766	PTCE2	Notch signaling, Inlfammation (TNF, NFkB)
REACTOME_RESPIRATORY_ELECTRON_TRANSPORT	-1.79958657461108	-2.22910748477048	-2.53583540323832	-2.70418283730451	-2.3171780749811	PT	PTCE	2.2878353835272E-20	2.79521163520658E-08	2.2878353835272E-20	9.09169923544547E-22	6.98802908802812E-09	-2.57116295543423	1.56999168574355E-13	-2.1958061684744	8.89884322467142E-06	PTCE1	Mitochendrial energy metabolism
REACTOME_RESPIRATORY_ELECTRON_TRANSPORT_ATP_SYNTHESIS_BY_CHEMIOSMOTIC_COUPLING_AND_HEAT_PRODUCTION_BY_UNCOUPLING_PROTEINS	-2.08761186390638	-2.33456427139718	-2.63058443939463	-2.85662611037135	-2.47734667126739	PT	PTCE	3.29250135421827E-27	1.25666358079236E-10	3.29250135421827E-27	2.18429320186098E-28	3.14165895198091E-11	-2.51846278600256	5.03830825610511E-13	-2.386363436511	5.36418840704779E-09	PTCE1	Mitochendrial energy metabolism
REACTOME_RESPONSE_OF_EIF2AK4_GCN2_TO_AMINO_ACID_DEFICIENCY	-2.8300170905217	-2.0131296110781	-2.82997794222658	-2.87701811684149	-2.63753569016697	PT	PTCE	2.75923587725637E-41	3.44288222940095E-06	2.75923587725637E-41	6.71412337446479E-29	8.60720557350237E-07	-1.75659854542443	0.000732555584868498	-2.6266265234456	3.35471266867603E-14	PTCE2	Notch signaling, Inlfammation (TNF, NFkB)
REACTOME_RHOH_GTPASE_CYCLE	-0.973330057144461	-0.952780565802496	-0.77152197914522	-0.79923162363333	-0.874216056431377	PT	PTCE	0.789398280802292	0.538994800693241	0.789398280802292	0.743288590604027	0.715269988225463	-0.970947330759759	0.663291139240506	-1.30752587086909	0.533244218922448	PTCE6	RNA (pre-)processising, Lysosomes & chaperons
REACTOME_RMTS_METHYLATE_HISTONE_ARGININES	-1.81055181125182	-0.804648266269613	-1.32957540855138	-0.938925244701712	-1.22092518269363	PT	PTCE	0.143491124260355	0.746478873239437	0.143491124260355	0.550084889643463	0.395886502850903	-1.72195209711573	0.0133218646277363	-0.788423750950846	0.918209048851251	PTCE3	Cellular responses to stimuli, Glycosylation
REACTOME_RNA_POLYMERASE_II_TRANSCRIPTION	-1.14457467192928	-1.15563897141191	-1.05510564380931	-1.00108049466167	-1.08909994545304	PT	PTCE	0.338	0.110609480812641	0.338	0.473852721451441	0.31511555056602	-1.67709712269669	1.41815885023035E-13	1.13798442194808	0.364767716896345	PTCE8	Glycolysis/pyruvat metabolism, Gut microbiome
REACTOME_RNA_POLYMERASE_II_TRANSCRIPTION_TERMINATION	-1.52148590787793	-1.03008551289635	-0.751656875012851	-0.839664299688643	-1.03572314886894	PT	PTCE	0.820610687022901	0.413629160063391	0.820610687022901	0.73030303030303	0.696288391103056	-2.28826380752852	8.2553008339594E-08	-1.07855630366286	0.718947230967892	PTCE6	RNA (pre-)processising, Lysosomes & chaperons
REACTOME_RNA_POLYMERASE_I_PROMOTER_ESCAPE	-1.16237363670796	-0.825777379314122	-0.552470782291546	-0.945440746717865	-0.871515636257874	PT	PTCE	0.94408945686901	0.680073126142596	0.94408945686901	0.549019607843137	0.779317911930938	-1.75841094203701	0.00737851085030234	0.970510832966002	0.799945217048911	PTCE4	WNT signaling, Ca2+ signaling
REACTOME_RRNA_MODIFICATION_IN_THE_NUCLEUS_AND_CYTOSOL	-1.8189934563866	-1.49867940811677	-1.71774871276766	-1.60966504066411	-1.66127165448378	PT	PTCE	0.00410691720046581	0.0448099578967695	0.00410691720046581	0.0158170474615675	0.0172102099398171	-2.21130232524261	8.98884440789477E-07	-1.56380778664447	0.143600159782985	PTCE6	RNA (pre-)processising, Lysosomes & chaperons
REACTOME_RRNA_PROCESSING	-2.84908633114459	-1.82362684668059	-2.74291211542477	-2.80024600061737	-2.55396782346683	PT	PTCE	1.63884988126745E-42	1.79186179819861E-05	1.63884988126745E-42	9.42942327082992E-32	4.47965449549652E-06	-2.43529503901539	1.82342715666796E-14	-2.53722221019698	4.70178421671522E-16	PTCE3	Cellular responses to stimuli, Glycosylation
REACTOME_RUNX1_REGULATES_TRANSCRIPTION_OF_GENES_INVOLVED_IN_DIFFERENTIATION_OF_HSCS	-1.76190813779257	-1.44323896920352	-1.50158665499733	-1.60465622160848	-1.57784749590047	PT	PTCE	0.0280113046549826	0.0427892234548336	0.0280113046549826	0.00790816128072999	0.0266799985113822	-2.21739720586462	3.54323385029863E-07	-0.985641387196005	0.789002300594452	PTCE5	Stress response, innate immune system, RUNX signaling, Cell cycle regulation
REACTOME_SARS_COV_2_HOST_INTERACTIONS	-2.23080061056154	-1.48654448357581	-2.38184416050364	-2.1599806305642	-2.0647924713013	PT	PTCE	8.55296571007586E-16	0.0210819726687922	8.55296571007586E-16	1.5027566196342E-08	0.00527049692409003	-1.42422570678479	0.0175244398229414	-1.7666975859353	0.014819953145537	PTCE3	Cellular responses to stimuli, Glycosylation
REACTOME_SARS_COV_2_INFECTION	-2.11821267541667	-1.56799087472991	-2.16142755831808	-1.93239023192221	-1.94500533509672	PT	PTCE	2.29236483541247E-12	0.0027937270555042	2.29236483541247E-12	4.92001730663361E-07	0.000698554765454899	-1.31243411433455	0.0347984530611066	-1.60552840718639	0.0319305408243117	PTCE3	Cellular responses to stimuli, Glycosylation
REACTOME_SARS_COV_2_MODULATES_HOST_TRANSLATION_MACHINERY	-2.58598477161595	-1.72251963977092	-2.47324672441572	-2.65219953452954	-2.35848766758303	PT	PTCE	2.005167742241E-16	0.00411832113537761	2.005167742241E-16	2.5071021158786E-18	0.0010295802838445	-1.75746054059728	0.00796086797406033	-2.36771792365882	3.7205463408381E-07	PTCE3	Cellular responses to stimuli, Glycosylation
REACTOME_SARS_COV_INFECTIONS	-1.93829667311629	-1.46766466717734	-2.04416186941279	-1.84066686407415	-1.82269751844514	PT	PTCE	1.2721782337739E-12	0.00578101187230705	1.2721782337739E-12	2.35611467448569E-06	0.00144584199738147	-1.59008025908945	0.000103263167568915	-1.63169424189422	0.0101981345256091	PTCE3	Cellular responses to stimuli, Glycosylation
REACTOME_SCF_BETA_TRCP_MEDIATED_DEGRADATION_OF_EMI1	-1.80368784151243	-1.5844228561162	-1.57186711917245	-1.58818165121365	-1.63703986700368	PT	PTCE	0.017225767005384	0.0150556385462901	0.017225767005384	0.00874061075753497	0.0145619458286483	-2.41000776235738	1.73201898147493E-09	-1.3160512224034	0.491086251982454	PTCE5	Stress response, innate immune system, RUNX signaling, Cell cycle regulation
REACTOME_SCF_SKP2_MEDIATED_DEGRADATION_OF_P27_P21	-1.88116058645594	-1.63758434484561	-1.55757288380083	-1.4814084996548	-1.63943157868929	PT	PTCE	0.0143160579929005	0.0115015973768625	0.0143160579929005	0.0225633230071133	0.0156742590924442	-2.48910279371177	3.26627795415296E-11	-1.28023141934835	0.533244218922448	PTCE5	Stress response, innate immune system, RUNX signaling, Cell cycle regulation
REACTOME_SELENOAMINO_ACID_METABOLISM	-2.91792805134241	-2.01233504237512	-2.85055029445927	-2.98229704211198	-2.69077760757219	PT	PTCE	1.37169295249503E-43	3.44288222940095E-06	1.37169295249503E-43	1.41782937375616E-35	8.60720557350237E-07	-1.44443313984062	0.0781316011355691	-2.71215023841517	1.17357711644222E-16	PTCE2	Notch signaling, Inlfammation (TNF, NFkB)
REACTOME_SEPARATION_OF_SISTER_CHROMATIDS	-1.5356209680476	-1.01570678172302	-1.25026911955537	-1.15580082582172	-1.23934942378693	PT	PTCE	0.144444444444444	0.414878397711016	0.144444444444444	0.213498622589532	0.229316477297359	-2.86415304455935	1.39193586166179E-27	-0.947010668227368	0.837729756950102	PTCE5	Stress response, innate immune system, RUNX signaling, Cell cycle regulation
REACTOME_SIGNALING_BY_CTNNB1_PHOSPHO_SITE_MUTANTS	-0.837765110718388	-0.974340538655884	-0.723460784036678	-0.608603790867178	-0.786042556069532	PT	PTCE	0.787021630615641	0.508078994614004	0.787021630615641	0.913669064748201	0.748947830148372	-1.00694935638945	0.625915080527086	1.20831232039676	0.639417997673061	PTCE4	WNT signaling, Ca2+ signaling
REACTOME_SIGNALING_BY_FGFR	-0.928984389759659	-0.747587901352966	-1.11318952581099	-0.769964571983033	-0.889931597226662	PT	PTCE	0.321148825065274	0.861198738170347	0.321148825065274	0.826086956521739	0.582395836205659	-0.964699643227671	0.686343635688915	-0.874654786506302	0.867753576821684	PTCE2	Notch signaling, Inlfammation (TNF, NFkB)
REACTOME_SIGNALING_BY_FGFR2	-0.943602025991957	-0.747440247729747	-1.12970085049385	-0.818744766952678	-0.909871972792057	PT	PTCE	0.303664921465969	0.850393700787402	0.303664921465969	0.724770642201835	0.545623546480293	-1.12741808906735	0.429242308212082	-0.899475198760938	0.853126309842728	PTCE2	Notch signaling, Inlfammation (TNF, NFkB)
REACTOME_SIGNALING_BY_FGFR2_IIIA_TM	-0.815396672609878	-0.470972222467107	-0.50683059305516	-0.685963506623971	-0.619790748689029	PT	PTCE	0.958532695374801	0.992920353982301	0.958532695374801	0.867595818815331	0.944395390886808	-1.21670582114659	0.394020889361436	-1.16838317887518	0.681722685664743	PTCE6	RNA (pre-)processising, Lysosomes & chaperons
REACTOME_SIGNALING_BY_HEDGEHOG	-1.53162110882668	-1.61014530028044	-1.36025671731798	-1.22061799660646	-1.43066028075789	PT	PTCE	0.0786384976525822	0.00810527802523676	0.0786384976525822	0.170360110803324	0.0839355960334313	-1.94233300846577	1.11645851433879E-05	-1.17929103923396	0.580157200059321	PTCE5	Stress response, innate immune system, RUNX signaling, Cell cycle regulation
REACTOME_SIGNALING_BY_NOTCH	-1.48799438562394	-1.44711346234429	-1.15996682071552	-0.923680942859572	-1.25468890288583	PT	PTCE	0.254237288135593	0.0198680095303295	0.254237288135593	0.612273361227336	0.285153986757213	-1.54815811518769	0.00585833902424805	0.949177852239357	0.840773265262261	PTCE5	Stress response, innate immune system, RUNX signaling, Cell cycle regulation
REACTOME_SIGNALING_BY_NOTCH4	-1.73482473506344	-1.59796815465004	-1.49307862389676	-1.34355004116273	-1.54235538869324	PT	PTCE	0.0319526627218935	0.00916396336353665	0.0319526627218935	0.0872093023255814	0.0400696477832263	-1.88256418110326	0.000215366964649434	-0.871170020344637	0.872680106525369	PTCE5	Stress response, innate immune system, RUNX signaling, Cell cycle regulation
REACTOME_SIGNALING_BY_ROBO_RECEPTORS	-2.79790674822841	-2.01876593041868	-2.72777849336173	-2.81163693150343	-2.58902202587806	PT	PTCE	4.125127971898E-42	2.91190495138794E-08	4.125127971898E-42	8.22991563905673E-33	7.27976237846986E-09	-1.78050619731485	3.77425315355434E-05	-2.56821884792322	1.4472477194555E-16	PTCE5	Stress response, innate immune system, RUNX signaling, Cell cycle regulation
REACTOME_SIGNALING_BY_THE_B_CELL_RECEPTOR_BCR	-1.54835931660636	-1.32317486267224	-1.54255053190523	-1.46332733848061	-1.46935301241611	PT	PTCE	0.0128760645164485	0.0750750750750751	0.0128760645164485	0.0244553315645356	0.0313206339181269	-2.23906742783011	2.6318380701928E-09	-1.28208044523163	0.483461772728476	PTCE5	Stress response, innate immune system, RUNX signaling, Cell cycle regulation
REACTOME_SIGNALING_BY_WNT	-1.28998583501387	-1.77382473095005	-1.32186635807816	-1.12093526596327	-1.37665304750134	PT	PTCE	0.0765911542610572	8.58501474613551E-05	0.0765911542610572	0.27509778357236	0.107091485560484	-1.49304211182351	0.00305922552900363	-0.836646539376551	0.922015182884748	PTCE5	Stress response, innate immune system, RUNX signaling, Cell cycle regulation
REACTOME_SLC_MEDIATED_TRANSMEMBRANE_TRANSPORT	-1.11806264703876	-0.859798659886266	-1.54130522224399	-1.16639078057922	-1.17138932743706	PT	PTCE	0.0282146236450312	0.693811074918567	0.0282146236450312	0.240063593004769	0.24757597880335	1.70444097674891	0.0013329564621986	0.948641729078273	0.832950676428937	PTCE7	Colon metabolites, Transmembrane transprot
REACTOME_SRP_DEPENDENT_COTRANSLATIONAL_PROTEIN_TARGETING_TO_MEMBRANE	-2.86189721782658	-2.02952354966708	-2.78830499174647	-2.9301126501852	-2.65245960235633	PT	PTCE	1.21399096447845E-40	1.33942657564181E-06	1.21399096447845E-40	4.50479928541142E-35	3.34856643910452E-07	-1.99969338841121	1.11645851433879E-05	-2.63356084371317	5.30606362014397E-15	PTCE2	Notch signaling, Inlfammation (TNF, NFkB)
REACTOME_STABILIZATION_OF_P53	-1.79271774390007	-1.39215456894109	-1.61861220579258	-1.56119257186749	-1.59116927262531	PT	PTCE	0.0140198294486127	0.0523809523809524	0.0140198294486127	0.0162616998708332	0.0241705777872528	-2.36753569822945	4.57657079836536E-09	-1.26568030959528	0.533244218922448	PTCE5	Stress response, innate immune system, RUNX signaling, Cell cycle regulation
REACTOME_SULFUR_AMINO_ACID_METABOLISM	-1.12385823660737	-0.922325469385735	-1.4313956681217	-1.29605324794265	-1.19340815551436	PT	PTCE	0.076555023923445	0.569911504424779	0.076555023923445	0.167247386759582	0.222567234757813	1.39135280083139	0.232756280725035	-1.24053920624271	0.5981377001055	PTCE7	Colon metabolites, Transmembrane transprot
REACTOME_SWITCHING_OF_ORIGINS_TO_A_POST_REPLICATIVE_STATE	-1.79040633294905	-1.57453350737133	-1.45693609751433	-1.6223081835017	-1.6110460303341	PT	PTCE	0.0459492140266022	0.0106581419523985	0.0459492140266022	0.00632008518952621	0.0272191637987823	-2.67105005900405	1.14092866611845E-16	-1.20608433938584	0.565759098871953	PTCE5	Stress response, innate immune system, RUNX signaling, Cell cycle regulation
REACTOME_SYNTHESIS_OF_DNA	-1.84251447768252	-1.16816388010134	-1.35380718525995	-1.63155035813985	-1.49900897529592	PT	PTCE	0.0992990654205607	0.223388305847076	0.0992990654205607	0.00532445024308442	0.106827721732821	-2.84225733410195	1.5799150405744E-23	-1.2332241583332	0.533244218922448	PTCE5	Stress response, innate immune system, RUNX signaling, Cell cycle regulation
REACTOME_S_PHASE	-1.79999409948685	-0.992952147029845	-0.964567379041282	-1.22405373598464	-1.24539184038565	PT	PTCE	0.553191489361702	0.479885057471264	0.553191489361702	0.148965517241379	0.433808388359012	-2.85437690437206	4.06517922185609E-25	-0.824861587358869	0.922015182884748	PTCE5	Stress response, innate immune system, RUNX signaling, Cell cycle regulation
REACTOME_TCF_DEPENDENT_SIGNALING_IN_RESPONSE_TO_WNT	-1.4868271370209	-1.65111433442825	-1.25808530204081	-1.10221441145686	-1.37456029623671	PT	PTCE	0.154535274356103	0.00205181322829864	0.154535274356103	0.302068965517241	0.153297831864437	-1.80514401719074	0.000131948958521421	-0.7084512862662	0.976848261465378	PTCE5	Stress response, innate immune system, RUNX signaling, Cell cycle regulation
REACTOME_TCR_SIGNALING	-1.35925430404128	-1.48469218098328	-1.41955678134826	-1.27293351221611	-1.38410919464723	PT	PTCE	0.0556872037914692	0.0283887527105802	0.0556872037914692	0.126453488372093	0.0665541621664029	-1.32226461580223	0.0924554754173576	-1.12720633232474	0.640138787610155	PTCE5	Stress response, innate immune system, RUNX signaling, Cell cycle regulation
REACTOME_THE_CITRIC_ACID_TCA_CYCLE_AND_RESPIRATORY_ELECTRON_TRANSPORT	-2.05241522634177	-2.25052964166549	-2.58286748868983	-2.82967745064117	-2.42887245183456	PT	PTCE	3.8324387383321E-28	3.4926082453998E-10	3.8324387383321E-28	4.77978586165556E-30	8.73152061349951E-11	-2.46809232288386	7.74173268620176E-14	-2.34631451237688	2.41474118261685E-09	PTCE1	Mitochendrial energy metabolism
REACTOME_THE_ROLE_OF_GTSE1_IN_G2_M_PROGRESSION_AFTER_G2_CHECKPOINT	-1.78985102846536	-1.07613549693095	-1.89116531414471	-1.26951609996827	-1.50666698487732	PT	PTCE	0.000126486321665198	0.35062893081761	0.000126486321665198	0.15929203539823	0.127543484714793	-2.36628213057203	1.10925490584012E-09	-1.58841558450668	0.200420896428686	PTCE5	Stress response, innate immune system, RUNX signaling, Cell cycle regulation
REACTOME_TICAM1_RIP1_MEDIATED_IKK_COMPLEX_RECRUITMENT	-0.766591210721481	-1.20657381351995	-1.09966457837413	-1.0444263582355	-1.02931399021276	PT	PTCE	0.392678868552413	0.247755834829443	0.392678868552413	0.41726618705036	0.362594939746157	-1.01886494160475	0.602531547315429	0.728364589715023	0.922015182884748	PTCE2	Notch signaling, Inlfammation (TNF, NFkB)
REACTOME_TNFR1_INDUCED_NFKAPPAB_SIGNALING_PATHWAY	-1.17281219126852	-0.768514568580034	-1.30058307278681	-1.36882795342979	-1.15268444651629	PT	PTCE	0.153965785381026	0.763066202090592	0.153965785381026	0.108433734939759	0.294857876948101	0.545275438246523	0.993115562282252	-1.22271481605866	0.628185217141214	PTCE2	Notch signaling, Inlfammation (TNF, NFkB)
REACTOME_TNFR2_NON_CANONICAL_NF_KB_PATHWAY	-1.66153458402439	-1.38865837849181	-1.17504851611023	-1.03302503509319	-1.31456662842991	PT	PTCE	0.254320987654321	0.0506912442396313	0.254320987654321	0.387755102040816	0.236772080397272	-1.84266531509767	0.000256724620327027	-1.18522371843807	0.607737243935933	PTCE5	Stress response, innate immune system, RUNX signaling, Cell cycle regulation
REACTOME_TNF_SIGNALING	-0.951179181447719	-0.718145565291462	-1.22402743560507	-1.22831660332757	-1.03041719641795	PT	PTCE	0.231205673758865	0.861830742659758	0.231205673758865	0.203672787979967	0.381978719539364	-0.589388831151533	0.998783256051153	-0.87118048641568	0.862823016399659	PTCE2	Notch signaling, Inlfammation (TNF, NFkB)
REACTOME_TP53_REGULATES_METABOLIC_GENES	-1.28060738569433	-2.07608637196509	-2.16826444861374	-2.13725126927802	-1.91555236888779	PT	PTCE	2.86006847245239E-08	8.62223370222957E-06	2.86006847245239E-08	1.72051771504101E-06	2.5999881966799E-06	-1.42834362614451	0.0452571920760361	-1.82682693854349	0.0234740925781179	PTCE1	Mitochendrial energy metabolism
REACTOME_TRANSCRIPTIONAL_ACTIVATION_OF_MITOCHONDRIAL_BIOGENESIS	-1.45556115650931	-1.40032185567936	-1.63453054636352	-1.31536775982782	-1.451445329595	PT	PTCE	0.0172202140176524	0.0923344947735192	0.0172202140176524	0.143824027072758	0.0676497374703955	-1.06021979099475	0.533960138556944	0.865544512609478	0.881589758607706	PTCE1	Mitochendrial energy metabolism
REACTOME_TRANSCRIPTIONAL_REGULATION_BY_RUNX1	-1.66098220894202	-1.13547454611233	-1.16153996476325	-1.01912942289452	-1.24428153567803	PT	PTCE	0.257847533632287	0.238095238095238	0.257847533632287	0.43191196698762	0.296425568086858	-1.59919420050648	0.00485476761881877	0.998306041871279	0.788250295159386	PTCE5	Stress response, innate immune system, RUNX signaling, Cell cycle regulation
REACTOME_TRANSCRIPTIONAL_REGULATION_BY_RUNX2	-1.81025940551588	-1.51928507154291	-1.60488287148507	-1.16810985357434	-1.52563430052955	PT	PTCE	0.00692935995153951	0.0160614843293702	0.00692935995153951	0.213578500707214	0.0608746762349157	-1.9093097439448	6.73648341525505E-05	-1.22849390465673	0.533244218922448	PTCE5	Stress response, innate immune system, RUNX signaling, Cell cycle regulation
REACTOME_TRANSCRIPTIONAL_REGULATION_BY_RUNX3	-1.72745937023649	-1.44619542885256	-1.3736569955642	-1.15695289414778	-1.42606617220026	PT	PTCE	0.0852803738317757	0.0336360473669676	0.0852803738317757	0.234794908062235	0.109747925773188	-1.3814779540623	0.0938563315111462	1.14490018955048	0.599828991373805	PTCE5	Stress response, innate immune system, RUNX signaling, Cell cycle regulation
REACTOME_TRANSCRIPTIONAL_REGULATION_BY_TP53	-0.943380648761487	-1.29067174079761	-1.53781060234464	-1.41511736449372	-1.29674508909937	PT	PTCE	0.000938950278782928	0.0546163849154746	0.000938950278782928	0.0165503018961646	0.0182611468423013	-2.25048445632414	8.57821286904275E-16	-1.10532515949787	0.607737243935933	PTCE8	Glycolysis/pyruvat metabolism, Gut microbiome
REACTOME_TRANSLATION	-2.78324260393303	-2.06462290110608	-2.67011105364565	-2.85949439453806	-2.5943677383057	PT	PTCE	3.950161037328E-50	7.71687040403487E-11	3.950161037328E-50	1.13135143136353E-42	1.92921760100872E-11	-2.57101345418789	6.88824178531224E-23	-2.51887657497177	4.25454233583536E-18	PTCE3	Cellular responses to stimuli, Glycosylation
REACTOME_TRANSLATION_OF_SARSCOV1_STRUCTURAL_PROTEINS	-1.03100806344428	-0.916793004692973	-1.22854374604544	-1.14687394721581	-1.08080469034962	PT	PTCE	0.233587786259542	0.597197898423818	0.233587786259542	0.28719723183391	0.337892675694203	0.689315774947435	0.938140537131445	-0.746142229296051	0.922015182884748	PTCE2	Notch signaling, Inlfammation (TNF, NFkB)
REACTOME_TRANSLATION_OF_SARSCOV2_STRUCTURAL_PROTEINS	-1.37068455923545	-1.34717675151961	-1.11680568954689	-1.16068488332931	-1.24883797090781	PT	PTCE	0.337783711615487	0.0965630114566285	0.337783711615487	0.271875	0.261001358671901	-0.921778674267015	0.728768926925609	-0.667481063737706	0.964595449443934	PTCE5	Stress response, innate immune system, RUNX signaling, Cell cycle regulation
REACTOME_TRANSPORT_OF_SMALL_MOLECULES	-1.39509496214563	-1.56658932452242	-1.30360738825789	-1.52598474273869	-1.44781910441616	PT	PTCE	0.0625	0.00135144882402045	0.0625	0.00276281076358236	0.0322785648969007	1.63001561298772	1.55281563457326E-05	-1.28821490395903	0.36231116165467	PTCE8	Glycolysis/pyruvat metabolism, Gut microbiome
REACTOME_TRANSPORT_OF_VITAMINS_NUCLEOSIDES_AND_RELATED_MOLECULES	-1.3877127269675	-0.902430123270814	-1.4819924672754	-1.36392726877042	-1.28401564657104	PT	PTCE	0.0626003210272873	0.585714285714286	0.0626003210272873	0.113074204946996	0.205997283178964	1.35222844200044	0.198233828427585	-1.09821938831218	0.726130319148936	PTCE7	Colon metabolites, Transmembrane transprot
REACTOME_UB_SPECIFIC_PROCESSING_PROTEASES	-1.34159971334915	-1.03005961538382	-1.13627673881232	-1.11808464493735	-1.15650517812066	PT	PTCE	0.286674132138858	0.413793103448276	0.286674132138858	0.271724137931035	0.314716376414256	-2.26992291158534	1.87522150014408E-10	-1.07944678716387	0.706099697404045	PTCE5	Stress response, innate immune system, RUNX signaling, Cell cycle regulation
REACTOME_UCH_PROTEINASES	-1.81016243629004	-1.32647097658765	-1.47298086067593	-1.41654696913553	-1.50654031067229	PT	PTCE	0.0378698224852071	0.0845921450151057	0.0378698224852071	0.0523255813953488	0.0531643428452172	-2.0989989456995	3.4715326782897E-06	-1.14214545053939	0.647857239421387	PTCE5	Stress response, innate immune system, RUNX signaling, Cell cycle regulation
KEGG_PENTOSE_PHOSPHATE_PATHWAY	-0.513328337929875	-1.29832693030857	-1.04294901164827	-1.34021242724783	-1.04870417678364	MT	PTCE	0.459234608985025	0.177737881508079	0.459234608985025	0.134892086330935	0.307774796452266	0.966525581298553	0.662204754932803	-1.65815584876565	0.137645039573222	PTCE8	Glycolysis/pyruvat metabolism, Gut microbiome
KEGG_CITRATE_CYCLE_TCA_CYCLE	-1.76879784628025	-0.640184843325228	-1.8847841089218	-1.78862268384512	-1.5205973705931	FALSE	PTCE	0.00057677711578061	0.931578947368421	0.00057677711578061	0.00254536853487137	0.233819467533713	-1.79400060404383	0.00592097198237718	-1.86563704653367	0.0235761538501966	PTCE8	Glycolysis/pyruvat metabolism, Gut microbiome
KEGG_GLYCOLYSIS_GLUCONEOGENESIS	-0.954374314667258	-0.983901296491441	-1.77869491480379	-1.55863956557698	-1.31890252288487	FALSE	PTCE	0.00367227192299595	0.478920741989882	0.00367227192299595	0.025308527306312	0.127893453285546	1.62447383613791	0.0350192813500765	-2.06286801326258	0.00109269275856925	PTCE8	Glycolysis/pyruvat metabolism, Gut microbiome
KEGG_PYRUVATE_METABOLISM	-0.963397520639636	-0.800651280101548	-1.50827804688836	-0.961736911819188	-1.05851593986218	FALSE	PTCE	0.0415472779369628	0.753899480069324	0.0415472779369628	0.525167785234899	0.340540455294537	-1.32400041172635	0.201384638922889	-1.86633948394467	0.0421399113299013	PTCE8	Glycolysis/pyruvat metabolism, Gut microbiome
PID_ATR_PATHWAY	-0.709769777438266	-1.0846172512206	-0.825010761905624	-0.844759492904415	-0.866039320867227	FALSE	PTCE	0.670549084858569	0.377019748653501	0.670549084858569	0.66726618705036	0.59634602635525	-2.46280300126535	7.49159277601502E-11	1.15859720341168	0.650675817634288	PTCE8	Glycolysis/pyruvat metabolism, Gut microbiome
REACTOME_ADAPTIVE_IMMUNE_SYSTEM	-0.963796015827032	-1.24281532828792	-0.934721190553605	-0.908282824193193	-1.01240383971544	FALSE	PTCE	0.662258392675483	0.060313630880579	0.662258392675483	0.687209302325581	0.518009929639282	1.31261796365798	0.0320079211887816	-0.874739227592396	0.922015182884748	PTCE5	Stress response, innate immune system, RUNX signaling, Cell cycle regulation
REACTOME_APC_CDC20_MEDIATED_DEGRADATION_OF_NEK2A	-0.778401409409266	-1.12620659957903	-1.18007474589468	-1.38916595562838	-1.11846217762784	FALSE	PTCE	0.284345047923323	0.343692870201097	0.284345047923323	0.101604278074866	0.253496811030652	-1.88277705744731	0.00086051798326635	-0.873726241198155	0.8599372661653	PTCE2	Notch signaling, Inlfammation (TNF, NFkB)
REACTOME_APC_C_CDC20_MEDIATED_DEGRADATION_OF_CYCLIN_B	-0.764905532637352	-1.37934104984661	-1.20051304353734	-1.47285961630627	-1.20440481058189	FALSE	PTCE	0.269662921348315	0.117857142857143	0.269662921348315	0.0636042402826855	0.180196806459114	-1.84772532680224	0.00436685001947006	-0.971534778913277	0.802065999064739	PTCE2	Notch signaling, Inlfammation (TNF, NFkB)
REACTOME_CELL_CYCLE_CHECKPOINTS	-1.48958492065819	-0.942336675066445	-1.05270114908564	-1.01229437064708	-1.12422927886434	FALSE	PTCE	0.403719912472648	0.574175824175824	0.403719912472648	0.423841059602649	0.451364177180942	-3.01502434771158	1.90385608554111E-43	-0.830988343052014	0.922015182884748	PTCE5	Stress response, innate immune system, RUNX signaling, Cell cycle regulation
REACTOME_DARPP_32_EVENTS	-1.19513387832513	-0.685859550075667	-0.952618293118597	-0.914564031793987	-0.937043938328346	FALSE	PTCE	0.567092651757188	0.844606946983547	0.567092651757188	0.582887700534759	0.640419987758171	-1.38172938262393	0.214512711864407	-0.483721223503326	0.999624374276537	PTCE4	WNT signaling, Ca2+ signaling
REACTOME_DRUG_ADME	-1.20153345108782	-1.08529232819076	-1.6565154510554	-1.47028573347194	-1.35340674095148	FALSE	PTCE	0.0220934016424074	0.348214285714286	0.0220934016424074	0.064957264957265	0.114339588489091	2.66310543524977	1.61471968736862E-13	-1.56989158769151	0.221704446330679	PTCE7	Colon metabolites, Transmembrane transprot
REACTOME_GAMMA_CARBOXYLATION_HYPUSINE_FORMATION_AND_ARYLSULFATASE_ACTIVATION	-1.33608741132016	-0.673847827295024	-1.15145314273531	-1.1264963281547	-1.0719711773763	FALSE	PTCE	0.325842696629214	0.858928571428571	0.325842696629214	0.351590106007067	0.465551017673516	1.75270565266596	0.0183150729598114	-0.899790158687733	0.843522089582696	PTCE6	RNA (pre-)processising, Lysosomes & chaperons
REACTOME_INITIATION_OF_NUCLEAR_ENVELOPE_NE_REFORMATION	-0.983369905304721	-0.990034987752767	-0.61551628385641	-0.960109479553571	-0.887257664116867	FALSE	PTCE	0.887640449438202	0.47508896797153	0.887640449438202	0.526978417266187	0.69433707102853	-1.95776059277619	0.00107930912592883	-1.31789224309829	0.54426816430072	PTCE6	RNA (pre-)processising, Lysosomes & chaperons
REACTOME_INNATE_IMMUNE_SYSTEM	-1.12781730159849	-1.39439529388695	-1.29496682796153	-1.1783413065829	-1.24888018250747	FALSE	PTCE	0.0250501002004008	0.00325792049744897	0.0250501002004008	0.108196721311475	0.0403887105524315	2.15439519646943	6.0420772728336E-23	-1.66855245170048	2.39798901440169E-05	PTCE8	Glycolysis/pyruvat metabolism, Gut microbiome
REACTOME_INTERLEUKIN_3_INTERLEUKIN_5_AND_GM_CSF_SIGNALING	-0.83741733670414	-0.909718975755665	-1.18790861463501	-0.849368431468609	-0.946103339640855	FALSE	PTCE	0.272727272727273	0.578761061946903	0.272727272727273	0.670731707317073	0.44873682867963	0.952471009758445	0.691790327746344	1.09415523393366	0.709081022294725	PTCE5	Stress response, innate immune system, RUNX signaling, Cell cycle regulation
REACTOME_INTRA_GOLGI_AND_RETROGRADE_GOLGI_TO_ER_TRAFFIC	-0.805264293408817	-0.669074554911857	-0.598012715786538	-0.583937907898012	-0.664072368001306	FALSE	PTCE	0.967342342342342	0.98132183908046	0.967342342342342	0.998614958448753	0.978655370553474	-1.78443917392468	4.49487292963552E-05	-0.929890827938362	0.851854361986521	PTCE7	Colon metabolites, Transmembrane transprot
REACTOME_MHC_CLASS_II_ANTIGEN_PRESENTATION	-0.960030299765165	-1.21297742668654	-0.883000158913068	-0.852447177959361	-0.977113765831033	FALSE	PTCE	0.656603773584906	0.179365079365079	0.656603773584906	0.708211143695015	0.550195942557476	1.11184596375259	0.421554915672563	-1.07865881129174	0.708712398686169	PTCE6	RNA (pre-)processising, Lysosomes & chaperons
REACTOME_NEGATIVE_REGULATION_OF_MET_ACTIVITY	-0.795560991912664	-0.753348905394903	-1.39323742870687	-1.23969959008203	-1.04546172902412	FALSE	PTCE	0.116472545757072	0.789946140035907	0.116472545757072	0.221223021582734	0.311028563283196	0.990842204348434	0.630743801652893	0.834898044381723	0.874598504228134	PTCE2	Notch signaling, Inlfammation (TNF, NFkB)
REACTOME_NEUTROPHIL_DEGRANULATION	-1.17576692771181	-1.46369586125335	-1.54802484411605	-1.34502697464919	-1.3831286519326	FALSE	PTCE	0.0006108881927747	0.0028219641426515	0.0006108881927747	0.0350665054413543	0.0097775614923888	2.12460239509176	1.94251756942583E-11	-2.00644166644659	4.00658299135334E-07	PTCE3	Cellular responses to stimuli, Glycosylation
REACTOME_NUCLEAR_ENVELOPE_NE_REASSEMBLY	-1.04109749859792	-0.858017561364774	-0.677575379955897	-0.590577984872792	-0.791817106197846	FALSE	PTCE	0.899346405228758	0.7056	0.899346405228758	0.97191887675507	0.869052921803147	-2.23059404300863	8.49646722136569E-08	-1.38447012506008	0.41277252403751	PTCE6	RNA (pre-)processising, Lysosomes & chaperons
BIOCARTA_ERK_PATHWAY	0.963329720430202	1.13327468189952	0.629038906950449	1.4780876422257	1.05093273787647	PT	MTLE	0.885793871866295	0.30607476635514	0.885793871866295	0.0902612826603325	0.541980948187016	-0.580556401731691	0.989885666701111	1.48088020965749	0.370100066494753	MTLE1	Epithelial growth & repair, Vascular endothelial growth, Cellular adhesion
PID_EPHB_FWD_PATHWAY	1.01092802426347	0.977716581816755	0.902718693397452	1.38113597599011	1.06812481886695	PT	MTLE	0.58273381294964	0.465853658536585	0.58273381294964	0.0810126582278481	0.428083485665929	0.970598212709031	0.64570182859374	0.896313031389081	0.859537934270757	MTLE1	Epithelial growth & repair, Vascular endothelial growth, Cellular adhesion
REACTOME_NEUREXINS_AND_NEUROLIGINS	0.424415149660044	0.572273365758852	1.04642358385146	0.690005983338051	0.683279520652103	PT	MTLE	0.41688654353562	0.963800904977376	0.41688654353562	0.857798165137615	0.663843039296558	0.908137785616952	0.735601161073484	-0.438256257410702	0.999624374276537	MTLE3	Cell-cell interaction, Extracellular matrix, Vesicle transport
BIOCARTA_ARENRF2_PATHWAY	1.38286291065948	1.32236217204303	1.90644226784217	1.88931655218579	1.62524597568262	MT	MTLE	0.0028329836311017	0.160356347438753	0.0028329836311017	0.00265930338370236	0.0421704045211646	1.34086111915496	0.270849368642217	1.82527261837254	0.0940192935883879	MTLE4	Oxidative stress response
BIOCARTA_ATM_PATHWAY	1.50700962050879	1.18785882360528	1.24949362122286	1.94554792746334	1.47247749820007	MT	MTLE	0.234828496042216	0.242081447963801	0.234828496042216	0.000159278977376452	0.177974429756403	-1.71075191532477	0.0197876047346203	-1.12461407087669	0.718947230967892	MTLE2	Lipid metabolism
BIOCARTA_BCELLSURVIVAL_PATHWAY	1.62849719208011	0.915411816255008	1.78821326778932	1.91834949201669	1.56261794203528	MT	MTLE	0.00406671332046399	0.546067415730337	0.00406671332046399	0.000287510447697228	0.138622088204741	-1.11623847744601	0.515682906987255	2.18886311925154	0.000350556985467342	MTLE3	Cell-cell interaction, Extracellular matrix, Vesicle transport
BIOCARTA_CXCR4_PATHWAY	0.674482762784842	1.74633383110864	1.06881267385805	1.18200671114989	1.16790899472536	MT	MTLE	0.390501319261214	0.0157460784952855	0.390501319261214	0.261467889908257	0.264554151731492	1.5171522119085	0.178721750244339	-0.829610403615982	0.874598504228134	MTLE1	Epithelial growth & repair, Vascular endothelial growth, Cellular adhesion
BIOCARTA_EGF_PATHWAY	0.91721756625021	1.54678166970862	1.63753342554055	1.89842071143403	1.49998834323335	MT	MTLE	0.022552982990847	0.0772539730580466	0.022552982990847	0.00115425785234371	0.0308785492230211	-0.545689828145816	0.996551538337195	1.70521792685272	0.112082458426181	MTLE1	Epithelial growth & repair, Vascular endothelial growth, Cellular adhesion
BIOCARTA_EPO_PATHWAY	1.11988888933954	1.44638180211067	1.62300844656718	1.79010412765344	1.49484581641771	MT	MTLE	0.0207241622854296	0.0886363636363636	0.0207241622854296	0.00146976447832387	0.0328886131713867	-0.588299024747013	0.976081688266801	1.70536661909355	0.192466413174305	MTLE1	Epithelial growth & repair, Vascular endothelial growth, Cellular adhesion
BIOCARTA_FCER1_PATHWAY	0.939106399712915	1.26055584569421	1.25673510505507	1.74858472652262	1.30124551924621	MT	MTLE	0.193251533742331	0.193548387096774	0.193251533742331	0.0110843657814406	0.147783955090719	1.26611893443468	0.321753513563501	1.74910671539863	0.110600876152928	MTLE1	Epithelial growth & repair, Vascular endothelial growth, Cellular adhesion
BIOCARTA_GLEEVEC_PATHWAY	1.17856648612635	1.85140023258793	1.70443867197476	1.81521520861892	1.63740514982699	MT	MTLE	0.0175201869828015	0.0102247866233194	0.0175201869828015	0.00353071777162679	0.0121989695901373	-0.954976804745784	0.682131719104036	1.81718648077009	0.0645287121537826	MTLE1	Epithelial growth & repair, Vascular endothelial growth, Cellular adhesion
BIOCARTA_IGF1_PATHWAY	0.938842644564417	1.66864845479871	1.57950159983704	1.89058870646775	1.51939535141698	MT	MTLE	0.0366017608727193	0.0221579573570734	0.0366017608727193	0.00257554755579682	0.0244842566645772	0.829047693017485	0.797396722221769	1.64767457154788	0.221704446330679	MTLE1	Epithelial growth & repair, Vascular endothelial growth, Cellular adhesion
BIOCARTA_IL2_PATHWAY	1.18688163042619	1.36557228797648	1.60146419812667	1.77517438270201	1.48227312480783	MT	MTLE	0.0317767728050165	0.115384615384615	0.0317767728050165	0.00297953587029732	0.0454794242162364	0.972155994575596	0.637684296300069	1.71712602271311	0.109685515020384	MTLE1	Epithelial growth & repair, Vascular endothelial growth, Cellular adhesion
BIOCARTA_IL6_PATHWAY	0.882316610869486	0.85253528732888	1.70026132669955	2.00246201619972	1.35939381027441	MT	MTLE	0.00871718915530626	0.647196261682243	0.00871718915530626	0.000818034705455767	0.166362168674578	0.801242105660751	0.841491505902678	1.51494929379891	0.357113514993838	MTLE1	Epithelial growth & repair, Vascular endothelial growth, Cellular adhesion
BIOCARTA_INSULIN_PATHWAY	0.942026943690123	1.67184197271347	1.61544997213109	1.86735238767463	1.52416781905233	MT	MTLE	0.0380999507325107	0.0248204892765349	0.0380999507325107	0.00200282468794313	0.0257558038573748	0.678019750217302	0.934140903191454	1.61631173881172	0.279943069341543	MTLE1	Epithelial growth & repair, Vascular endothelial growth, Cellular adhesion
BIOCARTA_INTEGRIN_PATHWAY	1.21973635717883	1.15240173846461	0.944949683102239	1.89634380511993	1.3033578959664	MT	MTLE	0.523026315789474	0.263529411764706	0.523026315789474	0.00226941982359018	0.327962865791811	1.16521086463109	0.422890342960289	0.9698616291057	0.81702586143797	MTLE1	Epithelial growth & repair, Vascular endothelial growth, Cellular adhesion
BIOCARTA_KERATINOCYTE_PATHWAY	1.50118644602635	1.09773093854543	1.68266418691449	1.8278352389435	1.52735420260745	MT	MTLE	0.0162829524333213	0.322352941176471	0.0162829524333213	0.00456125307950732	0.0898700247806551	-1.15930296997599	0.385581227999243	1.09160047524075	0.708712398686169	MTLE4	Oxidative stress response
BIOCARTA_MAPK_PATHWAY	1.56940286437196	1.55402695917473	1.3395173930896	2.07889017603448	1.63545934816769	MT	MTLE	0.0802270655436504	0.0398819908274445	0.0802270655436504	5.81393133450884E-05	0.0500985653070226	-0.768180397079185	0.952369039875919	1.14491559648079	0.638762203979595	MTLE4	Oxidative stress response
BIOCARTA_MET_PATHWAY	1.24462856421147	1.64021272647185	1.46810003260977	1.97202586255824	1.58124179646283	MT	MTLE	0.08125	0.0267405960984088	0.08125	0.00089343003801638	0.0475335065341063	0.878942923013669	0.757740205855941	1.64398946736812	0.209356370360776	MTLE1	Epithelial growth & repair, Vascular endothelial growth, Cellular adhesion
BIOCARTA_NGF_PATHWAY	0.976240486378988	1.66297337780932	1.59158238526435	1.83062200318592	1.51535456315964	MT	MTLE	0.0403859478292213	0.0366781238329567	0.0403859478292213	0.00277862217592369	0.0300571604168308	0.878046546791369	0.749186347325378	1.6533623135342	0.230084365666022	MTLE1	Epithelial growth & repair, Vascular endothelial growth, Cellular adhesion
BIOCARTA_PDGF_PATHWAY	0.927186690084284	1.57426835825145	1.67123184004997	1.8300750449888	1.50069048334363	MT	MTLE	0.0243598700664981	0.0408134713537527	0.0243598700664981	0.00315077900114151	0.0231709976219726	0.695347896882715	0.932427729204679	1.70521792685272	0.112082458426181	MTLE1	Epithelial growth & repair, Vascular endothelial growth, Cellular adhesion
BIOCARTA_SPRY_PATHWAY	1.10032043861239	1.05314584836897	1.00879359242916	1.19147935574324	1.08843480878844	MT	MTLE	0.466334164588529	0.38876404494382	0.466334164588529	0.278026905829596	0.399864819987618	1.07137575068366	0.542124494365908	1.10631275232418	0.718947230967892	MTLE1	Epithelial growth & repair, Vascular endothelial growth, Cellular adhesion
BIOCARTA_TFF_PATHWAY	1.40208266793955	0.831900358005457	1.29631149168789	1.04954979823723	1.14496107896753	MT	MTLE	0.170666666666667	0.663615560640732	0.170666666666667	0.376168224299065	0.345279279568283	-1.47647340573741	0.130767023032216	0.955693885165825	0.81702586143797	MTLE1	Epithelial growth & repair, Vascular endothelial growth, Cellular adhesion
BIOCARTA_TPO_PATHWAY	0.940723391526087	1.54951802585123	1.80790857716019	1.87792123920289	1.5440178084351	MT	MTLE	0.00787245278736588	0.0545800141061002	0.00787245278736588	0.00291057117594366	0.0183088727141939	-0.652735628150026	0.947334433522279	1.77009680362899	0.0912061587185277	MTLE1	Epithelial growth & repair, Vascular endothelial growth, Cellular adhesion
KEGG_APOPTOSIS	1.06192123506198	1.02585064077219	0.97287949243742	1.41274168777621	1.11834826401195	MT	MTLE	0.510460251046025	0.415189873417722	0.510460251046025	0.0762942779291553	0.378101163359732	-1.60150047947898	0.0170560457646136	-1.17165062430845	0.628185217141214	MTLE3	Cell-cell interaction, Extracellular matrix, Vesicle transport
KEGG_B_CELL_RECEPTOR_SIGNALING_PATHWAY	1.72646751956941	1.14274706553166	1.56494413096437	1.74521738017372	1.54484402405979	MT	MTLE	0.0451150993450861	0.277777777777778	0.0451150993450861	0.00564863669018316	0.0934141532895333	1.42341763616351	0.138286822644673	1.34717072188474	0.447774598283073	MTLE1	Epithelial growth & repair, Vascular endothelial growth, Cellular adhesion
KEGG_ERBB_SIGNALING_PATHWAY	1.37367396923674	1.28380312836943	1.47679125748204	1.00953977697458	1.2859520330157	MT	MTLE	0.0770846610060859	0.125	0.0770846610060859	0.435754189944134	0.178730877989076	-1.06496469136243	0.509719568425991	0.953531203833184	0.81702586143797	MTLE1	Epithelial growth & repair, Vascular endothelial growth, Cellular adhesion
KEGG_RENAL_CELL_CARCINOMA	1.04215063671217	1.10408283132222	0.879004810431088	1.73593704138391	1.19029382996235	MT	MTLE	0.6625	0.311855670103093	0.6625	0.00640422980662052	0.410814974977428	1.47117494330406	0.117767949062057	-0.887045622415272	0.863713182928539	MTLE1	Epithelial growth & repair, Vascular endothelial growth, Cellular adhesion
KEGG_RIG_I_LIKE_RECEPTOR_SIGNALING_PATHWAY	0.939409800193862	0.916291574398739	1.12683139303826	1.7227947223322	1.17633187249076	MT	MTLE	0.32258064516129	0.569444444444444	0.32258064516129	0.00579800416958605	0.305100934734153	-1.26635822302174	0.232374573057828	-0.952905961755676	0.82714397748766	MTLE4	Oxidative stress response
KEGG_SNARE_INTERACTIONS_IN_VESICULAR_TRANSPORT	0.685402494593665	1.37843611497472	1.49879482086254	1.03592573832647	1.14963979218935	MT	MTLE	0.0465061702712948	0.112941176470588	0.0465061702712948	0.381773399014778	0.146931729006989	0.821090040009291	0.847713808574093	0.680544955519022	0.954053973549386	MTLE3	Cell-cell interaction, Extracellular matrix, Vesicle transport
KEGG_TOLL_LIKE_RECEPTOR_SIGNALING_PATHWAY	1.34907727531223	1.31101452061781	1.4523356795692	2.04271278070328	1.53878506405063	MT	MTLE	0.0713041507435222	0.136363636363636	0.0713041507435222	0.00014988127325686	0.0697804547809844	1.46841487346613	0.0675110967590836	1.15568096489783	0.648227675057651	MTLE4	Oxidative stress response
KEGG_T_CELL_RECEPTOR_SIGNALING_PATHWAY	1.38501188009852	1.22475907946921	1.50053911591086	1.87075900354857	1.49526726975679	MT	MTLE	0.0292427172055302	0.175202156334232	0.0292427172055302	0.00097926720894007	0.0586667144885581	0.965024657445839	0.695752270821586	1.26220155359089	0.502961677273604	MTLE1	Epithelial growth & repair, Vascular endothelial growth, Cellular adhesion
KEGG_UBIQUITIN_MEDIATED_PROTEOLYSIS	1.07137755324644	0.749219125057083	1.25396819999795	0.726873669091803	0.950359636848319	MT	MTLE	0.0773309130413442	0.904761904761905	0.0773309130413442	0.942372881355932	0.500449153050131	-1.69724059609617	0.00136384517835311	0.898304085036465	0.881589758607706	MTLE2	Lipid metabolism
PID_ANGIOPOIETIN_RECEPTOR_PATHWAY	1.00412249111611	1.23085876572081	0.738811357009746	1.80767078633391	1.19536585004514	MT	MTLE	0.845394736842105	0.2	0.845394736842105	0.00551881657454506	0.474077072564689	1.5940786288216	0.0307354571639347	0.958264349762864	0.816134579614183	MTLE1	Epithelial growth & repair, Vascular endothelial growth, Cellular adhesion
PID_AR_NONGENOMIC_PATHWAY	1.23847580932548	1.10189669609821	0.991795570059261	1.29457304348004	1.15668527974075	MT	MTLE	0.453731343283582	0.31447963800905	0.453731343283582	0.170263788968825	0.34805152838626	1.06884154104144	0.537102926247524	1.44531310167927	0.433827932663517	MTLE1	Epithelial growth & repair, Vascular endothelial growth, Cellular adhesion
PID_BCR_5PATHWAY	1.43210132083335	1.14252963158714	1.2115321772751	1.68733007324678	1.36837330073559	MT	MTLE	0.224264705882353	0.277777777777778	0.224264705882353	0.00835199770185665	0.183664796811085	1.1770298345532	0.363344150351425	1.04628014627787	0.746356275816308	MTLE1	Epithelial growth & repair, Vascular endothelial growth, Cellular adhesion
PID_CD8_TCR_DOWNSTREAM_PATHWAY	1.95804437626916	1.00276637003254	1.77468984823655	2.04726704826918	1.69569191070186	MT	MTLE	0.00931971472355823	0.442352941176471	0.00931971472355823	0.000315836600179713	0.115327051805942	0.651858511229917	0.983076596947428	2.25764838650965	6.42062578037028E-05	MTLE4	Oxidative stress response
PID_CXCR3_PATHWAY	1.02702789749164	1.61813014457002	0.928313361528415	1.0563701325357	1.15746038403145	MT	MTLE	0.54375	0.0312846896796417	0.54375	0.362530413625304	0.370328775826236	-1.58012582616291	0.0493145252059249	-0.669976273759973	0.952624961873517	MTLE1	Epithelial growth & repair, Vascular endothelial growth, Cellular adhesion
PID_ENDOTHELIN_PATHWAY	1.48583969791918	1.07732158014058	0.995773787240966	1.57313218093824	1.28301681155974	MT	MTLE	0.467353951890034	0.327628361858191	0.467353951890034	0.02698147714887	0.322329435696782	-1.4233895643218	0.0990226054078508	1.53390076499664	0.239877266073833	MTLE4	Oxidative stress response
PID_EPO_PATHWAY	0.936905665379804	1.33216664100458	1.30462901461488	1.05579176271925	1.15737327092963	MT	MTLE	0.179144385026738	0.149220489977728	0.179144385026738	0.368181818181818	0.218922769553256	0.919386826651948	0.71798095053909	1.0114955002565	0.779432287107665	MTLE1	Epithelial growth & repair, Vascular endothelial growth, Cellular adhesion
PID_ERBB1_RECEPTOR_PROXIMAL_PATHWAY	0.838051529888563	1.45993524200664	1.22814723789225	1.78055768341368	1.32667292330028	MT	MTLE	0.216494845360825	0.0831295843520782	0.216494845360825	0.00483672605711681	0.130239000282711	-0.893469218817635	0.75717017208413	0.932935246956483	0.840307276297839	MTLE1	Epithelial growth & repair, Vascular endothelial growth, Cellular adhesion
PID_ERBB2_ERBB3_PATHWAY	1.11612847374144	1.26300911597854	1.21326192810414	1.76503321067447	1.33935818212465	MT	MTLE	0.23046875	0.152671755725191	0.23046875	0.00595914768421621	0.154892100852352	-1.18082836523087	0.353857437896891	1.32459855645594	0.490338423758729	MTLE1	Epithelial growth & repair, Vascular endothelial growth, Cellular adhesion
PID_ERBB4_PATHWAY	1.17778109628478	1.45839563681805	0.607159799387396	0.93147542948217	1.0437029904931	MT	MTLE	0.922459893048128	0.0846325167037862	0.922459893048128	0.522727272727273	0.613069893881829	-1.20473645964241	0.351256908884996	0.897971361228168	0.849518129308074	MTLE1	Epithelial growth & repair, Vascular endothelial growth, Cellular adhesion
PID_FAK_PATHWAY	1.01092448363231	0.990825886209032	1.37342838854227	2.11093706450846	1.37152895572302	MT	MTLE	0.0736008625668094	0.489637305699482	0.0736008625668094	3.32328071312732E-05	0.159218065910058	1.04747103104819	0.563690896259704	1.52250815997007	0.251207568991481	MTLE1	Epithelial growth & repair, Vascular endothelial growth, Cellular adhesion
PID_FAS_PATHWAY	1.20188446912137	1.39513919611601	1.57580504691253	1.41886065365139	1.39792234145032	MT	MTLE	0.0210452626794812	0.102803738317757	0.0210452626794812	0.102137767220903	0.0617580077244055	-1.51155656410396	0.0552527317524045	-0.766174434758546	0.922015182884748	MTLE1	Epithelial growth & repair, Vascular endothelial growth, Cellular adhesion
PID_FCER1_PATHWAY	1.461738462951	1.65582253447376	1.87998736656951	2.04259314968888	1.76003537842079	MT	MTLE	0.00585489015470573	0.0414150301295658	0.00585489015470573	0.000256260407714394	0.0133452677116729	1.63904649367606	0.0428411902468461	1.58409939654916	0.230084365666022	MTLE1	Epithelial growth & repair, Vascular endothelial growth, Cellular adhesion
PID_FGF_PATHWAY	1.15015647750238	1.23705511882924	1.79210848718916	1.90656261402266	1.52147067438586	MT	MTLE	0.0073109973808802	0.211136890951276	0.0073109973808802	0.00120006846959352	0.0567397385456575	1.83432860665997	0.00687277471675548	1.76716949046107	0.110600876152928	MTLE1	Epithelial growth & repair, Vascular endothelial growth, Cellular adhesion
PID_GMCSF_PATHWAY	1.39114442350019	1.21174284623315	1.30505202582139	1.43425540372522	1.33554867481999	MT	MTLE	0.171779141104294	0.228110599078341	0.171779141104294	0.0847457627118644	0.164103660999699	1.0993937330527	0.485191867549382	1.40024846558228	0.408857534783461	MTLE1	Epithelial growth & repair, Vascular endothelial growth, Cellular adhesion
PID_IL1_PATHWAY	0.838586787024883	1.01150037409574	1.35897109022002	1.64296719960572	1.21300636273659	MT	MTLE	0.147757255936675	0.431818181818182	0.147757255936675	0.0102642221249663	0.184399228954125	-1.06941821291757	0.552260834563263	1.07950919098262	0.724730522282187	MTLE3	Cell-cell interaction, Extracellular matrix, Vesicle transport
PID_IL2_1PATHWAY	1.3985954765632	1.68114086964441	1.38052654428968	1.75068189208459	1.55273619564547	MT	MTLE	0.10431654676259	0.0138887023668045	0.10431654676259	0.00707888253307481	0.0574001696062648	-0.694389693427558	0.97407529985964	1.64354976288288	0.175867401483946	MTLE1	Epithelial growth & repair, Vascular endothelial growth, Cellular adhesion
PID_LYMPH_ANGIOGENESIS_PATHWAY	0.858247275266048	1.24537750302268	0.957508947986399	1.4134118737114	1.11863639999663	MT	MTLE	0.514511873350924	0.188636363636364	0.514511873350924	0.0986547085201794	0.329078704714597	1.49590543674074	0.158474069062427	0.971185623117737	0.80876880398746	MTLE1	Epithelial growth & repair, Vascular endothelial growth, Cellular adhesion
PID_LYSOPHOSPHOLIPID_PATHWAY	1.78098645574542	1.22360195952335	1.34443890457576	2.22883247340405	1.64446494831214	MT	MTLE	0.130111524163569	0.188916876574307	0.130111524163569	3.81917121734182E-06	0.112285936018166	-0.858551027618928	0.826298016040524	1.29932154596254	0.501352910026043	MTLE1	Epithelial growth & repair, Vascular endothelial growth, Cellular adhesion
PID_MAPK_TRK_PATHWAY	1.80839843933653	1.29077620041926	1.53610025037514	1.828239103976	1.61587849852673	MT	MTLE	0.0512120625749194	0.161214953271028	0.0512120625749194	0.00482092036058759	0.0671149996953636	-0.778053421428598	0.893117425074377	1.6036875809494	0.170297603830635	MTLE4	Oxidative stress response
PID_MET_PATHWAY	0.742847812560244	1.14743801062499	1.10205220591846	1.734760108467	1.18177453439267	MT	MTLE	0.304545454545455	0.237057220708447	0.304545454545455	0.00436560301038985	0.212628433202436	-0.817144795334127	0.893851812926957	1.42112884647539	0.238592099138404	MTLE1	Epithelial growth & repair, Vascular endothelial growth, Cellular adhesion
PID_NEPHRIN_NEPH1_PATHWAY	0.914790266951555	1.18965490362083	1.18443309595618	1.87456364494054	1.29086047786727	MT	MTLE	0.242666666666667	0.242562929061785	0.242666666666667	0.00185288208073277	0.182437286118963	-1.11914369653841	0.497185430463576	1.30648543654538	0.533244218922448	MTLE1	Epithelial growth & repair, Vascular endothelial growth, Cellular adhesion
PID_NFAT_TFPATHWAY	1.68283044372106	0.886824100070876	2.21891825547832	2.0178572600307	1.70160751482524	MT	MTLE	5.40506956434701E-06	0.6	5.40506956434701E-06	2.8844702272665E-05	0.15000991371035	-0.895558023852421	0.770656399108344	2.0939787766697	0.00262535362396826	MTLE4	Oxidative stress response
PID_PDGFRA_PATHWAY	0.999768742243693	1.17549804309058	1.72986379272374	1.71218636568664	1.40432923593616	MT	MTLE	0.00604940721995048	0.278651685393258	0.00604940721995048	0.00518992959252228	0.0739851073564204	-0.826197290861268	0.806048901610511	1.72210508947575	0.107358243779358	MTLE1	Epithelial growth & repair, Vascular endothelial growth, Cellular adhesion
PID_REELIN_PATHWAY	0.836036682992718	1.32612230607123	1.26338613143386	1.53488186226521	1.24010674569075	MT	MTLE	0.216358839050132	0.129545454545455	0.216358839050132	0.0249905031651281	0.146813408952712	1.47688455152821	0.170032141717987	1.13353167654385	0.700561660561661	MTLE3	Cell-cell interaction, Extracellular matrix, Vesicle transport
PID_REG_GR_PATHWAY	1.25758077711823	1.84776113591752	1.10159459066603	1.88610191741906	1.52325960528021	MT	MTLE	0.317991631799163	0.00179879074326958	0.317991631799163	0.00119940786186017	0.159745365550864	1.04895404886058	0.536291600633914	1.31697372900038	0.473278947574138	MTLE4	Oxidative stress response
PID_RETINOIC_ACID_PATHWAY	0.451827646052428	1.24864965748412	1.17635594855273	1.00942445753311	0.971564427405596	MT	MTLE	0.278551532033426	0.210280373831776	0.278551532033426	0.432304038004751	0.299921868975845	-0.807522161371044	0.850729354924079	-0.652139803289338	0.958771017032696	MTLE4	Oxidative stress response
PID_RHOA_REG_PATHWAY	0.994848367361827	0.739318423309733	0.835491476736698	0.744330910835361	0.828497294560904	MT	MTLE	0.66490765171504	0.821266968325792	0.66490765171504	0.802752293577982	0.738458641333463	0.728667742495754	0.93529710257559	0.921804552616052	0.851000927804249	MTLE3	Cell-cell interaction, Extracellular matrix, Vesicle transport
PID_S1P_S1P2_PATHWAY	1.5094180412834	1.25650829077495	1.33896280140154	1.922974830589	1.50696599101222	MT	MTLE	0.157754010695187	0.202672605790646	0.157754010695187	0.00184402128191341	0.130006162115733	0.581196143024969	0.985479101586036	1.65928030591503	0.209356370360776	MTLE4	Oxidative stress response
PID_SHP2_PATHWAY	1.24814492148368	1.4696076962486	0.901850628098218	1.73526577997432	1.33871725645121	MT	MTLE	0.609427609427609	0.0780141843971631	0.609427609427609	0.00932769695190471	0.326549275051072	1.05468836486154	0.547943115234375	0.892796367068038	0.862823016399659	MTLE1	Epithelial growth & repair, Vascular endothelial growth, Cellular adhesion
PID_TCR_CALCIUM_PATHWAY	1.67047021177519	1.03079113739073	1.59440775151966	1.65654299398101	1.48805302366664	MT	MTLE	0.0203333318090653	0.404494382022472	0.0203333318090653	0.00909596407060049	0.113564252427801	-1.03643163974365	0.595955056179775	1.94208798191168	0.0279863194886258	MTLE4	Oxidative stress response
PID_TCR_PATHWAY	1.06482920132068	0.570281356468697	0.727019701216761	0.986072843716288	0.837050775680607	MT	MTLE	0.811940298507463	0.963800904977376	0.811940298507463	0.441247002398082	0.757232126097596	1.55268803156034	0.0797083902949028	-0.682619572882245	0.953095790287441	MTLE1	Epithelial growth & repair, Vascular endothelial growth, Cellular adhesion
PID_TCR_RAS_PATHWAY	1.58222031135061	1.35576765236083	1.56665605128019	1.45791664476569	1.49064016493933	MT	MTLE	0.0244372015745357	0.123595505617978	0.0244372015745357	0.0852017937219731	0.0644179256222555	-0.698016283486208	0.909011216042684	1.42395107293017	0.465277604905695	MTLE4	Oxidative stress response
REACTOME_BMAL1_CLOCK_NPAS2_ACTIVATES_CIRCADIAN_GENE_EXPRESSION	1.16184148824955	0.741075877780723	0.825041898178177	1.16836435221768	0.974080904106533	MT	MTLE	0.658354114713217	0.797752808988764	0.658354114713217	0.295964125560538	0.602606290993934	1.18667857724836	0.425690983663959	1.16567708906529	0.67253224944895	MTLE2	Lipid metabolism
REACTOME_CD209_DC_SIGN_SIGNALING	1.10565921958404	0.94672215499574	1.10123098378178	1.13200369592795	1.07140401357238	MT	MTLE	0.340369393139842	0.527149321266968	0.340369393139842	0.309633027522936	0.379380283767397	-0.937015284543483	0.69509985910138	0.909799483062115	0.840773265262261	MTLE4	Oxidative stress response
REACTOME_CYCLIN_A_B1_B2_ASSOCIATED_EVENTS_DURING_G2_M_TRANSITION	0.811482360345738	1.32379121639041	0.982278338222632	0.6233851109674	0.935234256481545	MT	MTLE	0.503740648379052	0.146067415730337	0.503740648379052	0.899103139013453	0.513162962875474	-2.15792499488069	3.2823683336511E-06	0.5194010458693	0.993034497459276	MTLE5	SUMOylation, Cell cycle regulation
REACTOME_DOWNSTREAM_SIGNAL_TRANSDUCTION	0.720001262022521	1.33488695343191	1.51385219730986	1.60205233267792	1.29269818636055	MT	MTLE	0.0720461095100865	0.127610208816705	0.0720461095100865	0.0227587567307027	0.0736152961418952	0.636741720214787	0.976081688266801	0.906527015045167	0.855789231040421	MTLE1	Epithelial growth & repair, Vascular endothelial growth, Cellular adhesion
REACTOME_ERK_MAPK_TARGETS	1.04400052174552	1.75968160569095	0.687785604517748	0.614409319481289	1.02646926285888	MT	MTLE	0.844327176781003	0.01406202294245	0.844327176781003	0.940366972477064	0.66077083724538	0.673522780096322	0.944407782293289	-1.21347394871578	0.619886057943884	MTLE4	Oxidative stress response
REACTOME_ESR_MEDIATED_SIGNALING	1.42980502131755	1.39914592383738	1.0754854086294	1.77754883707044	1.42049629771369	MT	MTLE	0.302521008403361	0.0431192766440504	0.302521008403361	0.000281272181871137	0.162110641408161	-1.19256624319999	0.245520769838018	1.56678897516091	0.0581113533282275	MTLE4	Oxidative stress response
REACTOME_GLYCOSAMINOGLYCAN_METABOLISM	1.51075127789343	1.37168778985721	1.6692142136211	1.7371144577888	1.57219193479013	MT	MTLE	0.0181704632873543	0.113475177304965	0.0181704632873543	0.00923579920679332	0.0397629757716166	1.76750181982681	0.0048736617942293	-1.04781869634477	0.748222275350934	MTLE3	Cell-cell interaction, Extracellular matrix, Vesicle transport
REACTOME_HCMV_EARLY_EVENTS	0.831468459868069	1.10513266041849	0.670681808070269	1.44142878208024	1.01217792760927	MT	MTLE	0.941176470588235	0.302387267904509	0.941176470588235	0.060884075407111	0.561406071122023	-2.01923688722329	1.77655947340231E-05	-1.02819058279129	0.76099079237453	MTLE5	SUMOylation, Cell cycle regulation
REACTOME_HEME_SIGNALING	0.628625834953879	0.613186031726736	0.864405910743889	1.5587655142501	0.916245822918652	MT	MTLE	0.628242074927954	0.939675174013921	0.628242074927954	0.0336968903884233	0.557464053564563	1.94236219467248	0.00382916772372019	1.07017603360748	0.73039490254309	MTLE2	Lipid metabolism
REACTOME_HEPARAN_SULFATE_HEPARIN_HS_GAG_METABOLISM	1.48442962955525	1.00284560353711	1.11339652772206	1.46424493844426	1.26622917481467	MT	MTLE	0.334164588528678	0.447191011235955	0.334164588528678	0.0829596412556054	0.299619957387229	1.64767694802534	0.0373077065238831	-0.942994283539431	0.823110453162267	MTLE3	Cell-cell interaction, Extracellular matrix, Vesicle transport
REACTOME_INSULIN_RECEPTOR_SIGNALLING_CASCADE	0.979786864077177	1.26619350107728	0.993690926475603	1.08860066260631	1.08206798855909	MT	MTLE	0.469333333333333	0.196796338672769	0.469333333333333	0.341121495327103	0.369146125166635	0.918591534101965	0.717845745634479	0.540275074835446	0.993034497459276	MTLE1	Epithelial growth & repair, Vascular endothelial growth, Cellular adhesion
REACTOME_INTEGRIN_SIGNALING	1.17346150858721	1.0041357169202	1.00376060814428	1.14867401135898	1.08250796125267	MT	MTLE	0.481382978723404	0.448351648351648	0.481382978723404	0.299319727891156	0.427609333422403	2.27970971353147	2.85250371842508E-05	1.18344147409316	0.658995490592443	MTLE1	Epithelial growth & repair, Vascular endothelial growth, Cellular adhesion
REACTOME_INTERLEUKIN_17_SIGNALING	1.14132864591304	1.25434080758176	1.12418008176196	1.66681597800853	1.29666637831632	MT	MTLE	0.266129032258065	0.156657963446475	0.266129032258065	0.0126111379276446	0.175381791472562	-0.705564029846156	0.979494643044652	1.33931685539659	0.408857534783461	MTLE4	Oxidative stress response
REACTOME_IRS_MEDIATED_SIGNALLING	1.12780272541559	1.14436095861714	1.07395772687742	1.06848356288379	1.10365124344849	MT	MTLE	0.387862796833773	0.293181818181818	0.387862796833773	0.376681614349776	0.361397256549785	0.790772802052075	0.87962353560616	0.570703313210827	0.973745100374573	MTLE1	Epithelial growth & repair, Vascular endothelial growth, Cellular adhesion
REACTOME_MAPK_TARGETS_NUCLEAR_EVENTS_MEDIATED_BY_MAP_KINASES	1.33983468520868	2.18850954099322	1.52980150500435	1.80383583553951	1.71549539168644	MT	MTLE	0.0714836577345944	5.82891142956261E-05	0.0714836577345944	0.0065910151854157	0.037404154942225	0.711594541498559	0.917437187571471	1.54824015327374	0.249090487303689	MTLE4	Oxidative stress response
REACTOME_MEIOTIC_SYNAPSIS	0.822015959662182	1.18206281557403	1.31007069144929	1.0556182688581	1.0924419338859	MT	MTLE	0.165333333333333	0.251716247139588	0.165333333333333	0.371495327102804	0.238469560227265	-1.60157258088062	0.021816487768892	-0.712732717325335	0.936781609195402	MTLE5	SUMOylation, Cell cycle regulation
REACTOME_NRAGE_SIGNALS_DEATH_THROUGH_JNK	1.2794152898068	0.924147277848029	0.703372719621794	0.788770524590255	0.92392645296672	MT	MTLE	0.838440111420613	0.539719626168224	0.838440111420613	0.767220902612827	0.745955187905569	-0.881446299074395	0.769599836668028	1.10934426871744	0.693204915725945	MTLE3	Cell-cell interaction, Extracellular matrix, Vesicle transport
REACTOME_NUCLEAR_ENVELOPE_BREAKDOWN	0.880085626274214	1.42662368203976	1.24646950758932	1.18113239268923	1.18357780214813	MT	MTLE	0.202749140893471	0.097799511002445	0.202749140893471	0.236318407960199	0.184904050187396	-2.13218345241247	6.55523972178979E-06	-1.10612708132547	0.697943624038787	MTLE5	SUMOylation, Cell cycle regulation
REACTOME_P38MAPK_EVENTS	1.25311720090653	1.15212851883635	1.03141728378231	0.809331364213497	1.06149859193467	MT	MTLE	0.43640897755611	0.298876404494382	0.43640897755611	0.699551569506726	0.467811482278332	-0.518462451853509	0.984135093947375	-0.665090209093079	0.946858232163256	MTLE1	Epithelial growth & repair, Vascular endothelial growth, Cellular adhesion
REACTOME_PHOSPHOLIPID_METABOLISM	0.953472254139246	0.928093523633223	0.962496120869924	0.925855648754625	0.942479386849255	MT	MTLE	0.507772020725389	0.591549295774648	0.507772020725389	0.592356687898089	0.549862506280879	-1.04138482458903	0.511363636363636	0.634763629683704	0.999624374276537	MTLE3	Cell-cell interaction, Extracellular matrix, Vesicle transport
REACTOME_PI_METABOLISM	0.987284172795311	1.32124312329522	1.26121864860903	1.26433368102255	1.20851990643053	MT	MTLE	0.203125	0.14018691588785	0.203125	0.194647201946472	0.185271029458581	-0.794397987122416	0.928859630494797	1.10045658777388	0.70013556120817	MTLE3	Cell-cell interaction, Extracellular matrix, Vesicle transport
REACTOME_PLATELET_AGGREGATION_PLUG_FORMATION	1.17346150858721	1.0041357169202	1.00376060814428	1.14867401135898	1.08250796125267	MT	MTLE	0.481382978723404	0.448351648351648	0.481382978723404	0.299319727891156	0.427609333422403	2.30975457370495	1.72281681251551E-06	1.1335348866512	0.693423444488863	MTLE1	Epithelial growth & repair, Vascular endothelial growth, Cellular adhesion
REACTOME_RAF_INDEPENDENT_MAPK1_3_ACTIVATION	1.50021610110556	0.94300734025182	1.17581100514618	1.4100908900173	1.25728133413021	MT	MTLE	0.29287598944591	0.520454545454546	0.29287598944591	0.100896860986547	0.301775846333228	1.08157479190044	0.522861855352409	-1.23057528500933	0.595299019062489	MTLE4	Oxidative stress response
REACTOME_REGULATION_OF_LIPID_METABOLISM_BY_PPARALPHA	1.17758433744722	1.51981958905849	1.42663724675013	1.31512094551188	1.35979052969193	MT	MTLE	0.0386669649280078	0.023124944751301	0.0386669649280078	0.096875	0.0493334686518292	1.80636939080061	0.00400966219782855	0.594197376611954	1	MTLE2	Lipid metabolism
REACTOME_REGULATION_OF_PTEN_GENE_TRANSCRIPTION	0.923548582668249	0.874744596521284	1.15696652227734	1.40454053300915	1.08995005861901	MT	MTLE	0.230125523012552	0.673575129533679	0.230125523012552	0.0477622083318417	0.295397095972656	-1.08099395375004	0.508228123350475	1.36567985612833	0.416089494528596	MTLE4	Oxidative stress response
REACTOME_RET_SIGNALING	0.725391263970409	1.12624563612418	1.21751192661274	1.21922766664295	1.07209412333757	MT	MTLE	0.23936170212766	0.312087912087912	0.23936170212766	0.226757369614512	0.254392171489436	0.930891654781338	0.696746358365946	0.958283485076175	0.818811243121767	MTLE1	Epithelial growth & repair, Vascular endothelial growth, Cellular adhesion
REACTOME_RHOB_GTPASE_CYCLE	1.02065279502761	1.06507165282695	1.40267963722902	1.02623453143209	1.12865965412892	MT	MTLE	0.0848258025769258	0.347826086956522	0.0848258025769258	0.431635388739946	0.23727827021258	-1.48270857539663	0.0549094432818126	1.13987326777115	0.665759019741321	MTLE3	Cell-cell interaction, Extracellular matrix, Vesicle transport
REACTOME_RNA_POLYMERASE_II_PRE_TRANSCRIPTION_EVENTS	0.643719271806581	0.921520547797972	0.958582355474697	0.796279921240971	0.830025524080055	MT	MTLE	0.525821596244131	0.595687331536388	0.525821596244131	0.814589665653495	0.615480047419537	-1.98106548329614	5.35658925184343E-05	0.671677634299585	0.993034497459276	MTLE2	Lipid metabolism
REACTOME_RUNX1_REGULATES_GENES_INVOLVED_IN_MEGAKARYOCYTE_DIFFERENTIATION_AND_PLATELET_FUNCTION	0.717172559286464	0.361157862272425	1.14098205854269	1.2557370790011	0.868762389775668	MT	MTLE	0.307486631016043	1	0.307486631016043	0.204545454545455	0.454879679144385	0.752344108624517	0.904623491771397	0.974866720595323	0.811649089586128	MTLE5	SUMOylation, Cell cycle regulation
REACTOME_SIGNALING_BY_FGFR1_IN_DISEASE	1.37795670469843	1.40390049643923	1.37847374202867	1.11546024091971	1.31894779602151	MT	MTLE	0.132978723404255	0.107692307692308	0.132978723404255	0.326530612244898	0.175045091686429	0.862194379261753	0.797126993919098	1.08468494600914	0.719482496194825	MTLE1	Epithelial growth & repair, Vascular endothelial growth, Cellular adhesion
REACTOME_SIGNALING_BY_FGFR_IN_DISEASE	0.91329968600437	1.12747860526544	1.21652097995822	0.749597386289869	1.00172416437947	MT	MTLE	0.223048327137546	0.292191435768262	0.223048327137546	0.836411609498681	0.393674924885509	-0.951306074795824	0.691790327746344	0.724718736606059	0.950720795360398	MTLE1	Epithelial growth & repair, Vascular endothelial growth, Cellular adhesion
REACTOME_SIGNALING_BY_FLT3_FUSION_PROTEINS	0.831337163532206	0.831579761459798	1.06665182101793	1.2326582167844	0.990556740698584	MT	MTLE	0.393139841688654	0.680995475113122	0.393139841688654	0.217889908256881	0.421291266686828	1.25122204772052	0.378605769230769	-0.795830413627723	0.899502393122992	MTLE1	Epithelial growth & repair, Vascular endothelial growth, Cellular adhesion
REACTOME_SIGNALING_BY_INSULIN_RECEPTOR	1.43864859115723	0.79661826848691	0.941639240777143	0.798414656942485	0.993830189340941	MT	MTLE	0.540441176470588	0.77020202020202	0.540441176470588	0.77319587628866	0.656070062357964	1.10213809120916	0.462659586487403	-0.940867156127417	0.839529599362169	MTLE1	Epithelial growth & repair, Vascular endothelial growth, Cellular adhesion
REACTOME_SIGNALING_BY_NUCLEAR_RECEPTORS	1.35180941935476	1.37474748649111	1.04990477882308	1.80542593167255	1.39547190408537	MT	MTLE	0.326732673267327	0.0401085605129543	0.326732673267327	0.000106263210877006	0.173420042564621	1.50343708886407	0.0162137276401973	1.32503054212999	0.233575908754815	MTLE4	Oxidative stress response
REACTOME_SIGNALING_BY_TYPE_1_INSULIN_LIKE_GROWTH_FACTOR_1_RECEPTOR_IGF1R	1.06505196445492	1.14696738448206	1.10474839762214	1.17167392393966	1.1221104176247	MT	MTLE	0.337730870712401	0.269230769230769	0.337730870712401	0.268348623853211	0.303260283627196	0.898007765842604	0.757740205855941	0.720298128119971	0.936781609195402	MTLE1	Epithelial growth & repair, Vascular endothelial growth, Cellular adhesion
REACTOME_SIGNALLING_TO_ERKS	0.787732892101075	1.15271045376368	0.533744405891252	0.495677286020692	0.742466259444174	MT	MTLE	0.95959595959596	0.267139479905437	0.95959595959596	0.990074441687345	0.794101460196175	0.544217556695468	0.996941489361702	0.683477276204741	0.953095790287441	MTLE1	Epithelial growth & repair, Vascular endothelial growth, Cellular adhesion
REACTOME_SIGNALLING_TO_RAS	1.29563447326335	1.19255651041926	0.929131740548118	0.801497932596744	1.05470516420687	MT	MTLE	0.547872340425532	0.250549450549451	0.547872340425532	0.718820861678005	0.51627874826963	0.657186232588323	0.952369039875919	0.653767844927356	0.954053973549386	MTLE1	Epithelial growth & repair, Vascular endothelial growth, Cellular adhesion
REACTOME_SYNTHESIS_OF_PIPS_AT_THE_PLASMA_MEMBRANE	1.0564091174226	1.27110509686675	1.29650221142778	1.35661045036835	1.24515671902137	MT	MTLE	0.184491978609626	0.191536748329621	0.184491978609626	0.136363636363636	0.174221085478127	0.745529398950587	0.928832184201423	1.21286972033736	0.588713318284424	MTLE3	Cell-cell interaction, Extracellular matrix, Vesicle transport
REACTOME_TIE2_SIGNALING	0.758375821226843	1.35814041074492	1.19449821003859	1.25398490557699	1.14124983689683	MT	MTLE	0.271820448877805	0.123595505617978	0.271820448877805	0.23542600896861	0.22566560308555	0.740252891087237	0.895829930053314	0.64943463814905	0.950720795360398	MTLE1	Epithelial growth & repair, Vascular endothelial growth, Cellular adhesion
REACTOME_TP53_REGULATES_TRANSCRIPTION_OF_DNA_REPAIR_GENES	0.985361676653549	1.00031231542573	1.37894092065508	1.45261740377999	1.20430807912859	MT	MTLE	0.07955850666412	0.427835051546392	0.07955850666412	0.0519965924992977	0.159737164343482	-2.00993610034691	9.63279323504561E-05	1.252459388693	0.533244218922448	MTLE2	Lipid metabolism
REACTOME_TRANSCRIPTIONAL_REGULATION_OF_WHITE_ADIPOCYTE_DIFFERENTIATION	0.977544597279867	1.11662494732683	1.41051092083556	1.7034941708261	1.30204365906709	MT	MTLE	0.105494973003127	0.286103542234332	0.105494973003127	0.00590651469556904	0.125750000734039	1.03249180101861	0.555861617787572	0.753525417577562	0.950720795360398	MTLE5	SUMOylation, Cell cycle regulation
BIOCARTA_AGR_PATHWAY	1.08917534424772	0.972293605387992	1.15736468850837	2.00596297279474	1.30619915273471	FALSE	MTLE	0.277333333333333	0.478260869565217	0.277333333333333	0.000278391821642892	0.258301482013382	1.13191056723722	0.450193077311851	1.38185612984591	0.477209753911647	MTLE4	Oxidative stress response
BIOCARTA_CDMAC_PATHWAY	1.64209062970705	1.17872637409906	1.68611155427523	1.84174813135158	1.58716917235823	FALSE	MTLE	0.0116859457977079	0.261363636363636	0.0116859457977079	0.000741498521458464	0.0713692566201277	0.528804415076374	0.984135093947375	1.23924388453594	0.595299019062489	MTLE4	Oxidative stress response
BIOCARTA_FAS_PATHWAY	0.828562565049176	0.791195754969346	1.44112330376773	1.5776905084423	1.15964303305714	FALSE	MTLE	0.109625668449198	0.734966592427617	0.109625668449198	0.0321315358238037	0.246587366287454	-1.72212291349521	0.0133218646277363	0.75136479299856	0.922015182884748	MTLE2	Lipid metabolism
BIOCARTA_G2_PATHWAY	0.727559702405369	1.4395514659579	0.696344707397405	1.637434914316	1.12522269751917	FALSE	MTLE	0.827930174563591	0.0898876404494382	0.827930174563591	0.0117662724315888	0.439378565502052	-1.99060567844975	0.000134024969678652	-1.00441273064413	0.787215909090909	MTLE2	Lipid metabolism
BIOCARTA_GPCR_PATHWAY	0.989110524616133	0.827409019485715	1.26795333501413	1.7556031056501	1.21001899619152	FALSE	MTLE	0.184438040345821	0.693735498839907	0.184438040345821	0.00624533012664405	0.267214227414548	-1.12394621138344	0.493945990393901	1.77814218089792	0.135476941376198	MTLE4	Oxidative stress response
BIOCARTA_IL2RB_PATHWAY	1.02543244014294	1.4522543093902	1.01633743165183	1.10503081483411	1.14976374900477	FALSE	MTLE	0.426183844011142	0.0747663551401869	0.426183844011142	0.320665083135392	0.311949781574466	0.638546719251492	0.967644466826136	1.35989211796203	0.471848313793602	MTLE1	Epithelial growth & repair, Vascular endothelial growth, Cellular adhesion
KEGG_BLADDER_CANCER	0.770618527735485	1.10659539304003	1.30340233980885	1.58297598811715	1.19089806217538	FALSE	MTLE	0.171052631578947	0.315294117647059	0.171052631578947	0.0351908411938214	0.173147555499694	-1.3850530891901	0.156237487180414	-0.874525284578256	0.862823016399659	MTLE4	Oxidative stress response
KEGG_COLORECTAL_CANCER	0.929993689496769	1.19494080070147	1.01991883383019	1.62466860850951	1.19238048313448	FALSE	MTLE	0.408560311284047	0.207070707070707	0.408560311284047	0.0176711553492318	0.260465621247008	0.943560825450037	0.691790327746344	1.61201495210689	0.16361384603576	MTLE1	Epithelial growth & repair, Vascular endothelial growth, Cellular adhesion
KEGG_GNRH_SIGNALING_PATHWAY	0.930328644126251	1.03138420492439	0.798975245467591	1.38464241546817	1.0363326274966	FALSE	MTLE	0.810924369747899	0.40053050397878	0.810924369747899	0.0771349862258953	0.524878557425118	-1.12367352598707	0.414076406956045	1.22822427527329	0.581745656851939	MTLE4	Oxidative stress response
KEGG_HEDGEHOG_SIGNALING_PATHWAY	1.17139188874721	0.781794749703282	1.24414932360458	1.24549653263015	1.11070812367131	FALSE	MTLE	0.229551451187335	0.763636363636364	0.229551451187335	0.213004484304933	0.358935937578992	-0.916324291063626	0.734573672400898	1.18799255548445	0.650675817634288	MTLE2	Lipid metabolism
PID_ARF6_PATHWAY	1.09784673905806	0.751247939070663	1.1109331714875	1.17815409393413	1.03454548588759	FALSE	MTLE	0.329815303430079	0.809954751131222	0.329815303430079	0.263761467889908	0.433336706470322	1.33230860509841	0.262921348314607	0.494671662028093	0.994139337941478	MTLE3	Cell-cell interaction, Extracellular matrix, Vesicle transport
PID_AVB3_OPN_PATHWAY	1.3778396067671	0.993377903131474	1.24468251354042	2.11190846374378	1.43195212179569	FALSE	MTLE	0.194986072423398	0.453271028037383	0.194986072423398	0.00011676805420292	0.210839985234596	1.37894511801877	0.239701933983259	1.23603138271561	0.590164632717824	MTLE1	Epithelial growth & repair, Vascular endothelial growth, Cellular adhesion
PID_CD40_PATHWAY	1.53822453925737	1.23447504681406	1.59942236409399	1.59230356123538	1.4911063778502	FALSE	MTLE	0.03879439652029	0.210989010989011	0.03879439652029	0.0313801911175438	0.0799894987867837	1.45413874485546	0.195325620210518	0.985498560443743	0.796006151662132	MTLE4	Oxidative stress response
PID_ERBB1_INTERNALIZATION_PATHWAY	1.0481358358845	0.94828603688987	0.619966164153636	1.24453362146629	0.965230414598574	FALSE	MTLE	0.914089347079038	0.518337408312958	0.914089347079038	0.18407960199005	0.632648926115271	-0.604358859733885	0.997163546244845	1.64373977727372	0.209356370360776	MTLE1	Epithelial growth & repair, Vascular endothelial growth, Cellular adhesion
PID_FOXM1_PATHWAY	0.828103066770178	0.788862490449195	1.71928186983495	1.62659720688452	1.24071115848471	FALSE	MTLE	0.0097229348076471	0.759090909090909	0.0097229348076471	0.0119331671343751	0.197617486460145	-2.21528393005284	1.38366562585212E-06	1.92201565310281	0.0234740925781179	MTLE5	SUMOylation, Cell cycle regulation
PID_IFNG_PATHWAY	0.604836385418225	1.12099703441438	0.75381633565929	1.50314128730686	0.995697760699689	FALSE	MTLE	0.828947368421053	0.301176470588235	0.828947368421053	0.0551763732669961	0.503561895174334	-1.25610247772647	0.262921348314607	-0.61723393240498	0.967757895604849	MTLE4	Oxidative stress response
PID_IL12_STAT4_PATHWAY	1.57313144831337	0.915408917664715	1.47906456528543	1.91185671823888	1.4698654123756	FALSE	MTLE	0.0773067331670823	0.546067415730337	0.0773067331670823	0.000328218894906333	0.175252275239852	1.09857768276455	0.509719568425991	1.74371404846529	0.141809611088331	MTLE4	Oxidative stress response
PID_RET_PATHWAY	1.14619343678646	0.861962289615037	0.801378365919145	1.7084064041462	1.12948512411671	FALSE	MTLE	0.764309764309764	0.671394799054373	0.764309764309764	0.0113594120787468	0.552843434938162	0.964660177373876	0.645991568078773	1.01575368625877	0.780340963956469	MTLE1	Epithelial growth & repair, Vascular endothelial growth, Cellular adhesion
REACTOME_CARGO_CONCENTRATION_IN_THE_ER	1.16685029491105	0.55197140760379	1.34541770796867	0.958298336043254	1.00563443663169	FALSE	MTLE	0.135446685878963	0.976798143851508	0.135446685878963	0.502358490566038	0.437512501543868	1.50676371297387	0.140687239461374	-1.54440930951151	0.249090487303689	MTLE2	Lipid metabolism
REACTOME_ESTROGEN_DEPENDENT_GENE_EXPRESSION	1.27913651523335	1.04032850890926	1.34090516095455	1.88918535031279	1.38738888385249	FALSE	MTLE	0.0523239788479677	0.348066298342541	0.0523239788479677	0.00028759107405216	0.113250461778132	-1.06381103329165	0.509719568425991	1.79380801091352	0.0170852516851438	MTLE5	SUMOylation, Cell cycle regulation
REACTOME_FCERI_MEDIATED_MAPK_ACTIVATION	1.61166243852434	0.910539457486719	1.4048630569257	1.49552148690121	1.35564660995949	FALSE	MTLE	0.112391930835735	0.556844547563805	0.112391930835735	0.0660377358490566	0.211916536271083	-1.89855751628744	0.000556189995176328	1.54206323339506	0.233575908754815	MTLE1	Epithelial growth & repair, Vascular endothelial growth, Cellular adhesion
REACTOME_FORMATION_OF_RNA_POL_II_ELONGATION_COMPLEX	0.641532311481338	0.946684776821947	1.11277076692589	0.704193220158965	0.851295268847035	FALSE	MTLE	0.26890756302521	0.536388140161725	0.26890756302521	0.92797783933518	0.500545276386831	-1.78946996637194	0.00216215656417832	-0.523588800436425	0.999624374276537	MTLE2	Lipid metabolism
REACTOME_HCMV_LATE_EVENTS	0.572955590737158	0.881020643531128	0.969962508364593	0.731709868624319	0.7889121528143	FALSE	MTLE	0.50197628458498	0.664961636828645	0.50197628458498	0.88121546961326	0.637532418902966	-1.92575285028368	0.000394086810115872	0.756480057155311	0.945374130607291	MTLE5	SUMOylation, Cell cycle regulation
REACTOME_HDACS_DEACETYLATE_HISTONES	0.715775529864642	0.566108910231985	0.608474128191028	0.49429635254493	0.596163730208146	FALSE	MTLE	0.946043165467626	0.97029702970297	0.946043165467626	0.997506234413965	0.964972398763047	-1.47782986083986	0.127619922212619	0.696040558155241	0.94986410595819	MTLE5	SUMOylation, Cell cycle regulation
REACTOME_MEIOSIS	0.739052640484399	1.44350059829131	1.4680057358152	1.51454177533173	1.29127518748066	FALSE	MTLE	0.0734014520615149	0.08274231678487	0.0734014520615149	0.0365664984999647	0.0665279298519661	-2.15940416601837	4.04415896052624E-06	-0.667653959361942	0.954053973549386	MTLE5	SUMOylation, Cell cycle regulation
REACTOME_MITOTIC_PROPHASE	0.658922394576853	1.36293634368063	1.0019996354723	1.03030278092883	1.01354028866465	FALSE	MTLE	0.45021645021645	0.0815217391304348	0.45021645021645	0.384393063583815	0.341586925786788	-2.19644895666587	4.73338241864205E-07	-0.818532446353753	0.911156224918559	MTLE5	SUMOylation, Cell cycle regulation
REACTOME_MRNA_DECAY_BY_3_TO_5_EXORIBONUCLEASE	0.466395343811201	1.02813550874407	1.13591818699018	1.62803224991444	1.06462032236497	FALSE	MTLE	0.308707124010554	0.418552036199095	0.308707124010554	0.0152798751528908	0.262811539843273	-1.9394808549712	0.000624715706086998	1.42558918374538	0.465955052762826	MTLE2	Lipid metabolism
REACTOME_NCAM_SIGNALING_FOR_NEURITE_OUT_GROWTH	0.816682188505067	0.738460872026986	0.722816716040196	0.833928464854703	0.777972060356738	FALSE	MTLE	0.799472295514512	0.823529411764706	0.799472295514512	0.676605504587156	0.774769876845221	1.13924959735836	0.414552029872997	0.74493629851787	0.922015182884748	MTLE1	Epithelial growth & repair, Vascular endothelial growth, Cellular adhesion
REACTOME_O_LINKED_GLYCOSYLATION	1.00044061097504	0.861263609527964	1.45132956818765	1.38390642284925	1.17423505288498	FALSE	MTLE	0.0955223880597015	0.667420814479638	0.0955223880597015	0.112709832134293	0.242793855683333	-1.58818747388761	0.0084365500583279	-1.09986956676052	0.718573743922204	MTLE2	Lipid metabolism
REACTOME_O_LINKED_GLYCOSYLATION_OF_MUCINS	1.00894217417987	0.882698749958086	1.44637418302744	1.22677999244942	1.1411987749037	FALSE	MTLE	0.088	0.588100686498856	0.088	0.22196261682243	0.246515825830321	-2.03617270149147	6.60524373420354E-05	-1.19674422129408	0.638762203979595	MTLE2	Lipid metabolism
REACTOME_PROTEIN_PROTEIN_INTERACTIONS_AT_SYNAPSES	0.472853661145633	0.578983965324512	0.65070853465114	0.879700438020577	0.645561649785465	FALSE	MTLE	0.874233128834356	0.956221198156682	0.874233128834356	0.61501210653753	0.829924890590731	1.00775285912803	0.604841713221601	0.738741126090171	0.936781609195402	MTLE3	Cell-cell interaction, Extracellular matrix, Vesicle transport
REACTOME_RETROGRADE_TRANSPORT_AT_THE_TRANS_GOLGI_NETWORK	0.613990128625112	0.516539738505382	1.02995829123906	0.953142706877048	0.778407716311651	FALSE	MTLE	0.410071942446043	0.982673267326733	0.410071942446043	0.523690773067332	0.581626981321538	-1.43105416222146	0.118322648270524	1.31967329297856	0.477209753911647	MTLE3	Cell-cell interaction, Extracellular matrix, Vesicle transport
REACTOME_RNA_POLYMERASE_II_TRANSCRIBES_SNRNA_GENES	0.660982076765033	0.760785603042851	1.40870128893161	1.12542754876202	0.988974129375379	FALSE	MTLE	0.0631744140417923	0.835543766578249	0.0631744140417923	0.256198347107438	0.304522735442318	-1.80177549955302	0.000624715706086998	1.10848894652145	0.701853350801505	MTLE2	Lipid metabolism
REACTOME_SENESCENCE_ASSOCIATED_SECRETORY_PHENOTYPE_SASP	0.944816858260756	0.787960864405894	1.26538590858843	1.47519287675299	1.11833912700202	FALSE	MTLE	0.198529411764706	0.777777777777778	0.198529411764706	0.0387513158297592	0.303396979284237	-1.38531948084181	0.180708795148892	1.39462369493237	0.416089494528596	MTLE4	Oxidative stress response
REACTOME_SIGNALING_BY_PDGF	0.735163123515401	1.3327047186101	1.45251896005777	1.56043649846599	1.27020582516232	FALSE	MTLE	0.0955223880597015	0.124434389140271	0.0955223880597015	0.0263696860840457	0.08546221283593	1.98345053415976	0.000914042011046804	1.28054716210959	0.524405569798422	MTLE1	Epithelial growth & repair, Vascular endothelial growth, Cellular adhesion
REACTOME_SIGNALING_BY_RETINOIC_ACID	0.833074287586147	0.938841766004078	0.950532826127735	0.86372469938108	0.89654339477476	FALSE	MTLE	0.517150395778364	0.531818181818182	0.517150395778364	0.623318385650224	0.547359339756284	1.71097244637963	0.027959608095913	-1.03732497481546	0.776052470416247	MTLE2	Lipid metabolism
REACTOME_SUMOYLATION_OF_CHROMATIN_ORGANIZATION_PROTEINS	0.540868848609312	1.51463154041027	1.02115342745342	1.24687873333665	1.08088313745242	FALSE	MTLE	0.409448818897638	0.0386516980512765	0.409448818897638	0.177897574123989	0.258861727492635	-1.95620930650743	0.000256724620327027	-0.560970112551175	0.998233927757797	MTLE5	SUMOylation, Cell cycle regulation
REACTOME_SUMOYLATION_OF_RNA_BINDING_PROTEINS	0.497006950679419	1.18229966203709	0.838369075458748	1.19195707872617	0.927408191725354	FALSE	MTLE	0.661870503597122	0.232673267326733	0.661870503597122	0.211970074812968	0.442096087333486	-1.87564019727288	0.00103512924579643	0.641032810419715	0.977375496747954	MTLE5	SUMOylation, Cell cycle regulation
REACTOME_SUMOYLATION_OF_SUMOYLATION_PROTEINS	0.56098839519369	1.63195164168199	1.20551025421339	1.18107026703638	1.14488013953136	FALSE	MTLE	0.236196319018405	0.0322310369009885	0.236196319018405	0.246973365617433	0.187899260138808	-1.98593788235209	0.000199352828734069	-0.716407680135655	0.945374130607291	MTLE5	SUMOylation, Cell cycle regulation
REACTOME_SUMOYLATION_OF_UBIQUITINYLATION_PROTEINS	0.441632216991458	1.80950587462633	1.33004077900093	1.13760681020843	1.17969642020679	FALSE	MTLE	0.158064516129032	0.01042455613085	0.158064516129032	0.281553398058252	0.152026746611792	-1.96477979819992	0.000280223933413198	-0.916212239897473	0.840773265262261	MTLE5	SUMOylation, Cell cycle regulation
BIOCARTA_CARM_ER_PATHWAY	-1.331507956805	-0.944530308296364	-0.496635766858161	0.750121199353109	-0.505638208151603	PT	FALSE	0.960127591706539	0.539823008849557	0.960127591706539	0.815420560747664	0.818874688252575	-1.12900473879944	0.485191867549382	-0.703076100146432	0.936781609195402	NA	NA
BIOCARTA_ERAD_PATHWAY	-1.17737810318127	-1.19099932493812	0.55144516313659	0.824384854129509	-0.248136852713322	PT	FALSE	0.963060686015831	0.261565836298932	0.963060686015831	0.670403587443946	0.714522698943635	-0.809642981722565	0.827506684491979	-0.559002290334944	0.976848261465378	NA	NA
BIOCARTA_HDAC_PATHWAY	-1.36727255741526	-1.10212029146234	-0.81903699209946	1.02246533976473	-0.566491125303085	PT	FALSE	0.696629213483146	0.359430604982206	0.696629213483146	0.446188340807175	0.549719343188918	0.976815478461914	0.650807437184385	0.858078480119816	0.864888187125914	NA	NA
BIOCARTA_RACCYCD_PATHWAY	-0.929861043620742	-1.10128536557912	-0.674648917750974	1.67742128288454	-0.257093511016573	PT	FALSE	0.869565217391304	0.326785714285714	0.869565217391304	0.0102640382849403	0.519045046838316	-1.3760478043127	0.202731847591661	-0.984536903495806	0.789002300594452	NA	NA
BIOCARTA_VEGF_PATHWAY	-0.865991174001815	-0.928595879151003	0.684081020167591	1.36091252944833	0.0626016241157769	PT	FALSE	0.852367688022284	0.569686411149826	0.852367688022284	0.137767220902613	0.603047252024252	-0.806740649343965	0.849838427214795	-0.690233933390326	0.948098434004474	NA	NA
BIOCARTA_VIP_PATHWAY	1.08744306886306	-1.33747691953152	-0.943878150692271	1.34335724853502	0.0373613117935721	PT	FALSE	0.560192616372392	0.139285714285714	0.560192616372392	0.126146788990826	0.346454434005331	-1.34575922009991	0.25462368488635	-0.875587361746068	0.862823016399659	NA	NA
BIOCARTA_WNT_PATHWAY	-1.35590851673894	-1.02006227087818	0.616722927330855	0.897227989158143	-0.215504967782032	PT	FALSE	0.902743142144638	0.452423698384201	0.902743142144638	0.598654708520179	0.714141172798414	-0.528533298444922	0.995439992238285	1.33576785851169	0.505055446836269	NA	NA
KEGG_BUTANOATE_METABOLISM	-1.55207307225186	0.91312108603847	-1.61989461741482	-0.903555021081445	-0.790600406177416	PT	FALSE	0.0181584601742959	0.552204176334107	0.0181584601742959	0.579584775086505	0.292026467942301	-1.0642104757678	0.554554890707046	-1.45122371327741	0.408097799511002	NA	NA
KEGG_ENDOMETRIAL_CANCER	-0.853883514598711	0.997742783247527	1.30812678586264	1.11212455935342	0.641027653466218	PT	FALSE	0.132295719844358	0.46969696969697	0.132295719844358	0.283819628647215	0.254527009508225	0.744860604418437	0.924303273700864	1.32017117187246	0.484153316270105	NA	NA
KEGG_GLYCEROLIPID_METABOLISM	-0.810761910526795	-1.15331443212803	-0.788243142036493	0.920556626184969	-0.457940714626587	PT	FALSE	0.714285714285714	0.319642857142857	0.714285714285714	0.552752293577982	0.575241644823067	0.772468551057167	0.896068271868333	-1.37447693808137	0.490338423758729	NA	NA
KEGG_HOMOLOGOUS_RECOMBINATION	-1.16375702866444	-0.932069175136333	0.682276845708735	-1.55404004068331	-0.741897349693835	PT	FALSE	0.84788029925187	0.549371633752244	0.84788029925187	0.0262350595173184	0.567841822943326	-2.04546233841019	7.66271641832341E-05	-0.854089656354066	0.872572160256707	NA	NA
KEGG_INOSITOL_PHOSPHATE_METABOLISM	0.72589635620602	-0.538855481099806	-0.897873144798774	-1.32162605288624	-0.5081145806447	PT	FALSE	0.609951845906902	0.960714285714286	0.609951845906902	0.159010600706714	0.584907144558701	-0.825630973269088	0.853371164759065	-0.880636999479339	0.862823016399659	NA	NA
KEGG_NOTCH_SIGNALING_PATHWAY	-0.380928596897313	0.76148787360572	-0.56360239654804	1.07636666443993	0.223330886150074	PT	FALSE	0.954419889502762	0.821951219512195	0.954419889502762	0.341772151898734	0.768140787604114	0.945777165931903	0.696746358365946	1.35615222693781	0.460103270223752	NA	NA
KEGG_N_GLYCAN_BIOSYNTHESIS	-1.53651928080352	-0.797824182306864	0.71013092134357	-0.830993180498088	-0.613801430566225	PT	FALSE	0.859106529209622	0.765598650927487	0.859106529209622	0.726666666666667	0.802619594003349	-1.18742576583961	0.351589749949618	-0.794661679156479	0.911888111888112	NA	NA
KEGG_OOCYTE_MEIOSIS	-0.746220854884483	-1.13023484944037	-0.771830565380187	0.92299894959936	-0.431321830026421	PT	FALSE	0.80674448767834	0.269716088328076	0.80674448767834	0.580924855491329	0.616032479794021	-2.13323202771989	9.7474840466844E-08	0.781184907969396	0.945103756951038	NA	NA
KEGG_PHOSPHATIDYLINOSITOL_SIGNALING_SYSTEM	-0.978688069006638	-0.80931368432604	0.950893556408947	0.716097425321531	-0.0302526929005499	PT	FALSE	0.5	0.740418118466899	0.5	0.875912408759124	0.654082631806506	-0.890446909582079	0.780830406940715	1.08169851284213	0.709081022294725	NA	NA
KEGG_RNA_DEGRADATION	-1.53740460367713	0.755381020989417	-1.12490528680218	-0.999452259158528	-0.726595282162106	PT	FALSE	0.31758530183727	0.842783505154639	0.31758530183727	0.476947535771065	0.488725411150061	-2.0680169114877	3.0776360281817E-05	0.695085747324162	0.964595449443934	NA	NA
KEGG_SMALL_CELL_LUNG_CANCER	0.873265276429809	-1.01264628562405	1.06167593122704	1.66601677155365	0.647077923396614	PT	FALSE	0.349442379182156	0.439669421487603	0.349442379182156	0.013846325869363	0.28810012643032	-1.09968805915794	0.453958944281525	1.3745013955056	0.408097799511002	NA	NA
KEGG_SPHINGOLIPID_METABOLISM	-1.13499738786685	-0.471861969322203	1.24226075626324	1.23693755808846	0.218084739290662	PT	FALSE	0.234828496042216	0.98932384341637	0.234828496042216	0.2152466367713	0.418556868068026	-0.88128223548593	0.780830406940715	0.59777648060402	0.967526964429756	NA	NA
KEGG_SPLICEOSOME	-1.87103918411485	1.07722362494194	-1.38451921989232	-1.15837635049044	-0.834177782388918	PT	FALSE	0.0441014332965821	0.3	0.0441014332965821	0.208613728129206	0.149204148680593	-2.21179107756895	5.26527603284311E-08	-1.2879570927239	0.460483113565498	NA	NA
KEGG_TGF_BETA_SIGNALING_PATHWAY	-0.806749757896037	0.805892367659555	0.824835764329922	1.20767925220776	0.5079144065753	PT	FALSE	0.71003717472119	0.753148614609572	0.71003717472119	0.195250659630607	0.592118405920639	1.47045975240873	0.108362190745057	-1.15690877649155	0.656078552017638	NA	NA
KEGG_THYROID_CANCER	0.864339018806709	-1.00962053709091	-0.537468070427934	0.70380067412535	0.00526277135330419	PT	FALSE	0.961538461538462	0.461267605633803	0.961538461538462	0.871670702179177	0.814003807722476	0.644562680798389	0.969964155411893	1.20343428815097	0.595299019062489	NA	NA
KEGG_TIGHT_JUNCTION	0.868635867164667	-1.41644715298904	-0.954046790522276	1.52179114698459	0.00498326765948476	PT	FALSE	0.535506402793946	0.0548180346879804	0.535506402793946	0.00532254361398707	0.282788345972465	1.13132253785583	0.380396497937003	-0.986017991273826	0.796006151662132	NA	NA
KEGG_VASCULAR_SMOOTH_MUSCLE_CONTRACTION	-0.505579170300031	-0.841423463002414	-1.0849284051278	1.01427439723487	-0.354414160298845	PT	FALSE	0.368983957219251	0.698205546492659	0.368983957219251	0.452830188679245	0.472250912402602	1.08861832472275	0.460905074307136	1.02668703266613	0.769799214922586	NA	NA
KEGG_WNT_SIGNALING_PATHWAY	-0.938233478704084	-1.00618497090403	0.684368977543609	1.3043485037591	0.0110747579236495	PT	FALSE	0.94300518134715	0.4578125	0.94300518134715	0.090625	0.608611965673575	0.703845929523039	0.993115562282252	1.41039140100395	0.312812581607154	NA	NA
PID_AMB2_NEUTROPHILS_PATHWAY	-1.09945566188	-0.718972831064226	-0.916783520017208	1.30075777518114	-0.358613559445073	PT	FALSE	0.597110754414125	0.825622775800712	0.597110754414125	0.181614349775785	0.550364658601187	1.86378010697646	0.00606989347087792	-0.917244876561216	0.839529599362169	NA	NA
PID_AR_PATHWAY	-1.53672773961062	-0.917337229651708	-0.742921761356956	0.976550925888696	-0.555108951182648	PT	FALSE	0.820445609436435	0.602272727272727	0.820445609436435	0.480662983425414	0.680956732392753	-1.14237614491427	0.421554915672563	-0.994923377484683	0.781098169717138	NA	NA
PID_AURORA_B_PATHWAY	-1.40214548296876	-1.27138106924858	-0.79818732613121	1.08992910596707	-0.595446193095371	PT	FALSE	0.712680577849117	0.188612099644128	0.712680577849117	0.354260089686099	0.492058336257115	-2.3193582438878	4.01776001974222E-08	-1.55906938372672	0.306948020010051	NA	NA
PID_BETA_CATENIN_DEG_PATHWAY	0.687346600492027	-1.0869737086022	0.683274181153822	0.955780640824192	0.309856928466959	PT	FALSE	0.841688654353562	0.379003558718861	0.841688654353562	0.526905829596413	0.647321674255599	-0.528465432630953	0.988962779847498	1.42365949962365	0.465955052762826	NA	NA
PID_BETA_CATENIN_NUC_PATHWAY	-0.955547255294746	-1.57795113715234	0.734346970689543	1.4300116460548	-0.0922849439256841	PT	FALSE	0.874015748031496	0.0201347600681979	0.874015748031496	0.0757808413552863	0.460986774371619	0.835100099138277	0.864040265954142	1.46256184539424	0.326130452180872	NA	NA
PID_CASPASE_PATHWAY	0.732596003214731	-1.13328514745353	-0.753866863658612	1.11638788565934	-0.00954203055951811	PT	FALSE	0.80945558739255	0.296360485268631	0.80945558739255	0.288177339901478	0.550862249988802	-1.48271589617293	0.0889327071764945	-1.0706328582259	0.746356275816308	NA	NA
PID_CMYB_PATHWAY	-1.38247375551738	-1.20082110956464	-0.901094854012093	1.27660283613459	-0.551946720739881	PT	FALSE	0.612817089452603	0.219312602291326	0.612817089452603	0.143646408839779	0.397148297509078	-0.988257554980326	0.638944351610504	-1.18823447583924	0.608525035264671	NA	NA
PID_ECADHERIN_NASCENT_AJ_PATHWAY	-1.10543720970675	-1.44193982890163	-1.16380866507638	1.19095201313814	-0.630058422636658	PT	FALSE	0.283765347885402	0.0628099173553719	0.283765347885402	0.213720316622691	0.211015232437217	-0.79381670511	0.896068271868333	0.907570663533936	0.853126309842728	NA	NA
PID_ERA_GENOMIC_PATHWAY	-1.58606165352649	-0.943343422101364	1.13262145959542	1.30761264562965	-0.0222927426006953	PT	FALSE	0.266129032258065	0.552504038772213	0.266129032258065	0.110192837465565	0.298738735188477	-1.04445285009479	0.554554890707046	0.815543787013241	0.916672129183629	NA	NA
PID_HES_HEY_PATHWAY	-1.29703551018507	-0.903724732013237	0.697338200621517	1.18829328585979	-0.0787821889292508	PT	FALSE	0.872852233676976	0.573355817875211	0.872852233676976	0.23134328358209	0.637600892202813	0.905992942149183	0.742372788768812	1.09284625359388	0.708712398686169	NA	NA
PID_IGF1_PATHWAY	-0.799109708636128	-0.905572198593312	-0.710986396237611	0.979555903047738	-0.359028100104828	PT	FALSE	0.848265895953757	0.610526315789474	0.848265895953757	0.456310679611651	0.69084219682716	-0.650422424307411	0.96171146461876	-0.690786346767198	0.950720795360398	NA	NA
PID_IL3_PATHWAY	-0.90278249923805	-1.11717162704395	1.30040950926225	1.23956785021056	0.130005808297703	PT	FALSE	0.178191489361702	0.354661791590494	0.178191489361702	0.210884353741497	0.230482281013849	0.83103720079715	0.797459942405671	-1.04127555477966	0.769799214922586	NA	NA
PID_ILK_PATHWAY	-1.6388442360372	-1.12051293923016	-0.953948301099824	1.81782863496459	-0.47386921035065	PT	FALSE	0.53972602739726	0.318481848184819	0.53972602739726	0.00277825290858393	0.350178038971981	0.867908229659579	0.782902346331791	1.44395312529322	0.4314643897968	NA	NA
PID_LIS1_PATHWAY	-1.00765968065269	-1.32333740665957	-1.09764787079292	0.727598126631335	-0.675261707868461	PT	FALSE	0.371695178849145	0.151567944250871	0.371695178849145	0.836104513064133	0.432765703753323	1.16552679625053	0.442678719115063	-1.18472727460903	0.647857239421387	NA	NA
PID_LKB1_PATHWAY	1.02086037488045	-1.03760754157034	-1.32621918774427	0.932151421744498	-0.102703733172417	PT	FALSE	0.134351145038168	0.425569176882662	0.134351145038168	0.540094339622642	0.30859145164541	1.0862925196757	0.509719568425991	-0.791381948012401	0.916672129183629	NA	NA
PID_MYC_PATHWAY	-0.640257157924048	0.657971309122545	0.838483674045511	-0.471912612282981	0.0960713032402568	PT	FALSE	0.641711229946524	0.919821826280624	0.641711229946524	0.980427046263345	0.795917833109254	-1.39452236730748	0.212514757969303	1.50559955998294	0.365813385877801	NA	NA
PID_NOTCH_PATHWAY	-1.32517083398838	-0.743896886445033	0.680307140509209	1.28985571870786	-0.0247262153040838	PT	FALSE	0.918287937743191	0.83003300330033	0.918287937743191	0.129973474801061	0.699145588396943	-0.9605411023835	0.68709344404236	0.850681624963559	0.881589758607706	NA	NA
PID_P53_REGULATION_PATHWAY	-1.57816033970823	0.930069026857221	-0.843171671040717	-0.676823973727942	-0.542021739404917	PT	FALSE	0.697643979057592	0.562334217506631	0.697643979057592	0.915492957746479	0.718278783342073	-1.77890574902957	0.00290747370479775	-0.777222981133311	0.922015182884748	NA	NA
PID_PI3KCI_AKT_PATHWAY	-1.35184111113582	1.0775861813768	-0.878136694552266	1.18482805695642	0.00810910816128291	PT	FALSE	0.617440225035162	0.327628361858191	0.617440225035162	0.233830845771144	0.449084914424915	-0.742211510049859	0.930721880246223	-0.786147869343463	0.920609874456028	NA	NA
PID_PS1_PATHWAY	0.805242233015089	-0.882354512587443	1.56333825986195	1.82996046889635	0.829046612296488	PT	FALSE	0.0445799377674468	0.630397236614853	0.0445799377674468	0.00464093090256259	0.181049510763077	0.944990728567121	0.699922739102147	1.70078442381538	0.164833342145889	NA	NA
PID_TGFBR_PATHWAY	-0.813886341837821	-0.931193262110155	-0.844459552126332	1.09145756901865	-0.374520396763914	PT	FALSE	0.700671140939597	0.577557755775578	0.700671140939597	0.312997347480106	0.57297434628372	1.43699964152696	0.13044450518051	1.04742354399298	0.74688327531316	NA	NA
REACTOME_ABORTIVE_ELONGATION_OF_HIV_1_TRANSCRIPT_IN_THE_ABSENCE_OF_TAT	-0.680006473868997	0.576075004324446	-0.516184054186671	-0.487765160669719	-0.276970171100235	PT	FALSE	0.969208211143695	0.964953271028037	0.969208211143695	0.984771573604061	0.972035316729872	-1.44118203503809	0.176640466555137	-0.86826471436662	0.867274921377898	NA	NA
REACTOME_ACTIVATION_OF_BAD_AND_TRANSLOCATION_TO_MITOCHONDRIA	0.873231245408508	-1.53094001843818	-0.999477083964059	-0.56902332731619	-0.55655229607748	PT	FALSE	0.51414309484193	0.0466786355475763	0.51414309484193	0.929856115107914	0.501205235084837	0.532870328109781	0.983076596947428	-0.721029875873139	0.925581516501263	NA	NA
REACTOME_ADHERENS_JUNCTIONS_INTERACTIONS	-0.802390811900873	-1.4822389563817	-1.16805400338788	1.49280980155054	-0.489968492529979	PT	FALSE	0.313001605136437	0.0604982206405694	0.313001605136437	0.062780269058296	0.187320424992935	1.60382173580146	0.084619993800525	-0.824751051640372	0.881589758607706	NA	NA
REACTOME_AGGREPHAGY	-1.2703860623488	-1.14584325432231	-1.51962280645819	1.30641685772427	-0.657358816351258	PT	FALSE	0.0358166189111748	0.289428076256499	0.0358166189111748	0.165024630541872	0.13152148615518	-1.17504787979517	0.379193849021435	-1.57440405560367	0.221704446330679	NA	NA
REACTOME_APOPTOTIC_CLEAVAGE_OF_CELLULAR_PROTEINS	0.909926042928555	-1.1711935373638	-0.691111496629433	0.892003611633948	-0.0150938448576829	PT	FALSE	0.874824191279888	0.256323777403035	0.874824191279888	0.616915422885572	0.655721895712096	-1.45600391442511	0.0889327071764945	-0.98748250980783	0.791789591789592	NA	NA
REACTOME_APOPTOTIC_EXECUTION_PHASE	-0.910702294391221	-1.27439456067345	-0.744970714834282	0.81196091227635	-0.529526664405651	PT	FALSE	0.818791946308725	0.16006600660066	0.818791946308725	0.763925729442971	0.64039390716527	-1.66287597805043	0.0129375972161086	-0.911499089069537	0.851854361986521	NA	NA
REACTOME_BIOLOGICAL_OXIDATIONS	-0.874971260639995	1.08832939989415	-1.26522548262714	0.99016873288311	-0.0154246526224685	PT	FALSE	0.160200250312891	0.300546448087432	0.160200250312891	0.493827160493827	0.27869352730176	2.56579330864205	1.89412953982263E-14	-1.75851012708019	0.0534345557223589	NA	NA
REACTOME_BUTYRATE_RESPONSE_FACTOR_1_BRF1_BINDS_AND_DESTABILIZES_MRNA	-1.38277227692753	-1.23429270826897	0.978562892517242	1.35288481585302	-0.0714043192065582	PT	FALSE	0.474666666666667	0.212389380530973	0.474666666666667	0.13785046728972	0.324893295288507	-1.4550561928932	0.178721750244339	1.57352458716389	0.326130452180872	NA	NA
REACTOME_B_WICH_COMPLEX_POSITIVELY_REGULATES_RRNA_EXPRESSION	-0.814923266860893	-1.10131770945635	-1.12456152890093	0.977167429477737	-0.515908768935107	PT	FALSE	0.326594090202177	0.334494773519164	0.326594090202177	0.463182897862233	0.362716462946438	-1.39080686214194	0.196092962589672	-0.896328841953007	0.849351626378413	NA	NA
REACTOME_CYCLIN_D_ASSOCIATED_EVENTS_IN_G1	-1.23887733010116	-0.912863015819822	-1.00160993934535	0.855943695751836	-0.574351647378623	PT	FALSE	0.466850828729282	0.570945945945946	0.466850828729282	0.681012658227848	0.546415065408089	-1.78736661244193	0.00319003974535081	1.1177314983747	0.693204915725945	NA	NA
REACTOME_CYTOKINE_SIGNALING_IN_IMMUNE_SYSTEM	1.09168521426461	-1.75748089756867	-1.01385651705001	1.47175616320087	-0.051974009288301	PT	FALSE	0.467213114754098	2.36486262500977E-06	0.467213114754098	0.000453822656782096	0.233720604256901	1.13839488789012	0.232027748575223	1.28957275230176	0.16081646983638	NA	NA
REACTOME_DDX58_IFIH1_MEDIATED_INDUCTION_OF_INTERFERON_ALPHA_BETA	-0.968331606693909	1.03733740104227	-1.43837835356158	1.31521163017302	-0.0135402322600505	PT	FALSE	0.0600801068090788	0.419437340153453	0.0600801068090788	0.124309392265193	0.165976736509201	-0.87083161911425	0.819068801779349	1.06717155240383	0.718947230967892	NA	NA
REACTOME_DEADENYLATION_DEPENDENT_MRNA_DECAY	-1.03075397584432	0.732779308180701	-1.00583370487667	-0.805032795941817	-0.527210292120527	PT	FALSE	0.45822454308094	0.868279569892473	0.45822454308094	0.753086419753086	0.63445376895186	-1.97226648155329	0.000704351909984405	1.15311265989326	0.638762203979595	NA	NA
REACTOME_DISEASES_OF_METABOLISM	0.899375842662207	-0.836788745956715	-0.752613896268394	-0.986170151245146	-0.419049237702012	PT	FALSE	0.814201183431953	0.750755287009063	0.814201183431953	0.473837209302326	0.713248715793824	1.57573014325216	0.00994746561072136	-1.60889009974875	0.0701917017916164	NA	NA
REACTOME_DISEASES_OF_MITOTIC_CELL_CYCLE	-1.50284146902317	-0.777780341619277	1.41323743655637	0.618059867652039	-0.0623311266085093	PT	FALSE	0.116417910447761	0.764285714285714	0.116417910447761	0.942446043165468	0.484891894586676	-1.90045931647341	0.00076368743108234	1.21442371859875	0.584105196027817	NA	NA
REACTOME_DNA_DAMAGE_RECOGNITION_IN_GG_NER	-1.06179077621072	0.728660600048242	-1.26471237037036	-0.799994884823983	-0.599459357839204	PT	FALSE	0.180939226519337	0.846534653465347	0.180939226519337	0.757071547420965	0.491371163481246	-1.54975984540371	0.0590171954605157	-0.916711187162022	0.840773265262261	NA	NA
REACTOME_DOWNREGULATION_OF_ERBB2_ERBB3_SIGNALING	0.766121017194613	-1.26102647821287	-1.34301756889545	-1.11623090951258	-0.73853848485657	PT	FALSE	0.156405990016639	0.202872531418312	0.156405990016639	0.345323741007194	0.215252063114696	-0.514036713169431	0.98487252724003	-0.863223049884901	0.867753576821684	NA	NA
REACTOME_DOWNREGULATION_OF_SMAD2_3_SMAD4_TRANSCRIPTIONAL_ACTIVITY	-0.974048730547261	0.783649731865029	-0.98076029252967	-0.955463737136879	-0.531655757087195	PT	FALSE	0.498554913294798	0.770833333333333	0.498554913294798	0.555932203389831	0.58096884082819	1.01222886148725	0.596478501714587	1.02838994827453	0.777131313131313	NA	NA
REACTOME_EPHA_MEDIATED_GROWTH_CONE_COLLAPSE	-1.04920035859268	-1.37444084962786	-1.11899473010521	1.10199131270614	-0.610161156404904	PT	FALSE	0.365971107544141	0.108540925266904	0.365971107544141	0.34304932735426	0.295883116927362	1.29192589940749	0.302554027504912	-1.72583356606462	0.0940192935883879	NA	NA
REACTOME_EPHB_MEDIATED_FORWARD_SIGNALING	1.0022062589598	-1.58341134916291	-1.80697510292899	-0.843169864577314	-0.807837514427355	PT	FALSE	0.00273673793950483	0.0373326340756441	0.00273673793950483	0.698517298187809	0.185330852035616	-0.951965407305471	0.696746358365946	-0.931535926933774	0.837898352547334	NA	NA
REACTOME_EPHRIN_SIGNALING	1.35699804125775	-1.24912255808698	-0.785949783933856	1.72941988469368	0.262836395982646	PT	FALSE	0.723793677204659	0.210053859964093	0.723793677204659	0.00427652354943747	0.415479434480712	-0.825771346136275	0.808009217154249	1.18551953767255	0.656078552017638	NA	NA
REACTOME_EPH_EPHRIN_MEDIATED_REPULSION_OF_CELLS	0.666780308250988	-0.993170914185935	-1.49605278530728	0.895543817527903	-0.231724893428582	PT	FALSE	0.0444126074498567	0.48526863084922	0.0444126074498567	0.583743842364532	0.289459422028366	0.846445440279035	0.821167883211679	0.841458822926287	0.901728422796647	NA	NA
REACTOME_EPH_EPHRIN_SIGNALING	0.942950262769448	-1.72489852693339	-1.67633284591314	1.13204614643923	-0.331558740909462	PT	FALSE	0.00246433951199108	0.00308629186501739	0.00246433951199108	0.256716417910448	0.0661828471998618	0.926477600144791	0.737839314993624	-1.15297305724195	0.63490445193841	NA	NA
REACTOME_ERCC6_CSB_AND_EHMT2_G9A_POSITIVELY_REGULATE_RRNA_EXPRESSION	-0.605393317256383	-0.565316100263013	0.567718926240401	-0.430072410460439	-0.258265725434859	PT	FALSE	0.925531914893617	0.950639853747715	0.925531914893617	0.992869875222816	0.948643389689441	-1.42347083041418	0.223652277186822	0.915495211604616	0.840773265262261	NA	NA
REACTOME_FCGAMMA_RECEPTOR_FCGR_DEPENDENT_PHAGOCYTOSIS	-1.00695610101819	1.21227381624943	-1.59549606946239	1.07192687959959	-0.0795628686578896	PT	FALSE	0.0137693777375763	0.192934782608696	0.0137693777375763	0.326815642458101	0.136822295135487	-1.40061255391684	0.0465510960749064	0.961025570426365	0.81702586143797	NA	NA
REACTOME_FC_EPSILON_RECEPTOR_FCERI_SIGNALING	-1.24967627614653	-1.33351137047812	-1.13350383007507	0.984476685543689	-0.683053697789008	PT	FALSE	0.299651567944251	0.0676470588235294	0.299651567944251	0.517985611510791	0.296233951555706	-2.16127551516787	3.00709259739017E-08	-0.864678633039758	0.889040930882459	NA	NA
REACTOME_FORMATION_OF_INCISION_COMPLEX_IN_GG_NER	-0.777602533052078	0.774379794422145	-0.974436994536269	-0.837866678686371	-0.453881602963143	PT	FALSE	0.500682128240109	0.81360201511335	0.500682128240109	0.707865168539326	0.630707860033224	-1.59458821954721	0.0381560264171612	-0.881128611523661	0.859376093015379	NA	NA
REACTOME_FORMATION_OF_THE_BETA_CATENIN_TCF_TRANSACTIVATING_COMPLEX	0.852326973439061	-0.867622770206589	0.77304416616477	0.799670833540345	0.389354800734397	PT	FALSE	0.734042553191489	0.625228519195612	0.734042553191489	0.72108843537415	0.703600515238185	0.756032943960291	0.88402718674128	1.41524317373402	0.416586799565523	NA	NA
REACTOME_GLYCEROPHOSPHOLIPID_BIOSYNTHESIS	-0.745959703904898	-0.497722231580351	0.782141971762225	-0.854958626523489	-0.329124647561628	PT	FALSE	0.820833333333333	0.99185667752443	0.820833333333333	0.697933227344992	0.832864142884022	-1.04610277005238	0.507218049311702	-0.710863407348136	0.954053973549386	NA	NA
REACTOME_HIV_ELONGATION_ARREST_AND_RECOVERY	0.709087252232162	-0.684583822690406	0.53855961618651	-0.603297174528666	-0.0100585322001	PT	FALSE	0.981617647058823	0.896039603960396	0.981617647058823	0.962540716612378	0.955453903672605	-1.42148145324662	0.16557161629435	-0.830450629074796	0.890781443216722	NA	NA
REACTOME_HIV_LIFE_CYCLE	-1.03331307721523	0.91657665123376	-0.842736600450545	-0.875911646509401	-0.458846168235354	PT	FALSE	0.72247191011236	0.619047619047619	0.72247191011236	0.699588477366255	0.690894979159648	-2.01084866358917	2.56181137642898E-06	-1.12757976272155	0.638762203979595	NA	NA
REACTOME_HIV_TRANSCRIPTION_ELONGATION	0.691926103892811	0.705392048351007	0.7107734722616	-0.547037583070244	0.390263510358793	PT	FALSE	0.88715953307393	0.898989898989899	0.88715953307393	0.9824	0.91392724128444	-1.68362580770817	0.0133218646277363	-0.720958303874365	0.945374130607291	NA	NA
REACTOME_INTRACELLULAR_SIGNALING_BY_SECOND_MESSENGERS	0.961220241651206	-1.23362372157035	-1.01728755674651	-1.04838924433341	-0.584520070249765	PT	FALSE	0.454157782515991	0.119079837618403	0.454157782515991	0.36869340232859	0.349022201244744	-1.46805227248063	0.00363404692149028	-0.801174506790884	0.951401799933336	NA	NA
REACTOME_MAPK_FAMILY_SIGNALING_CASCADES	-1.13070622171861	-0.927050214037881	-1.21382101331368	1.22139174931347	-0.512546424939177	PT	FALSE	0.174054054054054	0.604336043360434	0.174054054054054	0.058470948396885	0.252728774966357	1.29055754168713	0.127164259442002	-1.01156314986733	0.780340963956469	NA	NA
REACTOME_MATURATION_OF_SARSCOV2_SPIKE_PROTEIN	-1.75948983049061	-1.34616476629643	0.488321858552779	-0.934367304293813	-0.887925010632017	PT	FALSE	0.98159509202454	0.121478873239437	0.98159509202454	0.551782682512733	0.659112934950312	0.677573949717412	0.944407782293289	-0.84245937602101	0.881589758607706	NA	NA
REACTOME_METALLOPROTEASE_DUBS	0.765256530996017	-0.772570190824006	-1.29392503741181	-1.01867918795412	-0.579979471298478	PT	FALSE	0.169329073482428	0.745886654478976	0.169329073482428	0.438502673796791	0.380761868810156	-1.56923954051454	0.0594425672096175	-1.04423491086146	0.769799214922586	NA	NA
REACTOME_MICRORNA_MIRNA_BIOGENESIS	-1.31081978467661	-0.549415143401523	0.731075169272885	0.629596329132605	-0.124890857418161	PT	FALSE	0.780979827089337	0.961471103327496	0.780979827089337	0.915094339622642	0.859631274282203	-1.27395184689095	0.334629837167908	-1.04388614760289	0.760644458069351	NA	NA
REACTOME_MITOCHONDRIAL_IRON_SULFUR_CLUSTER_BIOGENESIS	-0.756274455128577	-0.721183663966607	0.918936893116751	0.740533966281525	0.0455031850757729	PT	FALSE	0.55860349127182	0.818671454219031	0.55860349127182	0.76457399103139	0.675113106948515	-1.45594961906639	0.199138255707599	NA	NA	NA	NA
REACTOME_NEGATIVE_EPIGENETIC_REGULATION_OF_RRNA_EXPRESSION	0.721741206298255	-0.735480881142456	0.808320796841184	0.465362087440075	0.314985802359265	PT	FALSE	0.73021582733813	0.844594594594595	0.73021582733813	1	0.826256562317713	-1.87658515659172	0.00102642279331139	-0.690057328233413	0.954053973549386	NA	NA
REACTOME_NOTCH1_INTRACELLULAR_DOMAIN_REGULATES_TRANSCRIPTION	-0.804276705575915	-1.30224876091952	-1.19341587808039	0.936078291188714	-0.590965763346778	PT	FALSE	0.245205479452055	0.158415841584158	0.245205479452055	0.574742268041237	0.305892267132376	0.753410676725578	0.905806451612903	0.84371236544345	0.892599011726529	NA	NA
REACTOME_NOTCH3_INTRACELLULAR_DOMAIN_REGULATES_TRANSCRIPTION	-1.00846876631775	-0.752902130239913	-0.928012722349252	1.27648448946511	-0.353224782360449	PT	FALSE	0.574043261231281	0.789946140035907	0.574043261231281	0.208520179372197	0.536638210467667	1.06745169123189	0.542124494365908	1.83461055540111	0.0854121984958553	NA	NA
REACTOME_NOTCH_HLH_TRANSCRIPTION_PATHWAY	-0.591386721531623	-0.636906529527678	0.768185113645968	-0.602431090766161	-0.265634807044874	PT	FALSE	0.73936170212766	0.895795246800731	0.73936170212766	0.919786096256685	0.823576186828184	0.837757097617422	0.786026200873363	0.819029216042683	0.881589758607706	NA	NA
REACTOME_NUCLEAR_EVENTS_STIMULATED_BY_ALK_SIGNALING_IN_CANCER	-1.22799141389969	-1.59430912948271	-0.862739718454957	1.27275633875902	-0.603070980769584	PT	FALSE	0.651273885350318	0.0228604322592417	0.651273885350318	0.193181818181818	0.379647505285424	1.22987077582931	0.389017277429295	-0.917760196050698	0.840773265262261	NA	NA
REACTOME_PEPTIDE_HORMONE_METABOLISM	-0.870593102660093	-1.02821868052777	0.732547924731521	0.917993101385364	-0.0620676892677446	PT	FALSE	0.80625	0.425087108013937	0.80625	0.545012165450122	0.645649818366015	1.76456704558868	0.00878010625550525	1.18605883288468	0.602992288071123	NA	NA
REACTOME_POSITIVE_EPIGENETIC_REGULATION_OF_RRNA_EXPRESSION	-0.79136518503073	-1.03178134693129	-0.792717484296783	0.859610292507917	-0.439063430937723	PT	FALSE	0.761073825503356	0.405891980360065	0.761073825503356	0.71313672922252	0.660294090147324	-1.64841581896697	0.0280125191785328	-0.815172538415976	0.901728422796647	NA	NA
REACTOME_PRE_NOTCH_EXPRESSION_AND_PROCESSING	-0.814034033534921	-0.885850784344947	0.995176474511079	1.42997487363586	0.181316632566769	PT	FALSE	0.444078947368421	0.630849220103986	0.444078947368421	0.0886699507389163	0.401919266394936	0.922147125411914	0.728817092235539	1.51477126182764	0.314852423611491	NA	NA
REACTOME_RAC2_GTPASE_CYCLE	-0.933587157786841	-0.942933066805921	0.777831967479998	0.993947490392507	-0.0261851916800643	PT	FALSE	0.831932773109244	0.5664	0.831932773109244	0.46831955922865	0.674646276361784	-1.03821301998496	0.563690896259704	1.24888784657047	0.51931501393867	NA	NA
REACTOME_RAF_ACTIVATION	-0.78985818725095	0.86366480461065	-0.998337347851863	-0.695005670405194	-0.404884100224339	PT	FALSE	0.486638537271449	0.677261613691931	0.486638537271449	0.868333333333333	0.629718005392041	-1.02654558463118	0.604712664507215	0.643924429275976	0.964595449443934	NA	NA
REACTOME_REGULATED_NECROSIS	-1.07022738972591	0.91890117094545	-1.3363961307948	-0.966686592283627	-0.613602235464721	PT	FALSE	0.127005347593583	0.595300261096606	0.127005347593583	0.503125	0.338108989070943	-2.00577761472345	0.000103263167568915	0.84173026319855	0.892599011726529	NA	NA
REACTOME_REGULATION_OF_BETA_CELL_DEVELOPMENT	-0.971798085895138	-0.866188977190638	-0.772619030168376	0.936307917078759	-0.418574544043848	PT	FALSE	0.730337078651685	0.635714285714286	0.730337078651685	0.534403669724771	0.657698028185607	1.50887681160948	0.100736735731048	1.70803223784589	0.188256625626997	NA	NA
REACTOME_REGULATION_OF_INSULIN_LIKE_GROWTH_FACTOR_IGF_TRANSPORT_AND_UPTAKE_BY_INSULIN_LIKE_GROWTH_FACTOR_BINDING_PROTEINS_IGFBPS	0.885749811456525	-1.66466211335893	-1.06848856404928	-1.03511702898169	-0.720629473733345	PT	FALSE	0.382596685082873	0.0163001906314492	0.382596685082873	0.383855024711697	0.291337146377223	2.67722982348229	4.67145667485601E-14	0.8938423655148	0.858906606620407	NA	NA
REACTOME_REGULATION_OF_MECP2_EXPRESSION_AND_ACTIVITY	-1.37881822452012	-0.791998836993641	0.728023597091123	0.675776010638011	-0.191754363446158	PT	FALSE	0.786743515850144	0.735551663747811	0.786743515850144	0.882075471698113	0.797778541786553	-1.18280984372635	0.425690983663959	1.07179082806104	0.735820751730687	NA	NA
REACTOME_REGULATION_OF_TP53_ACTIVITY_THROUGH_ACETYLATION	-0.726917273572942	0.687533173362928	1.32268658946878	0.879068346220027	0.5405927088697	PT	FALSE	0.153125	0.901869158878505	0.153125	0.598540145985402	0.451664826215977	-1.06093325492957	0.555984861124527	-1.03438461902983	0.757326357096141	NA	NA
REACTOME_REGULATION_OF_TP53_ACTIVITY_THROUGH_METHYLATION	0.798960868099534	-0.669871231601981	-1.34664780320719	-0.954517906459936	-0.543019018292393	PT	FALSE	0.156405990016639	0.88689407540395	0.156405990016639	0.526978417266187	0.431671118175854	-1.33834296433387	0.265151515151515	-1.03928506009452	0.769799214922586	NA	NA
REACTOME_REGULATION_OF_TP53_EXPRESSION_AND_DEGRADATION	-0.864051748410892	0.712571661120084	-1.12479427640474	-0.944144137581113	-0.555104625319165	PT	FALSE	0.323699421965318	0.861111111111111	0.323699421965318	0.56271186440678	0.517805454862132	-1.35017390564226	0.196092962589672	1.01001685875559	0.780340963956469	NA	NA
REACTOME_RESPONSE_OF_MTB_TO_PHAGOCYTOSIS	-1.0647064951268	0.739730390998478	-1.28970305853982	-1.15649089644746	-0.692792514778902	PT	FALSE	0.163418290854573	0.828054298642534	0.163418290854573	0.276923076923077	0.357953489318689	-1.34105795365061	0.270849368642217	-1.3777644984505	0.490338423758729	NA	NA
REACTOME_RHOBTB1_GTPASE_CYCLE	-1.42700493817447	-0.881788386862077	-0.820901395815179	0.54689852464889	-0.64569904905071	PT	FALSE	0.714497041420118	0.644366197183099	0.714497041420118	0.980629539951574	0.763497454993727	-1.16311240581678	0.460905074307136	0.618861339095407	0.964595449443934	NA	NA
REACTOME_RHOC_GTPASE_CYCLE	-0.72463659842044	1.06162043168705	-0.549498990078589	0.63035503551136	0.104459969674845	PT	FALSE	0.971128608923885	0.350515463917526	0.971128608923885	0.949061662198391	0.810458585990922	-1.62747430161214	0.0159405880434998	-0.79672144960982	0.916672129183629	NA	NA
REACTOME_RHOJ_GTPASE_CYCLE	-0.860449341252564	0.917123196894827	1.21083800418534	1.07961185374764	0.586780928393809	PT	FALSE	0.223021582733813	0.578048780487805	0.223021582733813	0.339240506329114	0.340833113071136	-1.15327763134811	0.417751876015369	0.755922886171785	0.931397447036022	NA	NA
REACTOME_RHOU_GTPASE_CYCLE	-0.7645524608823	-0.805094961849338	1.10652705184398	1.60698290673482	0.28596563396179	PT	FALSE	0.328947368421053	0.752166377816291	0.328947368421053	0.0307689986942748	0.360207528338168	-0.726534981020916	0.941542568104565	-0.681402914461653	0.954053973549386	NA	NA
REACTOME_RHO_GTPASES_ACTIVATE_PAKS	-1.11890150501769	-1.66988676344437	-1.46598887072216	1.3252333327481	-0.732385951609027	PT	FALSE	0.0690208667736758	0.00923807586562246	0.0690208667736758	0.137614678899083	0.0712236220780141	0.987145135412106	0.632593821273067	-1.33233638649527	0.533244218922448	NA	NA
REACTOME_RHO_GTPASE_CYCLE	-1.21834264401803	1.10359943614967	-0.882106502297722	1.36439960511049	0.091887473736101	PT	FALSE	0.724425887265136	0.186147186147186	0.724425887265136	0.0072289008085633	0.410556965371505	-1.18875400447992	0.130291445566388	0.957460047227598	0.850547484552819	NA	NA
REACTOME_RNA_POLYMERASE_III_TRANSCRIPTION	-0.94677486849586	-0.698640626761135	1.29724822278773	1.0780271138821	0.18246496035321	PT	FALSE	0.165625	0.865853658536585	0.165625	0.338199513381995	0.383825792979645	-1.62534986168061	0.0280083246030306	0.868283163232174	0.874598504228134	NA	NA
REACTOME_RNA_POLYMERASE_III_TRANSCRIPTION_INITIATION_FROM_TYPE_3_PROMOTER	-0.879112784097223	-0.642698386861078	0.776958480542292	-0.778133701199534	-0.380746597903886	PT	FALSE	0.730870712401055	0.907142857142857	0.730870712401055	0.72791519434629	0.774199869072814	-1.53022390962376	0.0674478400759208	-0.839078599786639	0.874598504228134	NA	NA
REACTOME_RNA_POLYMERASE_III_TRANSCRIPTION_TERMINATION	-1.15639094095236	-1.11245812808462	1.12253794389577	1.2024097754066	0.0140246625663477	PT	FALSE	0.339572192513369	0.33996383363472	0.339572192513369	0.256818181818182	0.31898160011991	-1.44106710642848	0.154724339128364	-0.66402478707718	0.954053973549386	NA	NA
REACTOME_RNA_POLYMERASE_I_TRANSCRIPTION	-1.01037972025116	-0.754760115575342	0.600214163337689	-0.782686287651055	-0.486902990034968	PT	FALSE	0.959558823529412	0.81023102310231	0.959558823529412	0.781758957654723	0.877776906953964	-1.79973452875309	0.00370057734533294	-0.68173979196023	0.954053973549386	NA	NA
REACTOME_RNA_POLYMERASE_I_TRANSCRIPTION_INITIATION	-1.14755735111509	-0.834532725800266	0.735610678353357	-0.677382812759431	-0.480965552830356	PT	FALSE	0.84192439862543	0.689713322091062	0.84192439862543	0.885	0.81464052983548	-1.78596900346207	0.0027763333447051	-0.718504590478202	0.945374130607291	NA	NA
REACTOME_RNA_POLYMERASE_I_TRANSCRIPTION_TERMINATION	-1.25503545168781	-0.857747730071436	0.786112585628634	-0.741584164092967	-0.517063690055895	PT	FALSE	0.707446808510638	0.639853747714808	0.707446808510638	0.807486631016043	0.715558498938032	-1.7192889470044	0.0133376266014468	0.741517939040406	0.925164629820231	NA	NA
REACTOME_RND1_GTPASE_CYCLE	-0.888628149001637	-0.795637100850924	0.909613802417607	1.27045710528597	0.123951414462755	PT	FALSE	0.551612903225806	0.750877192982456	0.551612903225806	0.196601941747573	0.512676235295411	-1.58949186827435	0.0388641465814339	-0.829896353974569	0.892599011726529	NA	NA
REACTOME_RND2_GTPASE_CYCLE	-1.37535233826348	-0.889651426392339	1.17109293181063	1.44349424639886	0.0873958533884174	PT	FALSE	0.26865671641791	0.632142857142857	0.26865671641791	0.0767386091127098	0.311548724772847	-1.83254703463548	0.00216015699223173	-0.942261726390449	0.832950676428937	NA	NA
REACTOME_SEMAPHORIN_INTERACTIONS	-0.925643287468355	-1.08461930263329	-1.30703501470597	1.68793748924002	-0.407340028891898	PT	FALSE	0.149171270718232	0.342905405405405	0.149171270718232	0.011966361480743	0.163303577080653	1.64705151252065	0.035822245852674	-1.00267094965398	0.789002300594452	NA	NA
REACTOME_SIGNALING_BY_ALK_IN_CANCER	-1.1167699702934	-1.58917561627547	-1.01873686826982	1.12832753145701	-0.649088730845419	PT	FALSE	0.450131233595801	0.0227821987215456	0.450131233595801	0.268096514745308	0.297785295164614	0.960083591068079	0.682131719104036	-0.814862368195164	0.901728422796647	NA	NA
REACTOME_SIGNALING_BY_HIPPO	-0.877780655764696	-1.21583505147547	-0.559811105234441	1.1119539028847	-0.385368227397478	PT	FALSE	0.908485856905158	0.240574506283662	0.908485856905158	0.345291479820628	0.600709424978652	1.07532691218374	0.548858317969082	1.432226765611	0.460483113565498	NA	NA
REACTOME_SIGNALING_BY_INTERLEUKINS	-1.22426643653134	-1.74848487502685	-1.10534562191827	1.44150403060112	-0.659148225718833	PT	FALSE	0.291272344900105	4.17376583267005E-05	0.291272344900105	0.00510882525369935	0.146923813178059	-1.16729593108255	0.117310391480684	1.17553418730593	0.491086251982454	NA	NA
REACTOME_SIGNALING_BY_NOTCH1	-0.750592357803735	-0.90896185039574	-1.0015085361829	1.07422491859638	-0.396709456446499	PT	FALSE	0.4750656167979	0.63029315960912	0.4750656167979	0.332439678284182	0.478216017872276	0.962934208085615	0.68235780839659	1.08897235536386	0.708712398686169	NA	NA
REACTOME_SIGNALING_BY_NOTCH1_PEST_DOMAIN_MUTANTS_IN_CANCER	-0.903211422278045	-1.0198454780663	-1.08003624171483	0.987186148846709	-0.503976748303117	PT	FALSE	0.375668449197861	0.442088091353997	0.375668449197861	0.482479784366577	0.418976193529074	-0.775693390145363	0.909230396511346	1.06339284616325	0.723128070529645	NA	NA
REACTOME_SIGNALING_BY_NOTCH2	0.766041461599596	-0.917244839133301	-1.44467062644501	-0.887316657171522	-0.620797665287559	PT	FALSE	0.0717557251908397	0.597197898423818	0.0717557251908397	0.607266435986159	0.336993946197914	0.855991122655316	0.794425429474477	1.22561010238049	0.595299019062489	NA	NA
REACTOME_SIGNALING_BY_NOTCH3	-1.0007142696054	-0.955619295775167	-1.47172672780798	0.992999820443977	-0.608765118186143	PT	FALSE	0.0581560283687943	0.521588946459413	0.0581560283687943	0.449131513647643	0.271758129211161	0.873767048735165	0.782902346331791	1.16325599594753	0.64333853848417	NA	NA
REACTOME_SIGNALING_BY_RHO_GTPASES_MIRO_GTPASES_AND_RHOBTB3	-1.05364447567961	-0.981140580880809	-1.02456625625084	1.22484022950423	-0.458627770826757	PT	FALSE	0.431192660550459	0.522370012091898	0.431192660550459	0.0270909209955857	0.3529615635471	-1.71571850525247	1.26994370981982E-08	-0.821087320030544	0.964595449443934	NA	NA
REACTOME_STIMULI_SENSING_CHANNELS	0.773150847280869	-0.886878566870179	-1.31876447457105	-1.33024886062805	-0.690685263697104	PT	FALSE	0.143928035982009	0.635714285714286	0.143928035982009	0.14017094017094	0.265935324462311	-1.01160983095078	0.584646530083408	0.860400215248185	0.881589758607706	NA	NA
REACTOME_SUMOYLATION_OF_TRANSCRIPTION_COFACTORS	-1.19489515302377	-0.972225667788895	1.1715116893211	1.58561917295673	0.147502510366291	PT	FALSE	0.252788104089219	0.494214876033058	0.252788104089219	0.023487305302739	0.255819597378559	0.677351922358619	0.968709762104184	0.97529662610714	0.799070434122531	NA	NA
REACTOME_SYNTHESIS_OF_PC	-0.753813400787418	-0.711512758439932	0.758885353272399	-0.977926187353749	-0.421091748327175	PT	FALSE	0.75668449197861	0.820976491862568	0.75668449197861	0.49644128113879	0.707696689239644	-0.746173777653563	0.906150341685649	0.636755785587173	0.959185031307986	NA	NA
REACTOME_SYNTHESIS_OF_SUBSTRATES_IN_N_GLYCAN_BIOSYTHESIS	-0.788338892219388	0.718201974461712	-0.874063831052934	-0.977778895921874	-0.480494911183121	PT	FALSE	0.655425219941349	0.880841121495327	0.655425219941349	0.514382402707276	0.676518491021325	-1.04717816377396	0.550875345531131	-1.03769902413401	0.756331570969054	NA	NA
REACTOME_TGF_BETA_RECEPTOR_SIGNALING_IN_EMT_EPITHELIAL_TO_MESENCHYMAL_TRANSITION	0.785235356370046	-1.31171355527176	-1.35708230654155	-1.48292622366877	-0.841621682278007	PT	FALSE	0.144758735440932	0.166965888689408	0.144758735440932	0.0647482014388489	0.13030789025253	0.861383006290337	0.755322052401747	-0.783028939065391	0.901728422796647	NA	NA
REACTOME_TRANSCRIPTIONAL_ACTIVITY_OF_SMAD2_SMAD3_SMAD4_HETEROTRIMER	1.08510600016712	-0.936421770092428	-1.03752576431652	-1.03038587064978	-0.479806851222902	PT	FALSE	0.402144772117962	0.576354679802956	0.402144772117962	0.408945686900958	0.44739747773496	0.887264935428603	0.769468530097383	1.04906848130181	0.748222275350934	NA	NA
REACTOME_TRANSCRIPTIONAL_REGULATION_BY_THE_AP_2_TFAP2_FAMILY_OF_TRANSCRIPTION_FACTORS	-0.950223721776834	-0.917640306149965	-0.937515881759738	1.1881826954712	-0.404299303553835	PT	FALSE	0.578538102643857	0.583623693379791	0.578538102643857	0.230403800475059	0.492775924785641	-0.896136722414612	0.757740205855941	-1.26969589607643	0.584105196027817	NA	NA
REACTOME_TRANSCRIPTIONAL_REGULATION_BY_VENTX	-1.32084141363668	-1.10330567903284	1.35968807159566	1.09092490999301	0.00661647222978484	PT	FALSE	0.141104294478528	0.336267605633803	0.141104294478528	0.319612590799031	0.234522196347472	-1.02761186460762	0.601907389635317	1.18678138570633	0.602992288071123	NA	NA
REACTOME_TRANSCRIPTIONAL_REGULATION_OF_GRANULOPOIESIS	-0.981885222714682	-1.48016855779922	1.002026274198	1.20995593239291	-0.0625178934807457	PT	FALSE	0.483790523690773	0.059245960502693	0.483790523690773	0.266816143497758	0.323410787845499	-0.937899265392026	0.70370753935377	1.13221321921919	0.693204915725945	NA	NA
REACTOME_TRANSPORT_OF_INORGANIC_CATIONS_ANIONS_AND_AMINO_ACIDS_OLIGOPEPTIDES	-0.916119991969689	-1.08262327387812	-1.33599839337925	0.915129514047764	-0.604903036294825	PT	FALSE	0.154093097913323	0.380782918149466	0.154093097913323	0.576233183856502	0.316300574458153	1.15965746364896	0.369443414305314	1.50772063030111	0.302127510230467	NA	NA
REACTOME_VEGFR2_MEDIATED_VASCULAR_PERMEABILITY	-1.32403587093044	-1.10039030771178	-1.56040010479274	0.955618379725434	-0.757301975927382	PT	FALSE	0.0347137440482005	0.363471971066908	0.0347137440482005	0.488636363636364	0.230383955699918	-0.77887369034127	0.874486803519061	1.34598467212404	0.502961677273604	NA	NA
BIOCARTA_CCR3_PATHWAY	1.01290434305246	0.861097165910252	-0.847985168090007	0.448095774129577	0.36852802875057	MT	FALSE	0.647254575707155	0.640449438202247	0.647254575707155	0.986547085201794	0.730376418704588	-1.01193769678634	0.620777746239001	0.910458836332801	0.840773265262261	NA	NA
BIOCARTA_ECM_PATHWAY	0.81389513925381	1.11909215755963	-0.751274343173575	1.2295008290448	0.602803445671167	MT	FALSE	0.79585326953748	0.315789473684211	0.79585326953748	0.214953271028037	0.530612320946802	1.34641003137284	0.275115735216914	-0.965523458546128	0.81208692410587	NA	NA
BIOCARTA_P53HYPOXIA_PATHWAY	-1.39582605197544	2.25665079625675	-1.79641116422356	1.87051957902097	0.233733289769681	MT	FALSE	0.00139863388844342	2.1243898896536E-05	0.00139863388844342	0.00146563960649945	0.0010710378205707	-0.853662466132215	0.769599836668028	-1.66788295148673	0.157717162734891	NA	NA
BIOCARTA_PPARA_PATHWAY	1.00500073670211	1.92706302622012	-0.942089433595371	2.00536178712736	0.998834029113557	MT	FALSE	0.547066848567531	0.00174354292410178	0.547066848567531	0.000281552684743369	0.274039698185977	1.04690610999873	0.548094015405886	0.8969895747014	0.855789231040421	NA	NA
KEGG_ADIPOCYTOKINE_SIGNALING_PATHWAY	1.47723433575448	-0.671624453438155	1.05486653729675	1.28335757641957	0.785958499008162	MT	FALSE	0.367741935483871	0.901754385964912	0.367741935483871	0.194174757281553	0.457853253553552	1.29553236429751	0.237598475558653	-1.37550422863273	0.439182791599148	NA	NA
KEGG_AMINO_SUGAR_AND_NUCLEOTIDE_SUGAR_METABOLISM	0.851711262978166	0.660047093438668	-1.10555364120686	-1.08048480713014	-0.16857002298004	MT	FALSE	0.363919129082426	0.897196261682243	0.363919129082426	0.380378657487091	0.501353294333547	-1.16125607119733	0.391620136101902	-1.33033896110716	0.505055446836269	NA	NA
KEGG_ENDOCYTOSIS	1.58504115167484	1.32511409926211	-1.20391059499297	0.891497736833768	0.649435598194438	MT	FALSE	0.214702450408401	0.0828059578009481	0.214702450408401	0.728260869565217	0.310117932045742	1.07672287900173	0.460905074307136	-0.973413311143791	0.802734911964044	NA	NA
KEGG_FC_EPSILON_RI_SIGNALING_PATHWAY	0.897869143178856	1.24021248930809	0.753560404413687	-0.605180160665962	0.571615469058669	MT	FALSE	0.805147058823529	0.169191919191919	0.805147058823529	0.962540716612378	0.685506688362839	1.06569209321801	0.511896862261826	0.694197066294441	0.954053973549386	NA	NA
KEGG_GAP_JUNCTION	0.959231444014239	1.27104006288846	-0.629360769768286	1.3819602235784	0.745717740178203	MT	FALSE	0.925133689839572	0.136246786632391	0.925133689839572	0.0808625336927224	0.516844175001064	1.00326879494423	0.611090014529124	-1.01873843815953	0.780340963956469	NA	NA
KEGG_LONG_TERM_DEPRESSION	0.945431063297785	1.78737984623303	-0.469973025052964	0.869352823382807	0.783047676965164	MT	FALSE	0.985815602836879	0.0115261999977051	0.985815602836879	0.642679900744417	0.65645932660397	0.885776440096448	0.779090766331658	0.882987531042509	0.862823016399659	NA	NA
KEGG_MAPK_SIGNALING_PATHWAY	1.68479443145387	2.11638784374853	-0.860273667781847	2.0329484794417	1.24346427171556	MT	FALSE	0.699074074074074	4.09272099060812E-06	0.699074074074074	1.51370386265404E-05	0.349541844476941	1.15169041579978	0.302554027504912	1.07376547958999	0.684443921199278	NA	NA
KEGG_NATURAL_KILLER_CELL_MEDIATED_CYTOTOXICITY	1.73847195075054	-0.868358150951471	0.723553778923721	1.24422472005633	0.709473074694778	MT	FALSE	0.91304347826087	0.671031096563011	0.91304347826087	0.174033149171271	0.667787800564005	1.17738760085118	0.316824138982018	0.81597498781094	0.916672129183629	NA	NA
KEGG_PATHWAYS_IN_CANCER	1.16080887708155	1.21061815167732	-0.657683481792985	1.78402612572734	0.874442418173305	MT	FALSE	0.934444444444444	0.110749185667752	0.934444444444444	0.000240117270677353	0.49496954795683	-1.08131043661966	0.403168685927307	1.18555734156175	0.493227665706052	NA	NA
KEGG_PPAR_SIGNALING_PATHWAY	1.0278971967876	-0.590977885255081	0.797903734947259	-0.817296156780131	0.104381722424913	MT	FALSE	0.696569920844327	0.927046263345196	0.696569920844327	0.692446043165468	0.753158037049829	1.90092149032858	0.00412816773253531	-1.68068520670494	0.112082458426181	NA	NA
KEGG_PRION_DISEASES	1.23937981898338	2.02075290044832	-1.23900835959628	1.16553507056974	0.796664857601292	MT	FALSE	0.224522292993631	0.000655271715213512	0.224522292993631	0.284090909090909	0.183447691698346	2.04539923394881	0.00165777276015384	1.05760973243553	0.750354714284213	NA	NA
KEGG_TYPE_II_DIABETES_MELLITUS	1.07601294767965	1.5442181259985	0.603566265215136	-0.530195152950884	0.673400546485601	MT	FALSE	0.917705735660848	0.0591248507008103	0.917705735660848	0.955035971223022	0.712393073311382	1.15982908465459	0.428014553014553	-1.30783919403457	0.537777319548978	NA	NA
KEGG_VEGF_SIGNALING_PATHWAY	1.33961033824434	1.43198853914822	-0.960464121750667	1.1904899121994	0.750406166960324	MT	FALSE	0.520107238605898	0.083969465648855	0.520107238605898	0.210106382978723	0.333572581459844	1.00803419607575	0.601826394344069	-1.17425603410017	0.628185217141214	NA	NA
PID_AURORA_A_PATHWAY	1.38338710210097	-0.95820385549904	-0.807001174804933	1.44125227607354	0.264858586967633	MT	FALSE	0.722929936305732	0.544303797468354	0.722929936305732	0.0863636363636364	0.519131826610864	-1.85490709138032	0.00448129342456755	-1.17058815914955	0.668041562126447	NA	NA
PID_BMP_PATHWAY	1.22522892218838	1.29597365964136	-0.739923515317712	1.02290697052751	0.701046509259883	MT	FALSE	0.792993630573248	0.175946547884187	0.792993630573248	0.409090909090909	0.542756179530398	1.16220411315762	0.422774283533777	1.04685152450592	0.750971992036441	NA	NA
PID_CD8_TCR_PATHWAY	1.50739976586463	-0.853013750729807	-0.594648832663333	0.869378187398948	0.23227884246761	MT	FALSE	0.909235668789809	0.66003616636528	0.909235668789809	0.627272727272727	0.776445057804406	1.37278216725408	0.196092962589672	1.32719341419274	0.490338423758729	NA	NA
PID_CXCR4_PATHWAY	1.09370023939187	-0.978868151668626	-0.95017257496012	1.22800283932246	0.0981655880213965	MT	FALSE	0.551047120418848	0.5024	0.551047120418848	0.168044077134986	0.443134579493171	1.56405453656484	0.0403556241687467	0.988634467038057	0.791108092812677	NA	NA
PID_ER_NONGENOMIC_PATHWAY	1.57661219983631	1.31117552069029	-0.60780839490048	0.69727947844047	0.744314701016647	MT	FALSE	0.932080924855491	0.143518518518519	0.932080924855491	0.878640776699029	0.721580286232133	0.906893903362339	0.728157417845065	0.927623476136303	0.840773265262261	NA	NA
PID_HIV_NEF_PATHWAY	1.10974516389318	-0.869464529045802	-0.866324955667429	1.18143740831267	0.138848271873155	MT	FALSE	0.654952076677316	0.625228519195612	0.654952076677316	0.26984126984127	0.551243485597879	-1.57905692012936	0.0318680467717902	-0.927032673081778	0.839749497814014	NA	NA
PID_IL12_2PATHWAY	1.61002410982691	-0.921578275991647	1.18435927460069	2.06733378065158	0.985034722271883	MT	FALSE	0.253602305475504	0.591943957968476	0.253602305475504	0.000122567044417206	0.274817783990976	-1.00165590632303	0.627277131854732	2.0422330281341	0.0163675494912037	NA	NA
PID_IL8_CXCR2_PATHWAY	1.63043847952536	0.828222089244317	-0.446617812735488	0.485198892408697	0.624310412110721	MT	FALSE	0.969502407704655	0.693181818181818	0.969502407704655	0.979820627802691	0.903001815348455	1.4125859465391	0.206227161997564	0.897314293367487	0.850547484552819	NA	NA
PID_NFKAPPAB_ATYPICAL_PATHWAY	1.07654074742477	1.09391007890522	-0.545146979609182	1.53578556883311	0.790272353888479	MT	FALSE	0.920133111480865	0.343820224719101	0.920133111480865	0.0310283952529973	0.553778710733457	1.13837952898783	0.485191867549382	-1.25240541754819	0.5981377001055	NA	NA
PID_PI3KCI_PATHWAY	0.908319306483326	1.32082890590033	-1.22247332141663	1.1572956352227	0.540992631547431	MT	FALSE	0.221098265895954	0.141203703703704	0.221098265895954	0.266990291262136	0.212597631689437	1.08014373523159	0.512216412140761	-0.502122172139311	0.997773212541677	NA	NA
PID_PLK1_PATHWAY	1.03059572833595	1.14641130244818	-0.607029787141417	1.22665065602621	0.69915697491723	MT	FALSE	0.912908242612753	0.292056074766355	0.912908242612753	0.206650831353919	0.581130847836445	-2.42583352926646	1.73201898147493E-09	1.44130425976535	0.375102911273124	NA	NA
PID_PTP1B_PATHWAY	0.75467009626882	-0.983350757834953	-1.49104422621042	-1.28077042180445	-0.750123827395252	MT	FALSE	0.0458015267175573	0.506129597197898	0.0458015267175573	0.174740484429066	0.19311828376552	1.52963551698106	0.0694633248128117	-1.26794810205877	0.573267638812854	NA	NA
PID_RAS_PATHWAY	1.47612305298178	0.717469124794662	-1.21357272719179	-1.37428736046704	-0.0985669774705975	MT	FALSE	0.269662921348315	0.836363636363636	0.269662921348315	0.102517985611511	0.369551866167944	0.773797442491763	0.86744591743285	-1.55685142088672	0.253075169101079	NA	NA
PID_THROMBIN_PAR1_PATHWAY	1.36092940690534	1.32411499071063	-0.584086577712421	0.813665235644771	0.72865576388708	MT	FALSE	0.942815249266862	0.13785046728972	0.942815249266862	0.698296836982968	0.680444450701603	1.02497242195851	0.567535104527126	-0.73771690381957	0.922015182884748	NA	NA
PID_TXA2PATHWAY	1.18780932570951	0.862519906091237	-0.7172869088652	1.35517065312424	0.672053244014947	MT	FALSE	0.848973607038123	0.654205607476635	0.848973607038123	0.126520681265207	0.619668375704522	1.40472804349934	0.155437527856188	0.554044478609949	0.993034497459276	NA	NA
REACTOME_ABERRANT_REGULATION_OF_MITOTIC_EXIT_IN_CANCER_DUE_TO_RB1_DEFECTS	-0.452133344713851	-0.80890677035501	1.07657292891502	-1.20565315515888	-0.347530085328182	MT	FALSE	0.384039900249377	0.709156193895871	0.384039900249377	0.262589928057554	0.434956480613044	-1.8285025735665	0.00650712256325079	0.656091172431877	0.954053973549386	NA	NA
REACTOME_ACTIVATION_OF_GENE_EXPRESSION_BY_SREBF_SREBP	-0.579521435463265	1.28886208758615	1.05589902978002	1.09973326633186	0.71624323705869	MT	FALSE	0.364516129032258	0.162037037037037	0.364516129032258	0.308252427184466	0.299830430571505	-1.50803992087228	0.0675110967590836	0.720922584548455	0.949565497264242	NA	NA
REACTOME_CDC42_GTPASE_CYCLE	0.822846123379747	-0.877461522093145	1.15456755443736	1.16034414357398	0.565074074824486	MT	FALSE	0.256302521008403	0.671949286846276	0.256302521008403	0.238227146814404	0.355695368919372	0.959751724817612	0.697629559775387	0.817887786968439	0.922015182884748	NA	NA
REACTOME_CELL_EXTRACELLULAR_MATRIX_INTERACTIONS	0.914807218403197	0.634223614587797	-1.21470690419635	1.87812492795332	0.55311221418699	MT	FALSE	0.266222961730449	0.919101123595506	0.266222961730449	0.000577860429929128	0.363031226871583	1.60785527920118	0.0890474378898219	0.967280557821035	0.814364375223564	NA	NA
REACTOME_EXTRA_NUCLEAR_ESTROGEN_SIGNALING	1.23478631019202	1.42090691204235	-1.1684688045207	1.64602854010934	0.783313239455751	MT	FALSE	0.26657824933687	0.0652741514360313	0.26657824933687	0.0144566322437702	0.153221820588385	-1.13859692002348	0.417002943755117	1.1464876258468	0.640138787610155	NA	NA
REACTOME_FLT3_SIGNALING	0.826199780746771	0.670120783124882	-1.16722786136536	-0.970255931856956	-0.160290807337666	MT	FALSE	0.293460925039872	0.908466819221968	0.293460925039872	0.503484320557491	0.499718247464801	1.37463477456414	0.226576323853092	1.03779388094269	0.756331570969054	NA	NA
REACTOME_G2_M_DNA_DAMAGE_CHECKPOINT	0.922076614607354	-0.96371807086314	1.05149218031007	1.17736138681164	0.54680302771648	MT	FALSE	0.377697841726619	0.496655518394649	0.377697841726619	0.224438902743142	0.369122526147757	-2.41406867526185	1.28728609258783E-09	0.73439761955644	0.948375326660421	NA	NA
REACTOME_GLYCOLYSIS	0.830478489233828	1.76671236090607	-1.36715248471154	-1.41021877560497	-0.0450451025441523	MT	FALSE	0.102013422818792	0.0036527483823755	0.102013422818792	0.072	0.0699198985049898	-1.44838512958242	0.0764203061681532	-1.63274286300686	0.121685479859195	NA	NA
REACTOME_GPVI_MEDIATED_ACTIVATION_CASCADE	1.17686020754935	-1.02769570353829	0.957862891920086	1.08618502352614	0.548303104864323	MT	FALSE	0.528678304239402	0.44165170556553	0.528678304239402	0.365470852017937	0.466119791515567	1.36718161825036	0.250853242320819	1.3599445503531	0.499679513975977	NA	NA
REACTOME_G_ALPHA_S_SIGNALLING_EVENTS	1.12736440198029	-0.696488557431229	-0.851973133502262	1.45555620841354	0.258614729865084	MT	FALSE	0.670118343195266	0.873239436619718	0.670118343195266	0.0823244552058111	0.573950144554015	1.12775179765919	0.391734724919851	1.12838428742095	0.693204915725945	NA	NA
REACTOME_KINESINS	1.00187854533891	1.20037015998218	-0.74406915854614	1.0631603151057	0.630334965470165	MT	FALSE	0.803827751196172	0.235697940503432	0.803827751196172	0.35981308411215	0.550791631751982	-2.04361848865171	5.33706898218859E-05	-0.959933114269749	0.814364375223564	NA	NA
REACTOME_MAP2K_AND_MAPK_ACTIVATION	0.976411614635469	0.99599865140863	-1.0106160502976	1.28985740305402	0.56291290470013	MT	FALSE	0.473758865248227	0.430260047281324	0.473758865248227	0.161290322580645	0.384767025089606	2.33163077785295	1.96313488189437E-06	-0.85577280947397	0.878874550107427	NA	NA
REACTOME_METABOLISM_OF_LIPIDS	-0.968510073675806	1.20804173252802	-0.620868213393431	1.05976003501495	0.169605870118435	MT	FALSE	0.987616099071207	0.0392003175742077	0.987616099071207	0.301775147928994	0.579051915911404	1.79788371260157	4.08461808452502E-08	-1.0543111410861	0.706057529610829	NA	NA
REACTOME_MYD88_INDEPENDENT_TLR4_CASCADE	1.1284248128163	-1.07337144105941	1.17990129070354	1.93098371882157	0.791484595320497	MT	FALSE	0.187192118226601	0.358161648177496	0.187192118226601	0.000182514409682484	0.183182099760095	0.858842296830366	0.827506684491979	1.10091979568331	0.667258368352413	NA	NA
REACTOME_NEGATIVE_REGULATION_OF_MAPK_PATHWAY	1.31219920395945	-0.856553377130858	-0.844305378962411	1.00745473606885	0.154698795983757	MT	FALSE	0.711796246648794	0.673234811165846	0.711796246648794	0.465425531914894	0.640563209094582	0.521260343328861	0.997163546244845	-0.981329508446063	0.796006151662132	NA	NA
REACTOME_NEUROTRANSMITTER_RELEASE_CYCLE	0.800860228656808	1.6210473315244	-1.22247456823606	0.836157675516644	0.508897666865449	MT	FALSE	0.262895174708819	0.0388537514969139	0.262895174708819	0.674887892376682	0.309882998322808	1.37517437335379	0.171716489974768	1.16667402037858	0.693204915725945	NA	NA
REACTOME_NR1H2_AND_NR1H3_MEDIATED_SIGNALING	-0.807634001324107	1.00411607073861	0.585677467268444	1.32751355646371	0.527418273286665	MT	FALSE	0.933333333333333	0.443935926773455	0.933333333333333	0.158878504672897	0.617370274528255	1.99673632147338	0.00183397158324746	-0.86904679751394	0.87225166470087	NA	NA
REACTOME_NR1H3_NR1H2_REGULATE_GENE_EXPRESSION_LINKED_TO_CHOLESTEROL_TRANSPORT_AND_EFFLUX	-0.93802303950271	1.1717824685826	0.755857499216549	1.02309313007697	0.503177514593353	MT	FALSE	0.759894459102902	0.253393665158371	0.759894459102902	0.428899082568807	0.550520416483246	1.85695931050707	0.0129420321342715	-0.57223759110833	0.976848261465378	NA	NA
REACTOME_NUCLEAR_RECEPTOR_TRANSCRIPTION_PATHWAY	1.3456961231445	-0.726908726941144	-0.988841776017742	-1.26067129641894	-0.407681419058331	MT	FALSE	0.512038523274478	0.794642857142857	0.512038523274478	0.208480565371025	0.50680011726571	1.54478299108267	0.0573238894019821	-0.555066331989713	0.992818181818182	NA	NA
REACTOME_NUCLEAR_SIGNALING_BY_ERBB4	1.17592398021904	1.16907954256884	-0.55571993197947	-1.18807009573588	0.150303373768133	MT	FALSE	0.929373996789727	0.255656108597285	0.929373996789727	0.284452296819788	0.599714099749132	1.28268820603578	0.318772136953955	1.21529577111646	0.634787492978843	NA	NA
REACTOME_NUCLEOTIDE_BINDING_DOMAIN_LEUCINE_RICH_REPEAT_CONTAINING_RECEPTOR_NLR_SIGNALING_PATHWAYS	1.21349802708056	0.956562771467724	-1.51275552534501	-0.959484383986722	-0.0755447776958625	MT	FALSE	0.0313819700860349	0.518891687657431	0.0313819700860349	0.518459069020867	0.275028674212592	0.87365024130796	0.786607458055406	-0.809464679661679	0.903333814403233	NA	NA
REACTOME_OXIDATIVE_STRESS_INDUCED_SENESCENCE	1.02955580406104	1.23272393374574	-0.991627897150003	1.48650575107341	0.689289397932547	MT	FALSE	0.495327102803738	0.163682864450128	0.495327102803738	0.0436090824783527	0.299486538133989	-1.37862036689855	0.147140601018751	1.25305800792892	0.533244218922448	NA	NA
REACTOME_PHASE_I_FUNCTIONALIZATION_OF_COMPOUNDS	0.886638851387339	1.57958062569504	-1.18771956013766	1.25264659819101	0.632786628783933	MT	FALSE	0.268085106382979	0.0472721136734583	0.268085106382979	0.188585607940447	0.193006983594966	2.57824842637168	9.83167051203462E-12	-1.27895308131648	0.561841619330672	NA	NA
REACTOME_REGULATION_OF_CHOLESTEROL_BIOSYNTHESIS_BY_SREBP_SREBF	-0.8527212143724	1.36529666317924	0.858804723835475	1.10095938652049	0.6180848897907	MT	FALSE	0.669144981412639	0.10831234256927	0.669144981412639	0.303430079155673	0.437508096137555	-1.35075407155482	0.196392785571142	-0.709744698379994	0.954053973549386	NA	NA
REACTOME_REGULATION_OF_HSF1_MEDIATED_HEAT_SHOCK_RESPONSE	-0.754838077920942	2.60238480850448	-2.00751752039174	1.07688178131828	0.22922774787752	MT	FALSE	1.20048866271315E-05	9.72808339969006E-09	1.20048866271315E-05	0.316860465116279	0.0792211211544042	-1.68601323502398	0.00576621696060324	-1.50817842003544	0.21304603668608	NA	NA
REACTOME_REPRODUCTION	1.03764232234156	1.31580309922817	-0.853865769390517	1.14591238778388	0.661373009990773	MT	FALSE	0.667127071823204	0.124390243902439	0.667127071823204	0.260759493670886	0.429850970304933	-2.00939452220472	2.24616451452998E-05	-0.895441594070398	0.857195763276794	NA	NA
REACTOME_RHO_GTPASES_ACTIVATE_FORMINS	0.908568281640892	1.02085602287863	-1.18125873260133	1.39823278135774	0.536599588318981	MT	FALSE	0.253086419753086	0.39031339031339	0.253086419753086	0.0343245373855878	0.232702691801288	-2.48299007456734	6.90087190259566E-14	0.870267562377176	0.881589758607706	NA	NA
REACTOME_RORA_ACTIVATES_GENE_EXPRESSION	1.03297111141216	0.373257681171349	-0.619795431433601	0.486166906716078	0.318150066966497	MT	FALSE	0.873544093178037	0.997752808988764	0.873544093178037	0.979820627802691	0.931165405786882	0.657738370286371	0.944407782293289	1.57579353188001	0.314852423611491	NA	NA
REACTOME_SIGNALING_BY_EGFR_IN_CANCER	1.33546261619527	1.23597327177108	-1.38059878644435	-1.05272982244053	0.0345268197703663	MT	FALSE	0.0964230171073095	0.226635514018692	0.0964230171073095	0.406196213425129	0.20641944041461	-1.1205933256431	0.509719568425991	-0.774905319414257	0.912823141995149	NA	NA
REACTOME_SIGNALING_BY_ERBB2	0.941263586338517	0.997342935154848	-1.39564889869587	-0.677459398422378	-0.0336254439062204	MT	FALSE	0.089572192513369	0.467362924281984	0.089572192513369	0.9109375	0.389361202327181	-0.904391552839288	0.751642842625838	1.0733083751201	0.718947230967892	NA	NA
REACTOME_SIGNALING_BY_ERBB2_IN_CANCER	0.963226887050278	1.33331917194183	-1.33571367377984	1.04452417469048	0.501339139975688	MT	FALSE	0.13237639553429	0.146453089244851	0.13237639553429	0.378504672897196	0.197427638302657	-1.19506657564352	0.403168685927307	1.03176285895825	0.779432287107665	NA	NA
REACTOME_SIGNALING_BY_ERYTHROPOIETIN	1.29548707022793	1.08416951924192	1.23877719242828	-0.961386411463192	0.664261842608733	MT	FALSE	0.239401496259352	0.357303370786517	0.239401496259352	0.525179856115108	0.340321554855082	1.07300199064664	0.539676928097465	0.850949308879349	0.867753576821684	NA	NA
REACTOME_SIGNALING_BY_NTRK2_TRKB	0.894460853022294	0.878833657314005	-0.83767502372076	1.2303680696216	0.541496889059286	MT	FALSE	0.657237936772047	0.606741573033708	0.657237936772047	0.251121076233184	0.543084630702746	0.635543034488436	0.971380602016126	-0.650571043290975	0.951401799933336	NA	NA
REACTOME_TOLL_LIKE_RECEPTOR_9_TLR9_CASCADE	1.14260634243119	-1.18173859927387	1.02935098205514	1.85181414093401	0.710508216536618	MT	FALSE	0.417040358744395	0.217665615141956	0.417040358744395	0.00176308663059115	0.263377354815334	1.00944340187549	0.611090014529124	1.04400946686258	0.742418794198729	NA	NA
REACTOME_TOLL_LIKE_RECEPTOR_TLR1_TLR2_CASCADE	1.15139507703902	-1.16612253355876	1.04439225459432	1.86087873963505	0.722635884427406	MT	FALSE	0.403587443946188	0.227129337539432	0.403587443946188	0.00155413229351784	0.258964589431332	2.14846936997972	2.07092161526004E-05	0.991083353705979	0.781569424060701	NA	NA
REACTOME_TP53_REGULATES_TRANSCRIPTION_OF_CELL_DEATH_GENES	1.28586845710665	-0.889086828585562	-0.698052419511153	1.21634591767202	0.228768781670489	MT	FALSE	0.817014446227929	0.605357142857143	0.817014446227929	0.23394495412844	0.61833274736036	-1.5891143521478	0.0237329329229922	-1.08364172514219	0.709081022294725	NA	NA
REACTOME_TRAFFICKING_OF_AMPA_RECEPTORS	1.25656918021472	1.17449980138276	-0.550708674550729	1.28223636544178	0.790649168122134	MT	FALSE	0.934189406099519	0.248868778280543	0.934189406099519	0.178899082568807	0.574036668262097	-0.932247136586121	0.724523990860625	-1.01392103428148	0.787215909090909	NA	NA
REACTOME_TRANSPORT_OF_BILE_SALTS_AND_ORGANIC_ACIDS_METAL_IONS_AND_AMINE_COMPOUNDS	0.504507343020423	0.841094408025394	-0.963083295640867	-0.91127533577083	-0.13218922009147	MT	FALSE	0.5311004784689	0.643020594965675	0.5311004784689	0.583623693379791	0.572211311320816	1.48131926269383	0.0855755832361101	-0.639271823079371	0.964595449443934	NA	NA
REACTOME_TRIGLYCERIDE_METABOLISM	1.44699686851543	1.00167352830799	-0.686786402474507	0.906804748990578	0.667172185834873	MT	FALSE	0.812199036918138	0.443181818181818	0.812199036918138	0.580717488789238	0.662074345201833	0.912657188101817	0.734573672400898	-1.26272055009881	0.595299019062489	NA	NA
BIOCARTA_AKT_PATHWAY	-0.931760601653453	1.5791391493325	-1.16439576082221	1.7596596466753	0.310660608383033	FALSE	FALSE	0.317817014446228	0.0570631899426003	0.317817014446228	0.00216906895948101	0.173716571948634	0.944309526236575	0.676414207509262	-1.11810568945555	0.724730522282187	NA	NA
BIOCARTA_AT1R_PATHWAY	0.661305861452412	-0.9685088494188	-0.758456482362038	1.61938336136735	0.138430972759731	FALSE	FALSE	0.80791788856305	0.506968641114983	0.80791788856305	0.0238426224608	0.536661760175471	1.04566784615478	0.559938245493913	1.24335718776774	0.573267638812854	NA	NA
BIOCARTA_BAD_PATHWAY	-1.15395466239747	1.27129075935195	0.608556611706846	0.950338492547147	0.419057800302117	FALSE	FALSE	0.915211970074813	0.186516853932584	0.915211970074813	0.538116591928251	0.638764346502615	-1.23527642713071	0.355395193260654	-1.27134518717685	0.573267638812854	NA	NA
BIOCARTA_BCR_PATHWAY	1.20351133332866	-1.09474467609659	1.10943832778841	1.78415018141205	0.750588791608132	FALSE	FALSE	0.328358208955224	0.335714285714286	0.328358208955224	0.00439674424062342	0.249206861966339	0.861092561401588	0.787350321423271	1.71455540502839	0.110600876152928	NA	NA
BIOCARTA_BIOPEPTIDES_PATHWAY	-0.6721201449016	1.10226442018975	-0.709115905049567	0.91098869885703	0.158004267273903	FALSE	FALSE	0.841079460269865	0.312217194570136	0.841079460269865	0.573141486810552	0.641879400480104	1.65087081726208	0.0646925084078077	1.21950775013552	0.595299019062489	NA	NA
BIOCARTA_CERAMIDE_PATHWAY	-0.609193646188983	1.73653549444564	0.556724598865245	0.920438099076868	0.651126136549694	FALSE	FALSE	0.928191489361702	0.0221945668519951	0.928191489361702	0.54875283446712	0.60683259501063	-0.819492892203778	0.808910791511616	-1.07558088697765	0.748222275350934	NA	NA
BIOCARTA_CHEMICAL_PATHWAY	-1.15584322780475	1.26788768988458	0.828628684092684	1.15355988283943	0.523558257252986	FALSE	FALSE	0.648379052369077	0.191011235955056	0.648379052369077	0.300448430493274	0.447054442796621	-1.6871476735336	0.0237329329229922	-0.743294163820203	0.922015182884748	NA	NA
BIOCARTA_CREB_PATHWAY	-0.935133327208605	0.856876249703236	-0.648553449745507	0.998021654702708	0.067802781862958	FALSE	FALSE	0.865814696485623	0.637362637362637	0.865814696485623	0.444444444444444	0.703359118694582	-1.22938350465637	0.398251066743929	-0.738659196801527	0.924418135676303	NA	NA
BIOCARTA_DEATH_PATHWAY	1.49308568121531	-1.34901007661036	1.24826082272798	1.47338277181663	0.71642979978739	FALSE	FALSE	0.224598930481283	0.126582278481013	0.224598930481283	0.0659090909090909	0.160422307588168	-1.65667989021998	0.0159222528442306	-1.34190645857198	0.524405569798422	NA	NA
BIOCARTA_ETS_PATHWAY	1.24360648633973	-0.801891892393631	1.75553665025303	1.60071146883093	0.949490678257513	FALSE	FALSE	0.00531056367131933	0.718132854578097	0.00531056367131933	0.0179463267715193	0.186675077173064	-0.766657833633059	0.853773004246938	1.67471477692634	0.209356370360776	NA	NA
BIOCARTA_FMLP_PATHWAY	1.14347539856662	-1.46866373973592	-1.06894474397541	1.41439911026628	0.00506650628039246	FALSE	FALSE	0.391304347826087	0.0553571428571429	0.391304347826087	0.0983213429256595	0.234071795358744	1.16972204427941	0.416636577514091	-0.937035978571751	0.823110453162267	NA	NA
BIOCARTA_G1_PATHWAY	-1.4668323448085	-0.712614979922777	0.811685930820142	1.02607183218396	-0.0854223904317944	FALSE	FALSE	0.678304239401496	0.827648114901257	0.678304239401496	0.432735426008969	0.654248004928304	-1.44063462291932	0.151219512195122	1.15589644755294	0.67253224944895	NA	NA
BIOCARTA_GH_PATHWAY	-0.59036361401522	1.56624665755264	1.28156850847128	0.917189676900333	0.793660307227258	FALSE	FALSE	0.203166226912929	0.0622473170783178	0.203166226912929	0.561926605504587	0.257626594102191	0.868549013728558	0.749186347325378	1.05788961224357	0.748222275350934	NA	NA
BIOCARTA_GSK3_PATHWAY	-1.46688728584379	1.0433330889285	0.881431570272436	1.39821667431882	0.464023511918992	FALSE	FALSE	0.588390501319261	0.395454545454545	0.588390501319261	0.109865470852018	0.420525254736271	1.35229493556106	0.265702942074723	1.63630842413779	0.209356370360776	NA	NA
BIOCARTA_HCMV_PATHWAY	-0.499098267561944	1.66575206299661	0.794043233299448	1.03877847973007	0.749868877116046	FALSE	FALSE	0.70976253298153	0.0286014005415399	0.70976253298153	0.408256880733945	0.464095836809636	-0.777030484632433	0.849838427214795	-0.558125874575181	0.976848261465378	NA	NA
BIOCARTA_HER2_PATHWAY	-0.537089919644428	1.0971447703538	1.07018773492959	1.32420191017781	0.738611123954193	FALSE	FALSE	0.376044568245125	0.357476635514019	0.376044568245125	0.154394299287411	0.31599001782292	0.990027477231316	0.642381886187215	-0.587070904691691	0.967757895604849	NA	NA
BIOCARTA_HIF_PATHWAY	-0.86735991574786	1.41154097583111	-1.35081139198188	1.28844610899207	0.120453944273359	FALSE	FALSE	0.14446227929374	0.106818181818182	0.14446227929374	0.188340807174888	0.146020886895137	0.771064408946656	0.847081802012615	-1.14570961802899	0.708712398686169	NA	NA
BIOCARTA_HIVNEF_PATHWAY	1.0354374795695	-0.907423337123737	0.987002583311896	1.57332540818952	0.672085533486796	FALSE	FALSE	0.453531598513011	0.583471074380165	0.453531598513011	0.0262504560773771	0.379196181870891	-1.56788530927049	0.0290140113106059	-1.24060096412079	0.573267638812854	NA	NA
BIOCARTA_HSWI_SNF_PATHWAY	-1.20212815264136	1.06227443285311	-1.03898730959979	1.07729660122172	-0.0253861070415803	FALSE	FALSE	0.46089850249584	0.382022471910112	0.46089850249584	0.374439461883408	0.4195647346963	0.679501496167271	0.906360294417319	NA	NA	NA	NA
BIOCARTA_IGF1MTOR_PATHWAY	-1.61579547622238	1.13515172664686	0.50083476262565	-0.464326649312161	-0.111033909065509	FALSE	FALSE	0.957446808510638	0.307692307692308	0.957446808510638	0.987522281639929	0.802527051588378	-1.60029739461444	0.0462317488518061	-1.02128634277926	0.780340963956469	NA	NA
BIOCARTA_IGF1R_PATHWAY	-0.80931971949416	1.47841290830748	1.03587381400193	1.21672524673582	0.730423062387768	FALSE	FALSE	0.424	0.0709382151029748	0.424	0.226635514018692	0.286393432280417	-1.05616350445335	0.563690896259704	-0.684260882094985	0.945374130607291	NA	NA
BIOCARTA_MAL_PATHWAY	0.632517591189034	0.822586895078426	-0.940372591567141	1.06959069513716	0.396080647459369	FALSE	FALSE	0.578274760383387	0.681318681318681	0.578274760383387	0.374149659863946	0.55300446548735	0.847790884909732	0.773273601398601	-1.03559680639374	0.77859890567035	NA	NA
BIOCARTA_MCALPAIN_PATHWAY	1.70836689532013	-0.832322220119726	1.07738395868081	1.57479579574318	0.882056107406099	FALSE	FALSE	0.379947229551451	0.692170818505338	0.379947229551451	0.0192880705100538	0.367838337029574	-0.878089750709287	0.749186347325378	-0.965288735643324	0.81702586143797	NA	NA
BIOCARTA_NFAT_PATHWAY	1.01300515213121	-0.996544382553461	-1.09625810945506	-0.721377746943247	-0.450293771705137	FALSE	FALSE	0.341772151898734	0.465430016863406	0.341772151898734	0.851666666666667	0.500160246831885	1.24783512379528	0.292602372126227	0.95175656045611	0.821149245491351	NA	NA
BIOCARTA_P38MAPK_PATHWAY	1.1804844404181	1.34094574000693	-1.30318511635668	1.75029146115196	0.742134131305078	FALSE	FALSE	0.159744408945687	0.142857142857143	0.159744408945687	0.00760017993512801	0.117486535170911	0.988156031473422	0.632593821273067	-0.75038047490694	0.923244570179772	NA	NA
BIOCARTA_PTDINS_PATHWAY	1.05021058844424	-0.904865397986747	-0.821570769725572	0.862269508116414	0.0465109822120837	FALSE	FALSE	0.707006369426752	0.594936708860759	0.707006369426752	0.634090909090909	0.660760089201293	-0.951282617335114	0.683973075345605	1.03114867963958	0.780340963956469	NA	NA
BIOCARTA_PTEN_PATHWAY	-0.589247450193781	1.18581692161321	1.35251391769656	1.69473563857576	0.910954756922936	FALSE	FALSE	0.144	0.247139588100687	0.144	0.0113915481285731	0.136632784057315	0.89687996291829	0.723292191335802	1.32234253162918	0.523491434626092	NA	NA
BIOCARTA_PYK2_PATHWAY	0.863123862788461	-1.05183714308656	-0.753972907674427	1.49665728340386	0.138492773857833	FALSE	FALSE	0.812138728323699	0.408771929824561	0.812138728323699	0.0343152324331884	0.516841154726287	-0.507893746896974	0.997852549652374	1.15109185910648	0.66576670128072	NA	NA
BIOCARTA_RAS_PATHWAY	0.808211342389577	0.917234526617967	-0.828676336187342	1.32060990332743	0.554344859036908	FALSE	FALSE	0.708133971291866	0.544622425629291	0.708133971291866	0.158878504672897	0.52994221822148	0.639524854642584	0.967644466826136	-0.9196453517756	0.840307276297839	NA	NA
BIOCARTA_RHO_PATHWAY	1.19989033898329	-0.999954381898524	-1.04641267272472	-1.05464980857775	-0.475281631054428	FALSE	FALSE	0.447833065810594	0.480357142857143	0.447833065810594	0.42226148409894	0.449571189644318	0.621823125931296	0.967644466826136	-1.21104721653805	0.638762203979595	NA	NA
BIOCARTA_STRESS_PATHWAY	1.45547258497118	-0.836746456914943	1.30256792276111	1.77568220473015	0.924244063886873	FALSE	FALSE	0.184696569920844	0.688612099644128	0.184696569920844	0.0017781020864431	0.264945835393065	-0.749430339952339	0.875598086124402	-0.781084311716118	0.901728422796647	NA	NA
BIOCARTA_TCR_PATHWAY	1.3584240829643	-1.13173823841564	1.10460037135911	2.00682655868333	0.834528193647774	FALSE	FALSE	0.325806451612903	0.308771929824561	0.325806451612903	0.000393864409585597	0.240194674364988	0.941501714181535	0.687686565034502	1.35651133802439	0.465277604905695	NA	NA
BIOCARTA_TEL_PATHWAY	-1.4191692548603	1.61859054427614	-1.1541187754744	1.33929835088865	0.0961502162075226	FALSE	FALSE	0.342762063227953	0.0388537514969139	0.342762063227953	0.159192825112108	0.220892675766232	-1.66058566915046	0.0265236546296642	0.728941086949409	0.922015182884748	NA	NA
BIOCARTA_TNFR1_PATHWAY	0.828740499971125	-0.744387993925238	1.31998292115575	1.55651000458054	0.740211357945544	FALSE	FALSE	0.170212765957447	0.780621572212066	0.170212765957447	0.0426153158603267	0.290915604996822	-1.23107646596889	0.373995798257164	0.902059683366798	0.858906606620407	NA	NA
BIOCARTA_VDR_PATHWAY	-1.16383539846702	1.01204766344984	0.770448902094702	0.472017997127075	0.272669791051149	FALSE	FALSE	0.754601226993865	0.410138248847926	0.754601226993865	0.997578692493947	0.729229848832401	-1.71960778710528	0.00758146449740364	0.854780647819388	0.874598504228134	NA	NA
KEGG_ACUTE_MYELOID_LEUKEMIA	-0.959465441168191	1.31454503660406	1.12518303701137	0.945410053006157	0.60641817136335	FALSE	FALSE	0.304832713754647	0.136020151133501	0.304832713754647	0.548812664907652	0.323624560887612	1.22389310659112	0.302554027504912	0.792946473171023	0.922015182884748	NA	NA
KEGG_ADHERENS_JUNCTION	0.873185377685115	-1.59545601273855	-1.08182009384545	1.53067060031747	-0.0683550321453532	FALSE	FALSE	0.351174934725849	0.0222036031984587	0.351174934725849	0.0238781777205504	0.187107912592677	1.0964307438146	0.479922192907928	0.896224994694223	0.862823016399659	NA	NA
KEGG_ALDOSTERONE_REGULATED_SODIUM_REABSORPTION	1.29136623921871	-0.860786473215063	1.12360470473373	1.26400658923726	0.704547764993659	FALSE	FALSE	0.336898395721925	0.645569620253165	0.336898395721925	0.2	0.379841602924254	0.841648796885009	0.822218685341397	-1.82760470508702	0.0645287121537826	NA	NA
KEGG_AMYOTROPHIC_LATERAL_SCLEROSIS_ALS	1.03363902743303	-0.995079550526135	-1.26018064309552	0.707981259983215	-0.128409976551351	FALSE	FALSE	0.189349112426035	0.484154929577465	0.189349112426035	0.869249394673123	0.433025637275665	-1.26357129022282	0.270849368642217	-1.36697087657249	0.477209753911647	NA	NA
KEGG_ANTIGEN_PROCESSING_AND_PRESENTATION	-1.28157392989058	1.79402914135815	-1.86068806521281	1.53482767182905	0.0466487045209524	FALSE	FALSE	0.000364049867869874	0.00583050024751873	0.000364049867869874	0.033355723058999	0.00997858076056438	1.74012859465272	0.00865233683492078	1.39006010333843	0.427628138654755	NA	NA
KEGG_ARGININE_AND_PROLINE_METABOLISM	-1.02659818318576	1.05677247225632	-1.35725677274812	-0.940578951287818	-0.566915358741346	FALSE	FALSE	0.114613180515759	0.364705882352941	0.114613180515759	0.562080536912752	0.289003195074303	1.24045086989626	0.291747332402863	-0.886906968981055	0.862823016399659	NA	NA
KEGG_ARRHYTHMOGENIC_RIGHT_VENTRICULAR_CARDIOMYOPATHY_ARVC	1.27864302698588	-1.6312136241447	-1.57172557928996	0.918671700353857	-0.251406119023728	FALSE	FALSE	0.0269245763530145	0.0216502833100097	0.0269245763530145	0.549261083743842	0.15619012993997	1.37763049342226	0.160624300111982	-1.37954918223637	0.453047448878301	NA	NA
KEGG_AXON_GUIDANCE	1.51349817942453	-1.00236660161026	1.1300213711235	1.45055230327434	0.772926313053029	FALSE	FALSE	0.263598326359833	0.478896103896104	0.263598326359833	0.0378150789126989	0.260976958882117	1.42719056368896	0.10511829045278	0.91841996367198	0.855789231040421	NA	NA
KEGG_BASAL_TRANSCRIPTION_FACTORS	0.699008688244615	-0.525761556854656	0.88032061825421	1.22572589819919	0.569823411960839	FALSE	FALSE	0.598930481283422	0.969258589511754	0.598930481283422	0.238636363636364	0.601438978928741	-1.68710623163739	0.00894506408999794	1.37551984453537	0.447774598283073	NA	NA
KEGG_BASE_EXCISION_REPAIR	-1.46733121819296	0.849868338702509	-0.612045052428707	-1.31229448205481	-0.635450603493493	FALSE	FALSE	0.896496815286624	0.636971046770601	0.896496815286624	0.153024911032028	0.64574739709397	-2.05410000874471	3.45175270141856E-05	-0.778488755592762	0.904923978239643	NA	NA
KEGG_CARDIAC_MUSCLE_CONTRACTION	0.932249505665089	-2.48778411412309	-2.32542446815405	-2.22916985708808	-1.52753223342503	FALSE	FALSE	1.33638216030039E-11	1.21572931295043E-10	1.33638216030039E-11	1.61562724883565E-07	4.04277563645165E-08	-1.68773049778582	0.00535666493228967	-2.36563291205953	2.10492367899478E-07	NA	NA
KEGG_CELL_ADHESION_MOLECULES_CAMS	2.03120956577794	-1.93428351490999	-1.34442659277753	1.51847660726851	0.0677440163397291	FALSE	FALSE	0.130496453900709	0.000339058265248578	0.130496453900709	0.0361952682174418	0.0743818085710272	2.09500366858349	2.8622592636613E-05	0.96105192999019	0.823110453162267	NA	NA
KEGG_CELL_CYCLE	-1.35058371097268	0.957346875912178	0.842684773683729	1.56688390102256	0.504082959911446	FALSE	FALSE	0.746478873239437	0.510752688172043	0.746478873239437	0.0134430096970961	0.504288361087003	-2.36884727835422	5.90734585210749E-11	1.18647625633709	0.536937034236959	NA	NA
KEGG_CHEMOKINE_SIGNALING_PATHWAY	1.46766990756106	-1.08675214242911	0.943557298083197	2.11467330087531	0.859787091022613	FALSE	FALSE	0.556650246305419	0.338050314465409	0.556650246305419	1.1853363248109E-05	0.362840665109874	1.18252697027453	0.285842319002941	0.946796212119934	0.82714397748766	NA	NA
KEGG_CHRONIC_MYELOID_LEUKEMIA	-0.727782160356032	1.25840873053891	1.29270712698378	1.54242423726842	0.841439483608767	FALSE	FALSE	0.125523012552301	0.151898734177215	0.125523012552301	0.0271087816166919	0.107513385224627	1.06288297534304	0.507218049311702	-0.847155631816996	0.881589758607706	NA	NA
KEGG_CYSTEINE_AND_METHIONINE_METABOLISM	-1.090542537251	-0.599554853550768	-0.918488431179186	0.82520929948141	-0.445844130624886	FALSE	FALSE	0.59236641221374	0.943957968476357	0.59236641221374	0.688679245283019	0.704342509546714	1.31598193689593	0.281860086767896	-1.38993442143885	0.477209753911647	NA	NA
KEGG_CYTOKINE_CYTOKINE_RECEPTOR_INTERACTION	1.72152888676062	-1.4359640480599	1.58276546604204	2.28238610075231	1.03767910137377	FALSE	FALSE	0.028019470980877	0.0640809443507589	0.028019470980877	1.38867057945917E-06	0.0300303187457731	1.49282322267147	0.0233511556378011	1.24987484470032	0.549538539340048	NA	NA
KEGG_CYTOSOLIC_DNA_SENSING_PATHWAY	1.54875161064442	-0.900432336426547	-1.01232314814557	1.20005884856898	0.209013743660322	FALSE	FALSE	0.490848585690516	0.585278276481149	0.490848585690516	0.269058295964126	0.459008435956577	-1.52581482496306	0.0499123201450122	-1.10475885337158	0.718947230967892	NA	NA
KEGG_DILATED_CARDIOMYOPATHY	1.60746837257578	-1.76451949251221	-1.34439974310995	1.59158156381554	0.0225326751922917	FALSE	FALSE	0.124437781109445	0.00453020730565255	0.124437781109445	0.0202706832447838	0.0684191131923317	1.35459725614189	0.162037037037037	-1.04309728601903	0.757039187227867	NA	NA
KEGG_DNA_REPLICATION	-1.3565132690166	1.42998459163304	1.01077164714092	-0.935539113090525	0.0371759641667096	FALSE	FALSE	0.473404255319149	0.103296703296703	0.473404255319149	0.557932263814617	0.402009369437405	-2.40869234850193	2.11909284281358E-09	-0.770647506087686	0.917343548635004	NA	NA
KEGG_DORSO_VENTRAL_AXIS_FORMATION	0.867686253990907	-0.584015754788435	0.654446851476693	-0.815293737438157	0.030705903310252	FALSE	FALSE	0.87598944591029	0.934163701067616	0.87598944591029	0.694244604316547	0.845096799301186	0.684612286548137	0.936199266842897	0.763248237435196	0.922015182884748	NA	NA
KEGG_DRUG_METABOLISM_OTHER_ENZYMES	-1.25058865950423	1.39157425236206	-0.742401302832509	-0.695758678450402	-0.324293597106269	FALSE	FALSE	0.762063227953411	0.110112359550562	0.762063227953411	0.848920863309353	0.620789919691684	2.03152236912528	0.0010435955317457	-1.71162445332362	0.102946900778943	NA	NA
KEGG_ECM_RECEPTOR_INTERACTION	1.70674352136505	-1.21190889323309	0.488656313788299	1.54523170034851	0.632180660567194	FALSE	FALSE	0.970074812967581	0.244165170556553	0.970074812967581	0.0280094472418735	0.553081060933397	1.89734993597138	0.00228483491551843	0.82008101220615	0.89533109551419	NA	NA
KEGG_EPITHELIAL_CELL_SIGNALING_IN_HELICOBACTER_PYLORI_INFECTION	1.83130473287716	-1.53079035399785	-0.551491760273956	1.62634073756792	0.343840839043319	FALSE	FALSE	0.970588235294118	0.034246939000502	0.970588235294118	0.0114122502843761	0.496708914968278	-0.83465521591373	0.855709957162261	-1.05765777647868	0.746356275816308	NA	NA
KEGG_FC_GAMMA_R_MEDIATED_PHAGOCYTOSIS	1.34056177105028	-1.32379559418729	-1.33125068639879	-1.2186196145705	-0.633276031026575	FALSE	FALSE	0.115334207077326	0.0971993410214168	0.115334207077326	0.184251968503937	0.128029930920002	1.54588596181045	0.0393891933385517	0.951427418705573	0.823110453162267	NA	NA
KEGG_FOCAL_ADHESION	1.06184799502551	-0.97431858747085	-0.642416249166398	2.21628246421065	0.415348905649729	FALSE	FALSE	0.923887587822014	0.513432835820895	0.923887587822014	6.57937312808081E-07	0.590302167350559	1.80775732623699	0.000455823829464827	1.15729364975621	0.573267638812854	NA	NA
KEGG_GLIOMA	-1.27038833690278	1.18280063782905	0.81553315186518	1.00638520602586	0.433582664704326	FALSE	FALSE	0.748031496062992	0.22107969151671	0.748031496062992	0.45822102425876	0.543840926975363	0.85652511103658	0.822218685341397	1.16429211159733	0.638762203979595	NA	NA
KEGG_GLYCEROPHOSPHOLIPID_METABOLISM	0.680116586193989	-0.464602075959895	0.562927062697144	-0.545615626414389	0.0582064866292124	FALSE	FALSE	0.946268656716418	0.994642857142857	0.946268656716418	0.967521367521368	0.963675384524265	-0.993171675768732	0.638944351610504	0.904876689154184	0.856317310218019	NA	NA
KEGG_HISTIDINE_METABOLISM	-0.809726478240981	1.08747882556202	-0.96375384512955	0.808898776406586	0.0307243196495199	FALSE	FALSE	0.54414125200642	0.356818181818182	0.54414125200642	0.690582959641256	0.53392091136807	1.0214903953403	0.585232685444541	-1.32275262172008	0.533244218922448	NA	NA
KEGG_HYPERTROPHIC_CARDIOMYOPATHY_HCM	1.59799368913062	-1.73014427217809	-1.39937396439211	1.59656393975569	0.0162598480790259	FALSE	FALSE	0.0885496183206107	0.00334033187924538	0.0885496183206107	0.0245229673730814	0.051240633973387	1.46919116877845	0.119287932829361	-1.14858343147078	0.67253224944895	NA	NA
KEGG_INSULIN_SIGNALING_PATHWAY	-0.940755364735894	1.30554337307918	-0.786793240740091	0.763950648427082	0.085486354007569	FALSE	FALSE	0.77509068923821	0.107042253521127	0.77509068923821	0.882165605095541	0.634847309273272	1.00934696228724	0.595463137996219	-1.09058645799558	0.697943624038787	NA	NA
KEGG_JAK_STAT_SIGNALING_PATHWAY	-1.01581138746414	0.945652283844832	1.62095354846591	1.80250964273103	0.838326021894409	FALSE	FALSE	0.0316267626745734	0.532828282828283	0.0316267626745734	0.00320566671977368	0.149821868724301	1.0903701726706	0.450193077311851	1.60008654992242	0.148937183067334	NA	NA
KEGG_LEISHMANIA_INFECTION	1.58530206891956	-1.13461377406543	1.41829653839974	1.73400742974261	0.90074806574912	FALSE	FALSE	0.105849582172702	0.306620209059233	0.105849582172702	0.0144098426286491	0.133182304008322	2.00357218597532	0.000592354198269245	1.39893997615139	0.427628138654755	NA	NA
KEGG_LEUKOCYTE_TRANSENDOTHELIAL_MIGRATION	1.42121547206098	-1.57937375911417	-1.47120644247037	1.43244853128354	-0.0492290495600054	FALSE	FALSE	0.0549738219895288	0.0171894672168713	0.0549738219895288	0.0292170175816716	0.0390885321944001	1.62130847952992	0.0353336446261627	-1.04824217624389	0.748222275350934	NA	NA
KEGG_LONG_TERM_POTENTIATION	0.766012485536626	1.00986295840932	-0.711219013522478	0.802625986047095	0.466820604117642	FALSE	FALSE	0.857142857142857	0.462915601023018	0.857142857142857	0.790055248618785	0.741814140981879	-1.06729317881461	0.529537620349459	-0.802599833187177	0.904923978239643	NA	NA
KEGG_LYSINE_DEGRADATION	-1.34809433696239	0.692460931808166	-1.50302521128618	-0.813305216429627	-0.742990958217507	FALSE	FALSE	0.0433526011560694	0.87962962962963	0.0433526011560694	0.715254237288136	0.420397267307476	-0.997885199918103	0.645991568078773	-0.987212317543231	0.799070434122531	NA	NA
KEGG_MELANOGENESIS	0.931903149929364	-0.757553942282576	-0.905158370679644	-0.683646594511051	-0.353613939385976	FALSE	FALSE	0.606951871657754	0.822185970636215	0.606951871657754	0.91283676703645	0.737231620247043	-0.958810428806319	0.695752270821586	1.32773043050078	0.497468930201165	NA	NA
KEGG_MELANOMA	-1.22323319335608	1.59699189545214	1.14509276904584	1.37501019722148	0.723465417090845	FALSE	FALSE	0.274914089347079	0.0371274239212401	0.274914089347079	0.0920398009950249	0.169748850902606	1.13072759532751	0.41860896349598	0.938573398667442	0.83755031062869	NA	NA
KEGG_MISMATCH_REPAIR	-1.37972692699214	1.28844755248756	0.907880013689825	-1.02617089694845	-0.0523925644408021	FALSE	FALSE	0.554089709762533	0.15	0.554089709762533	0.456834532374101	0.428753487974792	-2.04895167079998	0.000151837231684777	-0.95872268725501	0.820673750458004	NA	NA
KEGG_MTOR_SIGNALING_PATHWAY	-1.28935727554034	1.16168533004456	-0.810291647724358	1.35975014092013	0.105446636924997	FALSE	FALSE	0.740331491712707	0.251219512195122	0.740331491712707	0.0962025316455696	0.457021256816526	1.29958616360262	0.235180041744047	-1.55826132915063	0.24020126439503	NA	NA
KEGG_NEUROTROPHIN_SIGNALING_PATHWAY	1.14200616075325	-1.1297389192147	-0.667717528336443	1.39090795614611	0.183864417337054	FALSE	FALSE	0.911729141475212	0.275115919629057	0.911729141475212	0.0354960650052456	0.533517566896181	0.675737662100882	0.993115562282252	-0.837491716521605	0.903333814403233	NA	NA
KEGG_NOD_LIKE_RECEPTOR_SIGNALING_PATHWAY	1.01299605505361	-1.00094441318398	-1.18991137407517	1.64940330557553	0.117885893342497	FALSE	FALSE	0.255977496483826	0.460370994940978	0.255977496483826	0.0160167159463597	0.247085675963747	-1.26950628635087	0.242358536755963	-0.986856035941802	0.799070434122531	NA	NA
KEGG_NON_SMALL_CELL_LUNG_CANCER	-1.10530191130327	1.22625927402093	1.66721913891684	0.772926494580663	0.640275749053791	FALSE	FALSE	0.0108626926470026	0.174807197943445	0.0108626926470026	0.819407008086253	0.253984897830926	0.828735898046199	0.847081802012615	1.46091898332036	0.357113514993838	NA	NA
KEGG_NUCLEOTIDE_EXCISION_REPAIR	-0.934926943548657	1.61515155253303	1.42095507739789	-0.543717688510268	0.389365499468	FALSE	FALSE	0.0841750841750842	0.0373203022627983	0.0841750841750842	0.973288814691152	0.29473982132603	-2.05324103923749	7.23445760156817E-05	-0.635116276459422	0.964595449443934	NA	NA
KEGG_P53_SIGNALING_PATHWAY	-1.34764207279129	-0.918235267268424	-0.97370155519928	1.31851280471676	-0.480266522635559	FALSE	FALSE	0.506382978723404	0.580310880829015	0.506382978723404	0.146401985111663	0.434869705846872	-1.70607454099917	0.00516700117221374	-0.861269850176739	0.867753576821684	NA	NA
KEGG_PANCREATIC_CANCER	-0.846548949099282	1.25725640047768	1.22007698415045	1.77180915427631	0.85064839745129	FALSE	FALSE	0.196652719665272	0.137305699481865	0.196652719665272	0.0023679805702753	0.133244779845671	1.09775885068535	0.465370403749099	1.07563706448361	0.718947230967892	NA	NA
KEGG_PATHOGENIC_ESCHERICHIA_COLI_INFECTION	1.46467080027027	-1.82234988252599	-1.57385476485829	1.73278306631557	-0.0496876951996071	FALSE	FALSE	0.0279387263858548	0.00156285097888292	0.0279387263858548	0.00419943038704302	0.0154099335344089	1.1143778714637	0.468478624410667	-1.11537753982982	0.693204915725945	NA	NA
KEGG_PROGESTERONE_MEDIATED_OOCYTE_MATURATION	-1.17476906838987	2.13340406960062	-0.951675378670624	1.60902206908481	0.403995422906234	FALSE	FALSE	0.53485254691689	0.000116510081285414	0.53485254691689	0.0208895146440899	0.272677779639789	-1.94246748219111	0.000119917951347238	-0.747656474219044	0.940585901649919	NA	NA
KEGG_PROSTATE_CANCER	-1.01343176769512	1.35694513890943	-0.811259641623413	1.51531838207482	0.261893027916428	FALSE	FALSE	0.735602094240838	0.0899182561307902	0.735602094240838	0.0230001774140736	0.396030655506635	1.13394077937729	0.417577413479053	-1.26767655906939	0.533244218922448	NA	NA
KEGG_PROTEIN_EXPORT	0.879722002239548	-1.1039105871207	-0.917410829512837	0.744065223835295	-0.0993835476396723	FALSE	FALSE	0.583815028901734	0.336842105263158	0.583815028901734	0.815533980582524	0.580001535912288	-1.75601145010287	0.00709890894822534	-0.669298077066074	0.952624961873517	NA	NA
KEGG_PURINE_METABOLISM	-1.15753655852712	0.916303406305039	-0.924473972345066	-1.23224933371728	-0.599489114571107	FALSE	FALSE	0.598765432098765	0.612535612535613	0.598765432098765	0.176384839650146	0.496612829095822	-2.02596115060993	6.73659257524103E-07	-1.2030084523806	0.5755159978211	NA	NA
KEGG_PYRIMIDINE_METABOLISM	-0.940576314378594	1.08823414152691	-0.779998150970354	-1.19958362430367	-0.457980987031426	FALSE	FALSE	0.793733681462141	0.307065217391304	0.793733681462141	0.204968944099379	0.524875381103741	-1.92288219115873	7.01349736544471E-05	-1.40366146185339	0.396661007357102	NA	NA
KEGG_REGULATION_OF_ACTIN_CYTOSKELETON	1.58541419871863	-1.35486949823733	-1.2892863925798	1.45702260003447	0.099570226983993	FALSE	FALSE	0.135294117647059	0.0618401206636501	0.135294117647059	0.0151283067146973	0.0868891656681163	1.65048293292838	0.00545286828499104	-1.10528233975643	0.686767110692109	NA	NA
KEGG_RNA_POLYMERASE	-0.9167327639845	0.523620681861225	0.732250604385163	-0.705152368645226	-0.0915034615958346	FALSE	FALSE	0.789333333333333	0.979405034324943	0.789333333333333	0.839721254355401	0.849448238836753	-1.70533770012658	0.0149183553906972	-0.864717363520925	0.867753576821684	NA	NA
KEGG_SELENOAMINO_ACID_METABOLISM	-1.18461805934632	1.37764806820227	-0.562711231403957	0.738225235813112	0.0921360033162782	FALSE	FALSE	0.936305732484076	0.120267260579065	0.936305732484076	0.811363636363636	0.701060590477714	-0.96897322721571	0.68235780839659	-1.10783917276502	0.720390075180746	NA	NA
KEGG_TRYPTOPHAN_METABOLISM	-1.35770405695681	0.997237593693592	-1.64229489910675	-1.12808284791799	-0.782711052571989	FALSE	FALSE	0.0148893360514204	0.44543429844098	0.0148893360514204	0.322064056939502	0.199319256870831	1.73096610989228	0.0309358474830859	-1.40495086349708	0.460794524624312	NA	NA
KEGG_TYROSINE_METABOLISM	-1.47103211331665	1.1002151734251	-1.00336264935739	-0.966627352585382	-0.58520173545858	FALSE	FALSE	0.507487520798669	0.339325842696629	0.507487520798669	0.51978417266187	0.468521264238959	2.08746082835252	0.000406657896280841	NA	NA	NA	NA
KEGG_VALINE_LEUCINE_AND_ISOLEUCINE_DEGRADATION	-1.75531719552886	1.10813892834039	-1.4427796059209	0.928664196841575	-0.290323419066949	FALSE	FALSE	0.0589041095890411	0.30050505050505	0.0589041095890411	0.585051546391753	0.250841204018721	-1.033283328586	0.594408217438975	-1.26711548685105	0.561841619330672	NA	NA
KEGG_VASOPRESSIN_REGULATED_WATER_REABSORPTION	1.23277680231427	-0.872439493382186	0.762817725165519	1.04228836795275	0.541360850512588	FALSE	FALSE	0.807560137457045	0.632377740303541	0.807560137457045	0.378109452736318	0.656401866988487	0.954026666687622	0.682131719104036	0.895207071743807	0.859537934270757	NA	NA
KEGG_VIBRIO_CHOLERAE_INFECTION	1.36732174360442	-1.45967140967956	-1.3366828658604	0.993488883465169	-0.108885912117593	FALSE	FALSE	0.127005347593583	0.0452342487883683	0.127005347593583	0.453038674033149	0.188070904502171	-1.16215045985467	0.405941364025196	-1.15921328027297	0.650675817634288	NA	NA
KEGG_VIRAL_MYOCARDITIS	1.33219275549783	-1.87473168540098	-1.69459115396677	1.25860927245994	-0.244630202852496	FALSE	FALSE	0.0118403280178959	0.00066253979715103	0.0118403280178959	0.181598062953995	0.0514853146967345	1.84975589815265	0.00672845017502065	-1.24987869361971	0.595299019062489	NA	NA
PID_A6B1_A6B4_INTEGRIN_PATHWAY	1.30550892441276	-1.57890178809	-1.37169312354378	1.023034444264	-0.155512885739253	FALSE	FALSE	0.0994475138121547	0.0393643115227665	0.0994475138121547	0.407594936708861	0.161463568963984	-0.795268748192339	0.892630900261958	-0.77106747483592	0.922015182884748	NA	NA
PID_AJDISS_2PATHWAY	0.730615685478745	-1.05186065423782	-1.1528761158612	-0.686821673687826	-0.540235689577025	FALSE	FALSE	0.29645390070922	0.392055267702936	0.29645390070922	0.879799666110184	0.46619068380789	0.866871524111343	0.795391158834193	-0.836562909283537	0.881589758607706	NA	NA
PID_ALPHA_SYNUCLEIN_PATHWAY	-1.54378291751908	0.460907803596654	-0.993168396549922	-1.38090051497247	-0.864236006361205	FALSE	FALSE	0.507223113964687	0.990950226244344	0.507223113964687	0.100706713780919	0.526525791988659	1.30929514597635	0.287636466180558	-1.24852257502391	0.5981377001055	NA	NA
PID_AP1_PATHWAY	2.11599991185692	-1.98774435453976	1.92308047194695	1.8829291103535	0.983566284904402	FALSE	FALSE	0.00328632597574025	0.000485506600876018	0.00328632597574025	0.00142955746278773	0.00212192900378606	1.18805891289524	0.34885560594874	2.47422708253384	8.01394172336807E-07	NA	NA
PID_ARF6_TRAFFICKING_PATHWAY	0.649777490112483	-1.15152770333435	-0.581965454132101	0.824032262977977	-0.0649208510939976	FALSE	FALSE	0.940751445086705	0.285964912280702	0.940751445086705	0.701456310679612	0.717231028283431	0.922505529721534	0.734053802414126	0.859902411524054	0.881589758607706	NA	NA
PID_ARF_3PATHWAY	1.05344899704676	-1.6073039862799	-1.49171208483619	-0.879508194507954	-0.731268817144322	FALSE	FALSE	0.0593900481540931	0.0204374555894981	0.0593900481540931	0.623674911660777	0.190723115889615	1.34897386786283	0.275115735216914	-0.85853887906078	0.863713182928539	NA	NA
PID_AR_TF_PATHWAY	-1.10970777286775	1.97161729561587	-1.2103241946813	1.53104965966054	0.295658746931839	FALSE	FALSE	0.232044198895028	0.000995738126764626	0.232044198895028	0.0323833534924283	0.124366872352312	-1.11303294703846	0.448689956331878	1.19311933776712	0.5981377001055	NA	NA
PID_ATF2_PATHWAY	1.85183962288354	-1.30077290253491	2.09052911470937	2.39072757820769	1.25808085331642	FALSE	FALSE	0.000959886881829559	0.140468227424749	0.000959886881829559	2.21200785204207E-07	0.0355970555972984	-1.14994679698657	0.417002943755117	2.22270062974306	0.00050587833973502	NA	NA
PID_ATM_PATHWAY	-1.19035019855358	1.01462394882247	0.723007309225498	0.986514473671949	0.383448883291586	FALSE	FALSE	0.802666666666667	0.437070938215103	0.802666666666667	0.446261682242991	0.622166488447857	-2.02061923271705	0.000150615532273516	-0.703387790796968	0.945374130607291	NA	NA
PID_AVB3_INTEGRIN_PATHWAY	-0.766305064021659	1.17325254513313	-1.02331857282787	1.74938237787635	0.283252821539989	FALSE	FALSE	0.450070323488045	0.244498777506112	0.450070323488045	0.00631073654518763	0.287737540256848	1.97001509314577	0.00108541072014922	-0.8985123435665	0.851854361986521	NA	NA
PID_BARD1_PATHWAY	-1.83788094563249	1.07602565016045	0.650969769921357	0.88976836623004	0.194720710169841	FALSE	FALSE	0.882352941176471	0.360801781737194	0.882352941176471	0.604545454545454	0.682513279658897	-2.35954675391879	1.62464530961623E-09	-1.25357060449012	0.595299019062489	NA	NA
PID_CDC42_PATHWAY	1.08200800943458	-1.37947641166972	-1.09876878421799	1.32924497280921	-0.0167480534109777	FALSE	FALSE	0.342036553524804	0.0678233438485804	0.342036553524804	0.0921787709497207	0.211018805461977	-1.40196614441385	0.0848541924137031	0.862025568623973	0.889040930882459	NA	NA
PID_CERAMIDE_PATHWAY	0.802416796547904	1.28529481361833	-0.652202305908198	1.11588106071077	0.637847591242201	FALSE	FALSE	0.906077348066298	0.131707317073171	0.906077348066298	0.288607594936709	0.558117402035619	0.694865775234311	0.956465756512085	-1.24269508408028	0.573267638812854	NA	NA
PID_E2F_PATHWAY	-0.760366412914177	0.981752472289071	0.763807873002602	-0.770711628392842	0.0536205759961635	FALSE	FALSE	0.783088235294118	0.492424242424242	0.783088235294118	0.796416938110749	0.713754412780807	-1.873603956079	0.000261239293215806	-1.10520306885861	0.700561660561661	NA	NA
PID_ECADHERIN_KERATINOCYTE_PATHWAY	1.03456978875474	-1.41767436548264	-0.958795354332183	1.20494551288082	-0.0342386045448166	FALSE	FALSE	0.538216560509554	0.0867992766726944	0.538216560509554	0.252272727272727	0.353876281241132	0.954477151372328	0.67553997242694	-0.686374655974767	0.946638226173618	NA	NA
PID_ECADHERIN_STABILIZATION_PATHWAY	1.38325547211426	-1.47819957909705	-0.738236330262133	1.4890333186042	0.163963220339821	FALSE	FALSE	0.824585635359116	0.0451505016722408	0.824585635359116	0.0506154407842486	0.43623430329368	0.769102003043865	0.893544106035916	0.873279599884669	0.874598504228134	NA	NA
PID_EPHA2_FWD_PATHWAY	0.961711535300291	-0.888773957216142	-0.78266505580631	1.39461270829197	0.171221307642452	FALSE	FALSE	0.730031948881789	0.59963436928702	0.730031948881789	0.111111111111111	0.542702344540427	0.942566470169571	0.673745467840712	1.18734612777949	0.639417997673061	NA	NA
PID_ERBB1_DOWNSTREAM_PATHWAY	1.74987699743521	-1.19959235471207	1.27729635926859	1.84488573382273	0.918116683953613	FALSE	FALSE	0.0641899183966828	0.18955223880597	0.0641899183966828	0.000300986958555312	0.0795582656394728	-1.0590893749644	0.485191867549382	1.43164029933825	0.249090487303689	NA	NA
PID_FOXO_PATHWAY	0.823198238943878	-1.67119010840953	-1.06146627332311	0.570600174056104	-0.334714492183166	FALSE	FALSE	0.386577181208054	0.0172624277364704	0.386577181208054	0.978552278820375	0.442242267243238	-0.962355591770189	0.697319436582198	1.25192132259343	0.561841619330672	NA	NA
PID_FRA_PATHWAY	1.32317898697904	-1.17386118518313	2.02200319224564	1.93679728020331	1.02702956856122	FALSE	FALSE	0.000293470149753164	0.288256227758007	0.000293470149753164	0.000175961939454649	0.072254782499242	1.02287624152653	0.57477847417333	2.01987033305548	0.014728464296906	NA	NA
PID_HDAC_CLASSIII_PATHWAY	-0.995627064002613	0.666300613886993	-0.448224336441938	0.861167954021099	0.0209042918658853	FALSE	FALSE	0.982428115015974	0.881318681318681	0.982428115015974	0.643990929705215	0.872541460263961	0.738157212611427	0.901662806734497	-1.33105264591305	0.533244218922448	NA	NA
PID_HDAC_CLASSII_PATHWAY	-1.49110968350781	1.28264850351878	-1.2352338154086	1.32711152134492	-0.0291458685131746	FALSE	FALSE	0.221889055472264	0.165158371040724	0.221889055472264	0.151079136690647	0.190003904668975	0.929109504073218	0.711794167676521	-0.944167560861578	0.81702586143797	NA	NA
PID_HDAC_CLASSI_PATHWAY	0.926276810900156	-0.85961896477726	0.544129262778076	0.90147560801659	0.37806567922939	FALSE	FALSE	0.98744769874477	0.691558441558442	0.98744769874477	0.61878453038674	0.82130959235868	-1.03763599999043	0.555690226001336	-0.920032864056489	0.840773265262261	NA	NA
PID_HEDGEHOG_GLI_PATHWAY	1.31438921434231	0.880712107727866	-0.893326389349794	-0.907333906479069	0.0986102565603283	FALSE	FALSE	0.61744966442953	0.633838383838384	0.61744966442953	0.5968	0.616384428174361	-0.93245758289071	0.735601161073484	-1.28593385493196	0.533244218922448	NA	NA
PID_HIF1A_PATHWAY	-1.4109267028406	1.30414576291093	-1.61554493890874	1.07096293291137	-0.162840736481758	FALSE	FALSE	0.0202918443649448	0.149321266968326	0.0202918443649448	0.378440366972477	0.142086330667673	0.686729671521407	0.909230396511346	-1.2952907096922	0.561841619330672	NA	NA
PID_HIF1_TFPATHWAY	1.75478353916919	-1.01249584430772	1.24314042179607	1.31649470409847	0.825480705189003	FALSE	FALSE	0.194244604316547	0.418060200668896	0.194244604316547	0.122194513715711	0.232185980754425	2.24989278349535	1.94908867389054E-05	-1.3489214369935	0.491086251982454	NA	NA
PID_HIF2PATHWAY	1.20275348117448	-0.869526101183219	-0.790623612373413	0.88997610341576	0.108144967758403	FALSE	FALSE	0.758942457231726	0.639372822299652	0.758942457231726	0.598574821852732	0.688958139653959	1.82994302074231	0.0201654468794038	-1.25225147213905	0.595299019062489	NA	NA
PID_HNF3A_PATHWAY	0.910588997689302	-1.24857167048064	1.78793455517219	1.96479816701412	0.853687512348742	FALSE	FALSE	0.00943239609774433	0.195121951219512	0.00943239609774433	0.000960020270158496	0.0537366909212898	1.60418380981223	0.0657358466082477	1.61846338055605	0.188256625626997	NA	NA
PID_HNF3B_PATHWAY	-1.17115497291625	-0.65614598888556	1.15839063926292	1.36476736559651	0.173964260764405	FALSE	FALSE	0.295212765957447	0.877513711151737	0.295212765957447	0.133786848072562	0.400431522784798	2.13355192162302	0.00010774949031092	-1.04538505958912	0.757326357096141	NA	NA
PID_IL2_PI3K_PATHWAY	-1.62599551355955	1.44395991901354	-1.51580862002569	1.65614338545701	-0.0104252072786732	FALSE	FALSE	0.0396946564885496	0.0812064965197216	0.0396946564885496	0.0137812222709489	0.0435942579419424	1.06645720399344	0.534799444003177	1.04278608284644	0.756331570969054	NA	NA
PID_IL2_STAT5_PATHWAY	-0.838371865819901	1.44990779819602	1.28107103048477	1.52827840489495	0.855221341938963	FALSE	FALSE	0.203166226912929	0.0840909090909091	0.203166226912929	0.0266676937537305	0.129272764167624	1.04412869280909	0.55893665158371	1.60020526913038	0.209356370360776	NA	NA
PID_IL4_2PATHWAY	1.53477792933382	-0.981594500485019	1.06104113460641	-1.28669147077098	0.081883273171058	FALSE	FALSE	0.380368098159509	0.494718309859155	0.380368098159509	0.173174872665535	0.357157344710927	1.09172066243687	0.508228123350475	0.843963590349705	0.881589758607706	NA	NA
PID_IL6_7_PATHWAY	1.5867374738122	-1.2680346369867	1.80052438560088	2.09093995385799	1.05254179407109	FALSE	FALSE	0.00642713111248358	0.188870151770658	0.00642713111248358	7.33728752185966E-05	0.0504494467177109	2.05360367414593	0.00100436441754595	1.71111517209448	0.110600876152928	NA	NA
PID_INSULIN_GLUCOSE_PATHWAY	0.953461237677116	-1.42506270310412	-0.850772746084558	0.873975801764196	-0.112099602436842	FALSE	FALSE	0.667185069984448	0.0871080139372822	0.667185069984448	0.629453681710214	0.512732958904098	-0.728746635278312	0.905951712521056	1.11582576688292	0.699325622542872	NA	NA
PID_INSULIN_PATHWAY	-0.978356974216797	1.03595566625139	1.47600937763847	1.32553353013721	0.714785399952568	FALSE	FALSE	0.0563156701854783	0.371638141809291	0.0563156701854783	0.126865671641791	0.15278378845551	-0.960176229187949	0.699922739102147	1.11090817821111	0.688484057622637	NA	NA
PID_INTEGRIN_A4B1_PATHWAY	1.37971870954055	-1.16144975800099	0.902440523405243	1.4896846180209	0.652598523241424	FALSE	FALSE	0.585014409221902	0.276707530647986	0.585014409221902	0.0731132075471698	0.37996238915974	2.03101648946908	0.00218676619555391	1.26428667853408	0.561841619330672	NA	NA
PID_KIT_PATHWAY	-0.70744526857507	1.64445319606357	1.13220789665169	0.976879140842948	0.761523741245784	FALSE	FALSE	0.319354838709677	0.0448952060236991	0.319354838709677	0.463592233009709	0.286799279113191	-0.909772173221135	0.746136509980683	1.21367290611393	0.564403111657016	NA	NA
PID_MYC_REPRESS_PATHWAY	0.887978720165221	-1.25767013329769	1.08510582192184	1.3427467512104	0.514540289999943	FALSE	FALSE	0.34375	0.182266009852217	0.34375	0.0904255319148936	0.240047885441778	1.22933247191657	0.30546792849632	-0.966165931954095	0.802065999064739	NA	NA
PID_NCADHERIN_PATHWAY	-0.742203797734966	-1.13273637845624	-0.828679367459366	1.18436377920523	-0.379813941111336	FALSE	FALSE	0.706146926536732	0.285714285714286	0.706146926536732	0.249400479616307	0.486852154601014	1.13174362587739	0.444632892001313	0.892927528160281	0.8599372661653	NA	NA
PID_NECTIN_PATHWAY	0.811520133996351	-1.14158079050183	-0.748884166705966	1.77427440258606	0.173832394843653	FALSE	FALSE	0.808095952023988	0.278571428571429	0.808095952023988	0.00457393166198828	0.474834316070348	0.914464313890068	0.701820595831363	1.45595408861529	0.364755244755245	NA	NA
PID_NETRIN_PATHWAY	-0.765045530596845	0.908932929364741	-0.897695520974122	1.20467455097647	0.112716607192561	FALSE	FALSE	0.615267175572519	0.559164733178654	0.615267175572519	0.240566037735849	0.507566280514885	1.48593283720416	0.145050709477897	1.08435554533968	0.718947230967892	NA	NA
PID_NFAT_3PATHWAY	0.999495822816164	-1.29807533237476	-0.990899832461396	-0.906757155285939	-0.549059124326483	FALSE	FALSE	0.470588235294118	0.133768352365416	0.470588235294118	0.583201267828843	0.414536522695624	0.612063316113894	0.991579100638241	-0.947563644183677	0.814991482112436	NA	NA
PID_NFKAPPAB_CANONICAL_PATHWAY	1.13500465857529	0.685204626623331	-0.692603211064965	1.01761969168988	0.536306441455883	FALSE	FALSE	0.835987261146497	0.89532293986637	0.835987261146497	0.413636363636364	0.745233456448932	-0.703084669829967	0.923710127583536	-1.11050717099643	0.706099697404045	NA	NA
PID_P38_ALPHA_BETA_DOWNSTREAM_PATHWAY	-0.988793698921141	1.06446633236578	-0.903325781973502	1.93269430556774	0.276260289259719	FALSE	FALSE	0.61271676300578	0.351851851851852	0.61271676300578	0.000846975816232006	0.394533088419911	-1.0623891205689	0.547943115234375	-1.32918758217835	0.501127280180365	NA	NA
PID_P38_ALPHA_BETA_PATHWAY	1.28862045659652	-1.40199175059359	1.20535645442766	1.60820672724272	0.675047971918328	FALSE	FALSE	0.252659574468085	0.10054844606947	0.252659574468085	0.0290054980260979	0.158718273257935	-0.654656824754223	0.956465756512085	0.925046603459745	0.840773265262261	NA	NA
PID_P38_MK2_PATHWAY	0.83562662647188	0.999995916834393	-1.45595891119185	1.23071220746432	0.402593959894684	FALSE	FALSE	0.0674157303370786	0.443181818181818	0.0674157303370786	0.221973094170404	0.199996593256595	0.902884194001284	0.719819649582302	-1.01733452132014	0.780340963956469	NA	NA
PID_P38_MKK3_6PATHWAY	1.49135767044562	-1.21521760159895	-1.52301177872409	-0.872659830361948	-0.529882885059843	FALSE	FALSE	0.0465890183028286	0.240574506283662	0.0465890183028286	0.616906474820144	0.237664754427366	-0.756761423424292	0.895903471679819	-1.16817720650431	0.693204915725945	NA	NA
PID_P53_DOWNSTREAM_PATHWAY	1.89003230986839	-1.32722392150955	1.51253265624992	1.78551798884599	0.965214758363686	FALSE	FALSE	0.0513227584310267	0.0914826498422713	0.0513227584310267	0.00296612431797957	0.049273572755576	1.10683513778028	0.422972125298938	1.41700661340365	0.256374343695923	NA	NA
PID_P73PATHWAY	0.915330087562477	-1.16223019287414	-0.869362672631145	-0.65858549079075	-0.44371206718339	FALSE	FALSE	0.654843110504775	0.279338842975207	0.654843110504775	0.922953451043339	0.627994628757024	-1.4835110953596	0.0359829664082274	0.99100102514649	0.787215909090909	NA	NA
PID_P75_NTR_PATHWAY	1.41713009841858	-1.15954896746242	0.902885329678621	1.345710760607	0.626544305310446	FALSE	FALSE	0.618677042801556	0.273322422258592	0.618677042801556	0.0911528150134048	0.400457330718778	-1.12829862386152	0.430205830111796	1.17110638052048	0.628185217141214	NA	NA
PID_PDGFRB_PATHWAY	1.69012029056455	-0.963272737653596	0.985435567560804	1.78001530048898	0.873074605240184	FALSE	FALSE	0.503267973856209	0.526946107784431	0.503267973856209	0.00035312152680617	0.383458794255914	1.09148812425652	0.450426136363636	1.4147877809217	0.211437800498594	NA	NA
PID_PI3K_PLC_TRK_PATHWAY	1.0091581267643	-1.15168779774945	0.94522593021066	1.47052069399762	0.568304238305781	FALSE	FALSE	0.548821548821549	0.290155440414508	0.548821548821549	0.0451413895718022	0.358234981907352	0.62519826468294	0.968709762104184	1.51926527499991	0.302127510230467	NA	NA
PID_PRL_SIGNALING_EVENTS_PATHWAY	1.35764817069128	-0.781797697466633	-1.06026338657132	1.50362375789195	0.25480271113632	FALSE	FALSE	0.407643312101911	0.734177215189873	0.407643312101911	0.0590909090909091	0.402138687121151	-0.893329456722287	0.746720985691574	-1.02238413159041	0.780340963956469	NA	NA
PID_RAC1_PATHWAY	1.33337634206966	-1.82743262789825	-1.32781956572644	0.849234555249148	-0.24316032407647	FALSE	FALSE	0.127320954907162	0.00156285097888292	0.127320954907162	0.713498622589532	0.242425845845685	-1.09838918405028	0.475794715461173	0.910805114907015	0.858906606620407	NA	NA
PID_RB_1PATHWAY	-1.09901437848449	1.15974990416835	1.61282859570141	1.91756747107747	0.897782898115687	FALSE	FALSE	0.0363832803124202	0.255050505050505	0.0363832803124202	0.000580927960400276	0.0820994984089364	-1.32558119328006	0.186440369973288	1.3979888933475	0.427628138654755	NA	NA
PID_RHOA_PATHWAY	1.59433186581665	-1.2871129643109	1.05292330895672	1.8668836345582	0.806756461255166	FALSE	FALSE	0.370967741935484	0.166666666666667	0.370967741935484	0.0019470908901154	0.227637310356937	-1.20889788786517	0.333111389628701	1.35694789114438	0.470629752013089	NA	NA
PID_S1P_S1P3_PATHWAY	1.46296093304331	0.844689935634364	-1.07012985057892	1.21130205081148	0.61220576722756	FALSE	FALSE	0.418940609951846	0.660633484162896	0.418940609951846	0.238532110091743	0.434261703539583	1.62667266117294	0.0613302479192761	-1.03774044243036	0.780340963956469	NA	NA
PID_SMAD2_3NUCLEAR_PATHWAY	1.52510654625537	-0.711821258315696	1.49999861116177	2.14735822107776	1.1151605300448	FALSE	FALSE	0.0444699596708603	0.871125611745514	0.0444699596708603	6.44200529764263E-05	0.240032487785053	1.11495840174995	0.446678321678322	1.64860850778862	0.111024259072901	NA	NA
PID_SMAD2_3PATHWAY	-0.802128905473811	1.15447819796064	0.950724414246653	0.790239900942549	0.523328401919007	FALSE	FALSE	0.533665835411471	0.298876404494382	0.533665835411471	0.721973094170404	0.522045292371932	-0.888683860161843	0.7315349713634	-0.86583606373799	0.862823016399659	NA	NA
PID_SYNDECAN_2_PATHWAY	1.36223576466468	-0.921813207724674	-0.805721102866822	0.911857281729244	0.136639683950608	FALSE	FALSE	0.740629685157421	0.591071428571429	0.740629685157421	0.570743405275779	0.660768551040513	1.33698926536998	0.265702942074723	-0.996730126825768	0.780340963956469	NA	NA
PID_SYNDECAN_4_PATHWAY	1.62449270934328	-1.33534249443306	-1.20646429096474	1.34307669389442	0.106440654459976	FALSE	FALSE	0.263242375601926	0.139285714285714	0.263242375601926	0.126146788990826	0.197979313620098	2.04302243239313	0.00196444656301508	1.17792726642907	0.665759019741321	NA	NA
PID_TAP63_PATHWAY	1.10271495027244	-1.49178046285262	1.18156279328241	1.13789386822649	0.482597787232176	FALSE	FALSE	0.225589225589226	0.0511539510338661	0.225589225589226	0.272952853598015	0.193821313952583	-1.14937354804397	0.418399564507349	-1.09322396223669	0.708712398686169	NA	NA
PID_TCPTP_PATHWAY	-0.849852555921127	1.26060922362075	1.3411823667273	1.82645672248684	0.894598939228441	FALSE	FALSE	0.151515151515152	0.170212765957447	0.151515151515152	0.00473282755099036	0.119493974134685	1.06088418804527	0.529457669399108	1.21944834568235	0.566620580683389	NA	NA
PID_TELOMERASE_PATHWAY	-1.07448540710321	1.22775541960747	1.04807503237435	1.99746318024062	0.799702056279807	FALSE	FALSE	0.368200836820084	0.179746835443038	0.368200836820084	0.000244607053108217	0.229098279034078	-1.82511239078015	0.00117891662407643	1.34310242203429	0.436818401756802	NA	NA
PID_TNF_PATHWAY	0.693893643404966	-0.913603826533931	-1.17130050157165	-1.12452386918453	-0.628883638471284	FALSE	FALSE	0.276011560693642	0.591228070175439	0.276011560693642	0.303389830508475	0.361660255517799	-0.919008824249855	0.739225153085257	-1.04637624235849	0.757326357096141	NA	NA
PID_TRAIL_PATHWAY	-0.73576459901588	1.80009724427732	1.03662320418517	1.23759077469369	0.834636656035076	FALSE	FALSE	0.428927680798005	0.00553448737868237	0.428927680798005	0.244394618834081	0.276946116952193	-1.36695665039138	0.216346153846154	-0.821703809048864	0.881589758607706	NA	NA
PID_TRKR_PATHWAY	1.12310718107911	-1.11950050959278	-0.750630927102978	0.997228874933951	0.0625511548293252	FALSE	FALSE	0.795361527967258	0.315702479338843	0.795361527967258	0.451187335092348	0.589403217591427	0.940190096556863	0.690643233060909	-0.865094371990193	0.874598504228134	NA	NA
PID_VEGFR1_2_PATHWAY	-0.836001746943578	1.27233649004541	-1.12797019597547	1.54784051490349	0.214051265507464	FALSE	FALSE	0.31282722513089	0.137931034482759	0.31282722513089	0.0278196361367982	0.197851280220334	0.959546433125308	0.686343635688915	0.887865885035439	0.872680106525369	NA	NA
PID_VEGFR1_PATHWAY	-1.11829760225611	1.6279057989551	-1.12218934347451	1.66052198939752	0.261985210655497	FALSE	FALSE	0.340764331210191	0.0288218936294089	0.340764331210191	0.0192110793478973	0.182390408849422	1.30292920639304	0.308713659522195	-1.08827348653653	0.738424322392655	NA	NA
PID_WNT_NONCANONICAL_PATHWAY	0.73703380909626	-1.13555559934908	-1.16054639425532	0.752659411815726	-0.201602193173103	FALSE	FALSE	0.305111821086262	0.3327239488117	0.305111821086262	0.795918367346939	0.434716489582791	0.720312702273671	0.909011216042684	0.623360847275566	0.964595449443934	NA	NA
REACTOME_ACTIVATED_TAK1_MEDIATES_P38_MAPK_ACTIVATION	0.751464970224788	-1.36251317619841	-1.38398101504915	-1.0144201898118	-0.752362352708642	FALSE	FALSE	0.118780096308186	0.122775800711744	0.118780096308186	0.464028776978417	0.206091192576633	-0.551928730754673	0.993115562282252	-1.00246994232604	0.787215909090909	NA	NA
REACTOME_ACTIVATION_OF_ANTERIOR_HOX_GENES_IN_HINDBRAIN_DEVELOPMENT_DURING_EARLY_EMBRYOGENESIS	-1.14268797835583	0.71138112336708	1.45681761746069	1.63376493283792	0.664818923827463	FALSE	FALSE	0.0898554065354046	0.885496183206107	0.0898554065354046	0.0175201869828015	0.270681795814929	-1.16625121994725	0.405941364025196	1.38621543768574	0.389561329118804	NA	NA
REACTOME_ACTIVATION_OF_BH3_ONLY_PROTEINS	0.771058275809917	-1.46064809465048	-0.904563981485866	0.884298719790294	-0.177463770134033	FALSE	FALSE	0.606531881804043	0.0662020905923345	0.606531881804043	0.605700712589074	0.471241641697374	-0.898570635927613	0.737839314993624	0.806871941408593	0.901728422796647	NA	NA
REACTOME_ACTIVATION_OF_NMDA_RECEPTORS_AND_POSTSYNAPTIC_EVENTS	0.958318510563024	-0.98402563680121	-1.12444965954195	0.834305618286315	-0.0789627918734543	FALSE	FALSE	0.319463087248322	0.482815057283142	0.319463087248322	0.739946380697051	0.465421903119209	-1.18088379515566	0.319143263419836	-1.0461086984036	0.750354714284213	NA	NA
REACTOME_ADORA2B_MEDIATED_ANTI_INFLAMMATORY_CYTOKINES_PRODUCTION	0.704891977008976	-0.902762277823163	-1.17881908287344	1.00291231516143	-0.0934442671315504	FALSE	FALSE	0.296178343949045	0.600361663652803	0.296178343949045	0.429545454545455	0.405565951524087	0.763477523104916	0.967644466826136	-0.886555409684197	0.856317310218019	NA	NA
REACTOME_AMINO_ACIDS_REGULATE_MTORC1	1.46577377695945	-1.39884041334277	-0.671336293560879	-0.983412116915114	-0.396953761714827	FALSE	FALSE	0.889684813753582	0.0797227036395147	0.889684813753582	0.49496644295302	0.588514693524925	0.917536419577715	0.737839314993624	-0.890893353336321	0.859537934270757	NA	NA
REACTOME_AMYLOID_FIBER_FORMATION	1.06711815073787	-1.33371023381844	-1.16021696171313	1.09831610551242	-0.0821232348203204	FALSE	FALSE	0.284457478005865	0.118466898954704	0.284457478005865	0.318734793187348	0.251529162038445	2.19098416655655	8.18406048717194E-05	-1.29458305116788	0.540284003163961	NA	NA
REACTOME_ANCHORING_OF_THE_BASAL_BODY_TO_THE_PLASMA_MEMBRANE	-1.2415690135405	0.905767188540075	0.844275116971146	1.42148574634716	0.482489759579471	FALSE	FALSE	0.727272727272727	0.626598465473146	0.727272727272727	0.058560373594781	0.534926073403345	-2.31694173084556	6.00629426441127E-09	-0.663852219949226	0.967757895604849	NA	NA
REACTOME_ANTIGEN_PRESENTATION_FOLDING_ASSEMBLY_AND_PEPTIDE_LOADING_OF_CLASS_I_MHC	1.41363851599144	-1.64270846066484	-1.63010623982593	1.00050964474313	-0.21466663493905	FALSE	FALSE	0.0281759434698712	0.0185673895824759	0.0281759434698712	0.424460431654676	0.124844927044224	-1.29482995321777	0.298405951115834	1.31832119809799	0.524405569798422	NA	NA
REACTOME_ANTIVIRAL_MECHANISM_BY_IFN_STIMULATED_GENES	-0.90914178057842	0.872718463645388	-0.99580083389618	-0.709875324733568	-0.435524868890695	FALSE	FALSE	0.472513089005236	0.686648501362398	0.472513089005236	0.877675840978593	0.627337630087866	-1.69711483571468	0.00522833816539394	-0.854461829491726	0.874598504228134	NA	NA
REACTOME_APOPTOTIC_FACTOR_MEDIATED_RESPONSE	0.669207124043617	0.780544798301224	-1.44591642015817	-1.552507921496	-0.387168104827333	FALSE	FALSE	0.0815307820299501	0.761797752808989	0.0815307820299501	0.0265041347041111	0.23784086289325	-1.2957270095064	0.319565919117082	0.991049480527388	0.796006151662132	NA	NA
REACTOME_AQUAPORIN_MEDIATED_TRANSPORT	0.698519163818747	-1.34786447064844	-1.11726870818735	0.537873304759202	-0.307185177564461	FALSE	FALSE	0.370786516853933	0.1375	0.370786516853933	0.970183486238532	0.462314129986599	0.955695253158726	0.68235780839659	-0.896637029449117	0.849518129308074	NA	NA
REACTOME_ASSEMBLY_AND_CELL_SURFACE_PRESENTATION_OF_NMDA_RECEPTORS	1.15210121634401	-0.928437082800791	-1.34996473137286	0.955288287330914	-0.0427530776246814	FALSE	FALSE	0.153078202995008	0.55475763016158	0.153078202995008	0.531390134529148	0.348076042670186	-0.885239654159005	0.773273601398601	-1.32250908373797	0.533244218922448	NA	NA
REACTOME_ASSEMBLY_OF_THE_HIV_VIRION	0.948336303031411	-1.32495834118982	-1.50183608615359	-1.43433124382811	-0.828197342035029	FALSE	FALSE	0.0532445923460899	0.156193895870736	0.0532445923460899	0.0863309352517986	0.0872535039536786	0.862531840247322	0.749186347325378	-1.07943239385157	0.756277841533089	NA	NA
REACTOME_ATF4_ACTIVATES_GENES_IN_RESPONSE_TO_ENDOPLASMIC_RETICULUM_STRESS	1.69395805938642	-0.818851485096196	1.01102233673729	1.69794168748488	0.896017649628096	FALSE	FALSE	0.438650306748466	0.72887323943662	0.438650306748466	0.0154098900171963	0.405395935737687	1.15901961594148	0.448937941099342	1.55671299953207	0.300816649847207	NA	NA
REACTOME_ATTENUATION_PHASE	-1.10793384484198	2.57280486536711	-2.1765356466007	1.77737707058144	0.266428111126471	FALSE	FALSE	7.45564170185966E-08	1.7069093872679E-09	7.45564170185966E-08	0.00856380913185192	0.00214098998789884	1.32157466377309	0.270849368642217	-1.77582659987388	0.0713534407327042	NA	NA
REACTOME_AUF1_HNRNP_D0_BINDS_AND_DESTABILIZES_MRNA	-1.89238999708586	1.35759390799604	-1.99789402304096	-1.44541061602895	-0.99452518203993	FALSE	FALSE	1.40136110768853E-05	0.0835579514824798	1.40136110768853E-05	0.0430906389301634	0.0316691544086993	-2.13608046849255	6.06337370907914E-06	-1.46733089727697	0.32726200486329	NA	NA
REACTOME_AURKA_ACTIVATION_BY_TPX2	-1.35865482312876	0.924092605686476	-0.783941021961841	1.27151383742855	0.0132526495061068	FALSE	FALSE	0.762619372442019	0.55919395465995	0.762619372442019	0.147757255936675	0.558047488870166	-2.31074702418184	2.14414438403685E-08	0.680157095155174	0.967757895604849	NA	NA
REACTOME_AUTOPHAGY	-1.06109958477558	-1.37224095396366	-1.40631769695635	1.10112525528462	-0.684633245102744	FALSE	FALSE	0.0487804878048781	0.0573529411764706	0.0487804878048781	0.262589928057554	0.104375961210945	-0.872051724101936	0.875598086124402	-0.826707882557205	0.922015182884748	NA	NA
REACTOME_BASE_EXCISION_REPAIR	-1.43753942831842	1.64413045293068	1.07936776391117	-1.17602472764335	0.0274835152200163	FALSE	FALSE	0.352238805970149	0.0493217901861311	0.352238805970149	0.254700854700855	0.252125064206821	-2.22256514204093	1.09612558817669E-06	-0.676053775930215	0.954053973549386	NA	NA
REACTOME_BRANCHED_CHAIN_AMINO_ACID_CATABOLISM	-1.46837001304176	1.03069008061374	-1.26121364086609	-1.38832175185465	-0.771803831287192	FALSE	FALSE	0.21630615640599	0.404494382022472	0.21630615640599	0.106115107913669	0.23580545068703	-0.920359630244409	0.706060739243177	-0.741673985287966	0.922015182884748	NA	NA
REACTOME_BUDDING_AND_MATURATION_OF_HIV_VIRION	0.844474905979778	-1.52047176530666	-1.37805996860715	-1.52732670205238	-0.895345882496603	FALSE	FALSE	0.099290780141844	0.0418061101583546	0.099290780141844	0.0484140233722871	0.0722004234535824	-1.3735467513053	0.21514294077471	-0.960014437290794	0.796217791036444	NA	NA
REACTOME_CARDIAC_CONDUCTION	0.827299528349776	-1.17843946939495	-1.34144239411507	-1.3728039520691	-0.766346571807336	FALSE	FALSE	0.122861586314152	0.252613240418118	0.122861586314152	0.10671256454389	0.151262244397578	1.05815074291643	0.509719568425991	-0.989618381998009	0.791108092812677	NA	NA
REACTOME_CARGO_RECOGNITION_FOR_CLATHRIN_MEDIATED_ENDOCYTOSIS	1.28842531201813	-1.02734660654628	-0.877039984593497	-0.939913861628188	-0.388968785187459	FALSE	FALSE	0.653992395437262	0.420634920634921	0.653992395437262	0.539730134932534	0.567087461610495	1.36996752687017	0.154498543912533	-0.702672114255745	0.964595449443934	NA	NA
REACTOME_CA_DEPENDENT_EVENTS	-1.11789086879245	-0.604637594678895	0.731574338652813	0.846812214855465	-0.036035477490766	FALSE	FALSE	0.794195250659631	0.918149466192171	0.794195250659631	0.647982062780269	0.788630507572925	-1.27489549096953	0.262921348314607	0.853530607082416	0.867753576821684	NA	NA
REACTOME_CD28_CO_STIMULATION	-0.990013590439855	-0.767312261282838	-0.668194869871735	0.986798184025284	-0.359680634392286	FALSE	FALSE	0.853035143769968	0.753199268738574	0.853035143769968	0.45124716553288	0.727629180452847	0.993183928798794	0.630218706034971	0.964065969239184	0.81702586143797	NA	NA
REACTOME_CELLULAR_RESPONSE_TO_HEAT_STRESS	-1.32137819794613	2.64631408577453	-2.04597124942431	1.45679035965293	0.183938749514253	FALSE	FALSE	2.27682684360517E-06	2.49352551421697E-10	2.27682684360517E-06	0.0245451797068056	0.00613743340246135	-1.67896667291714	0.00353919343589103	-1.45322186541987	0.289587293691261	NA	NA
REACTOME_CELLULAR_SENESCENCE	-0.798384621057306	1.04778648195058	1.17017933112338	1.26507367625196	0.671163717067154	FALSE	FALSE	0.183006535947712	0.379821958456973	0.183006535947712	0.107843137254902	0.213419541901825	-1.82826662379979	0.000236720987047749	0.907001125678305	0.872572160256707	NA	NA
REACTOME_CELL_CELL_COMMUNICATION	1.40778186348195	-1.66142566703751	-1.00443396150482	1.86300358752131	0.151231455615231	FALSE	FALSE	0.475285171102662	0.00937824627355743	0.475285171102662	0.00037595950555924	0.24008113699611	1.46845374258576	0.0850026884657083	1.21385222350071	0.546541887698929	NA	NA
REACTOME_CELL_CELL_JUNCTION_ORGANIZATION	1.29911470895278	-1.78110449253698	-1.38282319781602	1.35273018480177	-0.128020699149614	FALSE	FALSE	0.0953757225433526	0.00536035344620902	0.0953757225433526	0.12378640776699	0.0799745515749761	1.40171304587327	0.15863981051356	1.12997798849113	0.693204915725945	NA	NA
REACTOME_CELL_CYCLE	-1.51079495635026	1.16461992297974	-0.699167065644192	0.842220493464846	-0.0507804013874678	FALSE	FALSE	0.974567650050865	0.0809278613031392	0.974567650050865	0.965034965034965	0.748774531609958	-2.97801800779225	1.2771014970041E-77	-0.799084416547888	0.976848261465378	NA	NA
REACTOME_CELL_CYCLE_MITOTIC	-1.47435025650611	1.29131558845116	-0.792820344401732	0.815828452120914	-0.0400066400839422	FALSE	FALSE	0.875	0.0254944374174322	0.875	0.964497041420118	0.684997869709388	-2.98130397151032	2.18096232716126E-66	-0.761640680474745	0.995668230362312	NA	NA
REACTOME_CELL_DEATH_SIGNALLING_VIA_NRAGE_NRIF_AND_NADE	1.09615530101285	-1.12716838531573	-1.11286203267286	-0.905020861402604	-0.512223994594586	FALSE	FALSE	0.338356164383562	0.311881188118812	0.338356164383562	0.596091205211726	0.396171180524415	-0.91183419383481	0.752868680874241	0.961296796015381	0.818811243121767	NA	NA
REACTOME_CELL_JUNCTION_ORGANIZATION	1.42355570018475	-1.89548590615362	-1.16355704141142	1.63923328143609	0.000936508513951051	FALSE	FALSE	0.271883289124668	0.000637428644644817	0.271883289124668	0.0156869641057572	0.140022742749935	1.49577396186789	0.0833004225541959	1.08556084730476	0.709081022294725	NA	NA
REACTOME_CELL_SURFACE_INTERACTIONS_AT_THE_VASCULAR_WALL	1.17389197315373	-1.08222561492296	-1.33946164961716	-1.03226658453205	-0.570015468979609	FALSE	FALSE	0.116621983914209	0.359605911330049	0.116621983914209	0.404153354632588	0.249250808447764	1.28068051974168	0.156876230227429	1.10615351760699	0.699325622542872	NA	NA
REACTOME_CHAPERONE_MEDIATED_AUTOPHAGY	-1.52523464224659	1.71328554531243	-1.50340901612657	1.57582102193834	0.0651157272193991	FALSE	FALSE	0.0493630573248408	0.0159979345696073	0.0493630573248408	0.0321315358238037	0.0367138962607731	1.2668951675449	0.344530921750265	-1.06701180620943	0.750354714284213	NA	NA
REACTOME_CHOLESTEROL_BIOSYNTHESIS	-1.12671302756438	1.48453771238524	0.992834048810673	1.50074475467778	0.712850872077327	FALSE	FALSE	0.475504322766571	0.0589524182381682	0.475504322766571	0.0636792452830189	0.268410077263582	-1.93717826415081	0.000726651802261586	-1.24429411799026	0.595299019062489	NA	NA
REACTOME_CHROMATIN_MODIFYING_ENZYMES	-0.90864451213792	1.01501439996161	0.810368727727049	1.41736862107444	0.583526809156297	FALSE	FALSE	0.931034482758621	0.422297297297297	0.931034482758621	0.0171002836190398	0.575366636608395	-1.67888441774305	0.000512578197799796	1.29300581751613	0.253955966079467	NA	NA
REACTOME_CHROMOSOME_MAINTENANCE	-1.46869503403022	1.05911244180139	0.742300470142999	-1.19688605787427	-0.216042044990025	FALSE	FALSE	0.870833333333333	0.350515463917526	0.870833333333333	0.201907790143084	0.573522480181819	-2.67056621351591	2.92140245014477E-15	-0.914645047759511	0.843140104719846	NA	NA
REACTOME_CILIUM_ASSEMBLY	-1.21117939225499	-0.671328902930848	-0.74804636326502	1.27149572606917	-0.339764733095423	FALSE	FALSE	0.813084112149533	0.961019490254873	0.813084112149533	0.114864864864865	0.675513144854701	-2.28324037425885	2.51777555452675E-11	-0.720481909365809	0.967757895604849	NA	NA
REACTOME_CIRCADIAN_CLOCK	0.920885873818711	0.757229658129472	-0.986222899884658	1.05428208363829	0.436543678925453	FALSE	FALSE	0.499332443257677	0.833759590792839	0.499332443257677	0.331491712707182	0.540979047503844	1.28091718801129	0.250853242320819	0.676750728372296	0.970440041628213	NA	NA
REACTOME_CLATHRIN_MEDIATED_ENDOCYTOSIS	1.30341464064704	-1.05234937568212	-1.1920797592907	-0.896820816999475	-0.459458827831317	FALSE	FALSE	0.229681978798587	0.377245508982036	0.229681978798587	0.642559109874826	0.369792144113509	1.29048318375648	0.190081351689612	-0.903258684578832	0.869015488931729	NA	NA
REACTOME_COHESIN_LOADING_ONTO_CHROMATIN	-1.07349922756771	0.952887913572395	1.17740159275526	1.29301214683873	0.587450606399668	FALSE	FALSE	0.291770573566085	0.498876404494382	0.291770573566085	0.197309417040359	0.319931742166728	-1.55941475906013	0.0519956908902734	1.67650131723426	0.209356370360776	NA	NA
REACTOME_COLLAGEN_FORMATION	0.784280718636955	-0.888862423972148	-1.60005395779783	-1.23847435537987	-0.735777504628221	FALSE	FALSE	0.0201623908123774	0.591150442477876	0.0201623908123774	0.207317073170732	0.209698074318341	1.52028158712396	0.074180219776669	-1.30446177530612	0.561841619330672	NA	NA
REACTOME_CONSTITUTIVE_SIGNALING_BY_ABERRANT_PI3K_IN_CANCER	1.66104049142017	-1.05343579704855	-0.777087936877336	0.828038137401306	0.164638723723897	FALSE	FALSE	0.753184713375796	0.4249547920434	0.753184713375796	0.679545454545455	0.652717418335112	1.17288568006218	0.365845716332534	-0.882219925817083	0.857195763276794	NA	NA
REACTOME_CONSTITUTIVE_SIGNALING_BY_AKT1_E17K_IN_CANCER	1.28836383763889	0.916002739603595	0.668677562753453	-0.912087365472672	0.490239193630815	FALSE	FALSE	0.863636363636364	0.534521158129176	0.863636363636364	0.581850533807829	0.710911104802433	-0.740337831256267	0.902424883189523	-1.13368447794394	0.701928477813143	NA	NA
REACTOME_CONSTITUTIVE_SIGNALING_BY_EGFRVIII	-1.36408006318044	1.64915016094506	-1.20096057289271	1.30473827925894	0.097211951032714	FALSE	FALSE	0.284525790349418	0.0314343146405146	0.284525790349418	0.192825112107623	0.198327751861743	-0.691912125720166	0.919835782195333	0.70276683592945	0.94078138896372	NA	NA
REACTOME_CONSTITUTIVE_SIGNALING_BY_LIGAND_RESPONSIVE_EGFR_CANCER_VARIANTS	-1.17478869022805	1.39904282105989	-1.48043390491181	0.940475278007135	-0.078926124018209	FALSE	FALSE	0.0652866242038217	0.10467706013363	0.0652866242038217	0.511363636363636	0.186653486226227	-0.73474239166829	0.895780910689049	-0.679407593427807	0.945374130607291	NA	NA
REACTOME_CONSTITUTIVE_SIGNALING_BY_OVEREXPRESSED_ERBB2	-1.27897060340251	1.58846555647464	-1.29276742797858	0.962751469305223	-0.00513025140030643	FALSE	FALSE	0.186195826645265	0.052962891866995	0.186195826645265	0.524663677130045	0.237504555571892	-0.775696492833492	0.849838427214795	1.18154479322794	0.638762203979595	NA	NA
REACTOME_COOPERATION_OF_PREFOLDIN_AND_TRIC_CCT_IN_ACTIN_AND_TUBULIN_FOLDING	-1.06577144411014	-1.25526981872254	-1.87528537842926	0.907838530424559	-0.822122027709347	FALSE	FALSE	0.000840181857507594	0.189895470383275	0.000840181857507594	0.559610705596107	0.187796634923599	-1.63021259531814	0.0172130060811849	-1.67403248899583	0.12807996269428	NA	NA
REACTOME_COPII_MEDIATED_VESICLE_TRANSPORT	0.951007859794541	-0.678810763226765	1.17873767361479	0.968157035794545	0.604772951494279	FALSE	FALSE	0.239495798319328	0.9216	0.239495798319328	0.50137741046832	0.475492251776744	1.0347940849905	0.57477847417333	-1.033819132216	0.757326357096141	NA	NA
REACTOME_COPI_DEPENDENT_GOLGI_TO_ER_RETROGRADE_TRAFFIC	0.89412384957301	0.78932637802521	-0.794992432991728	-0.791307706048878	0.0242875221394035	FALSE	FALSE	0.776913099870298	0.8125	0.776913099870298	0.775914634146341	0.785560208471735	-1.99500474935182	2.07092161526004E-05	-1.36651156430018	0.455066185318893	NA	NA
REACTOME_COPI_INDEPENDENT_GOLGI_TO_ER_RETROGRADE_TRAFFIC	-0.916120343801277	-1.07278827458496	-0.984136923950981	0.6119970484051	-0.59026212348303	FALSE	FALSE	0.488950276243094	0.352842809364548	0.488950276243094	0.955112219451372	0.571463895325527	-0.991762908493639	0.644699140401146	-1.52740779409871	0.256374343695923	NA	NA
REACTOME_COPI_MEDIATED_ANTEROGRADE_TRANSPORT	1.20347578925329	-1.45313445128863	-0.838954962260815	1.00505205718767	-0.020890391777121	FALSE	FALSE	0.705445544554455	0.0418415839709264	0.705445544554455	0.476340694006309	0.482268341771537	-1.15618459078431	0.363344150351425	-1.59181849243053	0.107358243779358	NA	NA
REACTOME_COSTIMULATION_BY_THE_CD28_FAMILY	-1.00371044035145	-0.631593763503546	-0.639759879421368	0.70243432903659	-0.393157438559944	FALSE	FALSE	0.906876790830946	0.935875216637782	0.906876790830946	0.857142857142857	0.901692913860632	1.55995456674831	0.0767365432296277	0.853128862255163	0.881589758607706	NA	NA
REACTOME_CREB1_PHOSPHORYLATION_THROUGH_NMDA_RECEPTOR_MEDIATED_ACTIVATION_OF_RAS_SIGNALING	0.642797686310211	-0.644944954048244	-0.823862070250879	-0.437274464034843	-0.315820950505939	FALSE	FALSE	0.693418940609952	0.896797153024911	0.693418940609952	0.985611510791367	0.817311636259045	-1.33666465923868	0.242358536755963	-0.622345127748367	0.958771017032696	NA	NA
REACTOME_CTLA4_INHIBITORY_SIGNALING	-0.985527293447656	0.977482384603067	-0.34719778308708	-0.418010387037518	-0.193313269742296	FALSE	FALSE	0.996789727126806	0.48868778280543	0.996789727126806	0.991166077738516	0.868358328699389	0.716397677334204	0.906893881877156	-0.85708339726491	0.862823016399659	NA	NA
REACTOME_CYTOPROTECTION_BY_HMOX1	0.784476947996787	-1.77912244851354	-1.99517701607094	-2.06554311707694	-1.26384140841616	FALSE	FALSE	1.60894507103559E-05	0.00201955999992796	1.60894507103559E-05	2.33307377220005E-05	0.000518767409767667	1.3854963561551	0.173610845319473	-1.40139699103377	0.405719464848559	NA	NA
REACTOME_CYTOSOLIC_SENSORS_OF_PATHOGEN_ASSOCIATED_DNA	1.01100160647835	-1.03312707104938	-0.998865580125853	1.11016874736198	0.0222944256662745	FALSE	FALSE	0.45855614973262	0.422512234910277	0.45855614973262	0.304582210242588	0.411051686154526	-1.50832641860461	0.0378471574146214	-1.00818406579183	0.769799214922586	NA	NA
REACTOME_DAG_AND_IP3_SIGNALING	-1.28760207988591	0.746089939324202	0.913058604450897	0.963736460193691	0.333820731020721	FALSE	FALSE	0.564643799472295	0.81447963800905	0.564643799472295	0.495412844036697	0.609795020247584	-1.26590634696984	0.248752399232246	0.925047818027422	0.839529599362169	NA	NA
REACTOME_DAP12_INTERACTIONS	1.6236710822433	-1.17732742096637	-0.804881637957023	1.17797676890591	0.204859698056456	FALSE	FALSE	0.729299363057325	0.264014466546112	0.729299363057325	0.277272727272727	0.499971479983372	1.76225292886653	0.014752945638036	1.68644820564622	0.166793371880101	NA	NA
REACTOME_DAP12_SIGNALING	1.32391777833078	-0.796556203408092	-0.599114408454337	0.895718568699666	0.205991433792005	FALSE	FALSE	0.889245585874799	0.708928571428571	0.889245585874799	0.596330275229358	0.770937504601882	1.54461713019789	0.16152552529951	1.68644820564622	0.166793371880101	NA	NA
REACTOME_DEACTIVATION_OF_THE_BETA_CATENIN_TRANSACTIVATING_COMPLEX	0.948336772910616	-1.70093565415955	-1.18301581527555	1.06887610081066	-0.216684648928455	FALSE	FALSE	0.265895953757225	0.0137797500108383	0.265895953757225	0.344660194174757	0.222557962925012	0.863472661552014	0.794425429474477	1.09899378434244	0.700561660561661	NA	NA
REACTOME_DEADENYLATION_OF_MRNA	-1.05498331078546	0.725577160421099	-1.33665572286463	-0.720236006466129	-0.596574469923781	FALSE	FALSE	0.140532544378698	0.845622119815668	0.140532544378698	0.835314091680815	0.49050032506347	-1.37422623586081	0.23688638121054	0.991543661416557	0.795999892277171	NA	NA
REACTOME_DEATH_RECEPTOR_SIGNALLING	1.19451688908509	-1.04494984104554	-0.999014224234189	0.931006862465035	0.0203899215675985	FALSE	FALSE	0.480840543881335	0.403400309119011	0.480840543881335	0.589171974522293	0.488563342850993	-1.18128418649816	0.298354491221126	-0.791523417766874	0.945374130607291	NA	NA
REACTOME_DEFECTIVE_INTRINSIC_PATHWAY_FOR_APOPTOSIS	1.22986785263513	-1.71054559132919	-1.15137926255533	1.19172247416884	-0.110083631770139	FALSE	FALSE	0.312101910828025	0.010297229602875	0.312101910828025	0.270454545454545	0.226238899178368	-1.66469248606108	0.0124082002537095	1.01564503754379	0.780340963956469	NA	NA
REACTOME_DEGRADATION_OF_THE_EXTRACELLULAR_MATRIX	1.12241532374501	-1.05508700675941	-0.891993226412089	-1.02534816316331	-0.46250326814745	FALSE	FALSE	0.622832369942196	0.398245614035088	0.622832369942196	0.452542372881356	0.524113181700209	1.45205333829086	0.0931388704017824	-1.2816197912857	0.540284003163961	NA	NA
REACTOME_DISASSEMBLY_OF_THE_DESTRUCTION_COMPLEX_AND_RECRUITMENT_OF_AXIN_TO_THE_MEMBRANE	0.575979461029081	-0.801665949630295	-0.561276545048261	-0.53584203773664	-0.330701267846529	FALSE	FALSE	0.931570762052877	0.71602787456446	0.931570762052877	0.970740103270224	0.88747737548511	-1.11196783551821	0.502883818749602	1.27607265425313	0.540284003163961	NA	NA
REACTOME_DISEASES_ASSOCIATED_WITH_N_GLYCOSYLATION_OF_PROTEINS	-1.15006429876667	0.545595908718664	0.646267514443372	-0.516515408669809	-0.118679071068611	FALSE	FALSE	0.886543535620053	0.972727272727273	0.886543535620053	0.960431654676259	0.926561499660909	-1.31456253255982	0.304982133066852	-1.0847788816327	0.742176201133908	NA	NA
REACTOME_DISEASES_OF_DNA_REPAIR	-1.00075857428657	1.3192043224737	1.12422816520573	0.888826778766439	0.582875173039826	FALSE	FALSE	0.336898395721925	0.160356347438753	0.336898395721925	0.604545454545454	0.359674648357014	-2.53714430979531	3.0131542627094E-12	1.0615654788207	0.756331570969054	NA	NA
REACTOME_DISEASES_OF_GLYCOSYLATION	1.21723143290914	-0.881852765508139	1.43531764125855	1.21143815638689	0.74553361626161	FALSE	FALSE	0.0645191339526543	0.646003262642741	0.0645191339526543	0.199460916442049	0.243625611747524	1.24177953851706	0.233440797186401	-1.45580813830936	0.364454919023447	NA	NA
REACTOME_DISEASES_OF_PROGRAMMED_CELL_DEATH	1.16107281429578	-1.51431908063193	-1.03967631760921	1.17390972720998	-0.0547532141838423	FALSE	FALSE	0.417888563049853	0.0584353893620765	0.417888563049853	0.253041362530414	0.286813469498049	-2.14904632695713	8.37815603846291E-06	1.03362883332689	0.768166532579754	NA	NA
REACTOME_DNA_DAMAGE_BYPASS	-1.1849466888966	1.26193215632055	-1.03370378036471	-1.02468639144335	-0.495351176096028	FALSE	FALSE	0.425414364640884	0.160891089108911	0.425414364640884	0.420965058236273	0.358171219156738	-2.1099022343886	1.70195732764779E-05	-0.897501786188242	0.855789231040421	NA	NA
REACTOME_DNA_DAMAGE_TELOMERE_STRESS_INDUCED_SENESCENCE	-0.8345095936426	1.39732527747825	1.06040525543842	1.11798451405124	0.685301363331329	FALSE	FALSE	0.425531914893617	0.10989010989011	0.425531914893617	0.321995464852608	0.320737351132488	-1.9060228079392	0.000937061938183896	-0.980664695482152	0.799070434122531	NA	NA
REACTOME_DNA_DOUBLE_STRAND_BREAK_REPAIR	-1.15345098852065	1.2800744861422	-0.699647231408435	-0.865914654886663	-0.359734597168387	FALSE	FALSE	0.884276729559748	0.123655913978495	0.884276729559748	0.667166416791604	0.639843947472399	-2.62589145060023	1.04888825274316E-15	-0.759182396550546	0.945374130607291	NA	NA
REACTOME_DNA_DOUBLE_STRAND_BREAK_RESPONSE	0.679656664038316	-0.748965040614075	-1.11067186033974	-0.87309153766389	-0.513267943644846	FALSE	FALSE	0.338397790055249	0.831081081081081	0.338397790055249	0.650741350906096	0.539654503024418	-1.96731867573718	0.000265736017469122	-0.795188438185263	0.916672129183629	NA	NA
REACTOME_DNA_REPAIR	-1.23577387897459	1.43164839687635	-0.474769484489619	0.766869827616169	0.121993715257079	FALSE	FALSE	1	0.0130673485535399	1	0.96734693877551	0.745103571832263	-2.6743017009482	8.16491503207301E-27	-0.812359138616795	0.942990246328418	NA	NA
REACTOME_DOWNREGULATION_OF_ERBB2_SIGNALING	0.98522515675827	0.963081170579017	-1.51453802517992	-0.862028491634947	-0.107065047369395	FALSE	FALSE	0.0384615384615385	0.5	0.0384615384615385	0.629881154499151	0.301701057855557	-1.00142358016296	0.627808673278379	1.20747030618297	0.619886057943884	NA	NA
REACTOME_DOWNREGULATION_OF_TGF_BETA_RECEPTOR_SIGNALING	0.886055166714458	-1.17059471598894	-1.21965197376137	-0.941519714374142	-0.611427809352499	FALSE	FALSE	0.232383808095952	0.251785714285714	0.232383808095952	0.547008547008547	0.315890469371541	1.04176843282553	0.565473842026355	-0.701436461959806	0.945374130607291	NA	NA
REACTOME_DUAL_INCISION_IN_GG_NER	-1.1578393551195	1.13171726079562	-1.00744767668908	-1.17760791456095	-0.552794421393479	FALSE	FALSE	0.476595744680851	0.293144208037825	0.476595744680851	0.235392320534224	0.370432004483438	-1.99392323641919	0.000171331982740162	-0.857167312427413	0.881589758607706	NA	NA
REACTOME_DUAL_INCISION_IN_TC_NER	-1.1701638566806	1.00689901895826	-0.786006692553234	-0.953117248296245	-0.475597194642955	FALSE	FALSE	0.785992217898833	0.426630434782609	0.785992217898833	0.533536585365854	0.633037863986532	-2.05860278777878	3.37609468053488E-05	-0.963686415806904	0.799070434122531	NA	NA
REACTOME_E3_UBIQUITIN_LIGASES_UBIQUITINATE_TARGET_PROTEINS	1.01246292709857	0.820151241653195	-1.23906795721603	-0.742245921838834	-0.0371749275757744	FALSE	FALSE	0.196524064171123	0.741514360313316	0.196524064171123	0.834375	0.49223437216389	-1.49133958926041	0.074180219776669	-0.889294557886731	0.862823016399659	NA	NA
REACTOME_EARLY_SARS_COV_2_INFECTION_EVENTS	1.34093174565015	-1.49964678504676	0.647427224186294	1.33032306675875	0.454758812887107	FALSE	FALSE	0.874233128834356	0.0558607174917403	0.874233128834356	0.147699757869249	0.488006683257425	1.0806450136203	0.506931755318257	0.948636341020892	0.822000118026384	NA	NA
REACTOME_EGFR_DOWNREGULATION	1.60377814077793	-1.19987804055695	-1.09805957440374	-1.12561605396169	-0.454943882036113	FALSE	FALSE	0.358778625954198	0.231173380035026	0.358778625954198	0.316608996539792	0.316334907120804	-0.840094646532045	0.818204603049628	1.11872820373115	0.70013556120817	NA	NA
REACTOME_EGR2_AND_SOX10_MEDIATED_INITIATION_OF_SCHWANN_CELL_MYELINATION	-0.838906722273692	1.33761120621506	1.30922439543147	1.32382808662447	0.782939241499326	FALSE	FALSE	0.184696569920844	0.129545454545455	0.184696569920844	0.163677130044843	0.165653931107997	1.00217052543647	0.602230483271376	1.28317402099712	0.561841619330672	NA	NA
REACTOME_ENDOSOMAL_SORTING_COMPLEX_REQUIRED_FOR_TRANSPORT_ESCRT	0.886980053719117	-1.35370164273035	-1.20778030292339	-1.15965153498267	-0.708538356729323	FALSE	FALSE	0.239099859353024	0.111298482293423	0.239099859353024	0.243333333333333	0.208207883583201	-1.34958465615744	0.237598475558653	0.761459301333408	0.922015182884748	NA	NA
REACTOME_ENERGY_DEPENDENT_REGULATION_OF_MTOR_BY_LKB1_AMPK	0.851264561363798	-0.724607189810219	-0.785663284546074	-1.07744950334018	-0.434113854083169	FALSE	FALSE	0.728434504792332	0.808043875685558	0.728434504792332	0.379679144385027	0.661148007413812	1.20873035367101	0.39141343741288	0.464903680377727	1	NA	NA
REACTOME_EPIGENETIC_REGULATION_OF_GENE_EXPRESSION	0.676497244507841	0.70454292569042	-0.483249645883944	0.967909468274422	0.466424998147185	FALSE	FALSE	0.997455470737914	0.908355795148248	0.997455470737914	0.505847953216374	0.852278672460112	-1.93888278150003	0.000131299276316236	0.741438314353647	0.954053973549386	NA	NA
REACTOME_ER_QUALITY_CONTROL_COMPARTMENT_ERQC	0.739091063491128	-1.06708942124982	-1.31989263293489	-1.17075997646174	-0.704662741788832	FALSE	FALSE	0.1669341894061	0.408928571428571	0.1669341894061	0.300353356890459	0.260787576782807	0.659254772169223	0.953199321175036	-0.768754475851836	0.907699032569341	NA	NA
REACTOME_ER_TO_GOLGI_ANTEROGRADE_TRANSPORT	1.17775578032533	-1.40099971216888	-0.599846524099662	0.844201392803067	0.0052777342149633	FALSE	FALSE	0.956271576524741	0.0455212922173275	0.956271576524741	0.787545787545788	0.686402558203149	-0.96440410689417	0.696746358365946	-1.58239673670802	0.0905230040938412	NA	NA
REACTOME_ESTROGEN_DEPENDENT_NUCLEAR_EVENTS_DOWNSTREAM_OF_ESR_MEMBRANE_SIGNALING	1.6748862941334	-1.20589604331412	1.42901395886127	1.298426327639	0.799107634329888	FALSE	FALSE	0.0986666666666667	0.238938053097345	0.0986666666666667	0.168224299065421	0.151123921374025	-0.931182995075149	0.717184214852436	1.73626278289427	0.160563483628423	NA	NA
REACTOME_EXPORT_OF_VIRAL_RIBONUCLEOPROTEINS_FROM_NUCLEUS	-1.10338876923787	1.94586678169076	-1.05659023842208	1.11120436738867	0.224273035354869	FALSE	FALSE	0.403298350824588	0.00348104110266901	0.403298350824588	0.311750599520384	0.280457085568057	-1.93426982609843	0.0010435955317457	-1.0824969603211	0.719482496194825	NA	NA
REACTOME_EXTENSION_OF_TELOMERES	-1.21236541877881	1.46095123284603	0.942412098600327	-1.35889830451416	-0.0419750979616532	FALSE	FALSE	0.544668587896254	0.0696055684454756	0.544668587896254	0.121107266435986	0.320012502668492	-2.41003759322734	4.36589451408661E-10	-0.831012328162483	0.892599011726529	NA	NA
REACTOME_EXTRACELLULAR_MATRIX_ORGANIZATION	1.45518168992915	-0.958570152554432	-1.17475074466375	1.36131560137873	0.170794098522423	FALSE	FALSE	0.240811153358682	0.53015873015873	0.240811153358682	0.0805970149253731	0.273094512950367	2.23151808786658	4.44435156848966E-10	-1.18028398705865	0.595299019062489	NA	NA
REACTOME_FACTORS_INVOLVED_IN_MEGAKARYOCYTE_DEVELOPMENT_AND_PLATELET_PRODUCTION	1.03507570647999	-0.72008832527641	-0.936169970231136	1.18237586599194	0.140298319241096	FALSE	FALSE	0.564826700898588	0.897476340694006	0.564826700898588	0.193732193732194	0.555215484055844	-1.65755378808839	0.00188741057914569	-1.21748924856682	0.584105196027817	NA	NA
REACTOME_FANCONI_ANEMIA_PATHWAY	-1.03775088208843	0.708503920200005	-1.26461835812749	-1.41880892229345	-0.753168560577342	FALSE	FALSE	0.213483146067416	0.861990950226244	0.213483146067416	0.0830388692579505	0.342999027904757	-2.06584742409032	2.68525947880759E-05	-0.79702561844582	0.901728422796647	NA	NA
REACTOME_FCGR3A_MEDIATED_IL10_SYNTHESIS	-1.29047584923083	-0.730863955768132	0.77776177874869	-0.95624661765726	-0.549956160976882	FALSE	FALSE	0.712401055408971	0.806049822064057	0.712401055408971	0.532374100719424	0.690806508400356	-1.92843176922035	0.000182665000508431	0.726294865195626	0.936781609195402	NA	NA
REACTOME_FLT3_SIGNALING_IN_DISEASE	0.840428897853163	-0.790083740898212	-1.17589502672408	-0.729410741871897	-0.463740152910255	FALSE	FALSE	0.280359820089955	0.757142857142857	0.280359820089955	0.818803418803419	0.534166479031546	1.2687474918463	0.346080767258799	-1.06535800781703	0.748222275350934	NA	NA
REACTOME_FORMATION_OF_THE_CORNIFIED_ENVELOPE	1.42303301371869	-1.95674953807338	-1.3858900879282	1.11499548150347	-0.201152782694856	FALSE	FALSE	0.0933125972006221	0.00029061175003272	0.0933125972006221	0.31353919239905	0.125113749637582	0.868720437245594	0.848814702044367	-1.68604590392231	0.106406916230562	NA	NA
REACTOME_FORMATION_OF_THE_EARLY_ELONGATION_COMPLEX	-0.639471135529454	0.830310990166656	0.941428728731172	0.541761501027486	0.418507521098965	FALSE	FALSE	0.532646048109966	0.735941320293399	0.532646048109966	0.977611940298508	0.694711339202959	-1.66957990951589	0.0159342936914467	-0.729325392158249	0.945374130607291	NA	NA
REACTOME_FOXO_MEDIATED_TRANSCRIPTION	1.33413522714428	-1.24338726034077	-0.962887408627313	0.785914162347648	-0.0215563198690383	FALSE	FALSE	0.517426273458445	0.192118226600985	0.517426273458445	0.813829787234043	0.510200140187979	1.53981811946754	0.0685168739491167	-1.05828217584219	0.746356275816308	NA	NA
REACTOME_GAP_FILLING_DNA_REPAIR_SYNTHESIS_AND_LIGATION_IN_GG_NER	-1.06129526658052	1.20957925059303	-1.12666853472565	-1.22949071232674	-0.551968815759968	FALSE	FALSE	0.339171974522293	0.224944320712695	0.339171974522293	0.209964412811388	0.278313170642167	-1.91356064042138	0.000553144003732883	-0.95786747149471	0.816134579614183	NA	NA
REACTOME_GAP_JUNCTION_TRAFFICKING_AND_REGULATION	1.09503783337008	-0.818425116185886	-1.59341041169809	1.18372503549503	-0.0332681647547168	FALSE	FALSE	0.0236424458454169	0.704028021015762	0.0236424458454169	0.254716981132075	0.251507473459668	0.704742837867648	0.953146024541602	-1.66499607871106	0.166793371880101	NA	NA
REACTOME_GASTRIN_CREB_SIGNALLING_PATHWAY_VIA_PKC_AND_MAPK	1.69507227892633	0.565235287701837	-0.658728544881205	0.521281082784712	0.530715026132918	FALSE	FALSE	0.845906902086677	0.965909090909091	0.845906902086677	0.964125560538117	0.905462113905141	-1.64082712265688	0.034381885938576	-0.63905162127283	0.958743585662202	NA	NA
REACTOME_GENE_SILENCING_BY_RNA	-1.4999618225297	1.70878573578226	-0.646273583326624	1.20739028128578	0.192485152802928	FALSE	FALSE	0.931937172774869	0.013130019999283	0.931937172774869	0.190082644628099	0.51677175254428	-1.99272986743675	1.99983139203487E-05	-0.89906206155312	0.8599372661653	NA	NA
REACTOME_GLOBAL_GENOME_NUCLEOTIDE_EXCISION_REPAIR_GG_NER	-1.0531651795019	1.31592136228488	-0.89154297631131	-0.649582966501403	-0.319592440007434	FALSE	FALSE	0.635220125786163	0.110215053763441	0.635220125786163	0.949025487256372	0.582420198148035	-1.95808345673432	0.00012103343527848	-0.893340704997159	0.859537934270757	NA	NA
REACTOME_GLUCAGON_LIKE_PEPTIDE_1_GLP1_REGULATES_INSULIN_SECRETION	0.69946871639105	-0.889377157416826	-1.06661599704601	0.756759811889683	-0.124941156545525	FALSE	FALSE	0.42332268370607	0.59963436928702	0.42332268370607	0.789115646258503	0.558848845739416	-0.993682462693845	0.638944351610504	0.751713748496191	0.922015182884748	NA	NA
REACTOME_GLUCAGON_SIGNALING_IN_METABOLIC_REGULATION	0.680603959154797	-1.29435766065945	-1.13322325956941	0.537614800142631	-0.302340540232858	FALSE	FALSE	0.359400998336107	0.179533213644524	0.359400998336107	0.955156950672646	0.463373040247346	-0.954458880697366	0.675500504104854	-0.747086143072676	0.922015182884748	NA	NA
REACTOME_GLUCONEOGENESIS	-0.915445309100868	0.635376393369502	-1.66584440537167	-1.70736256055242	-0.913318970413863	FALSE	FALSE	0.0096755083678808	0.929061784897025	0.0096755083678808	0.00512943787887603	0.238385559877916	1.35610099272346	0.250853242320819	-2.00369866935624	0.00511692448385833	NA	NA
REACTOME_GLUCOSE_METABOLISM	-0.71162076747733	1.65493535278568	-1.33689111590305	-1.45900088767922	-0.463144354568482	FALSE	FALSE	0.103267973856209	0.010365864291043	0.103267973856209	0.0499219968798752	0.0667059522208341	-1.32448053627704	0.183545500113228	-1.80021496206614	0.0147613892184002	NA	NA
REACTOME_GLYCOSPHINGOLIPID_METABOLISM	-1.29489081194687	1.60834927275366	0.778512853593132	1.0479398890742	0.534977800868529	FALSE	FALSE	0.735294117647059	0.0358288950083499	0.735294117647059	0.381818181818182	0.472058828030162	0.968813509261113	0.653063805135112	-0.831996399245455	0.874598504228134	NA	NA
REACTOME_GOLGI_ASSOCIATED_VESICLE_BIOGENESIS	1.06753366528182	-0.954130844390803	-1.14455673699164	-1.01286177034081	-0.511003921610358	FALSE	FALSE	0.284031413612565	0.549606299212598	0.284031413612565	0.448012232415902	0.391420339713408	-1.23108464303564	0.318772136953955	-0.686463731264126	0.965203146803648	NA	NA
REACTOME_GOLGI_TO_ER_RETROGRADE_TRANSPORT	0.821861746288452	-0.733500324504673	-0.777563651165264	-0.754566921673873	-0.360942287763839	FALSE	FALSE	0.785630153121319	0.906766917293233	0.785630153121319	0.857758620689655	0.833946461056382	-1.90265406289314	3.4465430533088E-05	-1.36576100779876	0.360420121614151	NA	NA
REACTOME_GPCR_LIGAND_BINDING	1.55927995338342	-1.90182027299505	-1.37688226997824	1.51669221846466	-0.0506825927813011	FALSE	FALSE	0.103448275862069	0.000549823649581361	0.103448275862069	0.0414626364895124	0.0622272529658079	1.35713048213545	0.0347984530611066	1.16686375971047	0.64333853848417	NA	NA
REACTOME_GPER1_SIGNALING	1.21029511324257	-0.877364642097997	-0.850948062954974	1.55149085880323	0.258368316748207	FALSE	FALSE	0.674641148325359	0.60353982300885	0.674641148325359	0.0410995470875407	0.498480416686777	1.08520187353513	0.512216412140761	1.2469673431359	0.581745656851939	NA	NA
REACTOME_G_ALPHA_12_13_SIGNALLING_EVENTS	1.51623318722816	-0.712514725750153	0.890607431498291	0.978427752329718	0.668188411326503	FALSE	FALSE	0.580645161290323	0.859649122807018	0.580645161290323	0.461165048543689	0.620526123482838	1.11990659872928	0.428102933790292	1.00562951950565	0.781581638049572	NA	NA
REACTOME_G_ALPHA_I_SIGNALLING_EVENTS	0.745938212806581	-1.25666812919406	-0.727952991820404	1.81603730672576	0.144338599629469	FALSE	FALSE	0.854901960784314	0.152	0.854901960784314	0.00298604467736998	0.466197491561499	1.37129170823674	0.0444132722510098	1.24941186930528	0.524405569798422	NA	NA
REACTOME_G_ALPHA_Q_SIGNALLING_EVENTS	1.40898734137138	-0.832977667481347	-0.71435802834738	0.977084964046762	0.209684152397354	FALSE	FALSE	0.861930294906166	0.696223316912972	0.861930294906166	0.50531914893617	0.731350763915369	1.1621113614891	0.314807617567042	0.891439818427285	0.8599372661653	NA	NA
REACTOME_G_ALPHA_Z_SIGNALLING_EVENTS	1.48093642220579	-0.996280458069701	-1.2469439054457	0.778401905810226	0.00402849112515269	FALSE	FALSE	0.232945091514143	0.477558348294434	0.232945091514143	0.733183856502242	0.419158096956241	1.06824266141325	0.530696138553811	0.953500353834865	0.823110453162267	NA	NA
REACTOME_G_PROTEIN_BETA_GAMMA_SIGNALLING	0.891572618247394	-1.5506842643045	-1.17569622314484	0.52633590033752	-0.327117992216106	FALSE	FALSE	0.298555377207063	0.0693612203487271	0.298555377207063	0.961883408071749	0.40708884570865	1.42059642820842	0.216534746678754	-0.98447664605631	0.801867528031484	NA	NA
REACTOME_G_PROTEIN_MEDIATED_EVENTS	-0.998032898035015	1.13986590414728	0.811463061163714	1.01300988698001	0.491576488563997	FALSE	FALSE	0.708933717579251	0.308584686774942	0.708933717579251	0.429245283018868	0.538924351238078	-1.27684829940323	0.24540757749713	1.00188704251844	0.787215909090909	NA	NA
REACTOME_HATS_ACETYLATE_HISTONES	-0.899225784496218	1.36136881002722	1.22580657979089	1.48279016318402	0.792684942126475	FALSE	FALSE	0.147186147186147	0.0842391304347826	0.147186147186147	0.0214057185282346	0.100004285833828	-1.54272738062273	0.0149406695910481	0.633938169492824	0.993034497459276	NA	NA
REACTOME_HCMV_INFECTION	0.863956937687193	-0.755168098101961	0.674302430272214	1.23658413348013	0.504918850834395	FALSE	FALSE	0.953125	0.872503840245776	0.953125	0.15506329113924	0.733454282846254	-1.88818184956737	0.000119917951347238	-0.840497918164395	0.898917810624107	NA	NA
REACTOME_HDMS_DEMETHYLATE_HISTONES	1.13837071302784	-1.09221789852922	-0.539175103463229	1.19968088588761	0.176664649230751	FALSE	FALSE	0.926788685524126	0.371633752244165	0.926788685524126	0.271300448430493	0.624127892930728	0.85601945668009	0.780644987689534	1.2490342272675	0.572466511916325	NA	NA
REACTOME_HDR_THROUGH_HOMOLOGOUS_RECOMBINATION_HRR	-1.0813975483551	1.1925945457821	-0.992395266900625	-1.11259768035286	-0.498448987456622	FALSE	FALSE	0.493670886075949	0.215158924205379	0.493670886075949	0.293333333333333	0.373958507422653	-2.59349576831196	9.04673318599731E-14	-0.670567901858124	0.958771017032696	NA	NA
REACTOME_HDR_THROUGH_SINGLE_STRAND_ANNEALING_SSA	-1.19654850049631	1.72402446395444	1.40962773435025	1.46776214773515	0.851216461385885	FALSE	FALSE	0.116094986807388	0.0215911543697933	0.116094986807388	0.0717488789237668	0.081382501727084	-2.278640390974	3.65924616524908E-07	1.20905262214022	0.608525035264671	NA	NA
REACTOME_HEMOSTASIS	1.67748819316953	-1.38415811949261	-1.26258850048828	1.19957131828003	0.0575782228671686	FALSE	FALSE	0.102833158447009	0.0236259480486185	0.102833158447009	0.0651859931733191	0.0736195645289891	2.05771945791908	3.38192406682606E-12	-1.29858221428482	0.327478862445152	NA	NA
REACTOME_HIV_TRANSCRIPTION_INITIATION	-0.728903882273424	0.639371022780086	0.692656054073951	0.573157421574502	0.294070154038779	FALSE	FALSE	0.862453531598513	0.939546599496222	0.862453531598513	0.981530343007916	0.911496001425291	-1.9208416787142	0.000465765692904089	-0.681627059202508	0.958771017032696	NA	NA
REACTOME_HOMOLOGOUS_DNA_PAIRING_AND_STRAND_EXCHANGE	-1.17577898413456	1.26541817677407	1.17070243924059	1.04745236952414	0.576948500351061	FALSE	FALSE	0.298153034300792	0.177272727272727	0.298153034300792	0.405829596412556	0.294852098071717	-2.55611701822359	3.37944094837245E-12	1.03952503771763	0.76714523538321	NA	NA
REACTOME_HOMOLOGY_DIRECTED_REPAIR	-0.99723759496147	1.12271701102271	-0.825197292233138	-0.914824731460671	-0.403635651908143	FALSE	FALSE	0.727748691099476	0.286472148541114	0.727748691099476	0.599374021909233	0.585335888162325	-2.62659653280619	5.40414280520242E-15	-0.836733080035767	0.892599011726529	NA	NA
REACTOME_HSF1_ACTIVATION	-1.32401273505167	2.50421727501094	-2.11036569417224	1.79715159015024	0.216747608984317	FALSE	FALSE	1.17619419380201E-06	4.24074495053817E-08	1.17619419380201E-06	0.00342144577104331	0.000855960141720105	1.13626965106053	0.463684945972757	-1.76259184501853	0.0912061587185277	NA	NA
REACTOME_HSF1_DEPENDENT_TRANSACTIVATION	-1.11224995687135	2.5668496664776	-2.18157183735269	1.76243012266743	0.258864498730248	FALSE	FALSE	3.75307171991892E-08	3.14391876037959E-09	3.75307171991892E-08	0.00851537323573112	0.00212886286027107	1.19673944238019	0.388090349075975	-1.68258922570204	0.106406916230562	NA	NA
REACTOME_HSP90_CHAPERONE_CYCLE_FOR_STEROID_HORMONE_RECEPTORS_SHR_IN_THE_PRESENCE_OF_LIGAND	-1.3463823971641	2.41506319654696	-2.01485731851864	1.83302510063217	0.221712145374099	FALSE	FALSE	2.11710152917227E-05	3.03321143701073E-07	2.11710152917227E-05	0.00291592656037028	0.000739642978024358	-0.808744924048571	0.875598086124402	-1.77128625794696	0.0871972235557361	NA	NA
REACTOME_IMMUNOREGULATORY_INTERACTIONS_BETWEEN_A_LYMPHOID_AND_A_NON_LYMPHOID_CELL	1.93888683646614	-1.42516628413164	1.17416113779646	1.78860178140358	0.869120867883634	FALSE	FALSE	0.256	0.079646017699115	0.256	0.00480249325714492	0.149112127739065	1.51723354891028	0.033126544497439	1.36306301475684	0.491086251982454	NA	NA
REACTOME_INACTIVATION_OF_CSF3_G_CSF_SIGNALING	0.945491710949301	-1.26996565720065	-1.27703048537516	-1.18923811236563	-0.697685635998036	FALSE	FALSE	0.182108626198083	0.191956124314442	0.182108626198083	0.260249554367201	0.204105732769452	-0.692862964290464	0.934140903191454	0.878442764774943	0.858906606620407	NA	NA
REACTOME_INFLAMMASOMES	1.46125802388888	0.819283624241118	-1.66799763207459	1.1466670221135	0.439802759542228	FALSE	FALSE	0.0128200555048543	0.719101123595506	0.0128200555048543	0.309417040358744	0.26353956874099	1.34430091172021	0.277236722503571	NA	NA	NA	NA
REACTOME_INHIBITION_OF_DNA_RECOMBINATION_AT_TELOMERE	-1.05396347860429	0.743247796447081	1.06851407041604	-0.62606637099182	0.0329330043167515	FALSE	FALSE	0.376044568245125	0.820093457943925	0.376044568245125	0.917383820998279	0.622391603858114	-1.22996111359539	0.3810888252149	-0.673047729145851	0.949565497264242	NA	NA
REACTOME_INSERTION_OF_TAIL_ANCHORED_PROTEINS_INTO_THE_ENDOPLASMIC_RETICULUM_MEMBRANE	0.906157663538955	-1.03280580964761	1.00511929757549	1.50865852341065	0.596782418719371	FALSE	FALSE	0.449197860962567	0.448462929475588	0.449197860962567	0.0590909090909091	0.351487390122908	1.24289906688145	0.365845716332534	1.30933734307235	0.533244218922448	NA	NA
REACTOME_INSULIN_RECEPTOR_RECYCLING	1.6520250280404	-0.966121985494454	1.08741864641807	-0.62977252604656	0.285887290729364	FALSE	FALSE	0.36968085106383	0.524680073126143	0.36968085106383	0.894830659536542	0.539718108697586	1.23626975740214	0.377811094452774	-1.12081797053022	0.718573743922204	NA	NA
REACTOME_INTEGRATION_OF_ENERGY_METABOLISM	0.945184500127141	-0.826342928076615	-1.10192057548766	-0.979716676910842	-0.490698920086995	FALSE	FALSE	0.355614973262032	0.725363489499192	0.355614973262032	0.484375	0.480242109005814	1.18058460892473	0.323270028870444	-0.897417179817428	0.851854361986521	NA	NA
REACTOME_INTERACTIONS_OF_REV_WITH_HOST_CELLULAR_PROTEINS	-1.6680564788632	1.16146870119659	-0.544586148165923	0.602176079108072	-0.112249461681117	FALSE	FALSE	0.956647398843931	0.261574074074074	0.956647398843931	0.951456310679612	0.781581295610387	-2.12152355663232	2.92645119279365E-05	-1.39834461937271	0.429146662536782	NA	NA
REACTOME_INTERACTIONS_OF_VPR_WITH_HOST_CELLULAR_PROTEINS	-1.26882736075513	1.20461663765334	-1.34824186542001	-1.27135677499585	-0.670952340879414	FALSE	FALSE	0.120343839541547	0.218823529411765	0.120343839541547	0.164429530201342	0.15598518467405	-2.12229622811523	2.85250371842508E-05	-1.44067173002785	0.357464539423702	NA	NA
REACTOME_INTERCONVERSION_OF_NUCLEOTIDE_DI_AND_TRIPHOSPHATES	1.16125134037651	-0.817550406062774	-1.32718871925947	-1.49792614074583	-0.620353481422889	FALSE	FALSE	0.142428785607196	0.730357142857143	0.142428785607196	0.0547008547008547	0.267478892193098	-1.91560782969309	0.000616389825278555	-1.80447226542095	0.0645287121537826	NA	NA
REACTOME_INTERFERON_ALPHA_BETA_SIGNALING	1.23486299411014	-1.76385937913944	0.941187064262776	1.92684584916819	0.584759132100415	FALSE	FALSE	0.550185873605948	0.00658242212620016	0.550185873605948	0.000920723050890729	0.276968723097247	-0.996098106846559	0.627808673278379	1.48040501999176	0.369671666408948	NA	NA
REACTOME_INTERFERON_GAMMA_SIGNALING	1.98773502945542	-1.39428249127697	-1.12494676470202	1.04225641585126	0.12769054733192	FALSE	FALSE	0.321964529331514	0.0892561983471074	0.321964529331514	0.408970976253298	0.285539058315859	1.3306240486782	0.178721750244339	1.25638266554398	0.540284003163961	NA	NA
REACTOME_INTERFERON_SIGNALING	1.20737668447887	-1.60576682825443	-1.09506850226963	1.09365738619609	-0.0999503149622763	FALSE	FALSE	0.340775558166863	0.0068617668342335	0.340775558166863	0.26241134751773	0.237706057671422	-1.21594363072535	0.189024057607332	1.23287993156111	0.477209753911647	NA	NA
REACTOME_INTERLEUKIN_4_AND_INTERLEUKIN_13_SIGNALING	1.31779175122779	-1.20507460636221	1.91399310259303	1.87858105021278	0.976322824417849	FALSE	FALSE	0.00348889176885823	0.245874587458746	0.00348889176885823	0.00145318597821814	0.0635763892436701	1.41495190404215	0.122884900481294	1.81992666483121	0.0581113533282275	NA	NA
REACTOME_INTRAFLAGELLAR_TRANSPORT	0.999660781342393	-0.971326309255983	-0.707133165761984	1.2497753076086	0.142744153483257	FALSE	FALSE	0.861878453038674	0.491554054054054	0.861878453038674	0.177215189873418	0.598131537501205	-1.64054375438194	0.00672845017502065	-1.31089793907718	0.536879466187119	NA	NA
REACTOME_INTRA_GOLGI_TRAFFIC	-1.12796868400447	0.764368046428595	0.951452623895858	1.09486764703436	0.420679908338584	FALSE	FALSE	0.513432835820895	0.81447963800905	0.513432835820895	0.323741007194245	0.541271579211271	-1.06615420502876	0.532459578637923	1.52574711658297	0.314852423611491	NA	NA
REACTOME_INTRINSIC_PATHWAY_FOR_APOPTOSIS	0.761237121942831	-1.38446014917832	-1.21747642396639	-0.746316855990524	-0.6467540767981	FALSE	FALSE	0.211796246648794	0.0886699507389163	0.211796246648794	0.851437699680511	0.340925035929254	-1.10879770663019	0.462659586487403	0.878099425479318	0.874307169676381	NA	NA
REACTOME_ION_CHANNEL_TRANSPORT	1.24318022052171	-1.15395443444425	-1.36675409512938	-1.42396165838687	-0.675372491859697	FALSE	FALSE	0.087696335078534	0.255150554675119	0.087696335078534	0.0670826833073323	0.12440647703488	-1.11135580421504	0.363399324224511	-1.28048586737881	0.536937034236959	NA	NA
REACTOME_ION_HOMEOSTASIS	0.912682041922251	-1.21487720233798	-1.49642862043928	-1.43586431730047	-0.808622024538872	FALSE	FALSE	0.057784911717496	0.255357142857143	0.057784911717496	0.0795053003533569	0.112608066661373	-0.997519488975824	0.626074991400069	-1.25846254982773	0.581745656851939	NA	NA
REACTOME_ION_TRANSPORT_BY_P_TYPE_ATPASES	0.776284211102745	-1.1761809600686	-1.59838684448129	-1.4290796300812	-0.856840805882086	FALSE	FALSE	0.0170877772577645	0.270566727605119	0.0170877772577645	0.0855614973262032	0.0975759448617127	-1.46019438630576	0.0692611667953634	-1.29210742720228	0.564403111657016	NA	NA
REACTOME_IRE1ALPHA_ACTIVATES_CHAPERONES	1.32134754416769	0.882512565778781	-0.984433711237836	-0.686663209841319	0.13319079721683	FALSE	FALSE	0.487248322147651	0.628787878787879	0.487248322147651	0.9008	0.626021130770795	-0.772116751359279	0.913491912889147	-0.788418549209655	0.922015182884748	NA	NA
REACTOME_KERATINIZATION	1.42303301371869	-1.95674953807338	-1.3858900879282	1.11499548150347	-0.201152782694856	FALSE	FALSE	0.0933125972006221	0.00029061175003272	0.0933125972006221	0.31353919239905	0.125113749637582	0.662364332481355	0.998783256051153	-1.68604590392231	0.106406916230562	NA	NA
REACTOME_KSRP_KHSRP_BINDS_AND_DESTABILIZES_MRNA	0.969190723983675	-0.95715440141571	0.93334904885241	1.10112458616603	0.511627489396601	FALSE	FALSE	0.542553191489362	0.535648994515539	0.542553191489362	0.337868480725624	0.489655964554972	-1.73264901565964	0.0145293923732703	1.52382364100326	0.389561329118804	NA	NA
REACTOME_L1CAM_INTERACTIONS	1.3791995014083	-1.34024145892609	-1.49023143841876	1.74851267996799	0.074309821007861	FALSE	FALSE	0.0431937172774869	0.0998415213946117	0.0431937172774869	0.00267979156766905	0.0472271868793136	0.900194403761295	0.773273601398601	-1.13182577051828	0.67253224944895	NA	NA
REACTOME_LDL_CLEARANCE	1.24111140299163	-0.999371653654265	-0.738788142983666	-0.899640241701574	-0.349172158836969	FALSE	FALSE	0.768860353130016	0.462633451957295	0.768860353130016	0.615107913669065	0.653865517971598	1.55388660546846	0.156876230227429	-0.737812909248363	0.922015182884748	NA	NA
REACTOME_LEISHMANIA_INFECTION	1.20933728950877	-1.25108217650955	-1.53637089810026	1.19253573100625	-0.0963950135236982	FALSE	FALSE	0.0274788833803537	0.142428785607196	0.0274788833803537	0.172297297297297	0.0924209624163003	-1.116209608987	0.309873318103816	1.32326760977726	0.394754197614955	NA	NA
REACTOME_LYSOSOME_VESICLE_BIOGENESIS	0.85982921483878	-0.97560599284658	-1.39563222507338	-1.09207010031741	-0.650869775849648	FALSE	FALSE	0.0909090909090909	0.5	0.0909090909090909	0.365482233502538	0.26182510383018	0.801231832060052	0.862278656148533	0.943611871382729	0.83755031062869	NA	NA
REACTOME_MAP3K8_TPL2_DEPENDENT_MAPK1_3_ACTIVATION	0.760477183766488	-0.965005907258064	-1.2347807399248	-0.881075809679838	-0.580096318274054	FALSE	FALSE	0.24126455906822	0.511669658886894	0.24126455906822	0.613309352517986	0.40187703238533	-0.782094095999406	0.847081802012615	-0.708424314820702	0.936781609195402	NA	NA
REACTOME_MATURATION_OF_SARSCOV2_NUCLEOPROTEIN	0.985952914099854	-0.787378442100784	-0.486749905749268	-0.480296097976831	-0.192117882931757	FALSE	FALSE	0.955074875207987	0.748653500897666	0.955074875207987	0.974820143884892	0.908405848799633	-1.21016714829757	0.406674731374084	1.30863300443668	0.524405569798422	NA	NA
REACTOME_MEMBRANE_TRAFFICKING	1.26642779848523	-1.12223526380284	-0.84663504705771	0.903252696129773	0.0502025459386135	FALSE	FALSE	0.826787512588117	0.203369434416366	0.826787512588117	0.868965517241379	0.681477494208495	-1.09402656231805	0.304982133066852	-0.935771210590398	0.864221945782343	NA	NA
REACTOME_METABOLISM_OF_CARBOHYDRATES	0.819830325670268	1.41315900141751	-1.29682505279609	-1.09124394720791	-0.0387699182290567	FALSE	FALSE	0.121527777777778	0.0232023521346182	0.121527777777778	0.315068493150685	0.145331600210215	1.35606505425133	0.0675110967590836	-1.91534027630993	0.00112186051324953	NA	NA
REACTOME_METABOLISM_OF_NITRIC_OXIDE_NOS3_ACTIVATION_AND_REGULATION	-1.3656462256118	1.28911507012882	-1.39288300910498	1.22394859295506	-0.0613663929082252	FALSE	FALSE	0.115569823434992	0.15	0.115569823434992	0.23542600896861	0.154141413959648	-1.20646816709327	0.442678719115063	0.849597743807068	0.881589758607706	NA	NA
REACTOME_METABOLISM_OF_NUCLEOTIDES	-1.16376006060076	0.993313394191447	-1.32237245672554	-1.54822254248952	-0.760260416406094	FALSE	FALSE	0.113874345549738	0.460916442048518	0.113874345549738	0.0246279061734223	0.178323259830354	-1.86330518812429	0.000275028200565672	-1.44318242398441	0.357113514993838	NA	NA
REACTOME_METABOLISM_OF_STEROIDS	-0.964603011199656	1.01334426308276	-0.385055033838361	1.17531113112368	0.209749337292106	FALSE	FALSE	1	0.407008086253369	1	0.197568389057751	0.65114411882778	2.08718437541622	2.10440582819583E-05	-1.083333950282	0.709081022294725	NA	NA
REACTOME_METABOLISM_OF_VITAMINS_AND_COFACTORS	-0.906012918188582	0.992785401580818	1.00639802173485	1.42592057282551	0.629772769488151	FALSE	FALSE	0.444444444444444	0.436657681940701	0.444444444444444	0.0273406521645965	0.338221805748547	1.87331437054456	0.000256724620327027	-1.03373325584217	0.757326357096141	NA	NA
REACTOME_METABOLISM_OF_WATER_SOLUBLE_VITAMINS_AND_COFACTORS	-1.17544441120512	1.08032008445682	1.37563160173132	0.887509188579472	0.542004115890625	FALSE	FALSE	0.0952981802428634	0.375321336760925	0.0952981802428634	0.636118598382749	0.30050907390735	1.25036859545488	0.237653143769673	-0.864628410100293	0.867274921377898	NA	NA
REACTOME_MET_PROMOTES_CELL_MOTILITY	1.74290800515294	-0.748488359828939	0.714294024540141	1.43182994671953	0.785135904145919	FALSE	FALSE	0.810026385224274	0.784697508896797	0.810026385224274	0.0964125560538117	0.625290708849789	1.42380895938667	0.169278537424752	1.32622419844878	0.523003674377685	NA	NA
REACTOME_MITOPHAGY	1.22538330526341	-1.63810062560052	-1.61047135738877	-1.42091554536948	-0.861026055773839	FALSE	FALSE	0.0249512144020815	0.0161494007604352	0.0249512144020815	0.0851419031719533	0.0377984331841379	-1.30578639666838	0.280312880942706	0.991635856838567	0.796006151662132	NA	NA
REACTOME_MITOTIC_PROMETAPHASE	-1.23391935911297	1.58383868762009	-0.705423716947559	1.05697991901468	0.175368882643561	FALSE	FALSE	0.881533101045296	0.00672847986353999	0.881533101045296	0.316546762589928	0.521585361136015	-2.81310615807576	4.07500136507661E-27	0.822704493766533	0.94576804652754	NA	NA
REACTOME_MITOTIC_SPINDLE_CHECKPOINT	-0.953256825510306	1.27493161956761	-0.492422072192458	0.597562857722653	0.106703894896875	FALSE	FALSE	0.996108949416342	0.133152173913043	0.996108949416342	0.982658959537572	0.777007258070825	-2.71032714774719	3.48309155608459E-18	0.853845344561794	0.901728422796647	NA	NA
REACTOME_MITOTIC_TELOPHASE_CYTOKINESIS	-1.07349922756771	0.952887913572395	1.17740159275526	1.29301214683873	0.587450606399668	FALSE	FALSE	0.291770573566085	0.498876404494382	0.291770573566085	0.197309417040359	0.319931742166728	-1.82118906005676	0.00593503355011621	1.67650131723426	0.209356370360776	NA	NA
REACTOME_MRNA_CAPPING	-0.773847567379155	1.03895957386475	0.87269438687427	0.496179304778843	0.408496424534677	FALSE	FALSE	0.612903225806452	0.384259259259259	0.612903225806452	0.987864077669903	0.649482447135516	-1.62963719960915	0.0192410009402748	-0.803540421669894	0.910285827867223	NA	NA
REACTOME_MUSCLE_CONTRACTION	1.23414787846893	-1.91130648382624	-1.42754135976288	0.956532410171723	-0.287041888737118	FALSE	FALSE	0.0724832214765101	0.000628521510541864	0.0724832214765101	0.541114058355438	0.17167725570475	1.2912224194616	0.142803847770343	-1.52069839453935	0.251207568991481	NA	NA
REACTOME_M_PHASE	-1.45532876359412	0.974331519577963	-0.939287623517587	-0.804404096323662	-0.556172240964351	FALSE	FALSE	0.626959247648903	0.521739130434783	0.626959247648903	0.871571072319202	0.661807174512948	-2.87112549300785	1.90385608554111E-43	-0.885654360296548	0.903333814403233	NA	NA
REACTOME_NEF_MEDIATES_DOWN_MODULATION_OF_CELL_SURFACE_RECEPTORS_BY_RECRUITING_THEM_TO_CLATHRIN_ADAPTERS	1.72124925040706	-1.33791491023768	-1.18881928231591	0.77807221313888	-0.00685318225191162	FALSE	FALSE	0.277955271565495	0.137111517367459	0.277955271565495	0.750566893424036	0.360897238480621	1.27789977706058	0.328149415879158	1.45567919036969	0.441450286062494	NA	NA
REACTOME_NEGATIVE_REGULATION_OF_FGFR1_SIGNALING	0.718309799985363	-0.890816980909442	-1.26843362207065	-1.05263986999156	-0.623395168246572	FALSE	FALSE	0.197452229299363	0.609403254972875	0.197452229299363	0.398576512455516	0.350721056506779	0.779777080395402	0.865384615384615	-0.879121181900858	0.8599372661653	NA	NA
REACTOME_NEGATIVE_REGULATION_OF_FGFR2_SIGNALING	0.718309799985363	-0.890816980909442	-1.26843362207065	-1.05263986999156	-0.623395168246572	FALSE	FALSE	0.197452229299363	0.609403254972875	0.197452229299363	0.398576512455516	0.350721056506779	0.656740855875275	0.951200500003511	-0.879121181900858	0.8599372661653	NA	NA
REACTOME_NEGATIVE_REGULATION_OF_FGFR3_SIGNALING	0.718309799985363	-0.890816980909442	-1.26843362207065	-1.05263986999156	-0.623395168246572	FALSE	FALSE	0.197452229299363	0.609403254972875	0.197452229299363	0.398576512455516	0.350721056506779	0.847427446681019	0.778480110260919	-0.879121181900858	0.8599372661653	NA	NA
REACTOME_NEGATIVE_REGULATION_OF_FGFR4_SIGNALING	0.718309799985363	-0.890816980909442	-1.26843362207065	-1.05263986999156	-0.623395168246572	FALSE	FALSE	0.197452229299363	0.609403254972875	0.197452229299363	0.398576512455516	0.350721056506779	1.0975032729129	0.507218049311702	-0.876938406472998	0.858906606620407	NA	NA
REACTOME_NEGATIVE_REGULATION_OF_THE_PI3K_AKT_NETWORK	1.76091245960535	-1.23976664435161	-0.905903581093974	-0.964274476305892	-0.337258060536531	FALSE	FALSE	0.608053691275168	0.204582651391162	0.608053691275168	0.516693163751987	0.484345799423371	1.18047269229564	0.316192531382405	-1.00559784400629	0.779432287107665	NA	NA
REACTOME_NEGATIVE_REGULATORS_OF_DDX58_IFIH1_SIGNALING	0.767678452001155	-0.929685227915768	-1.16358432975059	-1.24709872955188	-0.64317245880427	FALSE	FALSE	0.278592375366569	0.569686411149826	0.278592375366569	0.203045685279188	0.332479211790538	-1.21707678108728	0.319854683304375	1.03949508778752	0.767779409624367	NA	NA
REACTOME_NEPHRIN_FAMILY_INTERACTIONS	-0.858634603825899	-0.822819688887512	0.800304393620991	1.71057497144134	0.207356268087229	FALSE	FALSE	0.704485488126649	0.6875	0.704485488126649	0.00743251171633115	0.525975871992407	-0.512373364742134	0.997163546244845	-1.34516189408688	0.477209753911647	NA	NA
REACTOME_NETRIN_1_SIGNALING	1.40195283324124	-1.21978857618891	0.754650384706533	1.47330965155039	0.602531073327313	FALSE	FALSE	0.76657060518732	0.218914185639229	0.76657060518732	0.0825471698113208	0.458650641456297	1.03961160208321	0.555690226001336	0.921885229438732	0.840773265262261	NA	NA
REACTOME_NEURONAL_SYSTEM	0.870677726636196	0.81028735539713	-1.26742997813091	0.766595642209586	0.295032686528001	FALSE	FALSE	0.164108618654073	0.829411764705882	0.164108618654073	0.926056338028169	0.520921335010549	0.986368881504099	0.668848978147395	-1.08752450748473	0.699325622542872	NA	NA
REACTOME_NEUROTRANSMITTER_RECEPTORS_AND_POSTSYNAPTIC_SIGNAL_TRANSMISSION	1.17599022035873	-0.841877570851892	-1.13075047951776	1.0377125203444	0.0602686725833687	FALSE	FALSE	0.281329923273657	0.733858267716535	0.281329923273657	0.386627906976744	0.420786505310149	-0.867796331100831	0.906360294417319	-1.18893170797154	0.595299019062489	NA	NA
REACTOME_NGF_STIMULATED_TRANSCRIPTION	1.99794243853502	-1.62402071512764	1.62887680659564	1.69985291425407	0.925662861064269	FALSE	FALSE	0.0312580801551751	0.0103637012234934	0.0312580801551751	0.0107967996880542	0.0209191653054744	1.4300806841851	0.16152552529951	1.87977678977538	0.0279863194886258	NA	NA
REACTOME_NOD1_2_SIGNALING_PATHWAY	-0.865332846776086	0.86667553303685	-1.06932555849397	-1.0090673093369	-0.519262545392526	FALSE	FALSE	0.389805097451274	0.656108597285068	0.389805097451274	0.461538461538462	0.47431431343152	-1.06784154580454	0.536291600633914	-0.867927756512318	0.872572160256707	NA	NA
REACTOME_NONHOMOLOGOUS_END_JOINING_NHEJ	-1.1676720537505	1.60712883803963	0.733837877485978	0.863369110334745	0.509165943027462	FALSE	FALSE	0.785276073619632	0.0384528717603578	0.785276073619632	0.641646489104116	0.562662877025935	-1.9734737864884	0.000322613972811663	-0.781734673122618	0.909549478911431	NA	NA
REACTOME_NON_INTEGRIN_MEMBRANE_ECM_INTERACTIONS	1.53522258516843	-1.12222679495669	0.726976086988155	1.56176451072468	0.675434096981146	FALSE	FALSE	0.799465240641711	0.329113924050633	0.799465240641711	0.035195004610791	0.490809852486212	1.8594978218163	0.00513908992837698	0.756219069821663	0.922015182884748	NA	NA
REACTOME_NOTCH2_ACTIVATION_AND_TRANSMISSION_OF_SIGNAL_TO_THE_NUCLEUS	0.801516684301708	-0.737314216144694	-1.32190877393215	-1.15382362779532	-0.602882483392614	FALSE	FALSE	0.1669341894061	0.782142857142857	0.1669341894061	0.321554770318021	0.359391501568269	0.792115135503473	0.84984360763463	-0.653925445752977	0.950720795360398	NA	NA
REACTOME_NRIF_SIGNALS_CELL_DEATH_FROM_THE_NUCLEUS	1.13893994856666	-1.15268739661391	-1.30194513603198	-1.30077980901383	-0.654118098273266	FALSE	FALSE	0.179775280898876	0.313167259786477	0.179775280898876	0.169064748201439	0.210445642446417	0.92164247758772	0.699922739102147	-0.729636186606616	0.922015182884748	NA	NA
REACTOME_NS1_MEDIATED_EFFECTS_ON_HOST_PATHWAYS	-1.01502806798292	1.56809403390448	1.38108529304717	1.21616091999106	0.787578044739947	FALSE	FALSE	0.129032258064516	0.0664723848603466	0.129032258064516	0.228155339805825	0.138173060198801	-2.0190572947893	0.000175190109658465	-0.867783398775709	0.864221945782343	NA	NA
REACTOME_NUCLEAR_EVENTS_KINASE_AND_TRANSCRIPTION_FACTOR_ACTIVATION	1.98926149964928	-1.2856122514479	1.46995531050611	1.63540300535319	0.952251891015169	FALSE	FALSE	0.0851571533682419	0.151067323481117	0.0851571533682419	0.0173222208865833	0.0846759627760459	1.26194354949651	0.276337336244541	1.83229763310472	0.0539264374562633	NA	NA
REACTOME_NUCLEAR_IMPORT_OF_REV_PROTEIN	-1.54098195986394	1.10296976654414	-0.638646625812324	0.612338983324473	-0.116079958951913	FALSE	FALSE	0.896551724137931	0.312217194570136	0.896551724137931	0.947242206235012	0.763140712270252	-2.12760283208205	6.63335215931571E-06	-1.23194855752852	0.581745656851939	NA	NA
REACTOME_NUCLEAR_PORE_COMPLEX_NPC_DISASSEMBLY	-0.390781004866037	1.8321743739035	1.23574166355647	1.1966606286369	0.968448915307707	FALSE	FALSE	0.194986072423398	0.0119132885128188	0.194986072423398	0.228028503562945	0.15747848423064	-2.08965032650163	6.86029892053804E-05	-0.641396075650103	0.963527945335078	NA	NA
REACTOME_NUCLEOTIDE_CATABOLISM	-1.29187267072945	1.04471292534638	-0.873638888277277	-1.09814473614675	-0.554735842451776	FALSE	FALSE	0.65008025682183	0.390909090909091	0.65008025682183	0.383093525179856	0.518540782433152	0.928731756477023	0.699922739102147	1.02109251411998	0.781802986810072	NA	NA
REACTOME_NUCLEOTIDE_EXCISION_REPAIR	-1.09785856536083	1.19767179957432	-0.76437234902859	0.663151793763829	-0.000351830262816488	FALSE	FALSE	0.804678362573099	0.164670658682635	0.804678362573099	0.982394366197183	0.689105437506504	-2.02069049603465	2.00597390617285E-05	-1.00385725067008	0.780340963956469	NA	NA
REACTOME_ONCOGENIC_MAPK_SIGNALING	1.22755251054236	-1.16180073654037	-0.894927067297068	1.06652029099484	0.0593362494249411	FALSE	FALSE	0.636125654450262	0.242472266244057	0.636125654450262	0.343490304709141	0.46455346996343	2.08943659735307	0.000110876945145476	1.13339031143566	0.656114512503644	NA	NA
REACTOME_OPIOID_SIGNALLING	-0.669432586929861	0.826037324022613	-0.820695969734928	-0.515980028430663	-0.29501781526821	FALSE	FALSE	0.743967828418231	0.717557251908397	0.743967828418231	0.988817891373802	0.798577700029665	-1.11298135877773	0.43506300794448	-0.640449264511861	0.973745100374573	NA	NA
REACTOME_OVARIAN_TUMOR_DOMAIN_PROTEASES	0.874792914203503	-0.967358536339834	-1.25732549625145	-1.3957332849293	-0.686406100829269	FALSE	FALSE	0.191290824261275	0.534843205574913	0.191290824261275	0.0981067125645439	0.253882891665502	-1.14008565455402	0.435192026806427	-0.609338364000189	0.973350279408501	NA	NA
REACTOME_P75NTR_SIGNALS_VIA_NF_KB	1.45360178024849	-1.5813823361496	-1.33294570905616	-0.824772479479465	-0.571374686109184	FALSE	FALSE	0.164725457570715	0.0364394825035614	0.164725457570715	0.694244604316547	0.265033750490385	0.813946657403026	0.810478029937228	-1.22224993442681	0.639398711524696	NA	NA
REACTOME_P75_NTR_RECEPTOR_MEDIATED_SIGNALLING	1.37196063278078	-1.22519604660821	-1.0542779917524	1.09124870159048	0.0459338240026609	FALSE	FALSE	0.404199475065617	0.187296416938111	0.404199475065617	0.308310991957105	0.326001589756612	-1.0082894225034	0.601907389635317	-0.781944473923617	0.931151103089351	NA	NA
REACTOME_PARASITE_INFECTION	1.08337202949099	-1.41196762525432	-1.54607316419598	0.905543263696318	-0.242281374065748	FALSE	FALSE	0.0339685725409766	0.065252854812398	0.0339685725409766	0.609164420485175	0.185588605094882	-1.60082427056994	0.00597434667081305	1.03679417184804	0.756331570969054	NA	NA
REACTOME_PCNA_DEPENDENT_LONG_PATCH_BASE_EXCISION_REPAIR	-1.46612550257034	1.52530996538884	0.635563688417548	-1.17168096728171	-0.119233204011415	FALSE	FALSE	0.885286783042394	0.0685847309521844	0.885286783042394	0.298561151079137	0.534429862029027	-2.01243826330276	0.00020505851391616	-1.04187412131558	0.780340963956469	NA	NA
REACTOME_PERK_REGULATES_GENE_EXPRESSION	1.6042724833721	-0.733943192815402	0.868959297974034	1.46141119787742	0.800174946602036	FALSE	FALSE	0.653198653198653	0.837651122625216	0.653198653198653	0.0694789081885856	0.553381834302777	1.02501392806503	0.586104630845226	1.35988605875017	0.460103270223752	NA	NA
REACTOME_PI3K_AKT_SIGNALING_IN_CANCER	1.821941717244	-1.01939971408687	-0.731643621143504	-0.800880900116171	-0.182495629525637	FALSE	FALSE	0.830872483221477	0.423895253682488	0.830872483221477	0.756756756756757	0.710599244220549	1.14827006810565	0.389017277429295	-1.12523621116961	0.680670673837393	NA	NA
REACTOME_PINK1_PRKN_MEDIATED_MITOPHAGY	1.32208379861091	-1.71716101700758	-1.62340810590518	-1.5147022011843	-0.883296881371537	FALSE	FALSE	0.0295283605674214	0.00883931703523159	0.0295283605674214	0.0461538461538462	0.0285124710809802	-1.32365122591194	0.289337861051024	0.978971787127079	0.799070434122531	NA	NA
REACTOME_PIWI_INTERACTING_RNA_PIRNA_BIOGENESIS	-1.38369325795091	1.32625876716903	-1.46540429070817	0.919838951052878	-0.150749957609294	FALSE	FALSE	0.0654952076677316	0.153846153846154	0.0654952076677316	0.551020408163265	0.208964244336221	-1.26359069408716	0.320982262832572	-1.27795778160706	0.561993265993266	NA	NA
REACTOME_PKMTS_METHYLATE_HISTONE_LYSINES	-0.417593809101642	1.19444019874535	1.2839032136133	1.58045280573217	0.910300602247294	FALSE	FALSE	0.18213058419244	0.215158924205379	0.18213058419244	0.0243764125158926	0.150949126276538	-1.64885824324964	0.0173633010758976	1.5210577609818	0.292317451562655	NA	NA
REACTOME_PLASMA_LIPOPROTEIN_ASSEMBLY_REMODELING_AND_CLEARANCE	1.21816858978063	-1.04647891818806	-1.19565053613008	-1.35315650741189	-0.594279342987348	FALSE	FALSE	0.248945147679325	0.39460370994941	0.248945147679325	0.13	0.255623501327015	2.41375579726481	1.21940914240805E-07	-1.09836534913617	0.706057529610829	NA	NA
REACTOME_PLASMA_LIPOPROTEIN_CLEARANCE	1.18294360373893	-1.13877587518583	-1.14067513161597	-1.30459847871339	-0.600276470444066	FALSE	FALSE	0.332840236686391	0.290492957746479	0.332840236686391	0.156196943972835	0.278092593773024	1.89306725890172	0.00879194726488837	-0.870179340753041	0.859974071360126	NA	NA
REACTOME_PLATELET_ACTIVATION_SIGNALING_AND_AGGREGATION	1.57645807019142	-1.42906026839286	-1.04994537431443	1.21974136654965	0.0792984485084466	FALSE	FALSE	0.419101123595506	0.0260426390334388	0.419101123595506	0.102564102564103	0.241702247197138	2.65928853468938	7.67221542788597E-19	-1.14160073633976	0.63490445193841	NA	NA
REACTOME_POSTMITOTIC_NUCLEAR_PORE_COMPLEX_NPC_REFORMATION	-1.13566067848322	1.24230878188483	0.718057874790579	0.609417376965951	0.358530838789534	FALSE	FALSE	0.824512534818941	0.217289719626168	0.824512534818941	0.92874109263658	0.698763970475158	-2.02976222089163	0.000114598402242053	-1.19368080351561	0.652053622830825	NA	NA
REACTOME_POST_TRANSLATIONAL_MODIFICATION_SYNTHESIS_OF_GPI_ANCHORED_PROTEINS	-1.1183933693064	1.51722033314207	1.00748511627894	-0.837027172792087	0.142321226830633	FALSE	FALSE	0.467018469656992	0.0776051274810377	0.467018469656992	0.669064748201439	0.420176703749115	1.45480437605464	0.0855434398639815	-0.628442918414075	0.967526964429756	NA	NA
REACTOME_POTENTIAL_THERAPEUTICS_FOR_SARS	-1.12874751989467	1.06682063439827	-1.3209653835858	1.05406735516822	-0.0822062284784928	FALSE	FALSE	0.130864197530864	0.313390313390313	0.130864197530864	0.376582278481013	0.237925246733264	-1.81171148637114	0.000168199927937524	-1.21965978130477	0.565759098871953	NA	NA
REACTOME_PROCESSING_OF_DNA_DOUBLE_STRAND_BREAK_ENDS	0.659643967323822	0.88005231711467	-1.09523343094218	0.959461277813752	0.350981032827515	FALSE	FALSE	0.346575342465753	0.643939393939394	0.346575342465753	0.528350515463918	0.466360148583705	-2.43171435756061	1.43275410000294E-09	-0.797783168655311	0.920609874456028	NA	NA
REACTOME_PROCESSING_OF_INTRONLESS_PRE_MRNAS	-0.959767574516241	0.803414267483373	1.05380568700422	0.731953619024295	0.407351499748911	FALSE	FALSE	0.408970976253298	0.736363636363636	0.408970976253298	0.81390134529148	0.592051733540428	-1.77826696662591	0.0129375972161086	0.853611892070374	0.874598504228134	NA	NA
REACTOME_PROTEIN_UBIQUITINATION	0.994711252005663	-0.80708797577432	-1.04887992881619	-0.745654807623686	-0.401727865052134	FALSE	FALSE	0.400506970849176	0.793650793650794	0.400506970849176	0.853073463268366	0.611934549654378	-1.60045962721151	0.0233511556378011	-0.792941163274819	0.922015182884748	NA	NA
REACTOME_PURINERGIC_SIGNALING_IN_LEISHMANIASIS_INFECTION	1.43853722154536	0.889665299715945	-1.74846223021714	1.03802437938207	0.404441167606558	FALSE	FALSE	0.00323521443421125	0.582022471910112	0.00323521443421125	0.408071748878924	0.249141162414365	1.47278361178628	0.157327301640154	1.09150794796807	0.744773852756685	NA	NA
REACTOME_PYRUVATE_METABOLISM	0.810259329817184	-1.02700021099816	-1.20615218614471	-1.04572681795266	-0.617154971319585	FALSE	FALSE	0.261146496815287	0.455696202531646	0.261146496815287	0.405693950177936	0.345920786585039	-1.2122714152409	0.376492708140392	-1.35105324592553	0.505055446836269	NA	NA
REACTOME_RAB_GEFS_EXCHANGE_GTP_FOR_GDP_ON_RABS	1.05795416095881	-0.529427737278863	0.893867011789691	0.7091215779143	0.532878753345985	FALSE	FALSE	0.629166666666667	0.986970684039088	0.629166666666667	0.884718498659517	0.782505629007985	0.966092114625748	0.67553997242694	-0.458320520696703	1	NA	NA
REACTOME_RAB_GERANYLGERANYLATION	1.7922345808477	-0.661650458805169	0.561161330073936	-0.486087863423527	0.301414397173236	FALSE	FALSE	0.981617647058823	0.915841584158416	0.981617647058823	0.990228013029316	0.967326222826345	0.802076661916458	0.880093131548312	-0.864984321429198	0.867753576821684	NA	NA
REACTOME_RAB_REGULATION_OF_TRAFFICKING	1.41111765530601	-0.643984758238007	0.933185373407749	0.750068929985384	0.612596800115285	FALSE	FALSE	0.566502463054187	0.96513470681458	0.566502463054187	0.894259818731118	0.748099862913518	0.985589481890493	0.653788204907447	0.729018384419237	0.965491245884489	NA	NA
REACTOME_RAC1_GTPASE_CYCLE	1.10134480473951	-1.02785589243194	0.996405986286141	1.31951714510154	0.597353010923815	FALSE	FALSE	0.468599033816425	0.425396825396825	0.468599033816425	0.090625	0.363304973257419	1.07216220283626	0.451024200789292	1.32984347620443	0.327478862445152	NA	NA
REACTOME_RAC3_GTPASE_CYCLE	-0.772187455009231	-0.923522548084589	0.854311468754564	1.30834476400657	0.116736557416827	FALSE	FALSE	0.686192468619247	0.609555189456343	0.686192468619247	0.136239782016349	0.529544977177796	0.904793733610297	0.779090766331658	1.42578092389393	0.29168368950147	NA	NA
REACTOME_RECOGNITION_OF_DNA_DAMAGE_BY_PCNA_CONTAINING_REPLICATION_COMPLEX	-1.10284487570908	1.02824254596156	-1.1802270480315	-1.33342276776958	-0.647063036387147	FALSE	FALSE	0.27736131934033	0.409502262443439	0.27736131934033	0.136752136752137	0.275244259469059	-2.05162707771454	4.5462821956033E-05	-0.820517284466019	0.886233602023076	NA	NA
REACTOME_RECRUITMENT_OF_MITOTIC_CENTROSOME_PROTEINS_AND_COMPLEXES	-1.29746718627881	1.1010351658856	-0.799555074491806	0.887705989530327	-0.0270702763386724	FALSE	FALSE	0.762599469496021	0.323759791122715	0.762599469496021	0.650137741046832	0.624774117790397	-2.2860189288054	2.405855137911E-08	-0.716146820339806	0.954053973549386	NA	NA
REACTOME_RECRUITMENT_OF_NUMA_TO_MITOTIC_CENTROSOMES	-1.30581237688695	1.06226737542553	-0.993561489058203	1.01245199238069	-0.0561636245347324	FALSE	FALSE	0.487549148099607	0.359493670886076	0.487549148099607	0.444141689373297	0.444683414114647	-2.21218516444871	1.45857408598163E-07	-1.08973447756698	0.709081022294725	NA	NA
REACTOME_RECYCLING_PATHWAY_OF_L1	1.2241242755105	-0.982472435507401	-1.60639756826355	0.957926992262999	-0.101704683999362	FALSE	FALSE	0.0204304563041526	0.491228070175439	0.0204304563041526	0.492718446601942	0.256201857346421	-0.811332102109758	0.875598086124402	-1.5846051196459	0.168470292389506	NA	NA
REACTOME_REGULATION_OF_GLUCOKINASE_BY_GLUCOKINASE_REGULATORY_PROTEIN	-0.406351102183713	1.77858154066242	1.270592265245	1.09697256092216	0.934948816161467	FALSE	FALSE	0.189333333333333	0.00962395713200425	0.189333333333333	0.331775700934579	0.180016581183313	-1.93262672539469	0.00159478820681692	-0.756829760221611	0.922015182884748	NA	NA
REACTOME_REGULATION_OF_INSULIN_SECRETION	0.982709716656883	-0.853279454133321	-1.03838044666469	0.776416213350724	-0.0331334926976014	FALSE	FALSE	0.434971098265896	0.678947368421053	0.434971098265896	0.774271844660194	0.58079035240326	1.18836913083535	0.343565525383707	1.01351990832034	0.780340963956469	NA	NA
REACTOME_REGULATION_OF_PLK1_ACTIVITY_AT_G2_M_TRANSITION	-1.15569656777387	-0.925670388106349	-1.06450361801275	1.29275163928018	-0.463279733653197	FALSE	FALSE	0.388743455497382	0.5936	0.388743455497382	0.134986225895317	0.37651828422252	-2.30424316521673	8.25292456299551E-09	-0.698694639656229	0.958771017032696	NA	NA
REACTOME_REGULATION_OF_TP53_ACTIVITY	-0.940776356133634	1.10098267302785	0.815707350461815	0.814990257740205	0.44772598127406	FALSE	FALSE	0.848684210526316	0.262536873156342	0.848684210526316	0.852517985611511	0.703105819955121	-2.09780819022442	8.76829004266849E-08	1.06856021021712	0.699325622542872	NA	NA
REACTOME_REGULATION_OF_TP53_ACTIVITY_THROUGH_PHOSPHORYLATION	-1.02422324925066	1.10957862971495	-0.938348314587395	0.708079246255129	-0.0362284219669939	FALSE	FALSE	0.577225130890052	0.294429708222812	0.577225130890052	0.917355371900826	0.591558835475936	-2.28214727016576	3.09703290530799E-08	1.09739409481825	0.688484057622637	NA	NA
REACTOME_RESOLUTION_OF_ABASIC_SITES_AP_SITES	-1.48554765663966	1.47930260117008	0.925866622390359	-1.22542396447496	-0.0764505993885443	FALSE	FALSE	0.554666666666667	0.0709382151029748	0.554666666666667	0.21602787456446	0.349074855750192	-2.18081542722072	2.46545070413929E-06	-0.917805053631702	0.839529599362169	NA	NA
REACTOME_RESOLUTION_OF_AP_SITES_VIA_THE_MULTIPLE_NUCLEOTIDE_PATCH_REPLACEMENT_PATHWAY	-1.56394423321978	1.47753737302818	0.759729944221452	-1.1840369809329	-0.127678474225762	FALSE	FALSE	0.746701846965699	0.0681818181818182	0.746701846965699	0.29136690647482	0.463238104647009	-2.04001601736329	4.38313486574048E-05	-1.06656149691463	0.76099079237453	NA	NA
REACTOME_RESOLUTION_OF_SISTER_CHROMATID_COHESION	-0.795453153376788	1.38708158889336	-0.689528976960722	1.04519620118115	0.236823914934252	FALSE	FALSE	0.898605830164765	0.0700808625336927	0.898605830164765	0.39209726443769	0.564847446825228	-2.70853276812064	2.07782470589904E-18	0.880598920877711	0.881589758607706	NA	NA
REACTOME_RESPONSE_OF_EIF2AK1_HRI_TO_HEME_DEFICIENCY	1.15776218163254	-1.43453075129442	1.06508550332537	1.22043893560401	0.502188967316875	FALSE	FALSE	0.403990024937656	0.0789946140035907	0.403990024937656	0.260089686098655	0.286766087494389	1.05347326090299	0.554554890707046	0.940233966477727	0.82714397748766	NA	NA
REACTOME_RESPONSE_TO_ELEVATED_PLATELET_CYTOSOLIC_CA2	1.62354795588052	-1.72445264590758	-1.28628827807002	1.04174859872802	-0.0863610923422649	FALSE	FALSE	0.141951837769328	0.00308629186501739	0.141951837769328	0.382089552238806	0.16726987991062	2.81618281576171	1.65699295525331E-19	-1.45061231743105	0.365813385877801	NA	NA
REACTOME_RHOA_GTPASE_CYCLE	-0.847468676668293	1.05542676287815	0.606573137855915	0.847024924371261	0.415389037109259	FALSE	FALSE	0.984455958549223	0.331491712707182	0.984455958549223	0.734375	0.758694657451407	-1.30965157961353	0.122884900481294	0.692388287766946	0.993034497459276	NA	NA
REACTOME_RHOBTB2_GTPASE_CYCLE	-1.98514135860097	1.40928061269382	-1.56437111971609	1.51272385186941	-0.156877003438458	FALSE	FALSE	0.0301996637812419	0.101851851851852	0.0301996637812419	0.0299577862179741	0.0480522414080774	-1.70119875416051	0.0216811969242664	-0.81173440918032	0.892599011726529	NA	NA
REACTOME_RHOBTB_GTPASE_CYCLE	-1.91777427010584	1.18179216676636	-1.42246689462085	1.31496507257702	-0.210870981345829	FALSE	FALSE	0.0790884718498659	0.221374045801527	0.0790884718498659	0.0957446808510638	0.118823917588081	-1.35954249973821	0.196092962589672	0.736041407845616	0.941137875320883	NA	NA
REACTOME_RHOD_GTPASE_CYCLE	-1.30916924486492	1.57292559139728	0.967927081981209	1.08614756834798	0.579457749215387	FALSE	FALSE	0.501718213058419	0.0452143449683546	0.501718213058419	0.330845771144279	0.344874135557368	-1.52552076388776	0.0613302479192761	0.801633324863918	0.916672129183629	NA	NA
REACTOME_RHOF_GTPASE_CYCLE	-0.90851233290039	1.39865368791579	-0.572932783262158	1.50597487237559	0.35579586103221	FALSE	FALSE	0.948680351906158	0.0957943925233645	0.948680351906158	0.0632603406326034	0.514103859242071	-1.36781294599364	0.169412364130435	-1.0584192780743	0.750309077949848	NA	NA
REACTOME_RHOG_GTPASE_CYCLE	-1.29178537151705	0.945158928432363	-0.821857345695136	1.0501778223266	-0.0295764916133069	FALSE	FALSE	0.72630173564753	0.560102301790281	0.72630173564753	0.334254143646409	0.586739979182938	-1.1570951096827	0.406674731374084	1.11233288457602	0.699325622542872	NA	NA
REACTOME_RHOQ_GTPASE_CYCLE	0.755103502247379	-0.905854868150713	1.17075650308155	1.25308857100222	0.568273427045108	FALSE	FALSE	0.258992805755396	0.584459459459459	0.258992805755396	0.167088607594937	0.317383419641297	-1.07943391931707	0.486555697823303	0.751777902111681	0.942155803254392	NA	NA
REACTOME_RHOV_GTPASE_CYCLE	0.892133959566021	-1.35982177804728	0.976170385968949	1.66485468213711	0.5433343124062	FALSE	FALSE	0.505050505050505	0.10880829015544	0.505050505050505	0.0154228638723646	0.283583041032204	-1.41545056942118	0.129649548353108	0.897015528571302	0.859974071360126	NA	NA
REACTOME_RHO_GTPASES_ACTIVATE_CIT	1.09686073486857	-1.58161284807249	-0.835818588089475	1.63885911383901	0.0795721031364048	FALSE	FALSE	0.675762439807384	0.0553817548401327	0.675762439807384	0.0110986940352684	0.354501332122542	-1.1643213417355	0.439729397293973	-1.24903276292942	0.595299019062489	NA	NA
REACTOME_RHO_GTPASES_ACTIVATE_IQGAPS	-1.07793405129618	-1.51094548886098	-1.74813795250623	1.52344295502145	-0.703393634410487	FALSE	FALSE	0.00254210412224835	0.0530973451327434	0.00254210412224835	0.058411214953271	0.0291481920826278	-1.19772263131799	0.414594910792629	-1.22038042345062	0.628185217141214	NA	NA
REACTOME_RHO_GTPASES_ACTIVATE_PKNS	1.0579433973189	-1.93563331402774	-1.06424831737857	1.60353087013787	-0.0846018409873854	FALSE	FALSE	0.401759530791789	0.000464892949736267	0.401759530791789	0.0289386652412744	0.208230654943647	0.900343595063794	0.738440947436729	-1.22578418201637	0.608525035264671	NA	NA
REACTOME_RHO_GTPASES_ACTIVATE_ROCKS	0.872568962880535	-1.52530990705016	-1.05099184100026	1.26101391037152	-0.110679718699594	FALSE	FALSE	0.420382165605096	0.0470162748643761	0.420382165605096	0.204545454545455	0.273081515155005	1.09619365989864	0.508228123350475	-1.38473162445033	0.483461772728476	NA	NA
REACTOME_RHO_GTPASES_ACTIVATE_WASPS_AND_WAVES	1.21430774828182	-1.44518786254604	-1.57094509640541	0.931925565010009	-0.217474911414904	FALSE	FALSE	0.0209739176571647	0.0668896321070234	0.0209739176571647	0.553615960099751	0.165613356880276	1.19602763670882	0.378605769230769	-0.877202784455048	0.862823016399659	NA	NA
REACTOME_RHO_GTPASE_EFFECTORS	0.871554514543057	-1.47453209103603	-1.3106716845078	1.14062740240438	-0.193255464649099	FALSE	FALSE	0.0872410032715376	0.0134397114955682	0.0872410032715376	0.168	0.0889804295096609	-2.05193741638701	1.98618379818756E-09	-0.86783511277496	0.901728422796647	NA	NA
REACTOME_RIPK1_MEDIATED_REGULATED_NECROSIS	-0.975938528320763	1.12515681571821	-1.26547972918959	1.08790463488952	-0.00708920172565497	FALSE	FALSE	0.183431952662722	0.304147465437788	0.183431952662722	0.324455205811138	0.248866644143592	-1.61067296843359	0.0322213857181572	0.783525552307397	0.911070684700361	NA	NA
REACTOME_RNA_POLYMERASE_III_TRANSCRIPTION_INITIATION_FROM_TYPE_1_PROMOTER	-0.822809002146972	0.916702332597792	0.945060331811935	-0.768398710197278	0.0676387380163692	FALSE	FALSE	0.539893617021277	0.549450549450549	0.539893617021277	0.766488413547237	0.598931549260085	-1.75295462295432	0.00803016665455858	-0.591921373165887	0.967757895604849	NA	NA
REACTOME_RND3_GTPASE_CYCLE	-1.64473126733344	1.30689398107171	-0.782693003285704	-1.17014525234564	-0.572668885473269	FALSE	FALSE	0.777456647398844	0.145833333333333	0.777456647398844	0.252542372881356	0.488322250253094	-1.57453549577804	0.0432309031062295	-0.699570010768496	0.950720795360398	NA	NA
REACTOME_ROS_AND_RNS_PRODUCTION_IN_PHAGOCYTES	1.42943611945072	-1.20239700785062	-0.891443140018774	-1.20258691570434	-0.466747736030756	FALSE	FALSE	0.619582664526485	0.269642857142857	0.619582664526485	0.27208480565371	0.445223247962384	1.26692147700086	0.316487904172865	-1.26286472161873	0.573267638812854	NA	NA
REACTOME_RUNX1_INTERACTS_WITH_CO_FACTORS_WHOSE_PRECISE_EFFECT_ON_RUNX1_TARGETS_IS_NOT_KNOWN	-0.9139689523889	-0.512387947285846	0.568929759544476	1.12006288986986	0.0656589374348983	FALSE	FALSE	0.956834532374101	0.991554054054054	0.956834532374101	0.288607594936709	0.798457678434741	0.689276318433642	0.940294264305392	1.73084355326222	0.141809611088331	NA	NA
REACTOME_SARS_COV_1_INFECTION	0.871056043696636	-1.30314519361261	-1.04183744191005	-1.01481247289796	-0.622184766180997	FALSE	FALSE	0.43048128342246	0.124394184168013	0.43048128342246	0.4421875	0.356886062753233	-1.1471761247052	0.393282495073258	1.00660965269821	0.780340963956469	NA	NA
REACTOME_SARS_COV_2_ACTIVATES_MODULATES_INNATE_AND_ADAPTIVE_IMMUNE_RESPONSES	0.894831845044723	1.13078236830187	-1.24265213155337	1.51719694067482	0.575039755617009	FALSE	FALSE	0.181933842239186	0.250673854447439	0.181933842239186	0.0133855060460087	0.156981761242955	-1.12403559863	0.376082393072684	0.962159585048632	0.81702586143797	NA	NA
REACTOME_SEALING_OF_THE_NUCLEAR_ENVELOPE_NE_BY_ESCRT_III	0.874418056183675	-1.30490864686546	-1.07353329567184	0.80390960750851	-0.175028569711281	FALSE	FALSE	0.388535031847134	0.160940325497288	0.388535031847134	0.720454545454545	0.414616233661525	-1.01829999172993	0.605320844958151	-1.12714364957345	0.714258243839336	NA	NA
REACTOME_SELECTIVE_AUTOPHAGY	-1.07530687930272	-1.22970690033159	-1.67217120036191	1.11735398233185	-0.714957749416092	FALSE	FALSE	0.00582422782154577	0.163232963549921	0.00582422782154577	0.271929824561404	0.111702810938604	-1.00655381989607	0.626074991400069	-1.06440024699778	0.732435679403367	NA	NA
REACTOME_SEMA4D_INDUCED_CELL_MIGRATION_AND_GROWTH_CONE_COLLAPSE	0.903025328802882	-1.48922390023136	1.09649413199378	1.30585953131248	0.454038772969446	FALSE	FALSE	0.356200527704486	0.0660714285714286	0.356200527704486	0.158256880733945	0.234182341178586	1.21175733420152	0.393282495073258	-1.24102038627541	0.595299019062489	NA	NA
REACTOME_SEMA4D_IN_SEMAPHORIN_SIGNALING	1.09781650722841	-1.55751395698276	1.05493954391313	1.38646436417596	0.495426614583685	FALSE	FALSE	0.394666666666667	0.0439063981095201	0.394666666666667	0.119158878504673	0.238099652486882	1.33071709126527	0.279837460663647	-1.21479969919667	0.638762203979595	NA	NA
REACTOME_SENSORY_PERCEPTION	1.40811573376915	-1.3687732644384	-0.705282146858313	1.62345738472293	0.239379426798842	FALSE	FALSE	0.866141732283465	0.0749185667752443	0.866141732283465	0.0138694972781463	0.45526788215508	1.19710091678995	0.140834575260805	-1.48521570963794	0.327478862445152	NA	NA
REACTOME_SENSORY_PROCESSING_OF_SOUND	1.19272296609704	-0.891896562594654	-0.821705808693663	1.28332218442776	0.190610694809121	FALSE	FALSE	0.714893617021277	0.618307426597582	0.714893617021277	0.161290322580645	0.552346245805195	0.873796306339684	0.810478029937228	-1.60991988828219	0.157717162734891	NA	NA
REACTOME_SENSORY_PROCESSING_OF_SOUND_BY_OUTER_HAIR_CELLS_OF_THE_COCHLEA	1.31219924062586	-0.986904170345666	-1.04272655854804	1.37505703985029	0.164406387895611	FALSE	FALSE	0.435114503816794	0.500875656742557	0.435114503816794	0.129716981132075	0.375205411377055	1.01244043977211	0.616263732372547	-1.66705654600917	0.166793371880101	NA	NA
REACTOME_SHC1_EVENTS_IN_ERBB2_SIGNALING	1.61643520530739	-0.965884178798774	-0.563915700389755	0.504590852749762	0.147806544717156	FALSE	FALSE	0.934504792332268	0.526508226691042	0.934504792332268	0.979591836734694	0.843777412022568	-1.05697439031482	0.550875345531131	1.06420003243827	0.763168162309793	NA	NA
REACTOME_SIGNALING_BY_ALK	-0.667254840299642	0.967644137384699	-0.576655787470254	1.0314821918914	0.188803925376551	FALSE	FALSE	0.902086677367576	0.488636363636364	0.902086677367576	0.432735426008969	0.681386286095121	-0.843141853224971	0.808910791511616	1.35345787007246	0.501127280180365	NA	NA
REACTOME_SIGNALING_BY_BRAF_AND_RAF1_FUSIONS	1.111500913706	-1.22147998084438	-0.878117122311567	1.10570641301222	0.0294025558905692	FALSE	FALSE	0.631016042780749	0.193861066235864	0.631016042780749	0.287292817679558	0.43579649236923	2.20560733830836	2.10440582819583E-05	1.14095014970001	0.657306696263411	NA	NA
REACTOME_SIGNALING_BY_CSF3_G_CSF	1.08062780831575	-1.26554688427955	-1.28548807189225	-0.994692242028703	-0.61627484747119	FALSE	FALSE	0.16793893129771	0.192644483362522	0.16793893129771	0.472318339100346	0.250210171264572	0.716570277437626	0.908335850196315	0.809904326442523	0.901728422796647	NA	NA
REACTOME_SIGNALING_BY_EGFR	1.53532208631934	-0.803938636498585	-0.975493162765725	-0.965558816827399	-0.302417132443092	FALSE	FALSE	0.499317871759891	0.732231404958678	0.499317871759891	0.512038523274478	0.560726417938234	-0.7824466575838	0.905951712521056	0.929214985575255	0.841732555827616	NA	NA
REACTOME_SIGNALING_BY_ERBB2_ECD_MUTANTS	-1.35039704099763	1.7111012425428	-1.20564735879868	1.25115958500915	0.101554106938911	FALSE	FALSE	0.264847512038523	0.0198010951300311	0.264847512038523	0.206422018348624	0.188979534388925	-0.769134718246604	0.865384615384615	0.922752717600572	0.839529599362169	NA	NA
REACTOME_SIGNALING_BY_ERBB4	1.17179517910542	0.847565877307842	-1.1908299295789	-1.04371847111024	-0.0537968360689704	FALSE	FALSE	0.247945205479452	0.686868686868687	0.247945205479452	0.389250814332248	0.39300247803996	1.07672639459635	0.509719568425991	0.980426421595212	0.801867528031484	NA	NA
REACTOME_SIGNALING_BY_FGFR1	0.813063143449713	0.977169712642035	-1.15690918409354	-0.886348914255576	-0.0632563105643431	FALSE	FALSE	0.287390029325513	0.457943925233645	0.287390029325513	0.607445008460237	0.410042248086227	0.908436450695814	0.749186347325378	-0.734816914105884	0.936781609195402	NA	NA
REACTOME_SIGNALING_BY_FGFR2_IN_DISEASE	-0.790059986579105	0.923637984477698	0.761582438958871	-0.514127958543463	0.0952581195785003	FALSE	FALSE	0.806451612903226	0.5625	0.806451612903226	0.976271186440678	0.787918603061782	-1.00108596946051	0.642142007748667	-0.911217960924694	0.840773265262261	NA	NA
REACTOME_SIGNALING_BY_FGFR3	0.7913680081203	0.99214323077737	-1.14615839486498	-0.836601747543606	-0.0498122258777285	FALSE	FALSE	0.297687861271676	0.435185185185185	0.297687861271676	0.684745762711864	0.428826667610101	0.650691546913122	0.972729181198237	-0.760587082685069	0.922015182884748	NA	NA
REACTOME_SIGNALING_BY_FGFR4	0.813063143449713	0.977169712642035	-1.15690918409354	-0.886348914255576	-0.0632563105643431	FALSE	FALSE	0.287390029325513	0.457943925233645	0.287390029325513	0.607445008460237	0.410042248086227	1.08242077761048	0.506931755318257	-0.761893498286745	0.922015182884748	NA	NA
REACTOME_SIGNALING_BY_GPCR	1.40870459389782	-1.09161834547729	-0.68205621336173	1.61884392657635	0.313468490408789	FALSE	FALSE	0.903600464576074	0.322058823529412	0.903600464576074	0.00324837623118207	0.533127032228186	1.21403706502871	0.127261001435613	1.12959146268913	0.595299019062489	NA	NA
REACTOME_SIGNALING_BY_KIT_IN_DISEASE	-0.823802695411697	1.3659653170036	1.06627274403093	0.862463438592475	0.617724701053825	FALSE	FALSE	0.401496259351621	0.121348314606742	0.401496259351621	0.650224215246637	0.393641262139155	-1.54043380328896	0.0946262205002918	1.10038440774568	0.720390075180746	NA	NA
REACTOME_SIGNALING_BY_MET	1.29528693574215	0.913046999674705	-1.22898747871249	0.958947852220904	0.484573577231317	FALSE	FALSE	0.209893048128342	0.605744125326371	0.209893048128342	0.505524861878453	0.382763770865377	1.45061733878638	0.114543111833243	1.24051777950912	0.536879466187119	NA	NA
REACTOME_SIGNALING_BY_MODERATE_KINASE_ACTIVITY_BRAF_MUTANTS	0.850071028980998	0.908335613489339	-1.12491406609819	1.15113497001313	0.446156886596319	FALSE	FALSE	0.320675105485232	0.60880195599022	0.320675105485232	0.261194029850746	0.377836549202858	2.25033773431204	1.66276994992359E-05	-0.775532609414901	0.922015182884748	NA	NA
REACTOME_SIGNALING_BY_NTRKS	1.67290573496329	-1.1746726168202	1.07343707455055	1.53083733478846	0.775626881870524	FALSE	FALSE	0.318471337579618	0.219033232628399	0.318471337579618	0.00996646785590747	0.216485593910885	1.1153547589508	0.417002943755117	1.52616331592682	0.112082458426181	NA	NA
REACTOME_SIGNALING_BY_PDGFR_IN_DISEASE	-0.652119748523539	1.32958483616083	1.39423204980584	1.04833025407067	0.780006847878451	FALSE	FALSE	0.132978723404255	0.153846153846154	0.132978723404255	0.390022675736961	0.202456569097906	-1.12504806348006	0.483884648006785	1.11512987103833	0.706099697404045	NA	NA
REACTOME_SIGNALING_BY_PTK6	0.965119567560643	-1.46575547628019	-1.50956548982365	0.865147428500952	-0.28626349251056	FALSE	FALSE	0.0356164383561644	0.0495049504950495	0.0356164383561644	0.677835051546392	0.199643219688443	0.911667530012322	0.733188907804876	-0.678675563789037	0.953095790287441	NA	NA
REACTOME_SIGNALING_BY_RECEPTOR_TYROSINE_KINASES	1.48433967653995	-1.01605906467364	-0.952555984587682	1.30101060439592	0.204183807918637	FALSE	FALSE	0.603125	0.426020408163265	0.603125	0.0176495526437485	0.412479990201753	1.53209687375361	0.00276094800987705	1.54796460955011	0.0118896400643372	NA	NA
REACTOME_SIGNALING_BY_SCF_KIT	0.668412776612709	0.946951684986323	-0.645791309874495	1.32268884003967	0.573065497941053	FALSE	FALSE	0.872611464968153	0.498886414253898	0.872611464968153	0.147727272727273	0.597959154229369	-0.973460316939337	0.686343635688915	1.00909594087689	0.787215909090909	NA	NA
REACTOME_SIGNALING_BY_TGFB_FAMILY_MEMBERS	1.01101802652672	-1.11489276933131	-1.06733201174897	1.06527221232252	-0.0264836355577602	FALSE	FALSE	0.372064276885043	0.292117465224111	0.372064276885043	0.353503184713376	0.347437300926893	1.38409483972893	0.12924157004574	1.15334931583439	0.584105196027817	NA	NA
REACTOME_SIGNALING_BY_TGF_BETA_RECEPTOR_COMPLEX	1.00400442749409	-1.2139099303831	-1.10324838029274	0.966059784626165	-0.0867735246388972	FALSE	FALSE	0.321926489226869	0.175911251980983	0.321926489226869	0.51063829787234	0.332600632076765	1.3307073931849	0.175650557620818	1.13398670017135	0.632436837815811	NA	NA
REACTOME_SIGNALING_BY_VEGF	-1.07030833597886	1.36925413739441	-1.44947891403786	1.41878158143067	0.0670621172020898	FALSE	FALSE	0.0500625782227785	0.0754716981132075	0.0500625782227785	0.0226006463845801	0.0495493752358361	1.41829563915952	0.109535422680935	0.87951776188715	0.881589758607706	NA	NA
REACTOME_SIGNALING_BY_WNT_IN_CANCER	0.628611148763997	-0.996924314272498	-0.562168002107212	-0.882912258361541	-0.453348356494313	FALSE	FALSE	0.931570762052877	0.475609756097561	0.931570762052877	0.626506024096386	0.741314326074925	0.574316008059754	0.991229244777718	1.13418013371205	0.66576670128072	NA	NA
REACTOME_SIGNAL_AMPLIFICATION	1.49815746589002	0.901489116776367	-1.14625387255445	-0.587143455095932	0.166562313754002	FALSE	FALSE	0.31629392971246	0.575824175824176	0.31629392971246	0.93048128342246	0.534723329667889	0.834445836985818	0.810478029937228	-1.00611345681747	0.787215909090909	NA	NA
REACTOME_SIGNAL_TRANSDUCTION_BY_L1	0.809370415757486	-0.809687185417289	-0.950473173283621	1.42877552010679	0.119496394290842	FALSE	FALSE	0.560192616372392	0.711743772241993	0.560192616372392	0.0964125560538117	0.482135390260147	1.47852516608237	0.164691530149878	0.923282141556249	0.839749497814014	NA	NA
REACTOME_SLC_TRANSPORTER_DISORDERS	-0.430240015409236	1.73405683920632	-0.688739785885082	0.857363369909133	0.368110101955285	FALSE	FALSE	0.878453038674033	0.00701285464346956	0.878453038674033	0.688279301745636	0.613049558434293	1.33371440577766	0.174091365242812	-1.16194449720457	0.638762203979595	NA	NA
REACTOME_SMAD2_SMAD3_SMAD4_HETEROTRIMER_REGULATES_TRANSCRIPTION	1.21791611847948	-1.29761937958548	-1.27597459047791	-1.2710662942546	-0.656686036459628	FALSE	FALSE	0.181409295352324	0.160714285714286	0.181409295352324	0.177777777777778	0.175327663549178	1.16032722797516	0.425690983663959	-0.974114836058415	0.799727427597956	NA	NA
REACTOME_SMOOTH_MUSCLE_CONTRACTION	1.04751927863945	-2.08106709127199	-1.45602568483713	1.6075375110678	-0.220508996600466	FALSE	FALSE	0.0685805422647528	2.10463706232351E-05	0.0685805422647528	0.0288378689761807	0.0415049999690774	1.31508594128586	0.256207696047268	-1.78625859065694	0.0854121984958553	NA	NA
REACTOME_SNRNP_ASSEMBLY	-1.48490513149921	0.910652330329499	-0.756758674478706	-1.23870077554576	-0.642428062798546	FALSE	FALSE	0.806849315068493	0.583333333333333	0.806849315068493	0.188925081433225	0.596489261225886	-2.41332844991205	1.53428709116283E-09	-1.26273806011159	0.545320884451664	NA	NA
REACTOME_SPHINGOLIPID_DE_NOVO_BIOSYNTHESIS	-0.87039396279717	0.518461588085421	1.32934929667134	1.50247729049188	0.619973553112869	FALSE	FALSE	0.162576687116564	0.986175115207373	0.162576687116564	0.0653753026634383	0.344175948025985	-0.685341584752023	0.967644466826136	0.949736000522231	0.8266919145779	NA	NA
REACTOME_SPHINGOLIPID_METABOLISM	-1.10489703573875	1.35346436704061	1.29807033016811	1.44229536827698	0.747233257436737	FALSE	FALSE	0.141732283464567	0.101827676240209	0.141732283464567	0.0461009567513682	0.107848299980178	0.887445411142075	0.787959643125156	0.746438106092604	0.946638226173618	NA	NA
REACTOME_SPRY_REGULATION_OF_FGF_SIGNALING	0.718309799985363	-0.890816980909442	-1.26843362207065	-1.05263986999156	-0.623395168246572	FALSE	FALSE	0.197452229299363	0.609403254972875	0.197452229299363	0.398576512455516	0.350721056506779	-0.529286071003795	0.98487252724003	-0.866987359908421	0.867274921377898	NA	NA
REACTOME_SUMOYLATION	-1.13869910316681	1.27302828385824	1.37518987518861	1.55327140583626	0.765697615429076	FALSE	FALSE	0.0320250744414276	0.0877742946708464	0.0320250744414276	0.0058417596446805	0.0394165507995955	-2.02949034282499	5.85604093143343E-07	-0.689292381442768	0.993034497459276	NA	NA
REACTOME_SUMOYLATION_OF_DNA_DAMAGE_RESPONSE_AND_REPAIR_PROTEINS	-0.388753477511181	1.83287983260214	1.34537910415312	1.58334168720287	1.09321178661174	FALSE	FALSE	0.0840172440498859	0.00116188628192582	0.0840172440498859	0.0124748150928731	0.0454177973686427	-2.09411128777924	3.98283030942592E-06	0.843715946843768	0.916672129183629	NA	NA
REACTOME_SUMOYLATION_OF_DNA_REPLICATION_PROTEINS	-0.986915527484403	1.78690684789381	1.16523883938246	0.998686251881364	0.740979102918308	FALSE	FALSE	0.249158249158249	0.0115261999977051	0.249158249158249	0.436724565756824	0.236641816017757	-2.26825072381703	4.57626358222626E-07	-0.938723842621588	0.839749497814014	NA	NA
REACTOME_SYNDECAN_INTERACTIONS	1.48993720683921	-1.32774746711344	0.779764308495934	1.51038020533352	0.613083563388806	FALSE	FALSE	0.70712401055409	0.142348754448399	0.70712401055409	0.0605381165919283	0.404283723037127	1.64978345974389	0.094115188225791	-0.831082845021272	0.874598504228134	NA	NA
REACTOME_SYNTHESIS_OF_ACTIVE_UBIQUITIN_ROLES_OF_E1_AND_E2_ENZYMES	0.937902991058739	-1.26641116858561	-1.21038538524453	-1.1175840191765	-0.664119395486977	FALSE	FALSE	0.237693389592124	0.190556492411467	0.237693389592124	0.288333333333333	0.238569151232262	-1.23568941317358	0.368079384215895	-0.90864996034018	0.855789231040421	NA	NA
REACTOME_TAK1_DEPENDENT_IKK_AND_NF_KAPPA_B_ACTIVATION	1.00767966813243	-1.47530675979375	-1.25926382336421	1.14163048294656	-0.14631510801974	FALSE	FALSE	0.190404797601199	0.0535714285714286	0.190404797601199	0.280575539568345	0.178739140835543	0.783052393887015	0.893544106035916	-0.923821660639137	0.840307276297839	NA	NA
REACTOME_TBC_RABGAPS	1.64272293522189	-0.647349695383893	0.593502805518007	0.691879286218786	0.570188832893697	FALSE	FALSE	0.946875	0.928571428571429	0.946875	0.900243309002433	0.930641184393465	1.23406108321253	0.34751721183882	0.987697832050949	0.795999892277171	NA	NA
REACTOME_TELOMERE_C_STRAND_LAGGING_STRAND_SYNTHESIS	-1.1871543400174	1.50447420144289	1.06611719458284	-0.970240747916	0.103299077023083	FALSE	FALSE	0.401496259351621	0.0584269662921348	0.401496259351621	0.516187050359712	0.344401633838772	-2.23877412198547	3.34813740481983E-07	-0.584457563457737	0.967526964429756	NA	NA
REACTOME_TELOMERE_EXTENSION_BY_TELOMERASE	-0.806641490245136	0.954559869174489	0.824210041015202	-1.38150694959827	-0.102344632413429	FALSE	FALSE	0.663341645885287	0.49438202247191	0.663341645885287	0.111510791366906	0.483144026402348	-1.88156762645428	0.00149642032503275	0.690787450814976	0.945374130607291	NA	NA
REACTOME_TELOMERE_MAINTENANCE	-1.30163483130936	1.14793079949859	1.06352229115186	-1.22935394894138	-0.0798839224000731	FALSE	FALSE	0.37109375	0.267175572519084	0.37109375	0.198083067092652	0.301861534902934	-2.3552103484234	1.37499112935405E-08	-1.01223158877144	0.769799214922586	NA	NA
REACTOME_TERMINATION_OF_TRANSLESION_DNA_SYNTHESIS	-1.06542902845602	1.31783190323374	-1.11486456845197	-1.08847476963958	-0.487734115828457	FALSE	FALSE	0.342146189735614	0.158878504672897	0.342146189735614	0.370051635111876	0.303305629814	-1.8691792369875	0.00199128445448194	-1.00105993065502	0.780340963956469	NA	NA
REACTOME_TGF_BETA_RECEPTOR_SIGNALING_ACTIVATES_SMADS	0.89037698299346	-1.17189723602578	-1.25655602352532	1.03498919610461	-0.125771770113257	FALSE	FALSE	0.188466947960619	0.256323777403035	0.188466947960619	0.390547263681592	0.255951234251466	1.56969464616782	0.0666496702809664	1.01366496408937	0.780340963956469	NA	NA
REACTOME_THE_ROLE_OF_NEF_IN_HIV_1_REPLICATION_AND_DISEASE_PATHOGENESIS	1.69338722535824	-1.50423029386773	-1.40136721201775	0.926549111488085	-0.0714152922597877	FALSE	FALSE	0.0893141945773525	0.0530973451327434	0.0893141945773525	0.532710280373832	0.19110900366532	1.5189152397924	0.136253925410708	1.33917860397338	0.511223917319508	NA	NA
REACTOME_THROMBIN_SIGNALLING_THROUGH_PROTEINASE_ACTIVATED_RECEPTORS_PARS	1.24124903388599	0.799591925530052	-1.19395061866612	-0.85227920411091	-0.0013472158402458	FALSE	FALSE	0.284109149277689	0.736363636363636	0.284109149277689	0.658273381294964	0.490713829053494	1.09905938437711	0.509719568425991	-1.1192187660816	0.718947230967892	NA	NA
REACTOME_TIGHT_JUNCTION_INTERACTIONS	1.59429523900088	-1.6998479864218	-1.21941680423592	-0.931243003401288	-0.564053138764531	FALSE	FALSE	0.264559068219634	0.00955510330687843	0.264559068219634	0.555755395683453	0.2736071588574	0.907568505285669	0.717845745634479	1.18004568299155	0.677541252046857	NA	NA
REACTOME_TOLL_LIKE_RECEPTOR_CASCADES	0.989263768342659	-1.13504116081717	1.08951964150998	1.55553051266061	0.624818190424019	FALSE	FALSE	0.274509803921569	0.258646616541353	0.274509803921569	0.00804851922716881	0.203928685902915	2.26576025308584	9.7474840466844E-08	1.16959957989955	0.562563171258823	NA	NA
REACTOME_TP53_REGULATES_TRANSCRIPTION_OF_ADDITIONAL_CELL_CYCLE_GENES_WHOSE_EXACT_ROLE_IN_THE_P53_PATHWAY_REMAIN_UNCERTAIN	1.00492371088294	-1.12190645750105	-1.38170710486058	-1.02180279396742	-0.630123161361531	FALSE	FALSE	0.120385232744783	0.339857651245552	0.120385232744783	0.456834532374101	0.259365662277305	-1.38173151799926	0.233606557377049	1.60716472801362	0.260750039305257	NA	NA
REACTOME_TP53_REGULATES_TRANSCRIPTION_OF_CELL_CYCLE_GENES	-0.795709340011056	0.912403206855003	-1.14488486084642	-0.752366741943516	-0.445139433986498	FALSE	FALSE	0.296561604584527	0.574117647058824	0.296561604584527	0.812080536912752	0.494830348285157	-2.07567244660076	3.30526970883571E-05	1.2839501874396	0.536879466187119	NA	NA
REACTOME_TRANSCRIPTIONAL_REGULATION_BY_E2F6	-0.825497800445645	0.723384004432147	1.21266955233966	1.1550829331331	0.566409672364815	FALSE	FALSE	0.236311239193084	0.867749419953596	0.236311239193084	0.287735849056604	0.407026936849092	-2.00532148537766	0.000131948958521421	1.30980811967946	0.491086251982454	NA	NA
REACTOME_TRANSCRIPTIONAL_REGULATION_BY_MECP2	-1.32168953510243	1.03114404716383	0.612259492134278	0.579468704050137	0.225295677061456	FALSE	FALSE	0.929292929292929	0.366430260047281	0.929292929292929	0.955334987593052	0.795087776556548	0.823964207560217	0.842279855247286	1.12941239562356	0.687257998019356	NA	NA
REACTOME_TRANSCRIPTIONAL_REGULATION_BY_SMALL_RNAS	-1.10141750634756	1.3215004729945	0.780849546687374	0.616823760670465	0.404439068501195	FALSE	FALSE	0.801556420233463	0.116161616161616	0.801556420233463	0.970822281167109	0.672524184448913	-2.00490129818775	9.63279323504561E-05	-1.0520274019474	0.744773852756685	NA	NA
REACTOME_TRANSCRIPTION_COUPLED_NUCLEOTIDE_EXCISION_REPAIR_TC_NER	-1.16892110185192	1.09587474079809	-0.741280271478742	-0.871710022932642	-0.421509163866303	FALSE	FALSE	0.844806007509387	0.272237196765499	0.844806007509387	0.670640834575261	0.658122511589883	-2.08039841668579	3.35925295421962E-06	-0.964591377088931	0.799945217048911	NA	NA
REACTOME_TRANSCRIPTION_OF_THE_HIV_GENOME	-0.680944612909747	0.84312225124644	0.676893399677811	0.715677963580304	0.388687250398702	FALSE	FALSE	0.949579831932773	0.730245231607629	0.949579831932773	0.913793103448276	0.885799499730363	-1.94148549826226	0.000265064085023988	-0.579882779664838	0.998233927757797	NA	NA
REACTOME_TRANSFERRIN_ENDOCYTOSIS_AND_RECYCLING	1.65290741288845	-1.17734153115048	0.858060216037164	-0.671910459756146	0.165428909504745	FALSE	FALSE	0.61436170212766	0.268738574040219	0.61436170212766	0.866310160427808	0.590943034680837	1.38689536219183	0.225630644658985	-1.31112974109261	0.561841619330672	NA	NA
REACTOME_TRANSLATION_OF_REPLICASE_AND_ASSEMBLY_OF_THE_REPLICATION_TRANSCRIPTION_COMPLEX	0.946722450342286	-1.31425636093567	-0.894748678178877	-1.03133738795706	-0.573404994182332	FALSE	FALSE	0.605657237936772	0.163375224416517	0.605657237936772	0.43705035971223	0.452935015000573	-1.51500436784349	0.130291445566388	1.08995273092725	0.746356275816308	NA	NA
REACTOME_TRANSLESION_SYNTHESIS_BY_POLH	-1.13659341826184	1.22482230858447	-1.20508957388483	-1.20946429027512	-0.581581243459331	FALSE	FALSE	0.264847512038523	0.205882352941176	0.264847512038523	0.254416961130742	0.247498584537241	-1.84613941325613	0.00252655581994313	-0.907148037240947	0.844586350599756	NA	NA
REACTOME_TRANSLESION_SYNTHESIS_BY_POLK	-0.987386217756946	1.45882554795476	-1.2075323246355	-0.966352493851778	-0.425611372072366	FALSE	FALSE	0.274478330658106	0.0818181818181818	0.274478330658106	0.523381294964029	0.288539034524606	-1.82342672267899	0.00506642485915499	-0.843576567696552	0.867753576821684	NA	NA
REACTOME_TRANSLESION_SYNTHESIS_BY_Y_FAMILY_DNA_POLYMERASES_BYPASSES_LESIONS_ON_DNA_TEMPLATE	-1.15198759513892	1.42349021650417	-1.05150118965013	-1.02463786294141	-0.451159107806574	FALSE	FALSE	0.416184971098266	0.0856481481481482	0.416184971098266	0.454237288135593	0.343063844620068	-1.96406666103031	0.000639877226188172	-1.01902642229194	0.76714523538321	NA	NA
REACTOME_TRANSLOCATION_OF_SLC2A4_GLUT4_TO_THE_PLASMA_MEMBRANE	0.937748608412495	-1.51638169753012	-1.30126982005936	1.39881013287033	-0.120273194076663	FALSE	FALSE	0.124183006535948	0.0267016741503925	0.124183006535948	0.0628872459296951	0.0844887332879957	-0.765791326145344	0.941542568104565	-1.06217266315854	0.746356275816308	NA	NA
REACTOME_TRANSMISSION_ACROSS_CHEMICAL_SYNAPSES	0.988155749745762	-0.756494312327185	-1.35461764560309	0.905176992352196	-0.0544448039580781	FALSE	FALSE	0.103990326481258	0.865533230293663	0.103990326481258	0.630573248407643	0.426021782915955	0.837633267734868	0.93475647993311	-1.1371446072968	0.647857239421387	NA	NA
REACTOME_TRANSPORT_OF_MATURE_MRNAS_DERIVED_FROM_INTRONLESS_TRANSCRIPTS	-0.497026552861103	1.97383762262206	1.21016637822092	1.02776672946464	0.92868604436163	FALSE	FALSE	0.230263157894737	0.00210324862447376	0.230263157894737	0.4064039408867	0.217258376325162	-2.27842403858036	1.75211160150126E-07	-0.756428102872484	0.922015182884748	NA	NA
REACTOME_TRANSPORT_OF_MATURE_TRANSCRIPT_TO_CYTOPLASM	-0.909685595398414	1.29352702947507	0.621553478828084	0.706785690611127	0.428045150878967	FALSE	FALSE	0.985221674876847	0.115902964959569	0.985221674876847	0.936555891238671	0.755725551487983	-2.41887921601999	3.16159847774398E-10	-0.701207835323022	0.964595449443934	NA	NA
REACTOME_TRANSPORT_OF_THE_SLBP_DEPENDANT_MATURE_MRNA	-0.460856454380434	1.96839349905108	1.21167635299512	0.988692479020962	0.926976469171683	FALSE	FALSE	0.236196319018405	0.00119354118881673	0.236196319018405	0.460048426150121	0.233408651343937	-2.16412084511909	1.24407495251969E-05	-0.808727787400382	0.901728422796647	NA	NA
REACTOME_TRANSPORT_TO_THE_GOLGI_AND_SUBSEQUENT_MODIFICATION	1.07186818848208	-1.29575077231756	-0.56307539923783	0.990156788871358	0.0507997014495107	FALSE	FALSE	0.971941638608305	0.102453102453102	0.971941638608305	0.487084870848708	0.633355312629605	-0.948919561019661	0.742746615087041	-1.41493546012045	0.21304603668608	NA	NA
REACTOME_TRANS_GOLGI_NETWORK_VESICLE_BUDDING	1.05424433954658	-1.00060378550897	-1.19964248235699	-0.98400880573206	-0.532502683512861	FALSE	FALSE	0.225281602002503	0.456418383518225	0.225281602002503	0.479880774962742	0.346715590621493	-0.986272337875511	0.648903586046133	0.868467588606719	0.889110831548722	NA	NA
REACTOME_TRISTETRAPROLIN_TTP_ZFP36_BINDS_AND_DESTABILIZES_MRNA	1.12223932506601	-0.915863443842377	1.07689367971289	1.35894632178071	0.66055397067931	FALSE	FALSE	0.368	0.576991150442478	0.368	0.13785046728972	0.362710404433049	-1.52569956555493	0.135236664162284	1.64205851236236	0.209356370360776	NA	NA
REACTOME_TRNA_PROCESSING	-0.94604110136309	1.16536299335125	0.636476823264966	-0.622479336988438	0.0583298445661733	FALSE	FALSE	0.966386554621849	0.231805929919137	0.966386554621849	0.96411856474259	0.782174400976356	-2.31874935990307	3.45164265324007E-09	-1.03037548367157	0.757326357096141	NA	NA
REACTOME_TRNA_PROCESSING_IN_THE_NUCLEUS	-0.915285990393976	1.48960755585634	0.778103488132525	-0.48376658086193	0.21716461818324	FALSE	FALSE	0.78988326848249	0.0639386189258312	0.78988326848249	0.992050874403816	0.658939007573657	-2.15028276482423	4.99185110117255E-06	-0.989514326152731	0.780340963956469	NA	NA
REACTOME_UNFOLDED_PROTEIN_RESPONSE_UPR	1.38837953530125	-0.788391937145015	-0.737584747291252	0.945168846117831	0.201892924245703	FALSE	FALSE	0.830713422007255	0.82225656877898	0.830713422007255	0.544585987261146	0.757067350013659	1.08255465278103	0.502489626556017	1.26745860826974	0.462056339691726	NA	NA
REACTOME_UPTAKE_AND_ACTIONS_OF_BACTERIAL_TOXINS	-0.912503571603055	1.17832488389515	-1.76276080212388	-0.904864999902806	-0.600451122433647	FALSE	FALSE	0.00210463892310915	0.263736263736264	0.00210463892310915	0.602495543672014	0.217610271313624	-0.892150145717269	0.742746615087041	1.01197404075337	0.784163725625505	NA	NA
REACTOME_VASOPRESSIN_REGULATES_RENAL_WATER_HOMEOSTASIS_VIA_AQUAPORINS	0.698519163818747	-1.34786447064844	-1.11726870818735	0.537873304759202	-0.307185177564461	FALSE	FALSE	0.370786516853933	0.1375	0.370786516853933	0.970183486238532	0.462314129986599	-0.788152415146067	0.895612898522389	-0.896637029449117	0.849518129308074	NA	NA
REACTOME_VEGFR2_MEDIATED_CELL_PROLIFERATION	1.09430061677975	-0.679059652016624	-0.681353283576095	0.820577296322065	0.138616244377273	FALSE	FALSE	0.818619582664527	0.866548042704626	0.818619582664527	0.679372197309417	0.795789851335774	-0.690152807105809	0.913368400660355	-0.742228002328554	0.922015182884748	NA	NA
REACTOME_VESICLE_MEDIATED_TRANSPORT	1.2019196803656	-1.00789781913946	-0.977428933046905	0.927172572050331	0.0359413750573938	FALSE	FALSE	0.555555555555556	0.451073985680191	0.555555555555556	0.801418439716312	0.590900884126904	1.26060478609093	0.0578219362065671	-0.894760483716812	0.922015182884748	NA	NA
REACTOME_VIRAL_MESSENGER_RNA_SYNTHESIS	-0.812062070950936	1.42592834130112	1.10408084871407	0.677197250071249	0.598786092283875	FALSE	FALSE	0.330739299610895	0.0818414322250639	0.330739299610895	0.908847184986595	0.413041804108362	-2.06931667861436	5.30289133811612E-05	-1.04452573354425	0.748222275350934	NA	NA
REACTOME_VISUAL_PHOTOTRANSDUCTION	1.22650064396865	-1.38832765252733	0.774466853470439	1.63290785372385	0.561386924658903	FALSE	FALSE	0.740641711229946	0.108499095840868	0.740641711229946	0.0226111883030135	0.403098426650944	2.28083651618454	1.74834509653226E-06	-0.845678294319652	0.862823016399659	NA	NA
REACTOME_VLDLR_INTERNALISATION_AND_DEGRADATION	0.901551960056656	-0.973334343715525	-1.41002562029911	-1.35840245554413	-0.710052614875527	FALSE	FALSE	0.0830670926517572	0.513711151736746	0.0830670926517572	0.121212121212121	0.200264364563095	0.664011518703425	0.916646921185914	-1.14818727690101	0.706099697404045	NA	NA
