# Supplementary material for: Gene expression adaptation of metastases to their host tissue
Source: iScience. 2026 Jul 21;29(8):116744. doi: 10.1016/j.isci.2026.116744 (PMC13392873; doi:10.1016/j.isci.2026.116744)
Supplement: Table S8. List of microarray samples used from the external microarray datasets (see Methods) [file mmc9.csv]

Table S8: List of microarray samples used from the external microarray data sets (see Methods).
	SampleID	Study	Tissue
1	GSM2109078_AUS2_291_p3257_HTA-2_0_.CEL.gz	GSM210	cPT
2	GSM2109079_AUS2_299_p3223_HTA-2_0_.CEL.gz	GSM210	cPT
3	GSM2109080_AUS2_315_p3233_HTA-2_0_.CEL.gz	GSM210	cPT
4	GSM2109081_AUS2_318_p3236_HTA-2_0_.CEL.gz	GSM210	cPT
5	GSM2109082_AUS2_322_p3238_HTA-2_0_.CEL.gz	GSM210	cPT
6	GSM2109083_AUS2_327_p3242_HTA-2_0_.CEL.gz	GSM210	cPT
7	GSM2109084_AUS2_338_p3266_HTA-2_0_.CEL.gz	GSM210	cPT
8	GSM2109085_AUS2_344_p3247_HTA-2_0_.CEL.gz	GSM210	cPT
9	GSM2109086_AUS2_354_p4749_HTA-2_0_.CEL.gz	GSM210	cPT
10	GSM2109087_AUS2_362_p3533_HTA-2_0_.CEL.gz	GSM210	cPT
11	GSM2109088_AUS2_366_p2016_HTA-2_0_.CEL.gz	GSM210	cPT
12	GSM2109089_AUS2_374_p4758_HTA-2_0_.CEL.gz	GSM210	cPT
13	GSM2109090_AUS2_375_p4759_HTA-2_0_.CEL.gz	GSM210	cPT
14	GSM2109091_AUS2_385_p3268_HTA-2_0_.CEL.gz	GSM210	cPT
15	GSM2109092_AUS2_388_p3250_HTA-2_0_.CEL.gz	GSM210	cPT
16	GSM2109093_AUS2_400_p4764_HTA-2_0_.CEL.gz	GSM210	cPT
17	GSM2109094_AUS2_410_p4766_HTA-2_0_.CEL.gz	GSM210	cPT
18	GSM2109095_AUS2_421_p4771_HTA-2_0_.CEL.gz	GSM210	cPT
19	GSM2109096_AUS2_422_p4794_HTA-2_0_.CEL.gz	GSM210	cPT
20	GSM2109097_AUS2_427_p4571_HTA-2_0_.CEL.gz	GSM210	cPT
21	GSM2109098_AUS2_434_p3412_HTA-2_0_.CEL.gz	GSM210	cPT
22	GSM2109099_AUS2_436_p5455_HTA-2_0_.CEL.gz	GSM210	cPT
23	GSM2109100_AUS2_439_p4775_HTA-2_0_.CEL.gz	GSM210	cPT
24	GSM2109101_AUS2_444_p4776_HTA-2_0_.CEL.gz	GSM210	cPT
25	GSM2334667_AUS2_446_p4799_HTA-2_0_.CEL.gz	GSM233	cPT
26	GSM2334668_AUS2_448_p4801_HTA-2_0_.CEL.gz	GSM233	cPT
27	GSM2334669_AUS2_473_p4823_HTA-2_0_.CEL.gz	GSM233	cPT
28	GSM2334670_AUS2_488_p4835_HTA-2_0_.CEL.gz	GSM233	cPT
29	GSM2334671_AUS2_491_p4838_HTA-2_0_.CEL.gz	GSM233	cPT
30	GSM2334672_AUS2_496_p5706_HTA-2_0_.CEL.gz	GSM233	cPT
31	GSM2334673_AUS2_546_p5715_HTA-2_0_.CEL.gz	GSM233	cPT
32	GSM2334674_AUS2_548_p5716_HTA-2_0_.CEL.gz	GSM233	cPT
33	GSM2334675_AUS2_550_p5448_HTA-2_0_.CEL.gz	GSM233	cPT
34	GSM2334676_AUS2_553_p4912_HTA-2_0_.CEL.gz	GSM233	cPT
35	GSM2534893_A220_AUS2_478_p5474_HTA-2_0_.CEL.gz	GSM253	cPT
36	GSM2534838_A123_AUS2_409_p4551_HTA-2_0_.CEL.gz	GSM253	cPT
37	GSM2534955_A43_AUS2_297_p3222_HTA-2_0_.CEL.gz	GSM253	cPT
38	GSM2534876_A200_AUS2_451_p5466_HTA-2_0_.CEL.gz	GSM253	cPT
39	GSM2534957_A47_AUS2_307_p3228_HTA-2_0_.CEL.gz	GSM253	cPT
40	GSM2534890_A217_AUS2_474_p4824_HTA-2_0_.CEL.gz	GSM253	cPT
41	GSM2534939_A276_AUS2_469_p5471_HTA-2_0_.CEL.gz	GSM253	cPT
42	GSM2534836_A121_AUS2_407_p4569_HTA-2_0_.CEL.gz	GSM253	cPT
43	GSM2534822_A101_AUS2_356_p4751_HTA-2_0_.CEL.gz	GSM253	cPT
44	GSM2534902_A230_AUS2_490_p5446_HTA-2_0_.CEL.gz	GSM253	cPT
45	GSM2534914_A244_AUS2_534_p4893_HTA-2_0_.CEL.gz	GSM253	cPT
46	GSM2534977_A72_AUS2_340_p3246_HTA-2_0_.CEL.gz	GSM253	cPT
47	GSM2534855_A173_AUS2_382_p5450_HTA-2_0_.CEL.gz	GSM253	cPT
48	GSM2534988_A87_AUS2_413_p3390_HTA-2_0_.CEL.gz	GSM253	cPT
49	GSM2534824_A103_AUS2_359_p4754_HTA-2_0_.CEL.gz	GSM253	cPT
50	GSM2534945_A32_AUS2_282_p2220_HTA-2_0_.CEL.gz	GSM253	cPT
51	GSM2534916_A247_AUS2_539_p4898_HTA-2_0_.CEL.gz	GSM253	cPT
52	GSM2534949_A36_AUS2_288_p3255_HTA-2_0_.CEL.gz	GSM253	cPT
53	GSM2534931_A266_AUS2_558_p4917_HTA-2_0_.CEL.gz	GSM253	cPT
54	GSM2534962_A52_AUS2_313_p3260_HTA-2_0_.CEL.gz	GSM253	cPT
55	GSM2534991_A91_AUS2_430_p4773_HTA-2_0_.CEL.gz	GSM253	cPT
56	GSM2534887_A213_AUS2_470_p4820_HTA-2_0_.CEL.gz	GSM253	cPT
57	GSM2534858_A176_AUS2_392_p5460_HTA-2_0_.CEL.gz	GSM253	cPT
58	GSM2534952_A40_AUS2_294_p3259_HTA-2_0_.CEL.gz	GSM253	cPT
59	GSM2534968_A61_AUS2_325_p3240_HTA-2_0_.CEL.gz	GSM253	cPT
60	GSM2534964_A56_AUS2_319_p3261_HTA-2_0_.CEL.gz	GSM253	cPT
61	GSM2534922_A253_AUS2_545_p4904_HTA-2_0_.CEL.gz	GSM253	cPT
62	GSM2534925_A259_AUS2_551_p4910_HTA-2_0_.CEL.gz	GSM253	cPT
63	GSM2534943_A30_AUS2_278_p3253_HTA-2_0_.CEL.gz	GSM253	cPT
64	GSM2534933_A268_AUS2_561_p4476_HTA-2_0_.CEL.gz	GSM253	cPT
65	GSM2534950_A38_AUS2_292_p3258_HTA-2_0_.CEL.gz	GSM253	cPT
66	GSM2534901_A229_AUS2_489_p4836_HTA-2_0_.CEL.gz	GSM253	cPT
67	GSM2534953_A41_AUS2_295_3220_HTA-2_0_.CEL.gz	GSM253	cPT
68	GSM2534900_A227_AUS2_487_p5705_HTA-2_0_.CEL.gz	GSM253	cPT
69	GSM2534841_A126_AUS2_416_p4769_HTA-2_0_.CEL.gz	GSM253	cPT
70	GSM2534963_A54_AUS2_317_p3235_HTA-2_0_.CEL.gz	GSM253	cPT
71	GSM2534954_A42_AUS2_296_p3221_HTA-2_0_.CEL.gz	GSM253	cPT
72	GSM2534921_A252_AUS2_544_p4903_HTA-2_0_.CEL.gz	GSM253	cPT
73	GSM2534826_A106_AUS2_365_p4755_HTA-2_0_.CEL.gz	GSM253	cPT
74	GSM2534883_A208_AUS2_465_p5468_HTA-2_0_.CEL.gz	GSM253	cPT
75	GSM2534837_A122_AUS2_408_p4765_HTA-2_0_.CEL.gz	GSM253	cPT
76	GSM2534910_A240_AUS2_504_p5708_HTA-2_0_.CEL.gz	GSM253	cPT
77	GSM2534918_A249_AUS2_541_p4900_HTA-2_0_.CEL.gz	GSM253	cPT
78	GSM2534956_A46_AUS2_306_p3227_HTA-2_0_.CEL.gz	GSM253	cPT
79	GSM2534831_A114_AUS2_395_p4763_HTA-2_0_.CEL.gz	GSM253	cPT
80	GSM2534908_A238_AUS2_501_p4887_HTA-2_0_.CEL.gz	GSM253	cPT
81	GSM2534873_A195_AUS2_445_p4777_HTA-2_0_.CEL.gz	GSM253	cPT
82	GSM2534878_A202_AUS2_456_p4807_HTA-2_0_.CEL.gz	GSM253	cPT
83	GSM2534821_A100_AUS2_355_p4750_HTA-2_0_.CEL.gz	GSM253	cPT
84	GSM2534886_A211_AUS2_468_p5470_HTA-2_0_.CEL.gz	GSM253	cPT
85	GSM2534884_A209_AUS2_466_p4816_HTA-2_0_.CEL.gz	GSM253	cPT
86	GSM2534846_A132_AUS2_311_p2247_HTA-2_0_.CEL.gz	GSM253	cPT
87	GSM2534853_A169_AUS2_364_p4783_HTA-2_0_.CEL.gz	GSM253	cPT
88	GSM2534869_A189_AUS2_429_p5464_HTA-2_0_.CEL.gz	GSM253	cPT
89	GSM2534912_A242_AUS2_506_p4891_HTA-2_0_.CEL.gz	GSM253	cPT
90	GSM2534960_A50_AUS2_310_p3231_HTA-2_0_.CEL.gz	GSM253	cPT
91	GSM2534913_A243_AUS2_507_p5710_HTA-2_0_.CEL.gz	GSM253	cPT
92	GSM2534870_A190_AUS2_433_p5453_HTA-2_0_.CEL.gz	GSM253	cPT
93	GSM2534882_A207_AUS2_463_p4814_HTA-2_0_2.CEL.gz	GSM253	cPT
94	GSM2534903_A232_AUS2_493_p4880_HTA-2_0_.CEL.gz	GSM253	cPT
95	GSM2534829_A110_AUS2_383_p2684_HTA-2_0_.CEL.gz	GSM253	cPT
96	GSM2534880_A205_AUS2_460_p4811_HTA-2_0_.CEL.gz	GSM253	cPT
97	GSM2534896_A223_AUS2_481_p4830_HTA-2_0_.CEL.gz	GSM253	cPT
98	GSM2534929_A264_AUS2_556_p5719_HTA-2_0_.CEL.gz	GSM253	cPT
99	GSM2534980_A76_AUS2_367_p2170_HTA-2_0_.CEL.gz	GSM253	cPT
100	GSM2534851_A167_AUS2_351_p5459_HTA-2_0_.CEL.gz	GSM253	cPT
101	GSM2534863_A181_AUS2_402_p4791_HTA-2_0_.CEL.gz	GSM253	cPT
102	GSM2534823_A102_AUS2_358_p4753_HTA-2_0_.CEL.gz	GSM253	cPT
103	GSM2534947_A34_AUS2_285_p3217_HTA-2_0_.CEL.gz	GSM253	cPT
104	GSM2534967_A60_AUS2_324_p3239_HTA-2_0_.CEL.gz	GSM253	cPT
105	GSM2534973_A67_AUS2_331_p3264_HTA-2_0_.CEL.gz	GSM253	cPT
106	GSM2534944_A31_AUS2_280_p3254_HTA-2_0_.CEL.gz	GSM253	cPT
107	GSM2534942_A29_AUS2_277_p3213_HTA-2_0_.CEL.gz	GSM253	cPT
108	GSM2534971_A65_AUS2_329_p3243_HTA-2_0_.CEL.gz	GSM253	cPT
109	GSM2534927_A262_AUS2_554_p5718_HTA-2_0_.CEL.gz	GSM253	cPT
110	GSM2534907_A237_AUS2_500_p4886_HTA-2_0_.CEL.gz	GSM253	cPT
111	GSM2534994_A95_AUS2_353_p4748_HTA-2_0_.CEL.gz	GSM253	cPT
112	GSM2534885_A210_AUS2_467_p5469_HTA-2_0_.CEL.gz	GSM253	cPT
113	GSM2534830_A113_AUS2_391_p4762_HTA-2_0_.CEL.gz	GSM253	cPT
114	GSM2534862_A180_AUS2_401_p4790_HTA-2_0_.CEL.gz	GSM253	cPT
115	GSM2534888_A214_AUS2_471_p5472_HTA-2_0_.CEL.gz	GSM253	cPT
116	GSM2534865_A183_AUS2_418_p4792_HTA-2_0_.CEL.gz	GSM253	cPT
117	GSM2534974_A68_AUS2_334_p3245_HTA-2_0_.CEL.gz	GSM253	cPT
118	GSM2534857_A175_AUS2_389_p4786_HTA-2_0_.CEL.gz	GSM253	cPT
119	GSM2534872_A194_AUS2_443_p3420_HTA-2_0_.CEL.gz	GSM253	cPT
120	GSM2534986_A85_AUS2_411_p4570_HTA-2_0_.CEL.gz	GSM253	cPT
121	GSM2534948_A35_AUS2_286_p2224_HTA-2_0_.CEL.gz	GSM253	cPT
122	GSM2534951_A39_AUS2_293_p3219_HTA-2_0_.CEL.gz	GSM253	cPT
123	GSM2534898_A225_AUS2_484_p5704_HTA-2_0_.CEL.gz	GSM253	cPT
124	GSM2534845_A131_AUS2_442_p3306_HTA-2_0_.CEL.gz	GSM253	cPT
125	GSM2534871_A192_AUS2_435_p5454_HTA-2_0_.CEL.gz	GSM253	cPT
126	GSM2534840_A125_AUS2_415_p4768_HTA-2_0_.CEL.gz	GSM253	cPT
127	GSM2534987_A86_AUS2_412_p4767_HTA-2_0_.CEL.gz	GSM253	cPT
128	GSM2534861_A179_AUS2_399_p5462_HTA-2_0_.CEL.gz	GSM253	cPT
129	GSM2534868_A188_AUS2_426_p5463_HTA-2_0_.CEL.gz	GSM253	cPT
130	GSM2534892_A219_AUS2_477_p4826_HTA-2_0_.CEL.gz	GSM253	cPT
131	GSM2534937_A273_AUS2_566_p4925_HTA-2_0_.CEL.gz	GSM253	cPT
132	GSM2534881_A206_AUS2_462_p4813_HTA-2_0_.CEL.gz	GSM253	cPT
133	GSM2534859_A177_AUS2_397_p5461_HTA-2_0_.CEL.gz	GSM253	cPT
134	GSM2534874_A197_AUS2_447_p5465_HTA-2_0_.CEL.gz	GSM253	cPT
135	GSM2534904_A233_AUS2_494_p5447_HTA-2_0_.CEL.gz	GSM253	cPT
136	GSM2534899_A226_AUS2_485_p4833_HTA-2_0_.CEL.gz	GSM253	cPT
137	GSM2534989_A88_AUS2_420_p3589_HTA-2_0_.CEL.gz	GSM253	cPT
138	GSM2534976_A70_AUS2_336_p3265_HTA-2_0_.CEL.gz	GSM253	cPT
139	GSM2534985_A83_AUS2_393_p4543_HTA-2_0_.CEL.gz	GSM253	cPT
140	GSM2534934_A269_AUS2_562_p5431_HTA-2_0_.CEL.gz	GSM253	cPT
141	GSM2534990_A89_AUS2_425_p4772_HTA-2_0_.CEL.gz	GSM253	cPT
142	GSM2534879_A203_AUS2_458_p5467_HTA-2_0_.CEL.gz	GSM253	cPT
143	GSM2534827_A107_AUS2_369_p4756_HTA-2_0_.CEL.gz	GSM253	cPT
144	GSM2534965_A57_AUS2_320_p3237_HTA-2_0_.CEL.gz	GSM253	cPT
145	GSM2534849_A135_AUS2_349_p5457_HTA-2_0_.CEL.gz	GSM253	cPT
146	GSM2534923_A255_AUS2_547_p4906_HTA-2_0_.CEL.gz	GSM253	cPT
147	GSM2534938_A275_AUS2_459_p3557_HTA-2_0_.CEL.gz	GSM253	cPT
148	GSM2534835_A120_AUS2_406_p4545_HTA-2_0_.CEL.gz	GSM253	cPT
149	GSM2534982_A79_AUS2_378_3588_HTA-2_0_.CEL.gz	GSM253	cPT
150	GSM2534843_A129_AUS2_431_p4774_HTA-2_0_2.CEL.gz	GSM253	cPT
151	GSM2534911_A241_AUS2_505_p5709_HTA-2_0_.CEL.gz	GSM253	cPT
152	GSM2534993_A94_AUS2_352_p2155_HTA-2_0_.CEL.gz	GSM253	cPT
153	GSM2534924_A257_AUS2_549_p4908_HTA-2_0_.CEL.gz	GSM253	cPT
154	GSM2534848_A134_AUS2_347_p5456_HTA-2_0_.CEL.gz	GSM253	cPT
155	GSM2534979_A75_AUS2_357_p4752_HTA-2_0_.CEL.gz	GSM253	cPT
156	GSM2534966_A58_AUS2_321_p3262_HTA-2_0_.CEL.gz	GSM253	cPT
157	GSM2534895_A222_AUS2_480_p5475_HTA-2_0_.CEL.gz	GSM253	cPT
158	GSM2534867_A186_AUS2_423_p4795_HTA-2_0_.CEL.gz	GSM253	cPT
159	GSM2534897_A224_AUS2_482_p5476_HTA-2_0_.CEL.gz	GSM253	cPT
160	GSM2534984_A81_AUS2_380_p4761_HTA-2_0_.CEL.gz	GSM253	cPT
161	GSM2534834_A119_AUS2_404_p4568_HTA-2_0_.CEL.gz	GSM253	cPT
162	GSM2534920_A251_AUS2_543_p4902_HTA-2_0_.CEL.gz	GSM253	cPT
163	GSM2534959_A49_AUS2_309_p3230_HTA-2_0_.CEL.gz	GSM253	cPT
164	GSM2534894_A221_AUS2_479_p4828_HTA-2_0_.CEL.gz	GSM253	cPT
165	GSM2534860_A178_AUS2_398_p5451_HTA-2_0_.CEL.gz	GSM253	cPT
166	GSM2534970_A64_AUS2_328_p3263_HTA-2_0_.CEL.gz	GSM253	cPT
167	GSM2534852_A168_AUS2_361_p4782_HTA-2_0_.CEL.gz	GSM253	cPT
168	GSM2534941_A278_AUS2_529_p5433_HTA-2_0_.CEL.gz	GSM253	cPT
169	GSM2534978_A73_AUS2_348_p3249_HTA-2_0_.CEL.gz	GSM253	cPT
170	GSM2534828_A108_AUS2_371_p4757_HTA-2_0_.CEL.gz	GSM253	cPT
171	GSM2534909_A239_AUS2_503_p4888_HTA-2_0_.CEL.gz	GSM253	cPT
172	GSM2534906_A236_AUS2_499_p4885_HTA-2_0_.CEL.gz	GSM253	cPT
173	GSM2534891_A218_AUS2_476_p5473_HTA-2_0_.CEL.gz	GSM253	cPT
174	GSM2534981_A78_AUS2_376_p4760_HTA-2_0_.CEL.gz	GSM253	cPT
175	GSM2534936_A272_AUS2_565_p4924_HTA-2_0_.CEL.gz	GSM253	cPT
176	GSM2534915_A245_AUS2_535_p5711_HTA-2_0_.CEL.gz	GSM253	cPT
177	GSM2534833_A118_AUS2_403_p3325_HTA-2_0_.CEL.gz	GSM253	cPT
178	GSM2534975_A69_AUS2_301_p3224_HTA-2_0_.CEL.gz	GSM253	cPT
179	GSM2534958_A48_AUS2_308_p3229_HTA-2_0_.CEL.gz	GSM253	cPT
180	GSM2534932_A267_AUS2_560_p4919_HTA-2_0_.CEL.gz	GSM253	cPT
181	GSM2534864_A182_AUS2_405_p5452_HTA-2_0_.CEL.gz	GSM253	cPT
182	GSM2534972_A66_AUS2_330_p3244_HTA-2_0_.CEL.gz	GSM253	cPT
183	GSM2534928_A263_AUS2_555_p4914_HTA-2_0_.CEL.gz	GSM253	cPT
184	GSM2534854_A171_AUS2_368_p4974_HTA-2_0_.CEL.gz	GSM253	cPT
185	GSM4823036_114_T1-2.CEL.gz	GSM482	lMT
186	GSM4822981_067_T1-1.CEL.gz	GSM482	lMT
187	GSM4823126_224_3_T1-1.CEL.gz	GSM482	lMT
188	GSM4822995_076_T5.CEL.gz	GSM482	lMT
189	GSM4822946_047_2_T5.CEL.gz	GSM482	lMT
190	GSM4823162_486_T2-1.CEL.gz	GSM482	lMT
191	GSM4822932_032_T1-1.CEL.gz	GSM482	lMT
192	GSM4823104_177_T-1.CEL.gz	GSM482	lMT
193	GSM4823077_142_T1-2.CEL.gz	GSM482	lMT
194	GSM4823169_53_T2.CEL.gz	GSM482	lMT
195	GSM4822994_076_T4.CEL.gz	GSM482	lMT
196	GSM4823147_36_T1-2.CEL.gz	GSM482	lMT
197	GSM4822960_050_T9.CEL.gz	GSM482	lMT
198	GSM4823074_141_T5-1.CEL.gz	GSM482	lMT
199	GSM4823179_89_T11.CEL.gz	GSM482	lMT
200	GSM4822996_077_T1-1.CEL.gz	GSM482	lMT
201	GSM4822918_015_T1.CEL.gz	GSM482	lMT
202	GSM4823132_238_T1-1.CEL.gz	GSM482	lMT
203	GSM4823022_101_2_T2-1.CEL.gz	GSM482	lMT
204	GSM4823051_127_T1-1.CEL.gz	GSM482	lMT
205	GSM4822961_051_T1.CEL.gz	GSM482	lMT
206	GSM4823075_141_T5-2.CEL.gz	GSM482	lMT
207	GSM4823041_117_T1-1.CEL.gz	GSM482	lMT
208	GSM4823059_138_T1-1.CEL.gz	GSM482	lMT
209	GSM4823142_35_T1-1.CEL.gz	GSM482	lMT
210	GSM4823172_63_T1.CEL.gz	GSM482	lMT
211	GSM4822908_004_T3.CEL.gz	GSM482	lMT
212	GSM4823044_119_T2.CEL.gz	GSM482	lMT
213	GSM4823042_118_2_T1-1.CEL.gz	GSM482	lMT
214	GSM4823106_180_T2-1.CEL.gz	GSM482	lMT
215	GSM4823146_36_T1-1.CEL.gz	GSM482	lMT
216	GSM4823058_136_T2-1.CEL.gz	GSM482	lMT
217	GSM4823008_088_T1-1.CEL.gz	GSM482	lMT
218	GSM4822974_061_T4.CEL.gz	GSM482	lMT
219	GSM4823093_156_T3-1.CEL.gz	GSM482	lMT
220	GSM4823094_157_T1-1.CEL.gz	GSM482	lMT
221	GSM4823111_190_T1-1.CEL.gz	GSM482	lMT
222	GSM4822949_047_T3.CEL.gz	GSM482	lMT
223	GSM4823134_250_T1-1.CEL.gz	GSM482	lMT
224	GSM4823098_166_T1-1.CEL.gz	GSM482	lMT
225	GSM4823109_188_T1-1.CEL.gz	GSM482	lMT
226	GSM4823149_42_2_T1.CEL.gz	GSM482	lMT
227	GSM4822966_058_T3.CEL.gz	GSM482	lMT
228	GSM4823160_467_2_T3-1.CEL.gz	GSM482	lMT
229	GSM4823025_104_T3.CEL.gz	GSM482	lMT
230	GSM4823124_220_T1-1.CEL.gz	GSM482	lMT
231	GSM4822972_061_T1.CEL.gz	GSM482	lMT
232	GSM4823007_087_3_T1-1.CEL.gz	GSM482	lMT
233	GSM4823031_110_T1-1.CEL.gz	GSM482	lMT
234	GSM4823047_123_T1-1.CEL.gz	GSM482	lMT
235	GSM4823183_89_T5.CEL.gz	GSM482	lMT
236	GSM4823089_152_T1-1.CEL.gz	GSM482	lMT
237	GSM4823065_141_3_T4-2.CEL.gz	GSM482	lMT
238	GSM4823157_467_2_T1-2.CEL.gz	GSM482	lMT
239	GSM4822933_039_T1.CEL.gz	GSM482	lMT
240	GSM4823127_224_3_T2-1.CEL.gz	GSM482	lMT
241	GSM4822947_047_T1-1.CEL.gz	GSM482	lMT
242	GSM4823144_35_T4-1.CEL.gz	GSM482	lMT
243	GSM4823049_124_T1.CEL.gz	GSM482	lMT
244	GSM4823110_189_T1-1.CEL.gz	GSM482	lMT
245	GSM4823000_079_T1.CEL.gz	GSM482	lMT
246	GSM4823066_141_T1-1.CEL.gz	GSM482	lMT
247	GSM4823178_89_T1-2.CEL.gz	GSM482	lMT
248	GSM4822910_005_T1.CEL.gz	GSM482	lMT
249	GSM4823052_128_T1-1.CEL.gz	GSM482	lMT
250	GSM4822992_076_T2-1.CEL.gz	GSM482	lMT
251	GSM4822983_069_2_T3.CEL.gz	GSM482	lMT
252	GSM4822963_056_T1-1.CEL.gz	GSM482	lMT
253	GSM4823153_42_T4.CEL.gz	GSM482	lMT
254	GSM4823030_109_T2-1.CEL.gz	GSM482	lMT
255	GSM4822923_017_T2.CEL.gz	GSM482	lMT
256	GSM4823095_161_T1-1.CEL.gz	GSM482	lMT
257	GSM4823091_154_T1-1.CEL.gz	GSM482	lMT
258	GSM4823034_113_T1-1.CEL.gz	GSM482	lMT
259	GSM4823017_095_T3-1.CEL.gz	GSM482	lMT
260	GSM4823167_503_T6.CEL.gz	GSM482	lMT
261	GSM4823039_115_2_T1-1.CEL.gz	GSM482	lMT
262	GSM4823023_103_T3.CEL.gz	GSM482	lMT
263	GSM4822939_044_T1-1.CEL.gz	GSM482	lMT
264	GSM4823152_42_T3.CEL.gz	GSM482	lMT
265	GSM4822942_045_T3-1.CEL.gz	GSM482	lMT
266	GSM4822920_016_T3.CEL.gz	GSM482	lMT
267	GSM4823156_467_2_T1-1.CEL.gz	GSM482	lMT
268	GSM4823139_327_T1-1.CEL.gz	GSM482	lMT
269	GSM4822937_043_T3.CEL.gz	GSM482	lMT
270	GSM4823136_254_T1.CEL.gz	GSM482	lMT
271	GSM4822916_013_T1.CEL.gz	GSM482	lMT
272	GSM4823004_082_T1-1.CEL.gz	GSM482	lMT
273	GSM4823130_234_T1-1.CEL.gz	GSM482	lMT
274	GSM4823116_200_T1-1.CEL.gz	GSM482	lMT
275	GSM4823115_197_T1-1.CEL.gz	GSM482	lMT
276	GSM4823173_63_T2.CEL.gz	GSM482	lMT
277	GSM4823073_141_T4-2.CEL.gz	GSM482	lMT
278	GSM4822967_059_T1.CEL.gz	GSM482	lMT
279	GSM4822907_004_T1.CEL.gz	GSM482	lMT
280	GSM4823057_135_T2-1.CEL.gz	GSM482	lMT
281	GSM4822931_030_T1.CEL.gz	GSM482	lMT
282	GSM4823097_164_T1-1.CEL.gz	GSM482	lMT
283	GSM4823122_217_T1-1.CEL.gz	GSM482	lMT
284	GSM4823001_079_T2.CEL.gz	GSM482	lMT
285	GSM4823143_35_T2-1.CEL.gz	GSM482	lMT
286	GSM4823135_251_T2-1.CEL.gz	GSM482	lMT
287	GSM4822938_043_T4.CEL.gz	GSM482	lMT
288	GSM4822953_049_T1.CEL.gz	GSM482	lMT
289	GSM4822956_050_T3.CEL.gz	GSM482	lMT
290	GSM4823165_503_T2-1.CEL.gz	GSM482	lMT
291	GSM4822941_045_T2-1.CEL.gz	GSM482	lMT
292	GSM4823032_112_2_T1-1.CEL.gz	GSM482	lMT
293	GSM4823005_083_T1-1.CEL.gz	GSM482	lMT
294	GSM4822903_001_T1.CEL.gz	GSM482	lMT
295	GSM4823168_523_T1-1.CEL.gz	GSM482	lMT
296	GSM4823185_89_T9.CEL.gz	GSM482	lMT
297	GSM4822988_073_2_T1-1.CEL.gz	GSM482	lMT
298	GSM4823131_235_T1-2.CEL.gz	GSM482	lMT
299	GSM4823081_142_T5.CEL.gz	GSM482	lMT
300	GSM4823009_088_T2-1.CEL.gz	GSM482	lMT
301	GSM4823045_121_T1.CEL.gz	GSM482	lMT
302	GSM4822962_052_T1-1.CEL.gz	GSM482	lMT
303	GSM4823037_114_T1-3.CEL.gz	GSM482	lMT
304	GSM4822950_047_T4.CEL.gz	GSM482	lMT
305	GSM4823003_081_T1.CEL.gz	GSM482	lMT
306	GSM4823182_89_T3-2.CEL.gz	GSM482	lMT
307	GSM4823117_201_T1.CEL.gz	GSM482	lMT
308	GSM4823056_134_T2-1.CEL.gz	GSM482	lMT
309	GSM4823112_191_T1.CEL.gz	GSM482	lMT
310	GSM4823096_163_T2.CEL.gz	GSM482	lMT
311	GSM4822915_012_T1.CEL.gz	GSM482	lMT
312	GSM4822959_050_T6.CEL.gz	GSM482	lMT
313	GSM4823151_42_T2.CEL.gz	GSM482	lMT
314	GSM4822997_077_T3-1.CEL.gz	GSM482	lMT
315	GSM4823090_153_T3.CEL.gz	GSM482	lMT
316	GSM4822987_071_T1-1.CEL.gz	GSM482	lMT
317	GSM4823140_333_T1.CEL.gz	GSM482	lMT
318	GSM4823158_467_2_T2-1.CEL.gz	GSM482	lMT
319	GSM4822991_076_T1-1.CEL.gz	GSM482	lMT
320	GSM4823086_149_T1-1.CEL.gz	GSM482	lMT
321	GSM4823150_42_T1.CEL.gz	GSM482	lMT
322	GSM4822965_058_T1-1.CEL.gz	GSM482	lMT
323	GSM4823174_84_T1.CEL.gz	GSM482	lMT
324	GSM4823018_095_T5-1.CEL.gz	GSM482	lMT
325	GSM4822951_048_T1-1.CEL.gz	GSM482	lMT
326	GSM4822952_048_T2-1.CEL.gz	GSM482	lMT
327	GSM4823121_214_T3-1.CEL.gz	GSM482	lMT
328	GSM4822936_043_2_T1-1.CEL.gz	GSM482	lMT
329	GSM4823082_143_T3.CEL.gz	GSM482	lMT
330	GSM4823163_486_T3-1.CEL.gz	GSM482	lMT
331	GSM4823092_155_T2.CEL.gz	GSM482	lMT
332	GSM4823164_503_T1-1.CEL.gz	GSM482	lMT
333	GSM4823033_112_T3-1.CEL.gz	GSM482	lMT
334	GSM4823120_211_T3-1.CEL.gz	GSM482	lMT
