# Supplementary material for: Gene expression adaptation of metastases to their host tissue
Source: iScience. 2026 Jul 21;29(8):116744. doi: 10.1016/j.isci.2026.116744 (PMC13392873; doi:10.1016/j.isci.2026.116744)
Supplement: Table S9. qPCR primers to investigate candidate adaptive genes from co-culture experiments [file mmc10.csv]

Table S9: qPCR primers to investigate candidate adaptive genes from co-culture experiments.
Gene Name	Primer orientation	Primer sequence
ALDHA1	forward	TAGCTGATGCCGACTTGGAC
	reverse	TCTTAGCCCGCTCAACACTC
DCDC2	forward	AGCCGTGCACTATCTTCTTGA
	reverse	TAAAGCCTGTGAACAGCCCC
EMP3	forward	AATGTCAGCGAGAATGGCTGG
	reverse	GCCGGTGGCATAGAAGAGAC
FABP1	forward	ATCGTGCAGAATGGGAAGCA
	reverse	TCCAACTGAACCACTGTCTTGA
GATM	forward	AACAGAAGGAGAAGCACATCTCTG
	reverse	TCAAGGTTCGTCCAAGTCCC
HPRT	forward	GACCAGTCAACAGGGGACAT
	reverse	GTGTCAATTATATCTTCCACAATCAAG
KLF2	forward	ACTCACACCTGCAGCTACGC
	reverse	AGTGGTAGGGCTTCTCACCTGT
KLK6	forward	GGACCTACGGGCAGCTGTT
	reverse	GGGTGAGATGTCTTGTCGCA
LGALS1	forward	TCTCTCTCGGGTGGAGTCTT
	reverse	AGGTTCAGCACGAAGCTCTTA
MTTP	forward	TGTTTTGGGAGTGGGAGGTAG
	reverse	GTGACCCTCTTCAGAACAAGAA
Mycoplasma	forward	GGGAGCAAACAGGATTAGATACCCT
	reverse	TGCACCATCTGTCACTCTGTTAACCTC
PLIN2	forward	GCTGCAGTCCGTCGATTTCT
	reverse	TCACACCGTTCTCTGCCATC
TM4SF4	forward	CGACCACCTTTCCCAAGAGA
	reverse	GTGGAGGTGAACATCGCAAA
WDR72	forward	CACGGCTCAGGATTCGCC
	reverse	CAGTCACAATCGTTCGCTGG
